# Supplementary material for: The KdmB-EcoA-RpdA-SntB chromatin complex binds regulatory genes and coordinates fungal development with mycotoxin synthesis
Source: Nucleic Acids Res. 2022 Sep 12;50(17):9797–813. doi: 10.1093/nar/gkac744 (PMC9508808; doi:10.1093/nar/gkac744)
Supplement: gkac744_Supplemental_Files [file gkac744_supplemental_files.zip]

Archive with 7 entries (7 files):
- Karahoda et al 2022 Supplemental Material.pdf
- Supplemental Data S1 to S18.xlsx
- Supplemental Data S19.xlsx
- Supplemental Data S20.xlsx
- Supplemental Data S21.xlsx
- Supplemental Data S22.xlsx
- Supplemental Data S23.xlsx
