# Supplementary material for: The KdmB-EcoA-RpdA-SntB chromatin complex binds regulatory genes and coordinates fungal development with mycotoxin synthesis
Source: Nucleic Acids Res. 2022 Sep 12;50(17):9797–813. doi: 10.1093/nar/gkac744 (PMC9508808; doi:10.1093/nar/gkac744)
Supplement: gkac744_Supplemental_Files [file gkac744_supplemental_files.zip › Supplemental Data S1 to S18.xlsx]

## Sheet: Data S1
Data S1 LC-MS2 protein lists combined from two biological replicates of KdmBTAP purification.
Accession	Description	Score	Coverage	# Proteins	# Unique Peptides	# Peptides	# PSMs	# AAs	MW [kDa]	calc. pI
AN8211	AN8211 (KdmB) AspGDID:ASPL0000010243 COORDS:ChrII_A_nidulans_FGSC_A4:1161338-1155917C, translated using codon table 1 (1717 amino acids) Uncharacterized ORF; Ortholog(s) have histone demethylase activity (H3-trimethyl-K4 specific) activity	480.668	60.1	1	74	74	151	1717	192.996	6.53662
AN4493	RpdA AspGDID:ASPL0000073195 COORDS:ChrIII_A_nidulans_FGSC_A4:1872579-1870359C, translated using codon table 1 (687 amino acids) Verified ORF; Histone deacetylase; expression of rpdA is induced by trichostatin A	47.5838	36.68	1	17	17	19	687	75.3843	4.79248
AN10336	AN10336 (EcoA) AspGDID:ASPL0000040041 COORDS:ChrVI_A_nidulans_FGSC_A4:2893248-2894515W, translated using codon table 1 (401 amino acids) Uncharacterized ORF; Ortholog(s) have acetyltransferase activity, chromatin binding activity	35.291	48.13	1	15	15	15	401	44.4613	9.0708
AN9517	AN9517 (SntB) AspGDID:ASPL0000034796 COORDS:ChrVI_A_nidulans_FGSC_A4:2965474-2963565C, translated using codon table 1 (521 amino acids) Uncharacterized ORF; Has domain(s) with predicted DNA binding, chromatin binding activity	51.1781	35.7	1	14	14	20	521	56.6068	6.81494
AN7423	AN7423 AspGDID:ASPL0000065893 COORDS:ChrIV_A_nidulans_FGSC_A4:1504414-1506498W, translated using codon table 1 (603 amino acids) Uncharacterized ORF; Putative replication protein; transcript upregulated in response to camptothecin	31.3897	33.17	1	12	12	12	603	67.0347	6.55127
AN4859	pmaA AspGDID:ASPL0000077585 COORDS:ChrIII_A_nidulans_FGSC_A4:748768-745667C, translated using codon table 1 (990 amino acids) Uncharacterized ORF; Plasma membrane ATPase with a predicted role in energy metabolism	25.0313	12.53	2	10	10	11	990	108.686	5.36377
AN1286	AN1286 AspGDID:ASPL0000056631 COORDS:ChrVIII_A_nidulans_FGSC_A4:946201-949744W, translated using codon table 1 (1067 amino acids) Uncharacterized ORF; Putative histone transcription regulator; transcription upregulated in response to camptothecin	11.3897	11.53	1	9	9	9	1067	114.934	6.40479
AN6505	rcoA AspGDID:ASPL0000002074 COORDS:ChrI_A_nidulans_FGSC_A4:2316528-2314202C, translated using codon table 1 (574 amino acids) Verified ORF; WD40 repeat protein; required for sexual development and for sterigmatocystin production; experimentally studied orthologs present in Neurospora crassa, Candida albicans, Schizosaccharomyces pombe and Penicillium marneffei	13.077	10.8	1	6	6	6	574	62.9085	7.44482
AN4187	AN4187 AspGDID:ASPL0000018137 COORDS:ChrII_A_nidulans_FGSC_A4:1823030-1828918W, translated using codon table 1 (1898 amino acids) Verified ORF; Has domain(s) with predicted ATP binding, DNA binding, helicase activity, nucleic acid binding activity	8.19973	3.37	1	4	4	4	1898	210.611	6.13818
AN3167	nop58 AspGDID:ASPL0000037939 COORDS:ChrVI_A_nidulans_FGSC_A4:1604681-1606594W, translated using codon table 1 (586 amino acids) Uncharacterized ORF; Putative ribosome biogenesis protein; ortholog of <i>S. cerevisiae</i> Nop58p; expression reduced after exposure to farnesol	8.16582	11.26	1	4	4	4	586	63.7325	7.59131
AN4916	AN4916 AspGDID:ASPL0000070605 COORDS:ChrIII_A_nidulans_FGSC_A4:563918-562995C, translated using codon table 1 (201 amino acids) Uncharacterized ORF; Ortholog(s) have role in ribosome biogenesis and cell surface, cytosol, nucleolus, small-subunit processome localization	16.3208	27.36	1	3	3	5	201	22.7554	10.1108
AN0734	H4.1 AspGDID:ASPL0000056547 COORDS:ChrVIII_A_nidulans_FGSC_A4:2629659-2629235C, translated using codon table 1 (103 amino acids) Uncharacterized ORF; Histone H4.1, core histone protein; nearly identical to histone H4.2	9.39917	29.13	2	3	3	4	103	11.3494	11.356
AN4976	AN4976 AspGDID:ASPL0000075189 COORDS:ChrIII_A_nidulans_FGSC_A4:398371-399359W, translated using codon table 1 (268 amino acids) Uncharacterized ORF; Putative TATA-binding protein; contains a uORF in the upstream leader sequence	9.10553	15.3	1	3	3	3	268	28.724	9.65674
AN6827	AN6827 AspGDID:ASPL0000009002 COORDS:ChrI_A_nidulans_FGSC_A4:3302826-3303258W, translated using codon table 1 (122 amino acids) Uncharacterized ORF; Ortholog(s) have role in posttranscriptional gene silencing, production of small RNA involved in gene silencing by RNA	8.99848	36.07	1	3	3	3	122	13.1308	6.78564
AN0582	AN0582 AspGDID:ASPL0000062650 COORDS:ChrVIII_A_nidulans_FGSC_A4:3100805-3101754W, translated using codon table 1 (278 amino acids) Uncharacterized ORF; Ortholog(s) have double-stranded DNA binding, sequence-specific DNA binding, single-stranded DNA binding activity	7.98215	13.31	1	3	3	3	278	29.3774	5.03369
AN5163	AN5163 AspGDID:ASPL0000032691 COORDS:ChrV_A_nidulans_FGSC_A4:1349973-1348087C, translated using codon table 1 (628 amino acids) Uncharacterized ORF; Ortholog of <i>A. fumigatus Af293</i> : Afu1g06970, <i>A. niger CBS 513.88</i> : An07g09540, <i>A. oryzae RIB40</i> : AO090012000949, <i>Aspergillus wentii</i> : Aspwe1_0519616 and <i>Aspergillus sydowii</i> : Aspsy1_0047663	7.42411	7.01	1	3	3	3	628	68.4664	7.48877
AN10809	AN10809 AspGDID:ASPL0000008604 COORDS:ChrI_A_nidulans_FGSC_A4:465163-464348C, translated using codon table 1 (251 amino acids) Uncharacterized ORF; Has domain(s) with predicted protein heterodimerization activity, sequence-specific DNA binding activity and intracellular localization	5.26924	13.55	1	3	3	3	251	28.1193	7.15186
AN2770	AN2770 AspGDID:ASPL0000037769 COORDS:ChrVI_A_nidulans_FGSC_A4:2853628-2855879W, translated using codon table 1 (658 amino acids) Uncharacterized ORF; Putative histone promoter control protein; transcript upregulated in response to camptothecin	4.30944	5.32	1	3	3	3	658	69.7004	9.75928
Note	Complex components are indicated in bold

## Sheet: Data S2
Data S2 LC-MS/MS protein lists combined from two biological replicates of EcoATAP purification.
Accession	Description	Score	Coverage	# Proteins	# Unique Peptides	# Peptides	# PSMs	# AAs	MW [kDa]	calc. pI
AN8211	AN8211 (KdmB) AspGDID:ASPL0000010243 COORDS:ChrII_A_nidulans_FGSC_A4:1161338-1155917C, translated using codon table 1 (1717 amino acids) Uncharacterized ORF; Ortholog(s) have histone demethylase activity (H3-trimethyl-K4 specific) activity	211.246	50.15	1	58	58	73	1717	192.996	6.53662
AN10336	AN10336 (EcoA) AspGDID:ASPL0000040041 COORDS:ChrVI_A_nidulans_FGSC_A4:2893248-2894515W, translated using codon table 1 (401 amino acids) Uncharacterized ORF; Ortholog(s) have acetyltransferase activity, chromatin binding activity	47.1073	58.1	1	18	18	23	401	44.4613	9.0708
AN4493	RpdA AspGDID:ASPL0000073195 COORDS:ChrIII_A_nidulans_FGSC_A4:1872579-1870359C, translated using codon table 1 (687 amino acids) Verified ORF; Histone deacetylase; expression of rpdA is induced by trichostatin A	21.908	24.45	1	12	12	12	687	75.3843	4.79248
AN9517	AN9517 (SntB) AspGDID:ASPL0000034796 COORDS:ChrVI_A_nidulans_FGSC_A4:2965474-2963565C, translated using codon table 1 (521 amino acids) Uncharacterized ORF; Has domain(s) with predicted DNA binding, chromatin binding activity	23.8683	23.61	1	9	9	11	521	56.6068	6.81494
AN2014	AN2014 AspGDID:ASPL0000041933 COORDS:ChrVII_A_nidulans_FGSC_A4:2568677-2566568C, translated using codon table 1 (649 amino acids) Uncharacterized ORF; Ortholog(s) have cytosol, nucleus localization	11.7247	13.41	1	7	7	7	649	71.015	8.17725
AN5979	AN5979 AspGDID:ASPL0000004567 COORDS:ChrI_A_nidulans_FGSC_A4:1608051-1607409C, translated using codon table 1 (139 amino acids) Uncharacterized ORF; Ortholog(s) have role in ribosomal small subunit assembly and cytosol localization	9.30923	23.74	1	4	4	4	139	16.1387	9.93506
AN4859	pmaA AspGDID:ASPL0000077585 COORDS:ChrIII_A_nidulans_FGSC_A4:748768-745667C, translated using codon table 1 (990 amino acids) Uncharacterized ORF; Plasma membrane ATPase with a predicted role in energy metabolism	4.3399	3.74	2	3	3	3	990	108.686	5.36377
Note	Complex components are indicated in bold

## Sheet: Data S3
Data S3 LC-MS/MS protein lists combined from two biological replicates of RpdATAP purification.
Accession	Description	Score	Coverage	# Proteins	# Unique Peptides	# Peptides	# PSMs	# AAs	MW [kDa]	calc. pI
AN1546	AN1546 AspGDID:ASPL0000051511 COORDS:ChrVII_A_nidulans_FGSC_A4:1123053-1128438W, translated using codon table 1 (1602 amino acids) Uncharacterized ORF; Histone deacetylase complex, SIN3 component; this locus is reported to contain an upstream open reading frame (uORF)	376.361	52.12	1	66	66	139	1602	179.354	6.84424
AN8211	AN8211 (KdmB) AspGDID:ASPL0000010243 COORDS:ChrII_A_nidulans_FGSC_A4:1161338-1155917C, translated using codon table 1 (1717 amino acids) Uncharacterized ORF; Ortholog(s) have histone demethylase activity (H3-trimethyl-K4 specific) activity	260.261	49.74	1	61	61	78	1717	192.996	6.53662
AN6280	AN6280 AspGDID:ASPL0000007100 COORDS:ChrI_A_nidulans_FGSC_A4:670976-674004W, translated using codon table 1 (929 amino acids) Uncharacterized ORF; Ortholog of <i>A. fumigatus Af293</i> : Afu2g12520, <i>A. niger CBS 513.88</i> : An02g04750, <i>A. oryzae RIB40</i> : AO090026000847, <i>Aspergillus wentii</i> : Aspwe1_0044488 and <i>Aspergillus sydowii</i> : Aspsy1_0150855	141.312	49.62	1	31	31	46	929	100.084	9.92041
AN4493	rpdA AspGDID:ASPL0000073195 COORDS:ChrIII_A_nidulans_FGSC_A4:1872579-1870359C, translated using codon table 1 (687 amino acids) Verified ORF; Histone deacetylase; expression of rpdA is induced by trichostatin A	178.042	60.26	1	30	30	58	687	75.3843	4.79248
AN4022	AN4022 AspGDID:ASPL0000013579 COORDS:ChrII_A_nidulans_FGSC_A4:2317479-2319761W, translated using codon table 1 (760 amino acids) Uncharacterized ORF; Ortholog of <i>A. fumigatus Af293</i> : Afu1g03700, <i>A. oryzae RIB40</i> : AO090003000976, <i>Aspergillus wentii</i> : Aspwe1_0103267, <i>Aspergillus sydowii</i> : Aspsy1_0057572 and <i>Aspergillus terreus NIH2624</i> : ATET_03840	90.3511	44.74	1	23	24	33	760	83.2045	7.10791
AN1375	AN1375 AspGDID:ASPL0000059615 COORDS:ChrVIII_A_nidulans_FGSC_A4:699578-697744C, translated using codon table 1 (522 amino acids) Uncharacterized ORF; Ortholog of <i>A. fumigatus Af293</i> : Afu1g09060, <i>A. oryzae RIB40</i> : AO090005001619, <i>Aspergillus wentii</i> : Aspwe1_0106093 and <i>Aspergillus sydowii</i> : Aspsy1_0052990	101.377	57.28	1	21	21	36	522	57.9459	5.08447
AN3178	sds3 AspGDID:ASPL0000035223 COORDS:ChrVI_A_nidulans_FGSC_A4:1575481-1577053W, translated using codon table 1 (502 amino acids) Uncharacterized ORF; Putative deacetylase complex subunit; ortholog of <i>A. fumigatus</i> Afu3g13150	124.026	52.79	1	18	18	33	502	55.5888	7.41553
AN5570	AN5570 AspGDID:ASPL0000033151 COORDS:ChrV_A_nidulans_FGSC_A4:2375528-2377619W, translated using codon table 1 (626 amino acids) Uncharacterized ORF; Ortholog(s) have methylated histone binding activity	109.768	43.13	1	18	18	36	626	67.7668	9.37842
AN1453	AN1453 AspGDID:ASPL0000044354 COORDS:ChrVII_A_nidulans_FGSC_A4:822479-824729W, translated using codon table 1 (677 amino acids) Uncharacterized ORF; Ortholog of <i>A. fumigatus Af293</i> : Afu8g04410, <i>A. niger CBS 513.88</i> : An16g08630, <i>Aspergillus wentii</i> : Aspwe1_0117354, <i>Aspergillus sydowii</i> : Aspsy1_0143599 and <i>Aspergillus terreus NIH2624</i> : ATET_00054	94.7015	36.93	1	18	18	29	677	75.0195	5.19873
AN1976	AN1976 AspGDID:ASPL0000050701 COORDS:ChrVII_A_nidulans_FGSC_A4:2444326-2442967C, translated using codon table 1 (327 amino acids) Uncharacterized ORF; Ortholog(s) have histone acetyltransferase activity	62.5717	57.8	1	16	16	21	327	38.1234	8.39697
AN9517	AN9517 (SntB) AspGDID:ASPL0000034796 COORDS:ChrVI_A_nidulans_FGSC_A4:2965474-2963565C, translated using codon table 1 (521 amino acids) Uncharacterized ORF; Has domain(s) with predicted DNA binding, chromatin binding activity	71.1537	32.82	1	15	15	22	521	56.6068	6.81494
AN7300	AN7300 AspGDID:ASPL0000065953 COORDS:ChrIV_A_nidulans_FGSC_A4:371767-369109C, translated using codon table 1 (841 amino acids) Uncharacterized ORF; Has domain(s) with predicted zinc ion binding activity	65.8515	26.63	1	15	15	21	841	92.3055	7.51807
AN8823	scrC AspGDID:ASPL0000072545 COORDS:ChrIII_A_nidulans_FGSC_A4:2690547-2687836C, translated using codon table 1 (856 amino acids) Uncharacterized ORF; Extragenic suppressor of a crzA null mutation	57.7571	28.27	1	14	14	20	856	92.6537	9.64209
AN8187	AN8187 AspGDID:ASPL0000017699 COORDS:ChrII_A_nidulans_FGSC_A4:1062893-1064491W, translated using codon table 1 (411 amino acids) Uncharacterized ORF; Ortholog(s) have sequence-specific DNA binding activity	108.149	57.18	1	13	13	27	411	46.1697	5.03369
AN4694	AN4694 AspGDID:ASPL0000072125 COORDS:ChrIII_A_nidulans_FGSC_A4:1293979-1291860C, translated using codon table 1 (606 amino acids) Uncharacterized ORF; Ortholog(s) have methylated histone binding, transcription factor binding activity	73.5737	32.51	1	13	13	24	606	67.3696	7.29834
AN7423	AN7423 AspGDID:ASPL0000065893 COORDS:ChrIV_A_nidulans_FGSC_A4:1504414-1506498W, translated using codon table 1 (603 amino acids) Uncharacterized ORF; Putative replication protein; transcript upregulated in response to camptothecin	33.5503	26.2	1	10	10	11	603	67.0347	6.55127
AN2062	bipA AspGDID:ASPL0000045915 COORDS:ChrVII_A_nidulans_FGSC_A4:2730139-2727964C, translated using codon table 1 (674 amino acids) Uncharacterized ORF; Putative ER-resident chaperone of the HSP70 family; unfolded-protein response (UPR) target gene; transcript levels increase during the UPR	25.8274	20.62	1	9	10	10	674	73.6516	4.97021
AN5099	AN5099 AspGDID:ASPL0000028392 COORDS:ChrV_A_nidulans_FGSC_A4:1157154-1158332W, translated using codon table 1 (392 amino acids) Uncharacterized ORF; Ortholog(s) have role in chromatin remodeling and Rpd3L-Expanded complex, Rpd3S complex localization	31.0396	28.06	1	9	9	11	392	44.0277	9.62744
AN7954	AN7954 AspGDID:ASPL0000009341 COORDS:ChrII_A_nidulans_FGSC_A4:318640-317491C, translated using codon table 1 (308 amino acids) Uncharacterized ORF; Ortholog(s) have intracellular localization	21.1145	41.56	1	9	9	10	308	34.3897	7.34229
AN6196	AN6196 AspGDID:ASPL0000000103 COORDS:ChrI_A_nidulans_FGSC_A4:956681-955886C, translated using codon table 1 (224 amino acids) Uncharacterized ORF; Ortholog of <i>A. fumigatus Af293</i> : Afu2g11770, <i>A. niger CBS 513.88</i> : An02g03790, <i>A. oryzae RIB40</i> : AO090026000469, <i>Aspergillus wentii</i> : Aspwe1_0031226 and <i>Aspergillus sydowii</i> : Aspsy1_0045308	52.2117	54.02	1	8	8	16	224	24.3955	10.6528
AN4542	AN4542 AspGDID:ASPL0000074323 COORDS:ChrIII_A_nidulans_FGSC_A4:1713160-1711500C, translated using codon table 1 (460 amino acids) Uncharacterized ORF; Ortholog of <i>A. fumigatus Af293</i> : Afu2g02730, <i>A. niger CBS 513.88</i> : An07g07060, <i>A. oryzae RIB40</i> : AO090026000848, <i>Aspergillus wentii</i> : Aspwe1_0168873 and <i>Aspergillus sydowii</i> : Aspsy1_0091100	33.8843	27.61	1	8	8	15	460	48.8425	6.63916
AN7903	pkeA AspGDID:ASPL0000009079 COORDS:ChrII_A_nidulans_FGSC_A4:186499-194381W, translated using codon table 1 (2605 amino acids) Verified ORF; Polyketide synthase; involved in orsellinic acid and violaceol production; member of the dba gene cluster; dba cluster expression is coregulated	13.2851	3.38	1	8	8	8	2605	288.815	6.3667
AN3134	AN3134 AspGDID:ASPL0000038552 COORDS:ChrVI_A_nidulans_FGSC_A4:1722811-1720942C, translated using codon table 1 (538 amino acids) Uncharacterized ORF; Ortholog(s) have role in cellular response to drug and chaperonin-containing T-complex, nucleus localization	9.37178	15.06	1	7	7	7	538	58.9467	6.21436
AN10336	AN10336 (EcoA) AspGDID:ASPL0000040041 COORDS:ChrVI_A_nidulans_FGSC_A4:2893248-2894515W, translated using codon table 1 (401 amino acids) Uncharacterized ORF; Ortholog(s) have acetyltransferase activity, chromatin binding activity	7.7223	20.45	1	7	7	7	401	44.4613	9.0708
AN5979	AN5979 AspGDID:ASPL0000004567 COORDS:ChrI_A_nidulans_FGSC_A4:1608051-1607409C, translated using codon table 1 (139 amino acids) Uncharacterized ORF; Ortholog(s) have role in ribosomal small subunit assembly and cytosol localization	17.539	32.37	1	6	6	7	139	16.1387	9.93506
AN1904	AN1904 AspGDID:ASPL0000042830 COORDS:ChrVII_A_nidulans_FGSC_A4:2215830-2213662C, translated using codon table 1 (548 amino acids) Uncharacterized ORF; Ortholog(s) have chaperonin-containing T-complex localization	15.1631	17.34	1	6	6	6	548	59.7592	5.65576
AN2113	AN2113 AspGDID:ASPL0000048195 COORDS:ChrVII_A_nidulans_FGSC_A4:2899861-2898024C, translated using codon table 1 (525 amino acids) Uncharacterized ORF; Ortholog of <i>A. fumigatus Af293</i> : Afu2g05250/rfeD, <i>A. niger CBS 513.88</i> : An11g05180, <i>A. oryzae RIB40</i> : AO090003000347, <i>Aspergillus wentii</i> : Aspwe1_0120495 and <i>Aspergillus sydowii</i> : Aspsy1_0141369	13.802	15.62	1	6	6	6	525	57.7256	9.29053
AN1851	AN1851 AspGDID:ASPL0000049731 COORDS:ChrVII_A_nidulans_FGSC_A4:2066695-2068624W, translated using codon table 1 (581 amino acids) Uncharacterized ORF; Ortholog(s) have unfolded protein binding activity	12.8109	13.94	1	6	6	6	581	62.5855	5.03369
AN1684	AN1684 AspGDID:ASPL0000045955 COORDS:ChrVII_A_nidulans_FGSC_A4:1603792-1606050W, translated using codon table 1 (752 amino acids) Uncharacterized ORF; Ortholog of <i>A. fumigatus Af293</i> : Afu4g08650, <i>A. niger CBS 513.88</i> : An04g03490, <i>A. oryzae RIB40</i> : AO090023000691, <i>Aspergillus wentii</i> : Aspwe1_0167016 and <i>Aspergillus sydowii</i> : Aspsy1_0026068	11.6618	13.03	1	6	6	6	752	82.8399	9.49561
AN6505	rcoA AspGDID:ASPL0000002074 COORDS:ChrI_A_nidulans_FGSC_A4:2316528-2314202C, translated using codon table 1 (574 amino acids) Verified ORF; WD40 repeat protein; required for sexual development and for sterigmatocystin production; experimentally studied orthologs present in Neurospora crassa, Candida albicans, Schizosaccharomyces pombe and Penicillium marneffei	13.4162	14.98	1	5	5	5	574	62.9085	7.44482
AN0381	AN0381 AspGDID:ASPL0000057689 COORDS:ChrVIII_A_nidulans_FGSC_A4:3728003-3726254C, translated using codon table 1 (531 amino acids) Uncharacterized ORF; Ortholog(s) have unfolded protein binding activity, role in protein folding and chaperonin-containing T-complex, nucleus localization	12.2801	16.76	1	5	5	5	531	57.0711	5.98584
AN5713	cct7 AspGDID:ASPL0000028827 COORDS:ChrV_A_nidulans_FGSC_A4:1913003-1915026W, translated using codon table 1 (563 amino acids) Uncharacterized ORF; Putative chaperonin complex component, TCP-1 eta subunit; ortholog of <I>S. cerevisiae</I> Cct7p; expression reduced after exposure to farnesol	12.8516	11.19	1	4	4	4	563	60.7644	6.48096
AN12054	ssnF AspGDID:ASPL0000094736 COORDS:ChrI_A_nidulans_FGSC_A4:932730-930335C, translated using codon table 1 (733 amino acids) Uncharacterized ORF; Ortholog of S. cerevisiae Ssn6p; essential gene in A. nidulans and S. pombe but not in S. cerevisiae	11.544	7.78	1	4	4	4	733	79.22	6.72705
AN2918	cct4 AspGDID:ASPL0000038870 COORDS:ChrVI_A_nidulans_FGSC_A4:2402366-2400777C, translated using codon table 1 (495 amino acids) Uncharacterized ORF; Putative chaperonin complex component, TCP-1 delta subunit; ortholog of <I>S. cerevisiae</I> Cct4p; expression reduced after exposure to farnesol	10.6393	12.53	1	4	4	4	495	53.6034	7.48877
AN5790	AN5790 AspGDID:ASPL0000029618 COORDS:ChrV_A_nidulans_FGSC_A4:1696926-1698579W, translated using codon table 1 (439 amino acids) Uncharacterized ORF; Putative isocitrate dehydrogenase (NAD+) with a predicted role in the TCA cycle	8.25619	15.26	1	4	4	5	439	47.8668	8.93896
AN0153	AN0153 AspGDID:ASPL0000060525 COORDS:ChrVIII_A_nidulans_FGSC_A4:4435495-4432718C, translated using codon table 1 (860 amino acids) Uncharacterized ORF; Putative MYB DNA binding protein	6.52493	5.47	1	3	3	3	860	95.0799	6.3667
AN2936	AN2936 AspGDID:ASPL0000039697 COORDS:ChrVI_A_nidulans_FGSC_A4:2343393-2346882W, translated using codon table 1 (1095 amino acids) Verified ORF; Putative Class 2C alpha-mannosidase with a predicted role in mannose polymer metabolism	4.75671	4.38	1	3	3	3	1095	123.981	5.59229
AN2530	hsp30 AspGDID:ASPL0000049895 COORDS:ChrVII_A_nidulans_FGSC_A4:4245415-4244870C, translated using codon table 1 (181 amino acids) Verified ORF; Heat shock protein 30; expression and protein levels upregulated after exposure to farnesol	4.64899	16.57	2	3	3	3	181	20.2722	6.56592
AN8176	AN8176 AspGDID:ASPL0000011665 COORDS:ChrII_A_nidulans_FGSC_A4:1019955-1021261W, translated using codon table 1 (372 amino acids) Uncharacterized ORF; Has domain(s) with predicted structural constituent of ribosome activity, role in translation and ribosome localization	4.48133	11.83	1	3	3	3	372	40.1816	10.77
AN2047	CaM AspGDID:ASPL0000051423 COORDS:ChrVII_A_nidulans_FGSC_A4:2693663-2692821C, translated using codon table 1 (149 amino acids) Verified ORF; Calmodulin; EF-hands containing calcium binding protein; required for normal progression through the cell-cycle; localizes to hyphal tips and transiently to sites of septation; transcript upregulated in response to camptothecin	4.38393	17.45	2	3	3	3	149	17.0019	4.27197
Note	Complex components are indicated in bold

## Sheet: Data S4
Data S4 LC-MS/MS protein lists combined from two biological replicates of SntBTAP purification.
Accession	Description	Score	Coverage	# Proteins	# Unique Peptides	# Peptides	# PSMs	# AAs	MW [kDa]	calc. pI
AN8211	AN8211 (KdmB) AspGDID:ASPL0000010243 COORDS:ChrII_A_nidulans_FGSC_A4:1161338-1155917C, translated using codon table 1 (1717 amino acids) Uncharacterized ORF; Ortholog(s) have histone demethylase activity (H3-trimethyl-K4 specific) activity	390.919	55.39	1	71	71	113	1717	192.996	6.53662
AN4493	RpdA AspGDID:ASPL0000073195 COORDS:ChrIII_A_nidulans_FGSC_A4:1872579-1870359C, translated using codon table 1 (687 amino acids) Verified ORF; Histone deacetylase; expression of rpdA is induced by trichostatin A	68.6661	37.41	1	20	20	25	687	75.3843	4.79248
AN10336	AN10336 (EcoA) AspGDID:ASPL0000040041 COORDS:ChrVI_A_nidulans_FGSC_A4:2893248-2894515W, translated using codon table 1 (401 amino acids) Uncharacterized ORF; Ortholog(s) have acetyltransferase activity, chromatin binding activity	37.65	48.63	1	15	15	17	401	44.4613	9.0708
AN9517	AN9517 (SntB) AspGDID:ASPL0000034796 COORDS:ChrVI_A_nidulans_FGSC_A4:2965474-2963565C, translated using codon table 1 (521 amino acids) Uncharacterized ORF; Has domain(s) with predicted DNA binding, chromatin binding activity	62.9854	32.82	1	14	14	21	521	56.6068	6.81494
AN2062	bipA AspGDID:ASPL0000045915 COORDS:ChrVII_A_nidulans_FGSC_A4:2730139-2727964C, translated using codon table 1 (674 amino acids) Uncharacterized ORF; Putative ER-resident chaperone of the HSP70 family; unfolded-protein response (UPR) target gene; transcript levels increase during the UPR	18.6488	13.8	1	6	7	7	674	73.6516	4.97021
AN7423	AN7423 AspGDID:ASPL0000065893 COORDS:ChrIV_A_nidulans_FGSC_A4:1504414-1506498W, translated using codon table 1 (603 amino acids) Uncharacterized ORF; Putative replication protein; transcript upregulated in response to camptothecin	10.7943	15.26	1	6	6	6	603	67.0347	6.55127
AN5163	AN5163 AspGDID:ASPL0000032691 COORDS:ChrV_A_nidulans_FGSC_A4:1349973-1348087C, translated using codon table 1 (628 amino acids) Uncharacterized ORF; Ortholog of <i>A. fumigatus Af293</i> : Afu1g06970, <i>A. niger CBS 513.88</i> : An07g09540, <i>A. oryzae RIB40</i> : AO090012000949, <i>Aspergillus wentii</i> : Aspwe1_0519616 and <i>Aspergillus sydowii</i> : Aspsy1_0047663	16.6496	10.83	1	4	4	5	628	68.4664	7.48877
Note	Complex components are indicated in bold

## Sheet: Data S5
Data S5 LC-MS/MS protein lists combined from two biological replicates of KdmBGFP purification.
Accession	Description	Score	Coverage	# Proteins	# Unique Peptides	# Peptides	# PSMs	# AAs	MW [kDa]	calc. pI
AN8211	AN8211 (KdmB) AspGDID:ASPL0000010243 COORDS:ChrII_A_nidulans_FGSC_A4:1161338-1155917C, translated using codon table 1 (1717 amino acids) Uncharacterized ORF; Ortholog(s) have histone demethylase activity (H3-trimethyl-K4 specific) activity	173.683	48.4	1	68	68	87	1717	192.996	6.53662
AN9517	AN9517 (SntB) AspGDID:ASPL0000034796 COORDS:ChrVI_A_nidulans_FGSC_A4:2965474-2963565C, translated using codon table 1 (521 amino acids) Uncharacterized ORF; Has domain(s) with predicted DNA binding, chromatin binding activity	30.3666	31.48	1	15	15	17	521	56.6068	6.81494
AN4493	RpdA AspGDID:ASPL0000073195 COORDS:ChrIII_A_nidulans_FGSC_A4:1872579-1870359C, translated using codon table 1 (687 amino acids) Verified ORF; Histone deacetylase; expression of rpdA is induced by trichostatin A	20.1404	18.34	1	10	10	12	687	75.3843	4.79248
AN1296	AN1296 AspGDID:ASPL0000057174 COORDS:ChrVIII_A_nidulans_FGSC_A4:921015-918535C, translated using codon table 1 (826 amino acids) Uncharacterized ORF; Ortholog(s) have 2',3'-cyclic-nucleotide 3'-phosphodiesterase activity, GTP-dependent polyribonucleotide 5'-hydroxyl-kinase activity, RNA ligase (ATP) activity	6.24392	10.77	1	9	9	9	826	93.1564	7.78174
AN10336	AN10336 (EcoA) AspGDID:ASPL0000040041 COORDS:ChrVI_A_nidulans_FGSC_A4:2893248-2894515W, translated using codon table 1 (401 amino acids) Uncharacterized ORF; Ortholog(s) have acetyltransferase activity, chromatin binding activity	6.3654	24.19	1	8	8	9	401	44.4613	9.0708
AN4494	AN4494 AspGDID:ASPL0000077643 COORDS:ChrIII_A_nidulans_FGSC_A4:1869709-1868649C, translated using codon table 1 (140 amino acids) Uncharacterized ORF; Ortholog(s) have cytosol, mitochondrion, nucleus localization	5.70052	36.43	1	4	4	5	140	14.8299	10.2134
AN10736	AN10736 AspGDID:ASPL0000004051 COORDS:ChrI_A_nidulans_FGSC_A4:1994433-1995975W, translated using codon table 1 (473 amino acids) Uncharacterized ORF; Protein of unknown function	4.53816	10.36	1	3	3	3	473	52.3941	10.3452
AN7503	AN7503 AspGDID:ASPL0000065711 COORDS:ChrIV_A_nidulans_FGSC_A4:1743713-1745978W, translated using codon table 1 (723 amino acids) Uncharacterized ORF; Ortholog(s) have nucleolus localization	2.42123	4.56	1	3	3	3	723	82.3591	4.88135
AN4545	AN4545 AspGDID:ASPL0000071477 COORDS:ChrIII_A_nidulans_FGSC_A4:1701652-1698702C, translated using codon table 1 (950 amino acids) Uncharacterized ORF; Ortholog of <i>A. fumigatus Af293</i> : Afu2g02770, <i>A. oryzae RIB40</i> : AO090026000849, <i>Aspergillus wentii</i> : Aspwe1_0105973, <i>Aspergillus sydowii</i> : Aspsy1_0059271 and <i>Aspergillus terreus NIH2624</i> : ATET_09613	0	3.68	1	3	3	3	950	102.411	10.5796
Note	Complex components are indicated in bold

## Sheet: Data S6
Data S6 LC-MS/MS protein lists combined from two biological replicates of EcoAGFP purification.
Accession	Description	Score	Coverage	# Proteins	# Unique Peptides	# Peptides	# PSMs	# AAs	MW [kDa]	calc. pI
AN8211	AN8211 (KdmB) AspGDID:ASPL0000010243 COORDS:ChrII_A_nidulans_FGSC_A4:1161338-1155917C, translated using codon table 1 (1717 amino acids) Uncharacterized ORF; Ortholog(s) have histone demethylase activity (H3-trimethyl-K4 specific) activity	17.0575	9.61	1	12	12	14	1717	192.996	6.53662
AN10336	AN10336 (EcoA) AspGDID:ASPL0000040041 COORDS:ChrVI_A_nidulans_FGSC_A4:2893248-2894515W, translated using codon table 1 (401 amino acids) Uncharacterized ORF; Ortholog(s) have acetyltransferase activity, chromatin binding activity	7.24538	31.17	1	11	11	11	401	44.4613	9.0708
AN7897	dbaB AspGDID:ASPL0000017416 COORDS:ChrII_A_nidulans_FGSC_A4:174707-173427C, translated using codon table 1 (393 amino acids) Verified ORF; FAD-binding monooxygenase with a role in secondary metabolism; member of the dba gene cluster; dba cluster expression is coregulated	2.75384	20.36	1	6	6	7	393	43.1363	6.46826
AN1296	AN1296 AspGDID:ASPL0000057174 COORDS:ChrVIII_A_nidulans_FGSC_A4:921015-918535C, translated using codon table 1 (826 amino acids) Uncharacterized ORF; Ortholog(s) have 2',3'-cyclic-nucleotide 3'-phosphodiesterase activity, GTP-dependent polyribonucleotide 5'-hydroxyl-kinase activity, RNA ligase (ATP) activity	6.64905	7.38	1	5	5	5	826	93.1564	7.78174
AN1810	otaA AspGDID:ASPL0000050437 COORDS:ChrVII_A_nidulans_FGSC_A4:1960660-1959191C, translated using codon table 1 (454 amino acids) Verified ORF; Ornithine transaminase, involved in utilization of arginine as a proline source; arginine-induced expression and activity; subject to carbon-catabolite and nitrogen-metabolite repression; regulated by CreA and AreA; stress-induced protein	4.77415	11.45	1	4	4	4	454	49.1852	6.04932
AN8123	faoA AspGDID:ASPL0000010570 COORDS:ChrII_A_nidulans_FGSC_A4:823766-822148C, translated using codon table 1 (438 amino acids) Verified ORF; Putative fructosyl amino acid oxidase, catalyzes oxidative deglycation of glycated amines (Amadori compounds); induction of expression by fructosyl amines depends in veA gene	1.98966	10.73	1	4	4	4	438	48.4025	7.51807
AN4493	RpdA AspGDID:ASPL0000073195 COORDS:ChrIII_A_nidulans_FGSC_A4:1872579-1870359C, translated using codon table 1 (687 amino acids) Verified ORF; Histone deacetylase; expression of rpdA is induced by trichostatin A	1.95395	8.15	1	4	4	4	687	75.3843	4.79248
AN1899	hpdA AspGDID:ASPL0000047448 COORDS:ChrVII_A_nidulans_FGSC_A4:2188146-2189519W, translated using codon table 1 (401 amino acids) Verified ORF; Putative 4-hydroxyphenylpyruvate dioxygenase with a predicted role in aromatic amino acid biosynthesis; expression induced by phenylalanine and repressed by glucose; mutants unable to use phenylalanine as a sole carbon source	1.8736	11.47	1	4	4	4	401	45.257	5.99854
AN1182	benA AspGDID:ASPL0000060381 COORDS:ChrVIII_A_nidulans_FGSC_A4:1268188-1270053W, translated using codon table 1 (447 amino acids) Verified ORF; Beta-tubulin, highly conserved component of microtubules; <I>A. nidulans</I> has two beta-tubulin genes, benA and tubC; temperature sensitive mutants are blocked in mitosis and in nuclear division	9.3929	9.17	2	3	3	4	447	49.8199	4.89404
AN7503	AN7503 AspGDID:ASPL0000065711 COORDS:ChrIV_A_nidulans_FGSC_A4:1743713-1745978W, translated using codon table 1 (723 amino acids) Uncharacterized ORF; Ortholog(s) have nucleolus localization	3.88996	4.98	1	3	3	3	723	82.3591	4.88135
AN5820	mecA AspGDID:ASPL0000008353 COORDS:ChrI_A_nidulans_FGSC_A4:2156293-2158087W, translated using codon table 1 (533 amino acids) Verified ORF; Cystathionine beta-synthase, an enzyme involved in methionine, S-adenosylmethionine, and cysteine biosynthesis; intracellular, menadione stress-induced protein	2.41907	6.57	1	3	3	3	533	57.6642	6.93213
AN7893	AN7893 AspGDID:ASPL0000015541 COORDS:ChrII_A_nidulans_FGSC_A4:164821-163723C, translated using codon table 1 (326 amino acids) Uncharacterized ORF; Has domain(s) with predicted oxidoreductase activity, acting on paired donors, with incorporation or reduction of molecular oxygen, 2-oxoglutarate as one donor, and incorporation of one atom each of oxygen into both donors activity	2.39061	11.66	1	3	3	4	326	36.6474	5.66846
AN7570	tubB AspGDID:ASPL0000065841 COORDS:ChrIV_A_nidulans_FGSC_A4:1979601-1977747C, translated using codon table 1 (451 amino acids) Verified ORF; Alpha-tubulin, forms a heterodimer with beta-tubulin that promotes microtubule assembly; non-essential subunit required for meiosis and formation of ascospores	6.30242	10.2	1	2	4	4	451	50.0276	5.10986
AN5611	canA AspGDID:ASPL0000026779 COORDS:ChrV_A_nidulans_FGSC_A4:2219575-2218584C, translated using codon table 1 (212 amino acids) Uncharacterized ORF; Putative carbonic anhydrase	6.13308	16.51	1	2	2	2	212	23.1264	9.0415
AN2000	ubi4 AspGDID:ASPL0000049163 COORDS:ChrVII_A_nidulans_FGSC_A4:2515485-2514449C, translated using codon table 1 (305 amino acids) Uncharacterized ORF; Polyubiquitin, contains four head to tail repeats of ubiqiutin; transcript upregulated in response to camptothecin	4.66231	32.79	2	2	2	2	305	34.3084	7.53271
AN8254	nop10 AspGDID:ASPL0000010487 COORDS:ChrII_A_nidulans_FGSC_A4:1290851-1290413C, translated using codon table 1 (67 amino acids) Uncharacterized ORF; Putative snoRNP complex protein; ortholog of <I>S. cerevisiae</I> Nop10p; expression reduced after exposure to farnesol	1.91035	23.88	1	2	2	2	67	7.72809	9.84717
AN7894	AN7894 AspGDID:ASPL0000011345 COORDS:ChrII_A_nidulans_FGSC_A4:165556-165888W, translated using codon table 1 (110 amino acids) Uncharacterized ORF; Protein of unknown function	1.83158	20.91	1	2	2	2	110	12.5554	6.06201
AN2062	bipA AspGDID:ASPL0000045915 COORDS:ChrVII_A_nidulans_FGSC_A4:2730139-2727964C, translated using codon table 1 (674 amino acids) Uncharacterized ORF; Putative ER-resident chaperone of the HSP70 family; unfolded-protein response (UPR) target gene; transcript levels increase during the UPR	1.66379	5.49	1	2	3	3	674	73.6516	4.97021
AN2248	gatA AspGDID:ASPL0000050000 COORDS:ChrVII_A_nidulans_FGSC_A4:3323324-3321654C, translated using codon table 1 (498 amino acids) Verified ORF; Putative 4-aminobutyrate transaminase, required for utilization of gamma-aminobutyric acid (GABA); transcriptionally regulated by AmdR	0	4.02	1	2	2	2	498	55.4546	8.90967
AN7902	dbaH AspGDID:ASPL0000013133 COORDS:ChrII_A_nidulans_FGSC_A4:185246-183794C, translated using codon table 1 (462 amino acids) Verified ORF; FAD-binding monooxygenase with a role in secondary metabolism; member of the dba gene cluster; dba cluster expression is coregulated	0	6.49	1	2	2	2	462	51.7381	6.78564
AN6337	AN6337 AspGDID:ASPL0000002713 COORDS:ChrI_A_nidulans_FGSC_A4:485775-486165W, translated using codon table 1 (70 amino acids) Uncharacterized ORF; Ortholog(s) have intracellular localization	0	54.29	1	2	2	2	70	7.95205	5.40186
AN9517	AN9517 (SntB) AspGDID:ASPL0000034796 COORDS:ChrVI_A_nidulans_FGSC_A4:2965474-2963565C, translated using codon table 1 (521 amino acids) Uncharacterized ORF; Has domain(s) with predicted DNA binding, chromatin binding activity	1.61229	3.65	1	2	2	2	521	56.6068	6.81494
Note	Complex components are indicated in bold

## Sheet: Data S7
Data S7 LC-MS/MS protein lists combined from two biological replicates of RpdAGFP purification.
Accession	Description	Score	Coverage	# Proteins	# Unique Peptides	# Peptides	# PSMs	# AAs	MW [kDa]	calc. pI
AN1546	AN1546 AspGDID:ASPL0000051511 COORDS:ChrVII_A_nidulans_FGSC_A4:1123053-1128438W, translated using codon table 1 (1602 amino acids) Uncharacterized ORF; Histone deacetylase complex, SIN3 component; this locus is reported to contain an upstream open reading frame (uORF)	180.434	36.77	1	52	52	77	1602	179.354	6.84424
AN8211	AN8211 (KdmB) AspGDID:ASPL0000010243 COORDS:ChrII_A_nidulans_FGSC_A4:1161338-1155917C, translated using codon table 1 (1717 amino acids) Uncharacterized ORF; Ortholog(s) have histone demethylase activity (H3-trimethyl-K4 specific) activity	132.878	39.9	1	47	47	57	1717	192.996	6.53662
AN4493	RpdA AspGDID:ASPL0000073195 COORDS:ChrIII_A_nidulans_FGSC_A4:1872579-1870359C, translated using codon table 1 (687 amino acids) Verified ORF; Histone deacetylase; expression of rpdA is induced by trichostatin A	81.955	46.14	1	24	24	33	687	75.3843	4.79248
AN4022	AN4022 AspGDID:ASPL0000013579 COORDS:ChrII_A_nidulans_FGSC_A4:2317479-2319761W, translated using codon table 1 (760 amino acids) Uncharacterized ORF; Ortholog of <i>A. fumigatus Af293</i> : Afu1g03700, <i>A. oryzae RIB40</i> : AO090003000976, <i>Aspergillus wentii</i> : Aspwe1_0103267, <i>Aspergillus sydowii</i> : Aspsy1_0057572 and <i>Aspergillus terreus NIH2624</i> : ATET_03840	58.2508	44.87	1	24	24	33	760	83.2045	7.10791
AN8823	scrC AspGDID:ASPL0000072545 COORDS:ChrIII_A_nidulans_FGSC_A4:2690547-2687836C, translated using codon table 1 (856 amino acids) Uncharacterized ORF; Extragenic suppressor of a crzA null mutation	64.9488	36.8	1	19	19	27	856	92.6537	9.64209
AN1375	AN1375 AspGDID:ASPL0000059615 COORDS:ChrVIII_A_nidulans_FGSC_A4:699578-697744C, translated using codon table 1 (522 amino acids) Uncharacterized ORF; Ortholog of <i>A. fumigatus Af293</i> : Afu1g09060, <i>A. oryzae RIB40</i> : AO090005001619, <i>Aspergillus wentii</i> : Aspwe1_0106093 and <i>Aspergillus sydowii</i> : Aspsy1_0052990	33.704	38.7	1	15	15	25	522	57.9459	5.08447
AN9517	AN9517 (SntB) AspGDID:ASPL0000034796 COORDS:ChrVI_A_nidulans_FGSC_A4:2965474-2963565C, translated using codon table 1 (521 amino acids) Uncharacterized ORF; Has domain(s) with predicted DNA binding, chromatin binding activity	32.6523	29.75	1	13	13	17	521	56.6068	6.81494
AN7300	AN7300 AspGDID:ASPL0000065953 COORDS:ChrIV_A_nidulans_FGSC_A4:371767-369109C, translated using codon table 1 (841 amino acids) Uncharacterized ORF; Has domain(s) with predicted zinc ion binding activity	19.3823	21.4	1	13	13	13	841	92.3055	7.51807
AN5570	AN5570 AspGDID:ASPL0000033151 COORDS:ChrV_A_nidulans_FGSC_A4:2375528-2377619W, translated using codon table 1 (626 amino acids) Uncharacterized ORF; Ortholog(s) have methylated histone binding activity	30.04	33.71	1	12	12	17	626	67.7668	9.37842
AN1453	AN1453 AspGDID:ASPL0000044354 COORDS:ChrVII_A_nidulans_FGSC_A4:822479-824729W, translated using codon table 1 (677 amino acids) Uncharacterized ORF; Ortholog of <i>A. fumigatus Af293</i> : Afu8g04410, <i>A. niger CBS 513.88</i> : An16g08630, <i>Aspergillus wentii</i> : Aspwe1_0117354, <i>Aspergillus sydowii</i> : Aspsy1_0143599 and <i>Aspergillus terreus NIH2624</i> : ATET_00054	23.8989	23.93	1	12	12	13	677	75.0195	5.19873
AN6196	AN6196 AspGDID:ASPL0000000103 COORDS:ChrI_A_nidulans_FGSC_A4:956681-955886C, translated using codon table 1 (224 amino acids) Uncharacterized ORF; Ortholog of <i>A. fumigatus Af293</i> : Afu2g11770, <i>A. niger CBS 513.88</i> : An02g03790, <i>A. oryzae RIB40</i> : AO090026000469, <i>Aspergillus wentii</i> : Aspwe1_0031226 and <i>Aspergillus sydowii</i> : Aspsy1_0045308	33.7359	58.04	1	10	10	15	224	24.3955	10.6528
AN4694	AN4694 AspGDID:ASPL0000072125 COORDS:ChrIII_A_nidulans_FGSC_A4:1293979-1291860C, translated using codon table 1 (606 amino acids) Uncharacterized ORF; Ortholog(s) have methylated histone binding, transcription factor binding activity	27.8152	22.94	1	10	10	11	606	67.3696	7.29834
AN3178	sds3 AspGDID:ASPL0000035223 COORDS:ChrVI_A_nidulans_FGSC_A4:1575481-1577053W, translated using codon table 1 (502 amino acids) Uncharacterized ORF; Putative deacetylase complex subunit; ortholog of <i>A. fumigatus</i> Afu3g13150	26.8801	23.9	1	9	9	13	502	55.5888	7.41553
AN8187	AN8187 AspGDID:ASPL0000017699 COORDS:ChrII_A_nidulans_FGSC_A4:1062893-1064491W, translated using codon table 1 (411 amino acids) Uncharacterized ORF; Ortholog(s) have sequence-specific DNA binding activity	25.4303	26.03	1	9	9	14	411	46.1697	5.03369
AN5099	AN5099 AspGDID:ASPL0000028392 COORDS:ChrV_A_nidulans_FGSC_A4:1157154-1158332W, translated using codon table 1 (392 amino acids) Uncharacterized ORF; Ortholog(s) have role in chromatin remodeling and Rpd3L-Expanded complex, Rpd3S complex localization	9.21297	21.68	1	7	7	7	392	44.0277	9.62744
AN1810	otaA AspGDID:ASPL0000050437 COORDS:ChrVII_A_nidulans_FGSC_A4:1960660-1959191C, translated using codon table 1 (454 amino acids) Verified ORF; Ornithine transaminase, involved in utilization of arginine as a proline source; arginine-induced expression and activity; subject to carbon-catabolite and nitrogen-metabolite repression; regulated by CreA and AreA; stress-induced protein	6.37156	18.94	1	6	6	6	454	49.1852	6.04932
AN1976	AN1976 AspGDID:ASPL0000050701 COORDS:ChrVII_A_nidulans_FGSC_A4:2444326-2442967C, translated using codon table 1 (327 amino acids) Uncharacterized ORF; Ortholog(s) have histone acetyltransferase activity	6.42695	19.27	1	5	5	6	327	38.1234	8.39697
AN1684	AN1684 AspGDID:ASPL0000045955 COORDS:ChrVII_A_nidulans_FGSC_A4:1603792-1606050W, translated using codon table 1 (752 amino acids) Uncharacterized ORF; Ortholog of <i>A. fumigatus Af293</i> : Afu4g08650, <i>A. niger CBS 513.88</i> : An04g03490, <i>A. oryzae RIB40</i> : AO090023000691, <i>Aspergillus wentii</i> : Aspwe1_0167016 and <i>Aspergillus sydowii</i> : Aspsy1_0026068	3.44619	9.04	1	5	5	5	752	82.8399	9.49561
AN1851	AN1851 AspGDID:ASPL0000049731 COORDS:ChrVII_A_nidulans_FGSC_A4:2066695-2068624W, translated using codon table 1 (581 amino acids) Uncharacterized ORF; Ortholog(s) have unfolded protein binding activity	4.59355	8.95	1	4	4	5	581	62.5855	5.03369
AN10336	AN10336 (EcoA) AspGDID:ASPL0000040041 COORDS:ChrVI_A_nidulans_FGSC_A4:2893248-2894515W, translated using codon table 1 (401 amino acids) Uncharacterized ORF; Ortholog(s) have acetyltransferase activity, chromatin binding activity	4.06593	12.72	1	4	4	5	401	44.4613	9.0708
AN7423	AN7423 AspGDID:ASPL0000065893 COORDS:ChrIV_A_nidulans_FGSC_A4:1504414-1506498W, translated using codon table 1 (603 amino acids) Uncharacterized ORF; Putative replication protein; transcript upregulated in response to camptothecin	6.04186	6.14	1	3	3	3	603	67.0347	6.55127
AN0381	AN0381 AspGDID:ASPL0000057689 COORDS:ChrVIII_A_nidulans_FGSC_A4:3728003-3726254C, translated using codon table 1 (531 amino acids) Uncharacterized ORF; Ortholog(s) have unfolded protein binding activity, role in protein folding and chaperonin-containing T-complex, nucleus localization	3.67607	8.29	1	3	3	3	531	57.0711	5.98584
AN7897	dbaB AspGDID:ASPL0000017416 COORDS:ChrII_A_nidulans_FGSC_A4:174707-173427C, translated using codon table 1 (393 amino acids) Verified ORF; FAD-binding monooxygenase with a role in secondary metabolism; member of the dba gene cluster; dba cluster expression is coregulated	2.76957	10.69	1	3	3	3	393	43.1363	6.46826
AN1182	benA AspGDID:ASPL0000060381 COORDS:ChrVIII_A_nidulans_FGSC_A4:1268188-1270053W, translated using codon table 1 (447 amino acids) Verified ORF; Beta-tubulin, highly conserved component of microtubules; <I>A. nidulans</I> has two beta-tubulin genes, benA and tubC; temperature sensitive mutants are blocked in mitosis and in nuclear division	8.59557	9.17	1	2	3	3	447	49.8199	4.89404
Note	Complex components are indicated in bold

## Sheet: Data S8
Data S8 LC-MS/MS protein lists combined from two biological replicates of SntBGFP purification.
Accession	Description	Score	Coverage	# Proteins	# Unique Peptides	# Peptides	# PSMs	# AAs	MW [kDa]	calc. pI
AN8211	AN8211 (KdmB) AspGDID:ASPL0000010243 COORDS:ChrII_A_nidulans_FGSC_A4:1161338-1155917C, translated using codon table 1 (1717 amino acids) Uncharacterized ORF; Ortholog(s) have histone demethylase activity (H3-trimethyl-K4 specific) activity	94.1245	34.54	1	43	43	58	1717	192.996	6.53662
AN9517	AN9517 (SntB) AspGDID:ASPL0000034796 COORDS:ChrVI_A_nidulans_FGSC_A4:2965474-2963565C, translated using codon table 1 (521 amino acids) Uncharacterized ORF; Has domain(s) with predicted DNA binding, chromatin binding activity	31.7371	38.77	1	15	15	18	521	56.6068	6.81494
AN4493	RpdA AspGDID:ASPL0000073195 COORDS:ChrIII_A_nidulans_FGSC_A4:1872579-1870359C, translated using codon table 1 (687 amino acids) Verified ORF; Histone deacetylase; expression of rpdA is induced by trichostatin A	21.902	23	1	12	12	14	687	75.3843	4.79248
AN1810	otaA AspGDID:ASPL0000050437 COORDS:ChrVII_A_nidulans_FGSC_A4:1960660-1959191C, translated using codon table 1 (454 amino acids) Verified ORF; Ornithine transaminase, involved in utilization of arginine as a proline source; arginine-induced expression and activity; subject to carbon-catabolite and nitrogen-metabolite repression; regulated by CreA and AreA; stress-induced protein	13.4037	21.15	1	8	8	8	454	49.1852	6.04932
AN10336	AN10336 (EcoA) AspGDID:ASPL0000040041 COORDS:ChrVI_A_nidulans_FGSC_A4:2893248-2894515W, translated using codon table 1 (401 amino acids) Uncharacterized ORF; Ortholog(s) have acetyltransferase activity, chromatin binding activity	8.16974	21.95	1	8	8	8	401	44.4613	9.0708
AN1296	AN1296 AspGDID:ASPL0000057174 COORDS:ChrVIII_A_nidulans_FGSC_A4:921015-918535C, translated using codon table 1 (826 amino acids) Uncharacterized ORF; Ortholog(s) have 2',3'-cyclic-nucleotide 3'-phosphodiesterase activity, GTP-dependent polyribonucleotide 5'-hydroxyl-kinase activity, RNA ligase (ATP) activity	9.0396	9.81	1	6	6	6	826	93.1564	7.78174
AN5820	mecA AspGDID:ASPL0000008353 COORDS:ChrI_A_nidulans_FGSC_A4:2156293-2158087W, translated using codon table 1 (533 amino acids) Verified ORF; Cystathionine beta-synthase, an enzyme involved in methionine, S-adenosylmethionine, and cysteine biosynthesis; intracellular, menadione stress-induced protein	2.6141	11.26	1	5	5	5	533	57.6642	6.93213
AN2062	bipA AspGDID:ASPL0000045915 COORDS:ChrVII_A_nidulans_FGSC_A4:2730139-2727964C, translated using codon table 1 (674 amino acids) Uncharacterized ORF; Putative ER-resident chaperone of the HSP70 family; unfolded-protein response (UPR) target gene; transcript levels increase during the UPR	0	9.2	1	4	5	6	674	73.6516	4.97021
AN1549	AN1549 AspGDID:ASPL0000047927 COORDS:ChrVII_A_nidulans_FGSC_A4:1134197-1133770C, translated using codon table 1 (86 amino acids) Uncharacterized ORF; Ortholog of <i>A. fumigatus Af293</i> : Afu8g05600, <i>A. niger CBS 513.88</i> : An16g07080, <i>A. oryzae RIB40</i> : AO090005000583, <i>Aspergillus wentii</i> : Aspwe1_0187131 and <i>Aspergillus sydowii</i> : Aspsy1_0086712	0	47.67	1	4	4	4	86	9.56169	9.46631
AN4494	AN4494 AspGDID:ASPL0000077643 COORDS:ChrIII_A_nidulans_FGSC_A4:1869709-1868649C, translated using codon table 1 (140 amino acids) Uncharacterized ORF; Ortholog(s) have cytosol, mitochondrion, nucleus localization	4.29789	25.71	1	3	3	3	140	14.8299	10.2134
AN8123	faoA AspGDID:ASPL0000010570 COORDS:ChrII_A_nidulans_FGSC_A4:823766-822148C, translated using codon table 1 (438 amino acids) Verified ORF; Putative fructosyl amino acid oxidase, catalyzes oxidative deglycation of glycated amines (Amadori compounds); induction of expression by fructosyl amines depends in veA gene	1.97024	8.45	1	3	3	3	438	48.4025	7.51807
AN8689	glkA AspGDID:ASPL0000080279 COORDS:ChrIII_A_nidulans_FGSC_A4:3118546-3120070W, translated using codon table 1 (489 amino acids) Uncharacterized ORF; Putative glucokinase; ORF that was absent from the original release of version 4 of the A. nidulans annotation, but present in a previous version; reinstated into version 4 in AspGD as of July 2009	1.93101	6.95	1	3	3	3	489	53.6766	5.66846
AN7503	AN7503 AspGDID:ASPL0000065711 COORDS:ChrIV_A_nidulans_FGSC_A4:1743713-1745978W, translated using codon table 1 (723 amino acids) Uncharacterized ORF; Ortholog(s) have nucleolus localization	1.88378	4.56	1	3	3	3	723	82.3591	4.88135
AN7570	tubB AspGDID:ASPL0000065841 COORDS:ChrIV_A_nidulans_FGSC_A4:1979601-1977747C, translated using codon table 1 (451 amino acids) Verified ORF; Alpha-tubulin, forms a heterodimer with beta-tubulin that promotes microtubule assembly; non-essential subunit required for meiosis and formation of ascospores	1.84925	11.31	2	3	3	3	451	50.0276	5.10986
AN4060	rps16 AspGDID:ASPL0000016360 COORDS:ChrII_A_nidulans_FGSC_A4:2208339-2207479C, translated using codon table 1 (148 amino acids) Uncharacterized ORF; Putative ribosomal protein S16	0	26.35	1	3	3	3	148	16.4406	8.90967
Note	Complex components are indicated in bold

## Sheet: Data S9
Data S9 LC-MS/MS protein lists combined from two biological replicates of KdmBHA purification.
Accession	Description	Score	Coverage	# Proteins	# Unique Peptides	# Peptides	# PSMs	# AAs	MW [kDa]	calc. pI
AN8211	AN8211 (KdmB) AspGDID:ASPL0000010243 COORDS:ChrII_A_nidulans_FGSC_A4:1161338-1155917C, translated using codon table 1 (1717 amino acids) Uncharacterized ORF; Ortholog(s) have histone demethylase activity (H3-trimethyl-K4 specific) activity	631.655	67.73	1	87	87	179	1717	192.996	6.53662
AN4493	rpdA AspGDID:ASPL0000073195 COORDS:ChrIII_A_nidulans_FGSC_A4:1872579-1870359C, translated using codon table 1 (687 amino acids) Verified ORF; Histone deacetylase; expression of rpdA is induced by trichostatin A	96.3796	43.23	1	23	23	30	687	75.3843	4.79248
AN9517	AN9517 (SntB) AspGDID:ASPL0000034796 COORDS:ChrVI_A_nidulans_FGSC_A4:2965474-2963565C, translated using codon table 1 (521 amino acids) Uncharacterized ORF; Has domain(s) with predicted DNA binding, chromatin binding activity	88.8538	43.95	1	20	20	28	521	56.6068	6.81494
AN7423	AN7423 AspGDID:ASPL0000065893 COORDS:ChrIV_A_nidulans_FGSC_A4:1504414-1506498W, translated using codon table 1 (603 amino acids) Uncharacterized ORF; Putative replication protein; transcript upregulated in response to camptothecin	67.8642	43.78	1	23	23	25	603	67.0347	6.55127
AN10336	AN10336 (EcoA) AspGDID:ASPL0000040041 COORDS:ChrVI_A_nidulans_FGSC_A4:2893248-2894515W, translated using codon table 1 (401 amino acids) Uncharacterized ORF; Ortholog(s) have acetyltransferase activity, chromatin binding activity	59.3415	51.12	1	18	18	22	401	44.4613	9.0708
AN10225	AN10225 AspGDID:ASPL0000051691 COORDS:ChrVII_A_nidulans_FGSC_A4:1514541-1511502C, translated using codon table 1 (996 amino acids) Uncharacterized ORF; Ortholog(s) have structural molecule activity, role in cellular protein localization, mitotic sister chromatid segregation, mitotic spindle organization, septation initiation signaling and cytoplasm, nucleus, spindle pole body localization	20.8751	15.06	1	14	14	14	996	111.389	6.20166
AN0582	AN0582 AspGDID:ASPL0000062650 COORDS:ChrVIII_A_nidulans_FGSC_A4:3100805-3101754W, translated using codon table 1 (278 amino acids) Uncharacterized ORF; Ortholog(s) have double-stranded DNA binding, sequence-specific DNA binding, single-stranded DNA binding activity	18.4305	25.54	1	6	6	7	278	29.3774	5.03369
AN6505	rcoA AspGDID:ASPL0000002074 COORDS:ChrI_A_nidulans_FGSC_A4:2316528-2314202C, translated using codon table 1 (574 amino acids) Verified ORF; WD40 repeat protein; required for sexual development and for sterigmatocystin production; experimentally studied orthologs present in Neurospora crassa, Candida albicans, Schizosaccharomyces pombe and Penicillium marneffei	16.2663	12.72	1	7	7	7	574	62.9085	7.44482
AN8244	snaD AspGDID:ASPL0000009589 COORDS:ChrII_A_nidulans_FGSC_A4:1260349-1257914C, translated using codon table 1 (811 amino acids) Verified ORF; Coiled-coil protein associated with spindle pole body, involved in septation; required for conidiation; required for localization of SidB, MobA and SepK to spindle pole bodies but not to sites of septation	14.3546	9.25	1	7	7	7	811	90.9854	5.05908
AN6827	AN6827 AspGDID:ASPL0000009002 COORDS:ChrI_A_nidulans_FGSC_A4:3302826-3303258W, translated using codon table 1 (122 amino acids) Uncharacterized ORF; Ortholog(s) have role in posttranscriptional gene silencing, production of small RNA involved in gene silencing by RNA	13.1814	66.39	1	4	4	5	122	13.1308	6.78564
AN8851	swoC AspGDID:ASPL0000074111 COORDS:ChrIII_A_nidulans_FGSC_A4:2598217-2599925W, translated using codon table 1 (481 amino acids) Verified ORF; Predicted pseudouridylate synthase, involved in establishment of cell polarity; mutants show defects in anisotropic growth, endocytosis, nuclear distribution and compartmentation; transcript upregulated in response to camptothecin	12.2307	15.8	1	7	7	7	481	54.1701	8.71924
AN2916	AN2916 AspGDID:ASPL0000038035 COORDS:ChrVI_A_nidulans_FGSC_A4:2405241-2407480W, translated using codon table 1 (647 amino acids) Uncharacterized ORF; Putative succinate dehydrogenase with a predicted role in the TCA cycle	11.6633	6.49	1	3	3	4	647	70.9082	6.87354
AN5488	AN5488 AspGDID:ASPL0000028240 COORDS:ChrV_A_nidulans_FGSC_A4:2639515-2646010W, translated using codon table 1 (1406 amino acids) Uncharacterized ORF; Protein of unknown function	9.02545	4.27	1	4	4	4	1406	153.608	5.33838
AN11119	AN11119 AspGDID:ASPL0000071703 COORDS:ChrIII_A_nidulans_FGSC_A4:2868558-2867103C, translated using codon table 1 (399 amino acids) Uncharacterized ORF; Has domain(s) with predicted cell outer membrane, integral component of membrane localization	6.4506	10.28	1	3	3	3	399	42.9838	8.63135
Note	Complex components are indicated in bold

## Sheet: Data S10
Data S10 LC-MS/MS protein lists combined from two biological replicates of EcoAHA purification.
Accession	Description	Score	Coverage	# Proteins	# Unique Peptides	# Peptides	# PSMs	# AAs	MW [kDa]	calc. pI
AN8211	AN8211 (KdmB) AspGDID:ASPL0000010243 COORDS:ChrII_A_nidulans_FGSC_A4:1161338-1155917C, translated using codon table 1 (1717 amino acids) Uncharacterized ORF; Ortholog(s) have histone demethylase activity (H3-trimethyl-K4 specific) activity	309.308	53	1	67	67	98	1717	192.996	6.53662
AN10336	AN10336 (EcoA) AspGDID:ASPL0000040041 COORDS:ChrVI_A_nidulans_FGSC_A4:2893248-2894515W, translated using codon table 1 (401 amino acids) Uncharacterized ORF; Ortholog(s) have acetyltransferase activity, chromatin binding activity	88.8269	61.35	1	23	23	32	401	44.4613	9.0708
AN4493	RpdA AspGDID:ASPL0000073195 COORDS:ChrIII_A_nidulans_FGSC_A4:1872579-1870359C, translated using codon table 1 (687 amino acids) Verified ORF; Histone deacetylase; expression of rpdA is induced by trichostatin A	71.853	42.5	1	21	21	26	687	75.3843	4.79248
AN9517	AN9517 (SntB) AspGDID:ASPL0000034796 COORDS:ChrVI_A_nidulans_FGSC_A4:2965474-2963565C, translated using codon table 1 (521 amino acids) Uncharacterized ORF; Has domain(s) with predicted DNA binding, chromatin binding activity	51.4066	32.25	1	16	16	20	521	56.6068	6.81494
Note	Complex components are indicated in bold

[truncated: 8 more sheets: Data S11, Data S12, Data S13, Data S14, Data S15, Data S16, Data S17, Data S18]
