# Supplementary material for: The KdmB-EcoA-RpdA-SntB chromatin complex binds regulatory genes and coordinates fungal development with mycotoxin synthesis
Source: Nucleic Acids Res. 2022 Sep 12;50(17):9797–813. doi: 10.1093/nar/gkac744 (PMC9508808; doi:10.1093/nar/gkac744)
Supplement: gkac744_Supplemental_Files [file gkac744_supplemental_files.zip › Supplemental Data S19.xlsx]

## Sheet: KdmB
Supplemental Data S19 MACS2 narrowPeak file for KdmB ChIPseq data.
ChrIII_A_nidulans_FGSC_A4	1472	1760	An_kdmB_20h_HA_1_withCtrl_peak_1	109	.	3.7422	12.5524	10.9274	145
ChrIII_A_nidulans_FGSC_A4	5857	6911	An_kdmB_20h_HA_1_withCtrl_peak_2	123	.	4.39005	14.0483	12.3763	725
ChrIII_A_nidulans_FGSC_A4	7980	8810	An_kdmB_20h_HA_1_withCtrl_peak_3	167	.	4.5842	18.5714	16.7578	515
ChrIII_A_nidulans_FGSC_A4	9031	9237	An_kdmB_20h_HA_1_withCtrl_peak_4	36	.	2.74636	5.00099	3.68478	131
ChrIII_A_nidulans_FGSC_A4	9473	10038	An_kdmB_20h_HA_1_withCtrl_peak_5	102	.	4.25686	11.8074	10.2069	202
ChrIII_A_nidulans_FGSC_A4	15515	15909	An_kdmB_20h_HA_1_withCtrl_peak_6	65	.	3.12098	7.97085	6.51217	197
ChrIII_A_nidulans_FGSC_A4	44931	45290	An_kdmB_20h_HA_1_withCtrl_peak_7	33	.	2.46168	4.6642	3.36749	246
ChrIII_A_nidulans_FGSC_A4	48779	49514	An_kdmB_20h_HA_1_withCtrl_peak_8	344	.	6.89613	36.6911	34.4178	470
ChrIII_A_nidulans_FGSC_A4	54320	54568	An_kdmB_20h_HA_1_withCtrl_peak_9	48	.	2.89236	6.27933	4.89791	87
ChrIII_A_nidulans_FGSC_A4	60139	60443	An_kdmB_20h_HA_1_withCtrl_peak_10	74	.	3.40718	8.91771	7.42217	109
ChrIII_A_nidulans_FGSC_A4	64482	65092	An_kdmB_20h_HA_1_withCtrl_peak_11	1176	.	13.0855	122.189	117.673	323
ChrIII_A_nidulans_FGSC_A4	71852	72097	An_kdmB_20h_HA_1_withCtrl_peak_12	29	.	2.32758	4.25918	2.98716	161
ChrIII_A_nidulans_FGSC_A4	90801	91083	An_kdmB_20h_HA_1_withCtrl_peak_13	43	.	2.69124	5.66414	4.31192	124
ChrIII_A_nidulans_FGSC_A4	93471	94601	An_kdmB_20h_HA_1_withCtrl_peak_14	378	.	7.88471	40.1825	37.827	264
ChrIII_A_nidulans_FGSC_A4	97263	97559	An_kdmB_20h_HA_1_withCtrl_peak_15	112	.	4.23387	12.9262	11.2897	112
ChrIII_A_nidulans_FGSC_A4	136626	136922	An_kdmB_20h_HA_1_withCtrl_peak_16	116	.	3.51264	13.3025	11.6541	132
ChrIII_A_nidulans_FGSC_A4	140840	141745	An_kdmB_20h_HA_1_withCtrl_peak_17	595	.	7.97498	62.4588	59.5532	604
ChrIII_A_nidulans_FGSC_A4	141871	142122	An_kdmB_20h_HA_1_withCtrl_peak_18	60	.	3.30385	7.48389	6.0469	147
ChrIII_A_nidulans_FGSC_A4	152817	154083	An_kdmB_20h_HA_1_withCtrl_peak_19	346	.	6.52855	36.8852	34.6078	617
ChrIII_A_nidulans_FGSC_A4	156160	156360	An_kdmB_20h_HA_1_withCtrl_peak_20	47	.	2.89193	6.09704	4.72575	123
ChrIII_A_nidulans_FGSC_A4	156598	157845	An_kdmB_20h_HA_1_withCtrl_peak_21	480	.	6.58124	50.6607	48.0594	414
ChrIII_A_nidulans_FGSC_A4	159555	159820	An_kdmB_20h_HA_1_withCtrl_peak_22	85	.	3.79457	10.1377	8.59593	128
ChrIII_A_nidulans_FGSC_A4	214665	215480	An_kdmB_20h_HA_1_withCtrl_peak_23	156	.	4.7093	17.4208	15.6403	441
ChrIII_A_nidulans_FGSC_A4	242641	242971	An_kdmB_20h_HA_1_withCtrl_peak_24	84	.	3.51174	9.96739	8.43115	182
ChrIII_A_nidulans_FGSC_A4	243543	244066	An_kdmB_20h_HA_1_withCtrl_peak_25	115	.	3.7229	13.2448	11.5972	143
ChrIII_A_nidulans_FGSC_A4	277942	278234	An_kdmB_20h_HA_1_withCtrl_peak_26	26	.	1.95829	3.8724	2.62692	109
ChrIII_A_nidulans_FGSC_A4	284921	285295	An_kdmB_20h_HA_1_withCtrl_peak_27	217	.	5.23908	23.7477	21.79	182
ChrIII_A_nidulans_FGSC_A4	294454	295798	An_kdmB_20h_HA_1_withCtrl_peak_28	894	.	11.7722	93.2225	89.4746	553
ChrIII_A_nidulans_FGSC_A4	316783	317872	An_kdmB_20h_HA_1_withCtrl_peak_29	206	.	4.88944	22.5715	20.6454	492
ChrIII_A_nidulans_FGSC_A4	317985	320680	An_kdmB_20h_HA_1_withCtrl_peak_30	498	.	6.6577	52.5059	49.8592	1859
ChrIII_A_nidulans_FGSC_A4	329597	331584	An_kdmB_20h_HA_1_withCtrl_peak_31	266	.	6.1725	28.7808	26.6959	911
ChrIII_A_nidulans_FGSC_A4	352161	353706	An_kdmB_20h_HA_1_withCtrl_peak_32	330	.	5.7878	35.3071	33.0673	825
ChrIII_A_nidulans_FGSC_A4	355154	355545	An_kdmB_20h_HA_1_withCtrl_peak_33	221	.	5.41839	24.1208	22.1538	193
ChrIII_A_nidulans_FGSC_A4	357557	358108	An_kdmB_20h_HA_1_withCtrl_peak_34	622	.	8.56565	65.2182	62.2503	320
ChrIII_A_nidulans_FGSC_A4	359831	360242	An_kdmB_20h_HA_1_withCtrl_peak_35	92	.	3.74789	10.7679	9.20264	107
ChrIII_A_nidulans_FGSC_A4	362793	364043	An_kdmB_20h_HA_1_withCtrl_peak_36	97	.	3.6833	11.3097	9.72599	838
ChrIII_A_nidulans_FGSC_A4	367633	367954	An_kdmB_20h_HA_1_withCtrl_peak_37	81	.	3.62903	9.62468	8.10144	161
ChrIII_A_nidulans_FGSC_A4	371917	374363	An_kdmB_20h_HA_1_withCtrl_peak_38	282	.	5.38106	30.4067	28.2813	1286
ChrIII_A_nidulans_FGSC_A4	397101	397681	An_kdmB_20h_HA_1_withCtrl_peak_39	154	.	3.61395	17.2237	15.4494	412
ChrIII_A_nidulans_FGSC_A4	403753	404562	An_kdmB_20h_HA_1_withCtrl_peak_40	114	.	3.74092	13.0625	11.4215	613
ChrIII_A_nidulans_FGSC_A4	404640	405620	An_kdmB_20h_HA_1_withCtrl_peak_41	243	.	5.68379	26.3833	24.358	364
ChrIII_A_nidulans_FGSC_A4	420492	420862	An_kdmB_20h_HA_1_withCtrl_peak_42	209	.	4.95811	22.8808	20.9462	181
ChrIII_A_nidulans_FGSC_A4	436108	436516	An_kdmB_20h_HA_1_withCtrl_peak_43	95	.	3.7693	11.0989	9.52209	69
ChrIII_A_nidulans_FGSC_A4	438488	438725	An_kdmB_20h_HA_1_withCtrl_peak_44	65	.	3.19592	8.013	6.55283	83
ChrIII_A_nidulans_FGSC_A4	455534	456364	An_kdmB_20h_HA_1_withCtrl_peak_45	197	.	5.26056	21.6148	19.7156	547
ChrIII_A_nidulans_FGSC_A4	464439	464655	An_kdmB_20h_HA_1_withCtrl_peak_46	87	.	3.53712	10.2949	8.7465	92
ChrIII_A_nidulans_FGSC_A4	464787	465107	An_kdmB_20h_HA_1_withCtrl_peak_47	167	.	4.5842	18.5714	16.7578	135
ChrIII_A_nidulans_FGSC_A4	473169	473540	An_kdmB_20h_HA_1_withCtrl_peak_48	18	.	2.02399	3.0439	1.8587	93
ChrIII_A_nidulans_FGSC_A4	492481	492927	An_kdmB_20h_HA_1_withCtrl_peak_49	52	.	2.73772	6.63773	5.23917	249
ChrIII_A_nidulans_FGSC_A4	497425	498314	An_kdmB_20h_HA_1_withCtrl_peak_50	88	.	3.37652	10.4004	8.84819	697
ChrIII_A_nidulans_FGSC_A4	504197	506776	An_kdmB_20h_HA_1_withCtrl_peak_51	746	.	9.66208	78.0153	74.6988	1209
ChrIII_A_nidulans_FGSC_A4	520373	520849	An_kdmB_20h_HA_1_withCtrl_peak_52	47	.	2.6872	6.1345	4.75873	301
ChrIII_A_nidulans_FGSC_A4	521051	522678	An_kdmB_20h_HA_1_withCtrl_peak_53	139	.	4.0972	15.6275	13.9039	355
ChrIII_A_nidulans_FGSC_A4	540085	540690	An_kdmB_20h_HA_1_withCtrl_peak_54	248	.	5.6133	26.8767	24.8383	363
ChrIII_A_nidulans_FGSC_A4	542266	542878	An_kdmB_20h_HA_1_withCtrl_peak_55	85	.	3.36798	10.142	8.59916	516
ChrIII_A_nidulans_FGSC_A4	552904	553931	An_kdmB_20h_HA_1_withCtrl_peak_56	708	.	11.0472	74.077	70.8673	417
ChrIII_A_nidulans_FGSC_A4	568514	568874	An_kdmB_20h_HA_1_withCtrl_peak_57	83	.	3.56887	9.92076	8.38648	186
ChrIII_A_nidulans_FGSC_A4	569408	570479	An_kdmB_20h_HA_1_withCtrl_peak_58	163	.	4.63026	18.1072	16.3063	861
ChrIII_A_nidulans_FGSC_A4	572683	572940	An_kdmB_20h_HA_1_withCtrl_peak_59	25	.	2.34107	3.79771	2.55672	96
ChrIII_A_nidulans_FGSC_A4	574046	574605	An_kdmB_20h_HA_1_withCtrl_peak_60	149	.	4.60227	16.6964	14.9391	344
ChrIII_A_nidulans_FGSC_A4	574739	575246	An_kdmB_20h_HA_1_withCtrl_peak_61	63	.	3.26613	7.80805	6.35799	140
ChrIII_A_nidulans_FGSC_A4	597908	598126	An_kdmB_20h_HA_1_withCtrl_peak_62	43	.	2.66016	5.72578	4.37078	75
ChrIII_A_nidulans_FGSC_A4	602876	603139	An_kdmB_20h_HA_1_withCtrl_peak_63	66	.	3.17431	8.15036	6.68702	189
ChrIII_A_nidulans_FGSC_A4	617334	617686	An_kdmB_20h_HA_1_withCtrl_peak_64	106	.	3.49488	12.2739	10.6583	160
ChrIII_A_nidulans_FGSC_A4	619162	619530	An_kdmB_20h_HA_1_withCtrl_peak_65	286	.	6.70078	30.8215	28.6859	193
ChrIII_A_nidulans_FGSC_A4	619821	621888	An_kdmB_20h_HA_1_withCtrl_peak_66	272	.	4.7562	29.3584	27.2588	1137
ChrIII_A_nidulans_FGSC_A4	628176	629547	An_kdmB_20h_HA_1_withCtrl_peak_67	395	.	6.8137	41.9015	39.5048	373
ChrIII_A_nidulans_FGSC_A4	635350	635964	An_kdmB_20h_HA_1_withCtrl_peak_68	71	.	3.13467	8.6292	7.1456	48
ChrIII_A_nidulans_FGSC_A4	657562	658323	An_kdmB_20h_HA_1_withCtrl_peak_69	722	.	9.85938	75.4484	72.2007	388
ChrIII_A_nidulans_FGSC_A4	658648	658964	An_kdmB_20h_HA_1_withCtrl_peak_70	24	.	2.0179	3.66469	2.43234	63
ChrIII_A_nidulans_FGSC_A4	660178	660504	An_kdmB_20h_HA_1_withCtrl_peak_71	50	.	2.40469	6.47092	5.08007	158
ChrIII_A_nidulans_FGSC_A4	686405	686605	An_kdmB_20h_HA_1_withCtrl_peak_72	16	.	1.86935	2.83259	1.66437	164
ChrIII_A_nidulans_FGSC_A4	693157	693761	An_kdmB_20h_HA_1_withCtrl_peak_73	215	.	5.27843	23.5428	21.591	275
ChrIII_A_nidulans_FGSC_A4	698042	698393	An_kdmB_20h_HA_1_withCtrl_peak_74	116	.	3.94064	13.3188	11.6687	188
ChrIII_A_nidulans_FGSC_A4	698518	698973	An_kdmB_20h_HA_1_withCtrl_peak_75	79	.	3.49936	9.45099	7.93436	290
ChrIII_A_nidulans_FGSC_A4	700718	702424	An_kdmB_20h_HA_1_withCtrl_peak_76	560	.	6.98379	58.8134	56.0045	768
ChrIII_A_nidulans_FGSC_A4	702515	703657	An_kdmB_20h_HA_1_withCtrl_peak_77	508	.	8.30441	53.5722	50.8998	403
ChrIII_A_nidulans_FGSC_A4	719388	719588	An_kdmB_20h_HA_1_withCtrl_peak_78	46	.	2.80502	6.01433	4.64627	104
ChrIII_A_nidulans_FGSC_A4	720364	720564	An_kdmB_20h_HA_1_withCtrl_peak_79	38	.	2.56871	5.1316	3.80834	105
ChrIII_A_nidulans_FGSC_A4	722887	723261	An_kdmB_20h_HA_1_withCtrl_peak_80	37	.	2.64407	5.04734	3.72929	52
ChrIII_A_nidulans_FGSC_A4	732532	732947	An_kdmB_20h_HA_1_withCtrl_peak_81	37	.	2.55399	5.08662	3.76705	118
ChrIII_A_nidulans_FGSC_A4	744846	745046	An_kdmB_20h_HA_1_withCtrl_peak_82	27	.	2.27598	3.98275	2.72892	127
ChrIII_A_nidulans_FGSC_A4	748866	749991	An_kdmB_20h_HA_1_withCtrl_peak_83	303	.	6.1571	32.5583	30.3832	427
ChrIII_A_nidulans_FGSC_A4	751329	752906	An_kdmB_20h_HA_1_withCtrl_peak_84	560	.	8.73609	58.8906	56.08	1036
ChrIII_A_nidulans_FGSC_A4	753025	756864	An_kdmB_20h_HA_1_withCtrl_peak_85	540	.	7.69791	56.7663	54.0089	910
ChrIII_A_nidulans_FGSC_A4	757689	758428	An_kdmB_20h_HA_1_withCtrl_peak_86	47	.	2.83239	6.09773	4.72644	90
ChrIII_A_nidulans_FGSC_A4	767458	767712	An_kdmB_20h_HA_1_withCtrl_peak_87	52	.	2.95289	6.64787	5.24859	119
ChrIII_A_nidulans_FGSC_A4	771097	771423	An_kdmB_20h_HA_1_withCtrl_peak_88	72	.	3.23838	8.7913	7.29997	209
ChrIII_A_nidulans_FGSC_A4	778955	779155	An_kdmB_20h_HA_1_withCtrl_peak_89	43	.	2.37094	5.6758	4.32334	80
ChrIII_A_nidulans_FGSC_A4	783431	783707	An_kdmB_20h_HA_1_withCtrl_peak_90	54	.	2.8967	6.83692	5.43058	131
ChrIII_A_nidulans_FGSC_A4	813808	814565	An_kdmB_20h_HA_1_withCtrl_peak_91	282	.	5.38106	30.4067	28.2813	228
ChrIII_A_nidulans_FGSC_A4	815685	815990	An_kdmB_20h_HA_1_withCtrl_peak_92	133	.	4.51208	15.0893	13.383	162
ChrIII_A_nidulans_FGSC_A4	823037	823337	An_kdmB_20h_HA_1_withCtrl_peak_93	106	.	3.96734	12.3157	10.6982	127
ChrIII_A_nidulans_FGSC_A4	844640	845161	An_kdmB_20h_HA_1_withCtrl_peak_94	108	.	3.4322	12.4627	10.8407	371
ChrIII_A_nidulans_FGSC_A4	852266	852603	An_kdmB_20h_HA_1_withCtrl_peak_95	172	.	4.88954	19.1168	17.2856	185
ChrIII_A_nidulans_FGSC_A4	868377	868668	An_kdmB_20h_HA_1_withCtrl_peak_96	45	.	2.81168	5.86144	4.50127	91
ChrIII_A_nidulans_FGSC_A4	898843	899463	An_kdmB_20h_HA_1_withCtrl_peak_97	518	.	8.0745	54.5949	51.895	382
ChrIII_A_nidulans_FGSC_A4	902138	903241	An_kdmB_20h_HA_1_withCtrl_peak_98	397	.	6.27305	42.1814	39.7785	496
ChrIII_A_nidulans_FGSC_A4	910274	910716	An_kdmB_20h_HA_1_withCtrl_peak_99	544	.	7.334	57.1703	54.4057	196
ChrIII_A_nidulans_FGSC_A4	930660	930963	An_kdmB_20h_HA_1_withCtrl_peak_100	28	.	2.47397	4.14362	2.87897	156
ChrIII_A_nidulans_FGSC_A4	934125	935509	An_kdmB_20h_HA_1_withCtrl_peak_101	246	.	5.39304	26.6732	24.6405	378
ChrIII_A_nidulans_FGSC_A4	936100	936300	An_kdmB_20h_HA_1_withCtrl_peak_102	47	.	2.94933	6.07756	4.70715	101
ChrIII_A_nidulans_FGSC_A4	937227	937450	An_kdmB_20h_HA_1_withCtrl_peak_103	62	.	2.97512	7.66148	6.21717	100
ChrIII_A_nidulans_FGSC_A4	971500	972017	An_kdmB_20h_HA_1_withCtrl_peak_104	338	.	7.23057	36.1511	33.8915	241
ChrIII_A_nidulans_FGSC_A4	973350	973673	An_kdmB_20h_HA_1_withCtrl_peak_105	141	.	4.84938	15.8816	14.15	158
ChrIII_A_nidulans_FGSC_A4	975144	975379	An_kdmB_20h_HA_1_withCtrl_peak_106	42	.	2.67574	5.61598	4.26677	134
ChrIII_A_nidulans_FGSC_A4	999234	999924	An_kdmB_20h_HA_1_withCtrl_peak_107	403	.	7.87482	42.7295	40.3147	309
ChrIII_A_nidulans_FGSC_A4	1003458	1004276	An_kdmB_20h_HA_1_withCtrl_peak_108	251	.	5.86956	27.1455	25.1008	433
ChrIII_A_nidulans_FGSC_A4	1005403	1007008	An_kdmB_20h_HA_1_withCtrl_peak_109	207	.	4.9879	22.6616	20.7331	879
ChrIII_A_nidulans_FGSC_A4	1007192	1007713	An_kdmB_20h_HA_1_withCtrl_peak_110	297	.	6.11424	31.9404	29.7794	236
ChrIII_A_nidulans_FGSC_A4	1008734	1008960	An_kdmB_20h_HA_1_withCtrl_peak_111	33	.	2.46168	4.6642	3.36749	31
ChrIII_A_nidulans_FGSC_A4	1016109	1016337	An_kdmB_20h_HA_1_withCtrl_peak_112	32	.	2.31581	4.59202	3.29998	143
ChrIII_A_nidulans_FGSC_A4	1018898	1019250	An_kdmB_20h_HA_1_withCtrl_peak_113	45	.	2.70485	5.86906	4.50776	104
ChrIII_A_nidulans_FGSC_A4	1026375	1026991	An_kdmB_20h_HA_1_withCtrl_peak_114	137	.	4.34505	15.4254	13.7089	369
ChrIII_A_nidulans_FGSC_A4	1033370	1033712	An_kdmB_20h_HA_1_withCtrl_peak_115	156	.	4.7093	17.4208	15.6403	131
ChrIII_A_nidulans_FGSC_A4	1046456	1047408	An_kdmB_20h_HA_1_withCtrl_peak_116	471	.	8.15758	49.697	47.1187	588
ChrIII_A_nidulans_FGSC_A4	1049291	1049733	An_kdmB_20h_HA_1_withCtrl_peak_117	108	.	4.10037	12.4862	10.8634	246
ChrIII_A_nidulans_FGSC_A4	1050146	1050882	An_kdmB_20h_HA_1_withCtrl_peak_118	220	.	4.82791	23.9984	22.0344	369
ChrIII_A_nidulans_FGSC_A4	1071695	1071895	An_kdmB_20h_HA_1_withCtrl_peak_119	35	.	2.71057	4.90809	3.59847	92
ChrIII_A_nidulans_FGSC_A4	1079534	1079852	An_kdmB_20h_HA_1_withCtrl_peak_120	45	.	2.65993	5.88328	4.52049	209
ChrIII_A_nidulans_FGSC_A4	1084540	1085162	An_kdmB_20h_HA_1_withCtrl_peak_121	181	.	4.47019	19.9882	18.1331	364
ChrIII_A_nidulans_FGSC_A4	1085314	1085762	An_kdmB_20h_HA_1_withCtrl_peak_122	368	.	7.38633	39.2211	36.8875	269
ChrIII_A_nidulans_FGSC_A4	1087442	1087839	An_kdmB_20h_HA_1_withCtrl_peak_123	54	.	2.91292	6.89042	5.47991	254
ChrIII_A_nidulans_FGSC_A4	1090963	1091213	An_kdmB_20h_HA_1_withCtrl_peak_124	25	.	2.24762	3.78292	2.54207	133
ChrIII_A_nidulans_FGSC_A4	1092481	1092726	An_kdmB_20h_HA_1_withCtrl_peak_125	35	.	2.53469	4.88185	3.57301	97
ChrIII_A_nidulans_FGSC_A4	1102673	1103140	An_kdmB_20h_HA_1_withCtrl_peak_126	157	.	5.02511	17.5038	15.7211	268
ChrIII_A_nidulans_FGSC_A4	1111358	1111596	An_kdmB_20h_HA_1_withCtrl_peak_127	49	.	3.05694	6.37667	4.99066	142
ChrIII_A_nidulans_FGSC_A4	1113031	1113601	An_kdmB_20h_HA_1_withCtrl_peak_128	553	.	8.92907	58.1046	55.316	347
ChrIII_A_nidulans_FGSC_A4	1116534	1116956	An_kdmB_20h_HA_1_withCtrl_peak_129	244	.	5.20168	26.5237	24.4945	229
ChrIII_A_nidulans_FGSC_A4	1123306	1123864	An_kdmB_20h_HA_1_withCtrl_peak_130	118	.	3.65743	13.4705	11.8165	394
ChrIII_A_nidulans_FGSC_A4	1124831	1126891	An_kdmB_20h_HA_1_withCtrl_peak_131	505	.	7.50538	53.192	50.5273	922
ChrIII_A_nidulans_FGSC_A4	1133343	1133607	An_kdmB_20h_HA_1_withCtrl_peak_132	45	.	2.70485	5.86906	4.50776	150
ChrIII_A_nidulans_FGSC_A4	1141665	1141873	An_kdmB_20h_HA_1_withCtrl_peak_133	19	.	1.90485	3.18118	1.98473	82
ChrIII_A_nidulans_FGSC_A4	1147891	1148329	An_kdmB_20h_HA_1_withCtrl_peak_134	32	.	2.33888	4.54425	3.25464	181
ChrIII_A_nidulans_FGSC_A4	1154792	1155247	An_kdmB_20h_HA_1_withCtrl_peak_135	251	.	5.86956	27.1455	25.1008	257
ChrIII_A_nidulans_FGSC_A4	1155508	1155712	An_kdmB_20h_HA_1_withCtrl_peak_136	64	.	3.30922	7.9385	6.48224	58
ChrIII_A_nidulans_FGSC_A4	1159432	1160102	An_kdmB_20h_HA_1_withCtrl_peak_137	119	.	4.43606	13.5774	11.9194	173
ChrIII_A_nidulans_FGSC_A4	1161945	1162394	An_kdmB_20h_HA_1_withCtrl_peak_138	90	.	3.87619	10.6545	9.09339	262
ChrIII_A_nidulans_FGSC_A4	1166981	1167592	An_kdmB_20h_HA_1_withCtrl_peak_139	108	.	3.65186	12.4459	10.8243	172
ChrIII_A_nidulans_FGSC_A4	1177111	1177507	An_kdmB_20h_HA_1_withCtrl_peak_140	229	.	6.1812	24.9676	22.9781	203
ChrIII_A_nidulans_FGSC_A4	1177736	1178938	An_kdmB_20h_HA_1_withCtrl_peak_141	143	.	4.61416	16.0889	14.3511	883
ChrIII_A_nidulans_FGSC_A4	1179358	1181943	An_kdmB_20h_HA_1_withCtrl_peak_142	986	.	12.1778	102.709	98.694	1471
ChrIII_A_nidulans_FGSC_A4	1183130	1183522	An_kdmB_20h_HA_1_withCtrl_peak_143	19	.	1.86763	3.12618	1.934	128
ChrIII_A_nidulans_FGSC_A4	1187501	1188884	An_kdmB_20h_HA_1_withCtrl_peak_144	452	.	8.07832	47.7615	45.2281	514
ChrIII_A_nidulans_FGSC_A4	1203245	1203810	An_kdmB_20h_HA_1_withCtrl_peak_145	36	.	2.52507	4.99791	3.68267	298
ChrIII_A_nidulans_FGSC_A4	1212753	1213223	An_kdmB_20h_HA_1_withCtrl_peak_146	320	.	6.06586	34.2514	32.0362	199
ChrIII_A_nidulans_FGSC_A4	1214565	1214830	An_kdmB_20h_HA_1_withCtrl_peak_147	87	.	3.53712	10.2949	8.7465	126
ChrIII_A_nidulans_FGSC_A4	1230330	1230596	An_kdmB_20h_HA_1_withCtrl_peak_148	34	.	2.42878	4.70021	3.40117	76
ChrIII_A_nidulans_FGSC_A4	1249099	1249974	An_kdmB_20h_HA_1_withCtrl_peak_149	566	.	8.98128	59.4762	56.6489	394
ChrIII_A_nidulans_FGSC_A4	1254160	1254937	An_kdmB_20h_HA_1_withCtrl_peak_150	842	.	9.50703	87.7898	84.2027	331
ChrIII_A_nidulans_FGSC_A4	1259393	1265685	An_kdmB_20h_HA_1_withCtrl_peak_151	603	.	8.31355	63.3016	60.3782	3510
ChrIII_A_nidulans_FGSC_A4	1265839	1266565	An_kdmB_20h_HA_1_withCtrl_peak_152	80	.	3.27443	9.56783	8.0464	579
ChrIII_A_nidulans_FGSC_A4	1270914	1271712	An_kdmB_20h_HA_1_withCtrl_peak_153	153	.	4.71083	17.0938	15.3241	505
ChrIII_A_nidulans_FGSC_A4	1275514	1275720	An_kdmB_20h_HA_1_withCtrl_peak_154	62	.	3.245	7.74379	6.29606	72
ChrIII_A_nidulans_FGSC_A4	1287642	1289547	An_kdmB_20h_HA_1_withCtrl_peak_155	582	.	7.34062	61.1417	58.2742	1715
ChrIII_A_nidulans_FGSC_A4	1302950	1303172	An_kdmB_20h_HA_1_withCtrl_peak_156	28	.	2.37053	4.13221	2.86859	70
ChrIII_A_nidulans_FGSC_A4	1303498	1303831	An_kdmB_20h_HA_1_withCtrl_peak_157	81	.	3.62903	9.62468	8.10144	214
ChrIII_A_nidulans_FGSC_A4	1306904	1307104	An_kdmB_20h_HA_1_withCtrl_peak_158	28	.	2.14748	4.12513	2.8618	94
ChrIII_A_nidulans_FGSC_A4	1333197	1335413	An_kdmB_20h_HA_1_withCtrl_peak_159	451	.	6.53548	47.6807	45.1499	245
ChrIII_A_nidulans_FGSC_A4	1342118	1342509	An_kdmB_20h_HA_1_withCtrl_peak_160	179	.	4.3607	19.7824	17.9328	187
ChrIII_A_nidulans_FGSC_A4	1344710	1346683	An_kdmB_20h_HA_1_withCtrl_peak_161	210	.	5.40971	22.9439	21.0082	264
ChrIII_A_nidulans_FGSC_A4	1347357	1348944	An_kdmB_20h_HA_1_withCtrl_peak_162	282	.	5.67577	30.3253	28.2028	1081
ChrIII_A_nidulans_FGSC_A4	1363659	1363968	An_kdmB_20h_HA_1_withCtrl_peak_163	47	.	2.73238	6.12235	4.74804	176
ChrIII_A_nidulans_FGSC_A4	1370090	1370652	An_kdmB_20h_HA_1_withCtrl_peak_164	60	.	3.10413	7.51142	6.07336	168
ChrIII_A_nidulans_FGSC_A4	1370743	1371307	An_kdmB_20h_HA_1_withCtrl_peak_165	57	.	3.12481	7.17149	5.74803	197
ChrIII_A_nidulans_FGSC_A4	1385206	1385735	An_kdmB_20h_HA_1_withCtrl_peak_166	482	.	8.18048	50.8626	48.2546	231
ChrIII_A_nidulans_FGSC_A4	1390232	1391344	An_kdmB_20h_HA_1_withCtrl_peak_167	690	.	9.34677	72.2104	69.0545	361
ChrIII_A_nidulans_FGSC_A4	1392012	1393055	An_kdmB_20h_HA_1_withCtrl_peak_168	794	.	8.12084	82.8843	79.4331	365
ChrIII_A_nidulans_FGSC_A4	1403609	1404440	An_kdmB_20h_HA_1_withCtrl_peak_169	373	.	7.26877	39.7104	37.3658	452
ChrIII_A_nidulans_FGSC_A4	1411428	1412136	An_kdmB_20h_HA_1_withCtrl_peak_170	215	.	5.27843	23.5428	21.591	515
ChrIII_A_nidulans_FGSC_A4	1427032	1427269	An_kdmB_20h_HA_1_withCtrl_peak_171	21	.	2.18459	3.38361	2.17257	133
ChrIII_A_nidulans_FGSC_A4	1427502	1428656	An_kdmB_20h_HA_1_withCtrl_peak_172	246	.	5.39304	26.6732	24.6405	959
ChrIII_A_nidulans_FGSC_A4	1456047	1456374	An_kdmB_20h_HA_1_withCtrl_peak_173	106	.	3.80413	12.2683	10.6531	167
ChrIII_A_nidulans_FGSC_A4	1464374	1464948	An_kdmB_20h_HA_1_withCtrl_peak_174	27	.	2.22293	4.05171	2.79304	226
ChrIII_A_nidulans_FGSC_A4	1470599	1470861	An_kdmB_20h_HA_1_withCtrl_peak_175	43	.	2.66016	5.72578	4.37078	144
ChrIII_A_nidulans_FGSC_A4	1500983	1502229	An_kdmB_20h_HA_1_withCtrl_peak_176	391	.	6.48305	41.5731	39.1838	200
ChrIII_A_nidulans_FGSC_A4	1520961	1521275	An_kdmB_20h_HA_1_withCtrl_peak_177	170	.	4.92336	18.8982	17.0737	172
ChrIII_A_nidulans_FGSC_A4	1546440	1546897	An_kdmB_20h_HA_1_withCtrl_peak_178	114	.	3.74092	13.0625	11.4215	293
ChrIII_A_nidulans_FGSC_A4	1546979	1547573	An_kdmB_20h_HA_1_withCtrl_peak_179	68	.	3.2936	8.32824	6.8561	470
ChrIII_A_nidulans_FGSC_A4	1563023	1563494	An_kdmB_20h_HA_1_withCtrl_peak_180	186	.	5.47922	20.5218	18.651	188
ChrIII_A_nidulans_FGSC_A4	1563629	1565172	An_kdmB_20h_HA_1_withCtrl_peak_181	414	.	7.79235	43.9333	41.49	608
ChrIII_A_nidulans_FGSC_A4	1565414	1565687	An_kdmB_20h_HA_1_withCtrl_peak_182	47	.	2.73238	6.12235	4.74804	98
ChrIII_A_nidulans_FGSC_A4	1568667	1568938	An_kdmB_20h_HA_1_withCtrl_peak_183	137	.	4.62735	15.4826	13.7641	96
ChrIII_A_nidulans_FGSC_A4	1583301	1583940	An_kdmB_20h_HA_1_withCtrl_peak_184	217	.	5.23908	23.7477	21.79	312
ChrIII_A_nidulans_FGSC_A4	1591374	1591674	An_kdmB_20h_HA_1_withCtrl_peak_185	88	.	3.88179	10.4032	8.85064	189
ChrIII_A_nidulans_FGSC_A4	1594061	1594498	An_kdmB_20h_HA_1_withCtrl_peak_186	122	.	4.17415	13.9001	12.2322	140
ChrIII_A_nidulans_FGSC_A4	1595634	1596255	An_kdmB_20h_HA_1_withCtrl_peak_187	480	.	8.13929	50.6752	48.0728	315
ChrIII_A_nidulans_FGSC_A4	1601955	1602649	An_kdmB_20h_HA_1_withCtrl_peak_188	671	.	9.30652	70.2545	67.1525	199
ChrIII_A_nidulans_FGSC_A4	1613370	1613855	An_kdmB_20h_HA_1_withCtrl_peak_189	147	.	4.30353	16.4801	14.729	289
ChrIII_A_nidulans_FGSC_A4	1623252	1624170	An_kdmB_20h_HA_1_withCtrl_peak_190	314	.	7.35383	33.684	31.483	674
ChrIII_A_nidulans_FGSC_A4	1624302	1625278	An_kdmB_20h_HA_1_withCtrl_peak_191	99	.	3.99193	11.567	9.97445	332
ChrIII_A_nidulans_FGSC_A4	1625662	1626064	An_kdmB_20h_HA_1_withCtrl_peak_192	46	.	2.91513	5.98152	4.61433	264
ChrIII_A_nidulans_FGSC_A4	1636344	1636574	An_kdmB_20h_HA_1_withCtrl_peak_193	28	.	2.41935	4.13581	2.87124	52
ChrIII_A_nidulans_FGSC_A4	1641551	1642030	An_kdmB_20h_HA_1_withCtrl_peak_194	333	.	6.34987	35.6069	33.359	194
ChrIII_A_nidulans_FGSC_A4	1646291	1646690	An_kdmB_20h_HA_1_withCtrl_peak_195	30	.	2.30332	4.30681	3.03216	241
ChrIII_A_nidulans_FGSC_A4	1647653	1648932	An_kdmB_20h_HA_1_withCtrl_peak_196	350	.	6.52384	37.3109	35.0228	628
ChrIII_A_nidulans_FGSC_A4	1654712	1656093	An_kdmB_20h_HA_1_withCtrl_peak_197	727	.	9.08465	75.9685	72.7079	778
ChrIII_A_nidulans_FGSC_A4	1664292	1664635	An_kdmB_20h_HA_1_withCtrl_peak_198	84	.	3.06422	9.94921	8.4142	208
ChrIII_A_nidulans_FGSC_A4	1703607	1704087	An_kdmB_20h_HA_1_withCtrl_peak_199	471	.	8.15758	49.697	47.1187	244
ChrIII_A_nidulans_FGSC_A4	1704649	1705453	An_kdmB_20h_HA_1_withCtrl_peak_200	256	.	4.88933	27.7549	25.6946	547
ChrIII_A_nidulans_FGSC_A4	1712729	1713103	An_kdmB_20h_HA_1_withCtrl_peak_201	84	.	3.45962	10.0203	8.48234	178
ChrIII_A_nidulans_FGSC_A4	1713417	1715178	An_kdmB_20h_HA_1_withCtrl_peak_202	744	.	10.3321	77.8009	74.495	803
ChrIII_A_nidulans_FGSC_A4	1715266	1715491	An_kdmB_20h_HA_1_withCtrl_peak_203	60	.	3.05112	7.53726	6.09885	71
ChrIII_A_nidulans_FGSC_A4	1719805	1720355	An_kdmB_20h_HA_1_withCtrl_peak_204	188	.	4.86486	20.7409	18.8644	179
ChrIII_A_nidulans_FGSC_A4	1730208	1731714	An_kdmB_20h_HA_1_withCtrl_peak_205	227	.	4.76212	24.6833	22.7018	411
ChrIII_A_nidulans_FGSC_A4	1742232	1742593	An_kdmB_20h_HA_1_withCtrl_peak_206	175	.	4.85757	19.3373	17.5002	174
ChrIII_A_nidulans_FGSC_A4	1750619	1751375	An_kdmB_20h_HA_1_withCtrl_peak_207	203	.	5.53124	22.2508	20.3334	309
ChrIII_A_nidulans_FGSC_A4	1761823	1762159	An_kdmB_20h_HA_1_withCtrl_peak_208	125	.	3.66101	14.2385	12.5592	170
ChrIII_A_nidulans_FGSC_A4	1764268	1766644	An_kdmB_20h_HA_1_withCtrl_peak_209	513	.	7.4737	54.017	51.3299	823
ChrIII_A_nidulans_FGSC_A4	1779044	1780781	An_kdmB_20h_HA_1_withCtrl_peak_210	176	.	5.40211	19.4975	17.657	1169
ChrIII_A_nidulans_FGSC_A4	1780892	1781332	An_kdmB_20h_HA_1_withCtrl_peak_211	52	.	2.83358	6.62756	5.23168	285
ChrIII_A_nidulans_FGSC_A4	1784528	1784905	An_kdmB_20h_HA_1_withCtrl_peak_212	63	.	3.14004	7.83062	6.37979	210
ChrIII_A_nidulans_FGSC_A4	1785127	1785376	An_kdmB_20h_HA_1_withCtrl_peak_213	31	.	2.46022	4.38388	3.10453	105
ChrIII_A_nidulans_FGSC_A4	1793134	1795306	An_kdmB_20h_HA_1_withCtrl_peak_214	293	.	6.02544	31.5413	29.39	1134
ChrIII_A_nidulans_FGSC_A4	1795545	1795759	An_kdmB_20h_HA_1_withCtrl_peak_215	47	.	2.78277	6.11672	4.74423	140
ChrIII_A_nidulans_FGSC_A4	1805856	1806819	An_kdmB_20h_HA_1_withCtrl_peak_216	708	.	9.15253	74.0573	70.848	562
ChrIII_A_nidulans_FGSC_A4	1807083	1807524	An_kdmB_20h_HA_1_withCtrl_peak_217	62	.	3.03598	7.68173	6.23604	166
ChrIII_A_nidulans_FGSC_A4	1827857	1828171	An_kdmB_20h_HA_1_withCtrl_peak_218	97	.	3.55509	11.325	9.74017	131
ChrIII_A_nidulans_FGSC_A4	1838332	1839634	An_kdmB_20h_HA_1_withCtrl_peak_219	179	.	4.63162	19.7483	17.9006	417
ChrIII_A_nidulans_FGSC_A4	1839855	1841682	An_kdmB_20h_HA_1_withCtrl_peak_220	429	.	6.60989	45.4088	42.9301	1491
ChrIII_A_nidulans_FGSC_A4	1841762	1843539	An_kdmB_20h_HA_1_withCtrl_peak_221	192	.	4.80976	21.1892	19.2998	175
ChrIII_A_nidulans_FGSC_A4	1849852	1851009	An_kdmB_20h_HA_1_withCtrl_peak_222	105	.	3.42626	12.2054	10.5916	548
ChrIII_A_nidulans_FGSC_A4	1853666	1854050	An_kdmB_20h_HA_1_withCtrl_peak_223	54	.	2.95796	6.85089	5.44418	325
ChrIII_A_nidulans_FGSC_A4	1881304	1881671	An_kdmB_20h_HA_1_withCtrl_peak_224	37	.	2.61217	5.1105	3.78884	254
ChrIII_A_nidulans_FGSC_A4	1898298	1898808	An_kdmB_20h_HA_1_withCtrl_peak_225	125	.	3.66101	14.2385	12.5592	244
ChrIII_A_nidulans_FGSC_A4	1905931	1907450	An_kdmB_20h_HA_1_withCtrl_peak_226	127	.	4.3236	14.4329	12.7482	1041
ChrIII_A_nidulans_FGSC_A4	1909268	1909554	An_kdmB_20h_HA_1_withCtrl_peak_227	79	.	3.67559	9.51851	7.99971	142
ChrIII_A_nidulans_FGSC_A4	1909706	1910208	An_kdmB_20h_HA_1_withCtrl_peak_228	83	.	3.78136	9.83672	8.305	229
ChrIII_A_nidulans_FGSC_A4	1914071	1914323	An_kdmB_20h_HA_1_withCtrl_peak_229	47	.	2.6872	6.1345	4.75873	123
ChrIII_A_nidulans_FGSC_A4	1918566	1920823	An_kdmB_20h_HA_1_withCtrl_peak_230	315	.	5.8857	33.7784	31.5743	957
ChrIII_A_nidulans_FGSC_A4	1924403	1924891	An_kdmB_20h_HA_1_withCtrl_peak_231	39	.	2.73246	5.29538	3.96429	250
ChrIII_A_nidulans_FGSC_A4	1928455	1928853	An_kdmB_20h_HA_1_withCtrl_peak_232	23	.	2.20408	3.5468	2.3224	164
ChrIII_A_nidulans_FGSC_A4	1941040	1941278	An_kdmB_20h_HA_1_withCtrl_peak_233	57	.	3.06646	7.19283	5.76811	59
ChrIII_A_nidulans_FGSC_A4	1970594	1971166	An_kdmB_20h_HA_1_withCtrl_peak_234	85	.	3.85993	10.0701	8.53022	421
ChrIII_A_nidulans_FGSC_A4	1980363	1981588	An_kdmB_20h_HA_1_withCtrl_peak_235	159	.	4.9833	17.7147	15.9254	995
ChrIII_A_nidulans_FGSC_A4	1985888	1986204	An_kdmB_20h_HA_1_withCtrl_peak_236	33	.	2.46168	4.6642	3.36749	142
ChrIII_A_nidulans_FGSC_A4	1991213	1991500	An_kdmB_20h_HA_1_withCtrl_peak_237	29	.	2.35465	4.21441	2.94518	82
ChrIII_A_nidulans_FGSC_A4	2020165	2020377	An_kdmB_20h_HA_1_withCtrl_peak_238	29	.	2.35465	4.21441	2.94518	142
ChrIII_A_nidulans_FGSC_A4	2031451	2032024	An_kdmB_20h_HA_1_withCtrl_peak_239	176	.	4.07444	19.5186	17.6763	258
ChrIII_A_nidulans_FGSC_A4	2042217	2042559	An_kdmB_20h_HA_1_withCtrl_peak_240	71	.	3.30612	8.58796	7.10518	154
ChrIII_A_nidulans_FGSC_A4	2044261	2045462	An_kdmB_20h_HA_1_withCtrl_peak_241	374	.	6.85836	39.7914	37.4447	297
ChrIII_A_nidulans_FGSC_A4	2053129	2054683	An_kdmB_20h_HA_1_withCtrl_peak_242	401	.	7.95057	42.5151	40.1049	947
ChrIII_A_nidulans_FGSC_A4	2064703	2065069	An_kdmB_20h_HA_1_withCtrl_peak_243	130	.	4.59549	14.7264	13.0315	192
ChrIII_A_nidulans_FGSC_A4	2070549	2070832	An_kdmB_20h_HA_1_withCtrl_peak_244	74	.	3.35659	8.97748	7.4793	100
ChrIII_A_nidulans_FGSC_A4	2087148	2088604	An_kdmB_20h_HA_1_withCtrl_peak_245	175	.	4.70143	19.3843	17.546	221
ChrIII_A_nidulans_FGSC_A4	2090986	2091198	An_kdmB_20h_HA_1_withCtrl_peak_246	52	.	2.8898	6.63327	5.23554	93
ChrIII_A_nidulans_FGSC_A4	2091546	2092011	An_kdmB_20h_HA_1_withCtrl_peak_247	82	.	3.38545	9.75449	8.22656	182
ChrIII_A_nidulans_FGSC_A4	2101958	2102554	An_kdmB_20h_HA_1_withCtrl_peak_248	720	.	9.5906	75.2564	72.0129	250
ChrIII_A_nidulans_FGSC_A4	2104647	2105924	An_kdmB_20h_HA_1_withCtrl_peak_249	200	.	4.89883	21.9215	20.0128	527
ChrIII_A_nidulans_FGSC_A4	2106131	2106786	An_kdmB_20h_HA_1_withCtrl_peak_250	310	.	7.37727	33.2755	31.0838	460
ChrIII_A_nidulans_FGSC_A4	2107500	2107785	An_kdmB_20h_HA_1_withCtrl_peak_251	92	.	3.54658	10.8102	9.24329	130
ChrIII_A_nidulans_FGSC_A4	2108299	2108662	An_kdmB_20h_HA_1_withCtrl_peak_252	38	.	2.52998	5.15814	3.83293	166
ChrIII_A_nidulans_FGSC_A4	2114952	2115220	An_kdmB_20h_HA_1_withCtrl_peak_253	102	.	3.56279	11.8395	10.2373	126
ChrIII_A_nidulans_FGSC_A4	2133472	2133719	An_kdmB_20h_HA_1_withCtrl_peak_254	33	.	2.13403	4.59352	3.30143	174
ChrIII_A_nidulans_FGSC_A4	2140973	2141221	An_kdmB_20h_HA_1_withCtrl_peak_255	90	.	3.87619	10.6545	9.09339	131
ChrIII_A_nidulans_FGSC_A4	2141587	2141876	An_kdmB_20h_HA_1_withCtrl_peak_256	62	.	3.03598	7.68173	6.23604	183
ChrIII_A_nidulans_FGSC_A4	2151055	2151399	An_kdmB_20h_HA_1_withCtrl_peak_257	34	.	2.39929	4.73992	3.43917	196
ChrIII_A_nidulans_FGSC_A4	2153865	2154310	An_kdmB_20h_HA_1_withCtrl_peak_258	86	.	3.44806	10.2115	8.66612	335
ChrIII_A_nidulans_FGSC_A4	2156303	2156521	An_kdmB_20h_HA_1_withCtrl_peak_259	26	.	2.19017	3.94711	2.69557	104
ChrIII_A_nidulans_FGSC_A4	2159120	2159582	An_kdmB_20h_HA_1_withCtrl_peak_260	137	.	4.36938	15.5164	13.7963	180
ChrIII_A_nidulans_FGSC_A4	2164920	2165184	An_kdmB_20h_HA_1_withCtrl_peak_261	113	.	3.77867	12.9557	11.3183	138
ChrIII_A_nidulans_FGSC_A4	2167497	2167771	An_kdmB_20h_HA_1_withCtrl_peak_262	21	.	2.25948	3.34876	2.14004	117
ChrIII_A_nidulans_FGSC_A4	2170325	2170639	An_kdmB_20h_HA_1_withCtrl_peak_263	52	.	3.00463	6.61509	5.22029	133
ChrIII_A_nidulans_FGSC_A4	2172276	2172583	An_kdmB_20h_HA_1_withCtrl_peak_264	149	.	4.80329	16.7494	14.9896	159
ChrIII_A_nidulans_FGSC_A4	2173100	2173356	An_kdmB_20h_HA_1_withCtrl_peak_265	36	.	2.4629	4.94438	3.63154	124
ChrIII_A_nidulans_FGSC_A4	2173583	2174145	An_kdmB_20h_HA_1_withCtrl_peak_266	144	.	4.65647	16.2381	14.4945	263
ChrIII_A_nidulans_FGSC_A4	2177841	2178357	An_kdmB_20h_HA_1_withCtrl_peak_267	129	.	3.59467	14.6633	12.9708	302
ChrIII_A_nidulans_FGSC_A4	2178739	2179518	An_kdmB_20h_HA_1_withCtrl_peak_268	212	.	4.21436	23.2123	21.2694	444
ChrIII_A_nidulans_FGSC_A4	2179805	2180221	An_kdmB_20h_HA_1_withCtrl_peak_269	104	.	3.89798	12.0738	10.4644	269
ChrIII_A_nidulans_FGSC_A4	2183681	2184027	An_kdmB_20h_HA_1_withCtrl_peak_270	77	.	3.24626	9.24751	7.73868	159
ChrIII_A_nidulans_FGSC_A4	2197748	2198319	An_kdmB_20h_HA_1_withCtrl_peak_271	91	.	3.46154	10.7279	9.16385	249
ChrIII_A_nidulans_FGSC_A4	2206426	2207679	An_kdmB_20h_HA_1_withCtrl_peak_272	508	.	8.41995	53.5662	50.8952	438
ChrIII_A_nidulans_FGSC_A4	2208765	2209271	An_kdmB_20h_HA_1_withCtrl_peak_273	235	.	5.5858	25.5825	23.5775	307
ChrIII_A_nidulans_FGSC_A4	2217449	2217747	An_kdmB_20h_HA_1_withCtrl_peak_274	18	.	2.02399	3.0439	1.8587	260
ChrIII_A_nidulans_FGSC_A4	2219502	2222343	An_kdmB_20h_HA_1_withCtrl_peak_275	897	.	10.4632	93.4837	89.7261	354
ChrIII_A_nidulans_FGSC_A4	2223049	2224568	An_kdmB_20h_HA_1_withCtrl_peak_276	210	.	5.62022	22.9681	21.0323	574
ChrIII_A_nidulans_FGSC_A4	2226379	2226795	An_kdmB_20h_HA_1_withCtrl_peak_277	29	.	2.38502	4.17306	2.90686	315
ChrIII_A_nidulans_FGSC_A4	2227598	2227825	An_kdmB_20h_HA_1_withCtrl_peak_278	74	.	3.40718	8.91771	7.42217	95
ChrIII_A_nidulans_FGSC_A4	2237263	2238086	An_kdmB_20h_HA_1_withCtrl_peak_279	89	.	3.59755	10.5068	8.95084	667
ChrIII_A_nidulans_FGSC_A4	2244235	2244439	An_kdmB_20h_HA_1_withCtrl_peak_280	34	.	2.39929	4.73992	3.43917	46
ChrIII_A_nidulans_FGSC_A4	2249741	2250958	An_kdmB_20h_HA_1_withCtrl_peak_281	171	.	4.86231	19.0124	17.1857	618
ChrIII_A_nidulans_FGSC_A4	2251089	2253611	An_kdmB_20h_HA_1_withCtrl_peak_282	226	.	5.09968	24.5896	22.61	1713
ChrIII_A_nidulans_FGSC_A4	2253695	2254676	An_kdmB_20h_HA_1_withCtrl_peak_283	119	.	4.43606	13.5774	11.9194	326
ChrIII_A_nidulans_FGSC_A4	2255016	2255604	An_kdmB_20h_HA_1_withCtrl_peak_284	547	.	8.92535	57.5227	54.748	308
ChrIII_A_nidulans_FGSC_A4	2263647	2264148	An_kdmB_20h_HA_1_withCtrl_peak_285	278	.	7.27786	30.0052	27.8904	253
ChrIII_A_nidulans_FGSC_A4	2272642	2272986	An_kdmB_20h_HA_1_withCtrl_peak_286	110	.	4.25131	12.6849	11.0556	122
ChrIII_A_nidulans_FGSC_A4	2281836	2282138	An_kdmB_20h_HA_1_withCtrl_peak_287	68	.	3.21089	8.27265	6.80193	129
ChrIII_A_nidulans_FGSC_A4	2282732	2283962	An_kdmB_20h_HA_1_withCtrl_peak_288	408	.	7.30058	43.2687	40.8407	340
ChrIII_A_nidulans_FGSC_A4	2291433	2291812	An_kdmB_20h_HA_1_withCtrl_peak_289	72	.	3.10275	8.7134	7.22526	235
ChrIII_A_nidulans_FGSC_A4	2303939	2304251	An_kdmB_20h_HA_1_withCtrl_peak_290	38	.	2.46395	5.22431	3.89547	157
ChrIII_A_nidulans_FGSC_A4	2304567	2305113	An_kdmB_20h_HA_1_withCtrl_peak_291	177	.	4.82729	19.5597	17.7158	186
ChrIII_A_nidulans_FGSC_A4	2314765	2315025	An_kdmB_20h_HA_1_withCtrl_peak_292	43	.	2.59123	5.6543	4.30263	83
ChrIII_A_nidulans_FGSC_A4	2317687	2317910	An_kdmB_20h_HA_1_withCtrl_peak_293	37	.	2.66129	5.09589	3.77536	110
ChrIII_A_nidulans_FGSC_A4	2323127	2323674	An_kdmB_20h_HA_1_withCtrl_peak_294	147	.	4.83871	16.5298	14.7779	189
ChrIII_A_nidulans_FGSC_A4	2342443	2342942	An_kdmB_20h_HA_1_withCtrl_peak_295	124	.	4.16131	14.1454	12.4694	148
ChrIII_A_nidulans_FGSC_A4	2353362	2353861	An_kdmB_20h_HA_1_withCtrl_peak_296	100	.	4.21676	11.6888	10.092	109
ChrIII_A_nidulans_FGSC_A4	2354063	2354652	An_kdmB_20h_HA_1_withCtrl_peak_297	62	.	3.10386	7.71172	6.26446	245
ChrIII_A_nidulans_FGSC_A4	2356280	2356803	An_kdmB_20h_HA_1_withCtrl_peak_298	270	.	5.95023	29.1282	27.0341	225
ChrIII_A_nidulans_FGSC_A4	2371334	2371834	An_kdmB_20h_HA_1_withCtrl_peak_299	166	.	4.99719	18.4676	16.6563	129
ChrIII_A_nidulans_FGSC_A4	2372075	2372885	An_kdmB_20h_HA_1_withCtrl_peak_300	449	.	7.15828	47.4294	44.9029	357
ChrIII_A_nidulans_FGSC_A4	2376004	2376451	An_kdmB_20h_HA_1_withCtrl_peak_301	38	.	2.52998	5.15814	3.83293	270
ChrIII_A_nidulans_FGSC_A4	2377561	2378311	An_kdmB_20h_HA_1_withCtrl_peak_302	471	.	8.15758	49.697	47.1187	410
ChrIII_A_nidulans_FGSC_A4	2384361	2386851	An_kdmB_20h_HA_1_withCtrl_peak_303	223	.	4.95785	24.2811	22.3096	301
ChrIII_A_nidulans_FGSC_A4	2388631	2389326	An_kdmB_20h_HA_1_withCtrl_peak_304	54	.	2.76116	6.88969	5.47991	466
ChrIII_A_nidulans_FGSC_A4	2389724	2390083	An_kdmB_20h_HA_1_withCtrl_peak_305	64	.	2.88982	7.89907	6.44558	235
ChrIII_A_nidulans_FGSC_A4	2390301	2390501	An_kdmB_20h_HA_1_withCtrl_peak_306	50	.	2.92884	6.38902	5.00137	116
ChrIII_A_nidulans_FGSC_A4	2396491	2396858	An_kdmB_20h_HA_1_withCtrl_peak_307	136	.	3.73643	15.3584	13.6437	176
ChrIII_A_nidulans_FGSC_A4	2419653	2420709	An_kdmB_20h_HA_1_withCtrl_peak_308	105	.	3.76357	12.1171	10.5063	871
ChrIII_A_nidulans_FGSC_A4	2421034	2421343	An_kdmB_20h_HA_1_withCtrl_peak_309	39	.	2.57201	5.29111	3.96013	136
ChrIII_A_nidulans_FGSC_A4	2430047	2430748	An_kdmB_20h_HA_1_withCtrl_peak_310	70	.	3.15252	8.48856	7.00858	322
ChrIII_A_nidulans_FGSC_A4	2434228	2434429	An_kdmB_20h_HA_1_withCtrl_peak_311	28	.	2.44146	4.05952	2.80045	32
ChrIII_A_nidulans_FGSC_A4	2437598	2438260	An_kdmB_20h_HA_1_withCtrl_peak_312	158	.	4.68148	17.6481	15.8611	375
ChrIII_A_nidulans_FGSC_A4	2456966	2457240	An_kdmB_20h_HA_1_withCtrl_peak_313	82	.	3.84491	9.76013	8.23167	124
ChrIII_A_nidulans_FGSC_A4	2463428	2464134	An_kdmB_20h_HA_1_withCtrl_peak_314	159	.	4.88362	17.7145	15.9252	547
ChrIII_A_nidulans_FGSC_A4	2469098	2469447	An_kdmB_20h_HA_1_withCtrl_peak_315	92	.	3.74789	10.7679	9.20264	190
ChrIII_A_nidulans_FGSC_A4	2469955	2470783	An_kdmB_20h_HA_1_withCtrl_peak_316	520	.	7.70909	54.7892	52.0819	398
ChrIII_A_nidulans_FGSC_A4	2475254	2475556	An_kdmB_20h_HA_1_withCtrl_peak_317	43	.	2.88686	5.72148	4.36676	112
ChrIII_A_nidulans_FGSC_A4	2475745	2476005	An_kdmB_20h_HA_1_withCtrl_peak_318	74	.	3.40718	8.91771	7.42217	76
ChrIII_A_nidulans_FGSC_A4	2481015	2482042	An_kdmB_20h_HA_1_withCtrl_peak_319	272	.	5.89397	29.2987	27.2005	831
ChrIII_A_nidulans_FGSC_A4	2483032	2483323	An_kdmB_20h_HA_1_withCtrl_peak_320	22	.	2.12519	3.43033	2.21546	128
ChrIII_A_nidulans_FGSC_A4	2545064	2545264	An_kdmB_20h_HA_1_withCtrl_peak_321	23	.	2.2814	3.52135	2.30047	41
ChrIII_A_nidulans_FGSC_A4	2554153	2554743	An_kdmB_20h_HA_1_withCtrl_peak_322	24	.	2.27145	3.73268	2.49528	17
ChrIII_A_nidulans_FGSC_A4	2565374	2565624	An_kdmB_20h_HA_1_withCtrl_peak_323	40	.	2.56142	5.40597	4.06756	91
ChrIII_A_nidulans_FGSC_A4	2573154	2573617	An_kdmB_20h_HA_1_withCtrl_peak_324	155	.	4.95967	17.2835	15.5075	294
ChrIII_A_nidulans_FGSC_A4	2577480	2577791	An_kdmB_20h_HA_1_withCtrl_peak_325	80	.	3.20651	9.52203	8.00193	184
ChrIII_A_nidulans_FGSC_A4	2580110	2580571	An_kdmB_20h_HA_1_withCtrl_peak_326	198	.	5.4	21.7669	19.8631	262
ChrIII_A_nidulans_FGSC_A4	2586631	2586895	An_kdmB_20h_HA_1_withCtrl_peak_327	78	.	3.33958	9.36584	7.85274	148
ChrIII_A_nidulans_FGSC_A4	2600092	2600357	An_kdmB_20h_HA_1_withCtrl_peak_328	80	.	3.52075	9.52109	8.00173	178
ChrIII_A_nidulans_FGSC_A4	2612759	2613014	An_kdmB_20h_HA_1_withCtrl_peak_329	28	.	2.26587	4.07057	2.81003	141
ChrIII_A_nidulans_FGSC_A4	2624035	2624384	An_kdmB_20h_HA_1_withCtrl_peak_330	47	.	2.6872	6.1345	4.75873	183
ChrIII_A_nidulans_FGSC_A4	2630245	2631961	An_kdmB_20h_HA_1_withCtrl_peak_331	213	.	5.31987	23.3403	21.3934	1306
ChrIII_A_nidulans_FGSC_A4	2632074	2632405	An_kdmB_20h_HA_1_withCtrl_peak_332	36	.	2.4629	4.94438	3.63154	151
ChrIII_A_nidulans_FGSC_A4	2639737	2640207	An_kdmB_20h_HA_1_withCtrl_peak_333	113	.	4.07755	12.9799	11.341	292
ChrIII_A_nidulans_FGSC_A4	2641484	2641760	An_kdmB_20h_HA_1_withCtrl_peak_334	69	.	3.38709	8.39889	6.92493	108
ChrIII_A_nidulans_FGSC_A4	2651421	2651717	An_kdmB_20h_HA_1_withCtrl_peak_335	36	.	2.74636	5.00099	3.68478	100
ChrIII_A_nidulans_FGSC_A4	2654917	2655437	An_kdmB_20h_HA_1_withCtrl_peak_336	126	.	3.91906	14.3258	12.6446	167
ChrIII_A_nidulans_FGSC_A4	2655527	2656101	An_kdmB_20h_HA_1_withCtrl_peak_337	347	.	6.66178	37.0457	34.7641	336
ChrIII_A_nidulans_FGSC_A4	2659811	2660445	An_kdmB_20h_HA_1_withCtrl_peak_338	282	.	5.38106	30.4067	28.2813	217
ChrIII_A_nidulans_FGSC_A4	2664913	2666184	An_kdmB_20h_HA_1_withCtrl_peak_339	344	.	5.97896	36.7412	34.4669	707
ChrIII_A_nidulans_FGSC_A4	2667235	2667840	An_kdmB_20h_HA_1_withCtrl_peak_340	141	.	4.08827	15.8759	14.1445	271
ChrIII_A_nidulans_FGSC_A4	2668144	2668767	An_kdmB_20h_HA_1_withCtrl_peak_341	74	.	3.21691	8.92761	7.43143	196
ChrIII_A_nidulans_FGSC_A4	2679068	2679430	An_kdmB_20h_HA_1_withCtrl_peak_342	103	.	3.85306	11.9159	10.3116	188
ChrIII_A_nidulans_FGSC_A4	2680223	2680429	An_kdmB_20h_HA_1_withCtrl_peak_343	54	.	2.85697	6.88303	5.47422	81
ChrIII_A_nidulans_FGSC_A4	2680570	2680870	An_kdmB_20h_HA_1_withCtrl_peak_344	103	.	3.95089	11.9838	10.3773	149
ChrIII_A_nidulans_FGSC_A4	2687457	2687763	An_kdmB_20h_HA_1_withCtrl_peak_345	34	.	2.66202	4.78138	3.47925	246
ChrIII_A_nidulans_FGSC_A4	2693211	2693623	An_kdmB_20h_HA_1_withCtrl_peak_346	260	.	7.00322	28.159	26.0887	231
ChrIII_A_nidulans_FGSC_A4	2713051	2713869	An_kdmB_20h_HA_1_withCtrl_peak_347	613	.	8.58994	64.2479	61.304	405
ChrIII_A_nidulans_FGSC_A4	2720957	2721634	An_kdmB_20h_HA_1_withCtrl_peak_348	884	.	10.1304	92.1663	88.4526	332
ChrIII_A_nidulans_FGSC_A4	2757549	2757927	An_kdmB_20h_HA_1_withCtrl_peak_349	60	.	3.08571	7.45238	6.01607	123
ChrIII_A_nidulans_FGSC_A4	2767154	2767391	An_kdmB_20h_HA_1_withCtrl_peak_350	127	.	4.14917	14.3912	12.7073	116
ChrIII_A_nidulans_FGSC_A4	2775223	2777412	An_kdmB_20h_HA_1_withCtrl_peak_351	643	.	9.30734	67.3519	64.3231	1136
ChrIII_A_nidulans_FGSC_A4	2787658	2788225	An_kdmB_20h_HA_1_withCtrl_peak_352	137	.	4.94345	15.4862	13.7674	140
ChrIII_A_nidulans_FGSC_A4	2801314	2801677	An_kdmB_20h_HA_1_withCtrl_peak_353	62	.	3.10386	7.71172	6.26446	189
ChrIII_A_nidulans_FGSC_A4	2807928	2808836	An_kdmB_20h_HA_1_withCtrl_peak_354	600	.	8.87628	62.9311	60.0174	612
ChrIII_A_nidulans_FGSC_A4	2823767	2824432	An_kdmB_20h_HA_1_withCtrl_peak_355	254	.	4.91118	27.5295	25.4746	443
ChrIII_A_nidulans_FGSC_A4	2842085	2842487	An_kdmB_20h_HA_1_withCtrl_peak_356	283	.	5.8786	30.4619	28.3357	154
ChrIII_A_nidulans_FGSC_A4	2868245	2869717	An_kdmB_20h_HA_1_withCtrl_peak_357	149	.	4.43322	16.6908	14.934	326
ChrIII_A_nidulans_FGSC_A4	2878281	2878714	An_kdmB_20h_HA_1_withCtrl_peak_358	93	.	3.72484	10.9471	9.37568	328
ChrIII_A_nidulans_FGSC_A4	2881574	2881819	An_kdmB_20h_HA_1_withCtrl_peak_359	61	.	3.251	7.54755	6.10859	64
ChrIII_A_nidulans_FGSC_A4	2885644	2885945	An_kdmB_20h_HA_1_withCtrl_peak_360	45	.	2.81168	5.86144	4.50127	185
ChrIII_A_nidulans_FGSC_A4	2890619	2890936	An_kdmB_20h_HA_1_withCtrl_peak_361	103	.	4.12627	11.9952	10.3884	172
ChrIII_A_nidulans_FGSC_A4	2903361	2903840	An_kdmB_20h_HA_1_withCtrl_peak_362	147	.	3.97135	16.4774	14.727	180
ChrIII_A_nidulans_FGSC_A4	2906982	2907542	An_kdmB_20h_HA_1_withCtrl_peak_363	150	.	4.93511	16.8522	15.0903	379
ChrIII_A_nidulans_FGSC_A4	2913176	2913441	An_kdmB_20h_HA_1_withCtrl_peak_364	28	.	2.24532	4.12299	2.85993	110
ChrIII_A_nidulans_FGSC_A4	2916028	2916262	An_kdmB_20h_HA_1_withCtrl_peak_365	52	.	2.8898	6.63327	5.23554	80
ChrIII_A_nidulans_FGSC_A4	2920630	2920967	An_kdmB_20h_HA_1_withCtrl_peak_366	69	.	3.38709	8.39889	6.92493	213
ChrIII_A_nidulans_FGSC_A4	2931000	2931264	An_kdmB_20h_HA_1_withCtrl_peak_367	27	.	2.28872	4.02043	2.76272	179
ChrIII_A_nidulans_FGSC_A4	2958923	2960681	An_kdmB_20h_HA_1_withCtrl_peak_368	576	.	7.99686	60.4905	57.6345	284
ChrIII_A_nidulans_FGSC_A4	2960899	2962039	An_kdmB_20h_HA_1_withCtrl_peak_369	97	.	3.77649	11.3839	9.79749	318
ChrIII_A_nidulans_FGSC_A4	2962940	2964940	An_kdmB_20h_HA_1_withCtrl_peak_370	1227	.	10.3928	127.431	122.73	1616
ChrIII_A_nidulans_FGSC_A4	2966131	2971887	An_kdmB_20h_HA_1_withCtrl_peak_371	852	.	10.6472	88.8262	85.2093	1640
ChrIII_A_nidulans_FGSC_A4	2977747	2978036	An_kdmB_20h_HA_1_withCtrl_peak_372	45	.	2.78818	5.96286	4.59629	210
ChrIII_A_nidulans_FGSC_A4	3010389	3010879	An_kdmB_20h_HA_1_withCtrl_peak_373	585	.	8.90696	61.3897	58.5129	212
ChrIII_A_nidulans_FGSC_A4	3029586	3029857	An_kdmB_20h_HA_1_withCtrl_peak_374	94	.	3.91429	11.0442	9.46961	116
ChrIII_A_nidulans_FGSC_A4	3032004	3034407	An_kdmB_20h_HA_1_withCtrl_peak_375	726	.	8.98083	75.9367	72.6776	1172
ChrIII_A_nidulans_FGSC_A4	3035707	3036191	An_kdmB_20h_HA_1_withCtrl_peak_376	242	.	5.47543	26.2773	24.2552	235
ChrIII_A_nidulans_FGSC_A4	3036510	3037318	An_kdmB_20h_HA_1_withCtrl_peak_377	369	.	7.28635	39.297	36.9626	447
ChrIII_A_nidulans_FGSC_A4	3039475	3039841	An_kdmB_20h_HA_1_withCtrl_peak_378	197	.	4.7597	21.6429	19.7419	195
ChrIII_A_nidulans_FGSC_A4	3058916	3059213	An_kdmB_20h_HA_1_withCtrl_peak_379	105	.	3.42626	12.2054	10.5916	136
ChrIII_A_nidulans_FGSC_A4	3090419	3091031	An_kdmB_20h_HA_1_withCtrl_peak_380	100	.	3.76627	11.6078	10.0137	346
ChrIII_A_nidulans_FGSC_A4	3094176	3097649	An_kdmB_20h_HA_1_withCtrl_peak_381	909	.	9.7614	94.7493	90.9544	1705
ChrIII_A_nidulans_FGSC_A4	3098919	3100056	An_kdmB_20h_HA_1_withCtrl_peak_382	172	.	4.63111	19.0918	17.2619	828
ChrIII_A_nidulans_FGSC_A4	3100591	3101032	An_kdmB_20h_HA_1_withCtrl_peak_383	41	.	2.43829	5.54329	4.19852	262
ChrIII_A_nidulans_FGSC_A4	3110017	3110323	An_kdmB_20h_HA_1_withCtrl_peak_384	77	.	3.194	9.26388	7.75366	135
ChrIII_A_nidulans_FGSC_A4	3110502	3111909	An_kdmB_20h_HA_1_withCtrl_peak_385	273	.	5.84046	29.473	27.3703	1056
ChrIII_A_nidulans_FGSC_A4	3112635	3112964	An_kdmB_20h_HA_1_withCtrl_peak_386	215	.	5.56554	23.5466	21.5943	145
ChrIII_A_nidulans_FGSC_A4	3117243	3118290	An_kdmB_20h_HA_1_withCtrl_peak_387	519	.	7.97701	54.6317	51.9301	556
ChrIII_A_nidulans_FGSC_A4	3125845	3126224	An_kdmB_20h_HA_1_withCtrl_peak_388	105	.	4.28997	12.2057	10.5918	222
ChrIII_A_nidulans_FGSC_A4	3130470	3131344	An_kdmB_20h_HA_1_withCtrl_peak_389	195	.	4.38265	21.4309	19.5354	240
ChrIII_A_nidulans_FGSC_A4	3141216	3141561	An_kdmB_20h_HA_1_withCtrl_peak_390	49	.	2.75845	6.3758	4.99005	96
ChrIII_A_nidulans_FGSC_A4	3141649	3142421	An_kdmB_20h_HA_1_withCtrl_peak_391	169	.	4.09526	18.7702	16.9507	225
ChrIII_A_nidulans_FGSC_A4	3146440	3147220	An_kdmB_20h_HA_1_withCtrl_peak_392	160	.	4.7345	17.8484	16.0563	448
ChrIII_A_nidulans_FGSC_A4	3156388	3156602	An_kdmB_20h_HA_1_withCtrl_peak_393	41	.	2.60283	5.54061	4.19627	75
ChrIII_A_nidulans_FGSC_A4	3157057	3157371	An_kdmB_20h_HA_1_withCtrl_peak_394	43	.	2.75948	5.70672	4.35297	80
ChrIII_A_nidulans_FGSC_A4	3172601	3173021	An_kdmB_20h_HA_1_withCtrl_peak_395	44	.	2.79406	5.80935	4.45204	245
ChrIII_A_nidulans_FGSC_A4	3178753	3181978	An_kdmB_20h_HA_1_withCtrl_peak_396	824	.	10.7093	85.9761	82.442	341
ChrIII_A_nidulans_FGSC_A4	3185223	3186108	An_kdmB_20h_HA_1_withCtrl_peak_397	811	.	8.43989	84.6668	81.1709	309
ChrIII_A_nidulans_FGSC_A4	3194337	3198431	An_kdmB_20h_HA_1_withCtrl_peak_398	722	.	9.42335	75.5423	72.2936	2225
ChrIII_A_nidulans_FGSC_A4	3198533	3199015	An_kdmB_20h_HA_1_withCtrl_peak_399	37	.	2.35701	5.11156	3.78954	343
ChrIII_A_nidulans_FGSC_A4	3206310	3207165	An_kdmB_20h_HA_1_withCtrl_peak_400	181	.	4.61018	19.981	18.1268	276
ChrIII_A_nidulans_FGSC_A4	3213283	3215663	An_kdmB_20h_HA_1_withCtrl_peak_401	830	.	8.55471	86.5804	83.0321	675
ChrIII_A_nidulans_FGSC_A4	3223682	3223942	An_kdmB_20h_HA_1_withCtrl_peak_402	78	.	3.45734	9.31268	7.80092	142
ChrIII_A_nidulans_FGSC_A4	3224518	3224855	An_kdmB_20h_HA_1_withCtrl_peak_403	104	.	3.74361	12.0423	10.4337	189
ChrIII_A_nidulans_FGSC_A4	3239027	3239346	An_kdmB_20h_HA_1_withCtrl_peak_404	179	.	4.3607	19.7824	17.9328	142
ChrIII_A_nidulans_FGSC_A4	3269329	3270517	An_kdmB_20h_HA_1_withCtrl_peak_405	869	.	13.0487	90.5804	86.915	397
ChrIII_A_nidulans_FGSC_A4	3271084	3272105	An_kdmB_20h_HA_1_withCtrl_peak_406	292	.	6.97073	31.3497	29.2028	760
ChrIII_A_nidulans_FGSC_A4	3283714	3283943	An_kdmB_20h_HA_1_withCtrl_peak_407	17	.	1.96466	2.96224	1.78459	134
ChrIII_A_nidulans_FGSC_A4	3284682	3284958	An_kdmB_20h_HA_1_withCtrl_peak_408	57	.	2.93478	7.1475	5.72612	93
ChrIII_A_nidulans_FGSC_A4	3285987	3287011	An_kdmB_20h_HA_1_withCtrl_peak_409	224	.	5.90041	24.3936	22.4193	433
ChrIII_A_nidulans_FGSC_A4	3291122	3292394	An_kdmB_20h_HA_1_withCtrl_peak_410	323	.	6.95692	34.5945	32.3718	1072
ChrIII_A_nidulans_FGSC_A4	3300972	3301779	An_kdmB_20h_HA_1_withCtrl_peak_411	317	.	7.28417	33.9222	31.7156	373
ChrIII_A_nidulans_FGSC_A4	3357723	3358530	An_kdmB_20h_HA_1_withCtrl_peak_412	393	.	6.42738	41.7197	39.3272	327
ChrIII_A_nidulans_FGSC_A4	3360524	3361394	An_kdmB_20h_HA_1_withCtrl_peak_413	500	.	8.99048	52.707	50.0535	618
ChrIII_A_nidulans_FGSC_A4	3375500	3375793	An_kdmB_20h_HA_1_withCtrl_peak_414	43	.	2.88686	5.72148	4.36676	132
ChrIII_A_nidulans_FGSC_A4	3397302	3397767	An_kdmB_20h_HA_1_withCtrl_peak_415	433	.	8.83064	45.8839	43.3941	197
ChrIII_A_nidulans_FGSC_A4	3399568	3400074	An_kdmB_20h_HA_1_withCtrl_peak_416	175	.	5.37666	19.4126	17.5741	339
ChrIII_A_nidulans_FGSC_A4	3408044	3408267	An_kdmB_20h_HA_1_withCtrl_peak_417	43	.	2.49282	5.74598	4.39035	113
ChrIII_A_nidulans_FGSC_A4	3425642	3426067	An_kdmB_20h_HA_1_withCtrl_peak_418	143	.	4.91693	16.0982	14.3598	286
ChrIII_A_nidulans_FGSC_A4	3430240	3430646	An_kdmB_20h_HA_1_withCtrl_peak_419	257	.	6.0339	27.8061	25.7449	136
ChrIII_A_nidulans_FGSC_A4	3431212	3431488	An_kdmB_20h_HA_1_withCtrl_peak_420	58	.	3.14516	7.23259	5.80663	130
ChrII_A_nidulans_FGSC_A4	3750	4097	An_kdmB_20h_HA_1_withCtrl_peak_421	55	.	3.12596	6.9719	5.55733	153
ChrII_A_nidulans_FGSC_A4	64470	64938	An_kdmB_20h_HA_1_withCtrl_peak_422	252	.	6.86591	27.2484	25.2017	193
ChrII_A_nidulans_FGSC_A4	73224	74743	An_kdmB_20h_HA_1_withCtrl_peak_423	176	.	5.63004	19.4597	17.6195	1323
ChrII_A_nidulans_FGSC_A4	76897	77577	An_kdmB_20h_HA_1_withCtrl_peak_424	100	.	3.85714	11.6632	10.0673	354
ChrII_A_nidulans_FGSC_A4	80450	80671	An_kdmB_20h_HA_1_withCtrl_peak_425	35	.	2.57738	4.85819	3.55144	140
ChrII_A_nidulans_FGSC_A4	88778	89151	An_kdmB_20h_HA_1_withCtrl_peak_426	578	.	9.51274	60.6933	57.8329	176
ChrII_A_nidulans_FGSC_A4	94573	95199	An_kdmB_20h_HA_1_withCtrl_peak_427	576	.	9.07484	60.4772	57.6223	387
ChrII_A_nidulans_FGSC_A4	102191	102718	An_kdmB_20h_HA_1_withCtrl_peak_428	1085	.	15.4071	112.848	108.59	255
ChrII_A_nidulans_FGSC_A4	112450	112972	An_kdmB_20h_HA_1_withCtrl_peak_429	651	.	8.90808	68.1693	65.121	251
ChrII_A_nidulans_FGSC_A4	116968	117457	An_kdmB_20h_HA_1_withCtrl_peak_430	734	.	10.243	76.7458	73.4676	195
ChrII_A_nidulans_FGSC_A4	156343	157474	An_kdmB_20h_HA_1_withCtrl_peak_431	90	.	3.87619	10.6545	9.09339	959
ChrII_A_nidulans_FGSC_A4	159604	159860	An_kdmB_20h_HA_1_withCtrl_peak_432	77	.	3.194	9.26388	7.75366	74
ChrII_A_nidulans_FGSC_A4	166286	167048	An_kdmB_20h_HA_1_withCtrl_peak_433	777	.	9.68643	81.1312	77.7296	250
ChrII_A_nidulans_FGSC_A4	168223	169227	An_kdmB_20h_HA_1_withCtrl_peak_434	142	.	4.33471	15.9967	14.2612	807
ChrII_A_nidulans_FGSC_A4	169721	170002	An_kdmB_20h_HA_1_withCtrl_peak_435	26	.	2.19017	3.94711	2.69557	170
ChrII_A_nidulans_FGSC_A4	177457	177907	An_kdmB_20h_HA_1_withCtrl_peak_436	261	.	6.36006	28.205	26.134	150
ChrII_A_nidulans_FGSC_A4	180834	181174	An_kdmB_20h_HA_1_withCtrl_peak_437	85	.	3.63432	10.138	8.59593	192
ChrII_A_nidulans_FGSC_A4	203030	203546	An_kdmB_20h_HA_1_withCtrl_peak_438	115	.	4.06712	13.2275	11.5808	283
ChrII_A_nidulans_FGSC_A4	220572	220909	An_kdmB_20h_HA_1_withCtrl_peak_439	478	.	8.58664	50.4728	47.8759	194
ChrII_A_nidulans_FGSC_A4	242491	242844	An_kdmB_20h_HA_1_withCtrl_peak_440	45	.	2.7551	5.86138	4.50127	120
ChrII_A_nidulans_FGSC_A4	270801	271088	An_kdmB_20h_HA_1_withCtrl_peak_441	31	.	2.51772	4.39992	3.12021	132
ChrII_A_nidulans_FGSC_A4	272312	272629	An_kdmB_20h_HA_1_withCtrl_peak_442	106	.	4.1129	12.2404	10.6257	120
ChrII_A_nidulans_FGSC_A4	307222	307561	An_kdmB_20h_HA_1_withCtrl_peak_443	83	.	3.359	9.88346	8.35005	171
ChrII_A_nidulans_FGSC_A4	309126	310035	An_kdmB_20h_HA_1_withCtrl_peak_444	871	.	10.6579	90.7856	87.1127	210
ChrII_A_nidulans_FGSC_A4	315859	316154	An_kdmB_20h_HA_1_withCtrl_peak_445	72	.	3.23838	8.7913	7.29997	140
ChrII_A_nidulans_FGSC_A4	346467	346830	An_kdmB_20h_HA_1_withCtrl_peak_446	59	.	2.88567	7.34184	5.91274	282
ChrII_A_nidulans_FGSC_A4	359890	360121	An_kdmB_20h_HA_1_withCtrl_peak_447	61	.	3.251	7.54755	6.10859	179
ChrII_A_nidulans_FGSC_A4	370083	370786	An_kdmB_20h_HA_1_withCtrl_peak_448	218	.	5.01469	23.842	21.8818	470
ChrII_A_nidulans_FGSC_A4	372873	373247	An_kdmB_20h_HA_1_withCtrl_peak_449	62	.	2.97512	7.66148	6.21717	163
ChrII_A_nidulans_FGSC_A4	381813	382127	An_kdmB_20h_HA_1_withCtrl_peak_450	208	.	5.18246	22.7749	20.8438	160
ChrII_A_nidulans_FGSC_A4	432150	432436	An_kdmB_20h_HA_1_withCtrl_peak_451	65	.	3.12098	7.97085	6.51217	137
ChrII_A_nidulans_FGSC_A4	453394	453650	An_kdmB_20h_HA_1_withCtrl_peak_452	92	.	3.74789	10.7679	9.20264	148
ChrII_A_nidulans_FGSC_A4	476917	477194	An_kdmB_20h_HA_1_withCtrl_peak_453	68	.	3.2936	8.32824	6.8561	130
ChrII_A_nidulans_FGSC_A4	489533	490266	An_kdmB_20h_HA_1_withCtrl_peak_454	491	.	6.276	51.7408	49.1109	210
ChrII_A_nidulans_FGSC_A4	492680	493251	An_kdmB_20h_HA_1_withCtrl_peak_455	118	.	4.05728	13.4756	11.821	163
ChrII_A_nidulans_FGSC_A4	496477	496683	An_kdmB_20h_HA_1_withCtrl_peak_456	77	.	3.51461	9.26291	7.75344	139
ChrII_A_nidulans_FGSC_A4	516177	516998	An_kdmB_20h_HA_1_withCtrl_peak_457	195	.	4.95842	21.4807	19.5842	460
ChrII_A_nidulans_FGSC_A4	529280	529795	An_kdmB_20h_HA_1_withCtrl_peak_458	435	.	7.57435	46.0177	43.524	260
ChrII_A_nidulans_FGSC_A4	541332	542232	An_kdmB_20h_HA_1_withCtrl_peak_459	418	.	6.65159	44.2773	41.8253	623
ChrII_A_nidulans_FGSC_A4	550683	551431	An_kdmB_20h_HA_1_withCtrl_peak_460	172	.	4.7026	19.0569	17.228	563
ChrII_A_nidulans_FGSC_A4	553445	553759	An_kdmB_20h_HA_1_withCtrl_peak_461	75	.	3.25103	9.05032	7.54904	157
ChrII_A_nidulans_FGSC_A4	565994	566783	An_kdmB_20h_HA_1_withCtrl_peak_462	112	.	3.83886	12.9285	11.2913	375
ChrII_A_nidulans_FGSC_A4	567251	567668	An_kdmB_20h_HA_1_withCtrl_peak_463	81	.	3.73419	9.69537	8.1694	182
ChrII_A_nidulans_FGSC_A4	577286	577854	An_kdmB_20h_HA_1_withCtrl_peak_464	113	.	3.65477	12.9583	11.3203	193
ChrII_A_nidulans_FGSC_A4	578496	580186	An_kdmB_20h_HA_1_withCtrl_peak_465	580	.	7.53581	60.8745	58.0109	473
ChrII_A_nidulans_FGSC_A4	586012	586532	An_kdmB_20h_HA_1_withCtrl_peak_466	128	.	4.45183	14.5677	12.8791	192
ChrII_A_nidulans_FGSC_A4	629830	630044	An_kdmB_20h_HA_1_withCtrl_peak_467	60	.	3.08571	7.45238	6.01607	120
ChrII_A_nidulans_FGSC_A4	647640	647920	An_kdmB_20h_HA_1_withCtrl_peak_468	60	.	3.16315	7.49299	6.05539	156
ChrII_A_nidulans_FGSC_A4	660442	660654	An_kdmB_20h_HA_1_withCtrl_peak_469	37	.	2.58062	5.01767	3.70127	60
ChrII_A_nidulans_FGSC_A4	661953	662198	An_kdmB_20h_HA_1_withCtrl_peak_470	33	.	2.4986	4.63258	3.33827	149
ChrII_A_nidulans_FGSC_A4	671919	672231	An_kdmB_20h_HA_1_withCtrl_peak_471	36	.	2.52507	4.99791	3.68267	136
ChrII_A_nidulans_FGSC_A4	682464	682798	An_kdmB_20h_HA_1_withCtrl_peak_472	128	.	4.62592	14.4992	12.8121	140
ChrII_A_nidulans_FGSC_A4	688144	688506	An_kdmB_20h_HA_1_withCtrl_peak_473	57	.	3.04783	7.1345	5.71629	180
ChrII_A_nidulans_FGSC_A4	688608	688854	An_kdmB_20h_HA_1_withCtrl_peak_474	40	.	2.52599	5.43482	4.09491	58
ChrII_A_nidulans_FGSC_A4	709284	709542	An_kdmB_20h_HA_1_withCtrl_peak_475	70	.	3.22502	8.53208	7.05071	112
ChrII_A_nidulans_FGSC_A4	738289	738489	An_kdmB_20h_HA_1_withCtrl_peak_476	17	.	1.91116	2.96461	1.78611	131
ChrII_A_nidulans_FGSC_A4	750028	750910	An_kdmB_20h_HA_1_withCtrl_peak_477	297	.	6.40696	31.9049	29.7453	192
ChrII_A_nidulans_FGSC_A4	751353	751724	An_kdmB_20h_HA_1_withCtrl_peak_478	77	.	3.51461	9.26291	7.75344	188
ChrII_A_nidulans_FGSC_A4	758734	759023	An_kdmB_20h_HA_1_withCtrl_peak_479	93	.	3.87096	10.9063	9.33684	133
ChrII_A_nidulans_FGSC_A4	759767	760492	An_kdmB_20h_HA_1_withCtrl_peak_480	91	.	3.8212	10.7469	9.18229	124
ChrII_A_nidulans_FGSC_A4	766066	766411	An_kdmB_20h_HA_1_withCtrl_peak_481	32	.	2.31581	4.59202	3.29998	165
ChrII_A_nidulans_FGSC_A4	807640	807849	An_kdmB_20h_HA_1_withCtrl_peak_482	34	.	2.45554	4.7833	3.48016	159
ChrII_A_nidulans_FGSC_A4	808005	808695	An_kdmB_20h_HA_1_withCtrl_peak_483	124	.	3.5899	14.1505	12.4744	327
ChrII_A_nidulans_FGSC_A4	819067	819514	An_kdmB_20h_HA_1_withCtrl_peak_484	86	.	3.44806	10.2115	8.66612	93
ChrII_A_nidulans_FGSC_A4	841987	842857	An_kdmB_20h_HA_1_withCtrl_peak_485	282	.	6.346	30.3386	28.2154	453
ChrII_A_nidulans_FGSC_A4	844797	846899	An_kdmB_20h_HA_1_withCtrl_peak_486	1404	.	11.9546	145.747	140.477	1501
ChrII_A_nidulans_FGSC_A4	896508	897146	An_kdmB_20h_HA_1_withCtrl_peak_487	614	.	7.95473	64.4285	61.4724	333
ChrII_A_nidulans_FGSC_A4	898621	899353	An_kdmB_20h_HA_1_withCtrl_peak_488	588	.	8.74952	61.7421	58.8552	261
ChrII_A_nidulans_FGSC_A4	905075	905358	An_kdmB_20h_HA_1_withCtrl_peak_489	118	.	4.05728	13.4756	11.821	118
ChrII_A_nidulans_FGSC_A4	939306	940141	An_kdmB_20h_HA_1_withCtrl_peak_490	268	.	6.00948	28.9619	26.872	207
ChrII_A_nidulans_FGSC_A4	982111	982498	An_kdmB_20h_HA_1_withCtrl_peak_491	72	.	3.10275	8.7134	7.22526	217
ChrII_A_nidulans_FGSC_A4	988602	989939	An_kdmB_20h_HA_1_withCtrl_peak_492	142	.	4.68614	16.0115	14.2756	144
ChrII_A_nidulans_FGSC_A4	994921	995845	An_kdmB_20h_HA_1_withCtrl_peak_493	161	.	3.94278	17.9883	16.1911	335
ChrII_A_nidulans_FGSC_A4	995954	996421	An_kdmB_20h_HA_1_withCtrl_peak_494	255	.	5.43966	27.6504	25.5927	300
ChrII_A_nidulans_FGSC_A4	998974	999272	An_kdmB_20h_HA_1_withCtrl_peak_495	43	.	2.82643	5.73032	4.3753	176
ChrII_A_nidulans_FGSC_A4	1014066	1014448	An_kdmB_20h_HA_1_withCtrl_peak_496	461	.	8.0616	48.741	46.1858	187
ChrII_A_nidulans_FGSC_A4	1038874	1039241	An_kdmB_20h_HA_1_withCtrl_peak_497	73	.	3.5248	8.81769	7.32594	171
ChrII_A_nidulans_FGSC_A4	1039878	1041253	An_kdmB_20h_HA_1_withCtrl_peak_498	230	.	5.03913	25.0218	23.0309	1076
ChrII_A_nidulans_FGSC_A4	1060663	1061067	An_kdmB_20h_HA_1_withCtrl_peak_499	194	.	5.50622	21.3865	19.4939	216
ChrII_A_nidulans_FGSC_A4	1062487	1062782	An_kdmB_20h_HA_1_withCtrl_peak_500	89	.	3.74891	10.5133	8.95683	172
ChrII_A_nidulans_FGSC_A4	1064595	1064999	An_kdmB_20h_HA_1_withCtrl_peak_501	353	.	6.90995	37.6872	35.3897	185
ChrII_A_nidulans_FGSC_A4	1069953	1070153	An_kdmB_20h_HA_1_withCtrl_peak_502	57	.	2.82897	7.13698	5.718	105
ChrII_A_nidulans_FGSC_A4	1087357	1087807	An_kdmB_20h_HA_1_withCtrl_peak_503	117	.	4.20218	13.4116	11.7593	250
ChrII_A_nidulans_FGSC_A4	1111901	1113853	An_kdmB_20h_HA_1_withCtrl_peak_504	508	.	7.76854	53.5676	50.8964	1559
ChrII_A_nidulans_FGSC_A4	1118378	1118642	An_kdmB_20h_HA_1_withCtrl_peak_505	52	.	2.659	6.67048	5.2692	128
ChrII_A_nidulans_FGSC_A4	1129758	1130226	An_kdmB_20h_HA_1_withCtrl_peak_506	212	.	5.67863	23.1823	21.2405	210
ChrII_A_nidulans_FGSC_A4	1148574	1148952	An_kdmB_20h_HA_1_withCtrl_peak_507	95	.	3.33233	11.1167	9.539	240
ChrII_A_nidulans_FGSC_A4	1161647	1162523	An_kdmB_20h_HA_1_withCtrl_peak_508	182	.	4.63186	20.0766	18.2193	330
ChrII_A_nidulans_FGSC_A4	1200624	1201261	An_kdmB_20h_HA_1_withCtrl_peak_509	434	.	7.77369	45.904	43.4136	472
ChrII_A_nidulans_FGSC_A4	1213338	1213647	An_kdmB_20h_HA_1_withCtrl_peak_510	110	.	3.65335	12.7021	11.0721	122
ChrII_A_nidulans_FGSC_A4	1218257	1218799	An_kdmB_20h_HA_1_withCtrl_peak_511	236	.	5.91592	25.6851	23.6777	301
ChrII_A_nidulans_FGSC_A4	1223182	1223382	An_kdmB_20h_HA_1_withCtrl_peak_512	74	.	3.48537	8.93401	7.43765	120
ChrII_A_nidulans_FGSC_A4	1224843	1225169	An_kdmB_20h_HA_1_withCtrl_peak_513	88	.	3.37652	10.4004	8.84819	174
ChrII_A_nidulans_FGSC_A4	1230798	1231578	An_kdmB_20h_HA_1_withCtrl_peak_514	158	.	4.36441	17.6488	15.8612	184
ChrII_A_nidulans_FGSC_A4	1236488	1236995	An_kdmB_20h_HA_1_withCtrl_peak_515	190	.	4.99782	20.9399	19.0586	276
ChrII_A_nidulans_FGSC_A4	1237339	1237544	An_kdmB_20h_HA_1_withCtrl_peak_516	33	.	2.40261	4.61864	3.32569	54
ChrII_A_nidulans_FGSC_A4	1250502	1251588	An_kdmB_20h_HA_1_withCtrl_peak_517	225	.	5.61777	24.5333	22.5549	797
ChrII_A_nidulans_FGSC_A4	1261212	1261620	An_kdmB_20h_HA_1_withCtrl_peak_518	94	.	3.74694	11.0227	9.44847	222
ChrII_A_nidulans_FGSC_A4	1279736	1280629	An_kdmB_20h_HA_1_withCtrl_peak_519	282	.	6.346	30.3386	28.2154	425
ChrII_A_nidulans_FGSC_A4	1315512	1315906	An_kdmB_20h_HA_1_withCtrl_peak_520	99	.	3.68417	11.5655	9.97338	259
ChrII_A_nidulans_FGSC_A4	1316032	1316287	An_kdmB_20h_HA_1_withCtrl_peak_521	66	.	2.90829	8.15325	6.68908	125
ChrII_A_nidulans_FGSC_A4	1320569	1320923	An_kdmB_20h_HA_1_withCtrl_peak_522	71	.	2.99138	8.67174	7.18557	176
ChrII_A_nidulans_FGSC_A4	1324599	1325394	An_kdmB_20h_HA_1_withCtrl_peak_523	277	.	7.23579	29.8686	27.7567	428
ChrII_A_nidulans_FGSC_A4	1328326	1329603	An_kdmB_20h_HA_1_withCtrl_peak_524	165	.	4.45348	18.3402	16.5324	670
ChrII_A_nidulans_FGSC_A4	1333940	1334532	An_kdmB_20h_HA_1_withCtrl_peak_525	113	.	3.2989	12.9433	11.306	344
ChrII_A_nidulans_FGSC_A4	1340502	1341699	An_kdmB_20h_HA_1_withCtrl_peak_526	383	.	6.40677	40.7261	38.357	509
ChrII_A_nidulans_FGSC_A4	1352005	1352491	An_kdmB_20h_HA_1_withCtrl_peak_527	201	.	5.08649	22.0148	20.1041	231
ChrII_A_nidulans_FGSC_A4	1355400	1355720	An_kdmB_20h_HA_1_withCtrl_peak_528	54	.	2.80665	6.88314	5.47422	137
ChrII_A_nidulans_FGSC_A4	1361160	1361588	An_kdmB_20h_HA_1_withCtrl_peak_529	121	.	4.33468	13.8624	12.1958	203
ChrII_A_nidulans_FGSC_A4	1361672	1362225	An_kdmB_20h_HA_1_withCtrl_peak_530	267	.	5.70046	28.8465	26.759	279
ChrII_A_nidulans_FGSC_A4	1363472	1364257	An_kdmB_20h_HA_1_withCtrl_peak_531	103	.	4.0341	11.9835	10.3771	500
ChrII_A_nidulans_FGSC_A4	1372322	1372620	An_kdmB_20h_HA_1_withCtrl_peak_532	28	.	2.26587	4.07057	2.81003	43
ChrII_A_nidulans_FGSC_A4	1375873	1376173	An_kdmB_20h_HA_1_withCtrl_peak_533	47	.	2.83931	6.11878	4.74548	143
ChrII_A_nidulans_FGSC_A4	1379621	1379939	An_kdmB_20h_HA_1_withCtrl_peak_534	70	.	3.15252	8.48856	7.00858	198
ChrII_A_nidulans_FGSC_A4	1383674	1383985	An_kdmB_20h_HA_1_withCtrl_peak_535	126	.	4.4758	14.3336	12.652	152
ChrII_A_nidulans_FGSC_A4	1398621	1398862	An_kdmB_20h_HA_1_withCtrl_peak_536	27	.	2.28872	4.02043	2.76272	66
ChrII_A_nidulans_FGSC_A4	1399421	1400144	An_kdmB_20h_HA_1_withCtrl_peak_537	49	.	2.80889	6.37211	4.988	455
ChrII_A_nidulans_FGSC_A4	1468413	1468931	An_kdmB_20h_HA_1_withCtrl_peak_538	203	.	5.7605	22.2738	20.3563	319
ChrII_A_nidulans_FGSC_A4	1471211	1471716	An_kdmB_20h_HA_1_withCtrl_peak_539	81	.	3.34955	9.62473	8.10144	338
ChrII_A_nidulans_FGSC_A4	1481122	1481484	An_kdmB_20h_HA_1_withCtrl_peak_540	66	.	3.30112	8.13313	6.67058	90
ChrII_A_nidulans_FGSC_A4	1537785	1538650	An_kdmB_20h_HA_1_withCtrl_peak_541	147	.	4.62857	16.4665	14.7166	176
ChrII_A_nidulans_FGSC_A4	1542041	1544270	An_kdmB_20h_HA_1_withCtrl_peak_542	124	.	4.08246	14.1384	12.4633	1488
ChrII_A_nidulans_FGSC_A4	1552271	1552959	An_kdmB_20h_HA_1_withCtrl_peak_543	115	.	4.06712	13.2275	11.5808	294
ChrII_A_nidulans_FGSC_A4	1571311	1571600	An_kdmB_20h_HA_1_withCtrl_peak_544	52	.	2.8898	6.63327	5.23554	176
ChrII_A_nidulans_FGSC_A4	1571755	1572658	An_kdmB_20h_HA_1_withCtrl_peak_545	131	.	4.35647	14.8551	13.1562	538
ChrII_A_nidulans_FGSC_A4	1576247	1576611	An_kdmB_20h_HA_1_withCtrl_peak_546	47	.	2.83931	6.11878	4.74548	85
ChrII_A_nidulans_FGSC_A4	1582519	1584677	An_kdmB_20h_HA_1_withCtrl_peak_547	714	.	10.0649	74.647	71.4234	432
ChrII_A_nidulans_FGSC_A4	1587777	1588646	An_kdmB_20h_HA_1_withCtrl_peak_548	125	.	3.41201	14.2022	12.5247	321
ChrII_A_nidulans_FGSC_A4	1593856	1594073	An_kdmB_20h_HA_1_withCtrl_peak_549	39	.	2.78713	5.27671	3.94596	141
ChrII_A_nidulans_FGSC_A4	1597669	1598645	An_kdmB_20h_HA_1_withCtrl_peak_550	273	.	5.84046	29.473	27.3703	604
ChrII_A_nidulans_FGSC_A4	1598958	1599197	An_kdmB_20h_HA_1_withCtrl_peak_551	92	.	3.74789	10.7679	9.20264	114
ChrII_A_nidulans_FGSC_A4	1605068	1606818	An_kdmB_20h_HA_1_withCtrl_peak_552	499	.	8.3264	52.5977	49.9493	733
ChrII_A_nidulans_FGSC_A4	1611106	1612295	An_kdmB_20h_HA_1_withCtrl_peak_553	254	.	4.91118	27.5295	25.4746	487
ChrII_A_nidulans_FGSC_A4	1612719	1613042	An_kdmB_20h_HA_1_withCtrl_peak_554	58	.	2.58048	7.26764	5.84034	188
ChrII_A_nidulans_FGSC_A4	1613265	1613728	An_kdmB_20h_HA_1_withCtrl_peak_555	177	.	5.09963	19.5502	17.7069	150
ChrII_A_nidulans_FGSC_A4	1626655	1627332	An_kdmB_20h_HA_1_withCtrl_peak_556	134	.	4.54036	15.1863	13.4775	445
ChrII_A_nidulans_FGSC_A4	1639397	1640790	An_kdmB_20h_HA_1_withCtrl_peak_557	579	.	8.90327	60.8077	57.9449	617
ChrII_A_nidulans_FGSC_A4	1648113	1649644	An_kdmB_20h_HA_1_withCtrl_peak_558	314	.	5.93317	33.6025	31.403	378
ChrII_A_nidulans_FGSC_A4	1649823	1650214	An_kdmB_20h_HA_1_withCtrl_peak_559	28	.	2.29016	4.14496	2.88016	352
ChrII_A_nidulans_FGSC_A4	1656170	1656393	An_kdmB_20h_HA_1_withCtrl_peak_560	34	.	2.39929	4.73992	3.43917	25
ChrII_A_nidulans_FGSC_A4	1664699	1665358	An_kdmB_20h_HA_1_withCtrl_peak_561	88	.	3.79948	10.4148	8.86184	195
ChrII_A_nidulans_FGSC_A4	1668924	1669246	An_kdmB_20h_HA_1_withCtrl_peak_562	51	.	3.12857	6.57324	5.17959	190
ChrII_A_nidulans_FGSC_A4	1691211	1691762	An_kdmB_20h_HA_1_withCtrl_peak_563	77	.	3.194	9.26388	7.75366	283
ChrII_A_nidulans_FGSC_A4	1699821	1700134	An_kdmB_20h_HA_1_withCtrl_peak_564	92	.	3.74789	10.7679	9.20264	163
ChrII_A_nidulans_FGSC_A4	1703899	1705675	An_kdmB_20h_HA_1_withCtrl_peak_565	651	.	9.02167	68.2017	65.1513	645
ChrII_A_nidulans_FGSC_A4	1709278	1709821	An_kdmB_20h_HA_1_withCtrl_peak_566	503	.	7.47457	53.0255	50.3632	250
ChrII_A_nidulans_FGSC_A4	1710477	1711291	An_kdmB_20h_HA_1_withCtrl_peak_567	65	.	3.12098	7.97085	6.51217	534
ChrII_A_nidulans_FGSC_A4	1712999	1713478	An_kdmB_20h_HA_1_withCtrl_peak_568	45	.	2.7551	5.86138	4.50127	347
ChrII_A_nidulans_FGSC_A4	1720549	1720832	An_kdmB_20h_HA_1_withCtrl_peak_569	64	.	3.36421	7.87916	6.42676	167
ChrII_A_nidulans_FGSC_A4	1723655	1724446	An_kdmB_20h_HA_1_withCtrl_peak_570	135	.	4.56899	15.2842	13.5722	172
ChrII_A_nidulans_FGSC_A4	1731227	1731555	An_kdmB_20h_HA_1_withCtrl_peak_571	26	.	2.34307	3.92876	2.67887	149
ChrII_A_nidulans_FGSC_A4	1734007	1735278	An_kdmB_20h_HA_1_withCtrl_peak_572	101	.	3.24225	11.7985	10.1982	754
ChrII_A_nidulans_FGSC_A4	1745676	1746258	An_kdmB_20h_HA_1_withCtrl_peak_573	67	.	2.74887	8.17906	6.71267	332
ChrII_A_nidulans_FGSC_A4	1751607	1753873	An_kdmB_20h_HA_1_withCtrl_peak_574	450	.	7.08613	47.5325	45.0048	1913
ChrII_A_nidulans_FGSC_A4	1768614	1769032	An_kdmB_20h_HA_1_withCtrl_peak_575	45	.	2.58302	5.92765	4.56224	136
ChrII_A_nidulans_FGSC_A4	1779979	1780298	An_kdmB_20h_HA_1_withCtrl_peak_576	57	.	3.06646	7.19283	5.76811	146
ChrII_A_nidulans_FGSC_A4	1781325	1781645	An_kdmB_20h_HA_1_withCtrl_peak_577	34	.	2.64308	4.73174	3.43196	137
ChrII_A_nidulans_FGSC_A4	1783617	1783886	An_kdmB_20h_HA_1_withCtrl_peak_578	33	.	2.54032	4.60622	3.31344	112
ChrII_A_nidulans_FGSC_A4	1788859	1789770	An_kdmB_20h_HA_1_withCtrl_peak_579	94	.	3.74694	11.0227	9.44847	237
ChrII_A_nidulans_FGSC_A4	1794653	1795949	An_kdmB_20h_HA_1_withCtrl_peak_580	173	.	5.4345	19.2239	17.391	734
ChrII_A_nidulans_FGSC_A4	1804937	1805468	An_kdmB_20h_HA_1_withCtrl_peak_581	472	.	8.97223	49.7995	47.2176	285
ChrII_A_nidulans_FGSC_A4	1807349	1807591	An_kdmB_20h_HA_1_withCtrl_peak_582	72	.	3.36602	8.78402	7.29354	68
ChrII_A_nidulans_FGSC_A4	1811725	1812543	An_kdmB_20h_HA_1_withCtrl_peak_583	294	.	5.86463	31.6261	29.4725	511
ChrII_A_nidulans_FGSC_A4	1812623	1812892	An_kdmB_20h_HA_1_withCtrl_peak_584	59	.	3.01695	7.42349	5.98861	144
ChrII_A_nidulans_FGSC_A4	1814737	1815181	An_kdmB_20h_HA_1_withCtrl_peak_585	57	.	3.06646	7.19283	5.76811	195
ChrII_A_nidulans_FGSC_A4	1817597	1818039	An_kdmB_20h_HA_1_withCtrl_peak_586	62	.	2.97512	7.66148	6.21717	262
ChrII_A_nidulans_FGSC_A4	1822177	1822601	An_kdmB_20h_HA_1_withCtrl_peak_587	122	.	4.17415	13.9001	12.2322	164
ChrII_A_nidulans_FGSC_A4	1835966	1836223	An_kdmB_20h_HA_1_withCtrl_peak_588	57	.	3.19038	7.15881	5.73685	109
ChrII_A_nidulans_FGSC_A4	1842484	1843426	An_kdmB_20h_HA_1_withCtrl_peak_589	93	.	3.39239	10.9168	9.34598	661
ChrII_A_nidulans_FGSC_A4	1852463	1852690	An_kdmB_20h_HA_1_withCtrl_peak_590	69	.	3.56273	8.44785	6.97093	122
ChrII_A_nidulans_FGSC_A4	1852818	1853216	An_kdmB_20h_HA_1_withCtrl_peak_591	31	.	2.46022	4.38388	3.10453	235
ChrII_A_nidulans_FGSC_A4	1871482	1872348	An_kdmB_20h_HA_1_withCtrl_peak_592	166	.	5.44098	18.482	16.6702	508
ChrII_A_nidulans_FGSC_A4	1872660	1872867	An_kdmB_20h_HA_1_withCtrl_peak_593	62	.	2.74576	7.66604	6.22145	166
ChrII_A_nidulans_FGSC_A4	1877509	1877890	An_kdmB_20h_HA_1_withCtrl_peak_594	76	.	3.41835	9.18355	7.67719	158
ChrII_A_nidulans_FGSC_A4	1880973	1884923	An_kdmB_20h_HA_1_withCtrl_peak_595	1170	.	11.0754	121.59	117.088	598
ChrII_A_nidulans_FGSC_A4	1890602	1891093	An_kdmB_20h_HA_1_withCtrl_peak_596	286	.	6.14218	30.788	28.654	291
ChrII_A_nidulans_FGSC_A4	1892496	1892793	An_kdmB_20h_HA_1_withCtrl_peak_597	130	.	4.80613	14.7256	13.0307	164
ChrII_A_nidulans_FGSC_A4	1910280	1910543	An_kdmB_20h_HA_1_withCtrl_peak_598	51	.	2.98916	6.56914	5.17555	117
ChrII_A_nidulans_FGSC_A4	1912373	1916176	An_kdmB_20h_HA_1_withCtrl_peak_599	888	.	10.5254	92.5807	88.8524	1409
ChrII_A_nidulans_FGSC_A4	1917497	1917907	An_kdmB_20h_HA_1_withCtrl_peak_600	27	.	1.97397	4.02267	2.76497	101
ChrII_A_nidulans_FGSC_A4	1918557	1918812	An_kdmB_20h_HA_1_withCtrl_peak_601	74	.	3.22707	8.96422	7.46695	89
ChrII_A_nidulans_FGSC_A4	1929418	1929873	An_kdmB_20h_HA_1_withCtrl_peak_602	305	.	6.83265	32.7052	30.5271	228
ChrII_A_nidulans_FGSC_A4	1946917	1947247	An_kdmB_20h_HA_1_withCtrl_peak_603	62	.	3.03598	7.68173	6.23604	256
ChrII_A_nidulans_FGSC_A4	1947587	1949868	An_kdmB_20h_HA_1_withCtrl_peak_604	499	.	8.44549	52.5952	49.9474	404
ChrII_A_nidulans_FGSC_A4	1950302	1950548	An_kdmB_20h_HA_1_withCtrl_peak_605	47	.	2.73238	6.12235	4.74804	117
ChrII_A_nidulans_FGSC_A4	1959788	1960901	An_kdmB_20h_HA_1_withCtrl_peak_606	161	.	4.84898	17.9336	16.138	878
ChrII_A_nidulans_FGSC_A4	1981117	1981490	An_kdmB_20h_HA_1_withCtrl_peak_607	84	.	3.44078	9.95305	8.41712	242
ChrII_A_nidulans_FGSC_A4	1983356	1984446	An_kdmB_20h_HA_1_withCtrl_peak_608	366	.	7.44915	38.9818	36.6548	508
ChrII_A_nidulans_FGSC_A4	1984962	1985166	An_kdmB_20h_HA_1_withCtrl_peak_609	20	.	2.06884	3.26669	2.06328	101
ChrII_A_nidulans_FGSC_A4	1996786	1997239	An_kdmB_20h_HA_1_withCtrl_peak_610	90	.	3.639	10.6511	9.09021	253
ChrII_A_nidulans_FGSC_A4	1998605	1998947	An_kdmB_20h_HA_1_withCtrl_peak_611	69	.	3.57027	8.46916	6.99052	174
ChrII_A_nidulans_FGSC_A4	2008834	2010094	An_kdmB_20h_HA_1_withCtrl_peak_612	414	.	8.2908	43.8486	41.4088	316
ChrII_A_nidulans_FGSC_A4	2010858	2011388	An_kdmB_20h_HA_1_withCtrl_peak_613	318	.	6.60058	34.0562	31.846	338
ChrII_A_nidulans_FGSC_A4	2031928	2032288	An_kdmB_20h_HA_1_withCtrl_peak_614	92	.	3.84592	10.8262	9.25865	149
ChrII_A_nidulans_FGSC_A4	2047523	2048432	An_kdmB_20h_HA_1_withCtrl_peak_615	144	.	4.31872	16.2381	14.4945	446
ChrII_A_nidulans_FGSC_A4	2050231	2050606	An_kdmB_20h_HA_1_withCtrl_peak_616	50	.	2.67209	6.40179	5.01342	231
ChrII_A_nidulans_FGSC_A4	2054446	2054878	An_kdmB_20h_HA_1_withCtrl_peak_617	102	.	3.56279	11.8395	10.2373	239
ChrII_A_nidulans_FGSC_A4	2056966	2057387	An_kdmB_20h_HA_1_withCtrl_peak_618	77	.	3.194	9.26388	7.75366	295
ChrII_A_nidulans_FGSC_A4	2081836	2082268	An_kdmB_20h_HA_1_withCtrl_peak_619	204	.	4.8447	22.3685	20.4475	167
ChrII_A_nidulans_FGSC_A4	2082608	2083044	An_kdmB_20h_HA_1_withCtrl_peak_620	74	.	3.40718	8.91771	7.42217	147
ChrII_A_nidulans_FGSC_A4	2096273	2096476	An_kdmB_20h_HA_1_withCtrl_peak_621	40	.	2.56142	5.40597	4.06756	53
ChrII_A_nidulans_FGSC_A4	2102430	2102747	An_kdmB_20h_HA_1_withCtrl_peak_622	57	.	2.7835	7.14184	5.72142	133
ChrII_A_nidulans_FGSC_A4	2117063	2120411	An_kdmB_20h_HA_1_withCtrl_peak_623	469	.	7.10001	49.5216	46.9473	498
ChrII_A_nidulans_FGSC_A4	2120487	2121549	An_kdmB_20h_HA_1_withCtrl_peak_624	718	.	9.34435	75.1127	71.8729	393
ChrII_A_nidulans_FGSC_A4	2125157	2125810	An_kdmB_20h_HA_1_withCtrl_peak_625	158	.	4.0358	17.6225	15.8372	315
ChrII_A_nidulans_FGSC_A4	2126089	2126418	An_kdmB_20h_HA_1_withCtrl_peak_626	36	.	2.49679	4.91086	3.6001	39
ChrII_A_nidulans_FGSC_A4	2142155	2142355	An_kdmB_20h_HA_1_withCtrl_peak_627	65	.	3.19592	8.013	6.55283	107
ChrII_A_nidulans_FGSC_A4	2155615	2156240	An_kdmB_20h_HA_1_withCtrl_peak_628	464	.	7.47845	49.0601	46.4952	371
ChrII_A_nidulans_FGSC_A4	2157995	2159294	An_kdmB_20h_HA_1_withCtrl_peak_629	271	.	5.60965	29.2213	27.1249	419
ChrII_A_nidulans_FGSC_A4	2160350	2165472	An_kdmB_20h_HA_1_withCtrl_peak_630	548	.	7.85593	57.6339	54.8546	1332
ChrII_A_nidulans_FGSC_A4	2168277	2168639	An_kdmB_20h_HA_1_withCtrl_peak_631	100	.	3.85714	11.6632	10.0673	245
ChrII_A_nidulans_FGSC_A4	2168751	2169072	An_kdmB_20h_HA_1_withCtrl_peak_632	54	.	2.97551	6.90657	5.49467	151
ChrII_A_nidulans_FGSC_A4	2169733	2170170	An_kdmB_20h_HA_1_withCtrl_peak_633	45	.	2.70485	5.86906	4.50776	301
ChrII_A_nidulans_FGSC_A4	2170372	2171716	An_kdmB_20h_HA_1_withCtrl_peak_634	539	.	7.77965	56.7037	53.9481	948
ChrII_A_nidulans_FGSC_A4	2183667	2185181	An_kdmB_20h_HA_1_withCtrl_peak_635	243	.	4.88557	26.3527	24.3278	578
ChrII_A_nidulans_FGSC_A4	2186707	2186926	An_kdmB_20h_HA_1_withCtrl_peak_636	31	.	2.43896	4.46024	3.17624	50
ChrII_A_nidulans_FGSC_A4	2187020	2187304	An_kdmB_20h_HA_1_withCtrl_peak_637	98	.	3.86147	11.4106	9.82351	155
ChrII_A_nidulans_FGSC_A4	2197895	2198821	An_kdmB_20h_HA_1_withCtrl_peak_638	149	.	4.43322	16.6908	14.934	735
ChrII_A_nidulans_FGSC_A4	2203712	2204581	An_kdmB_20h_HA_1_withCtrl_peak_639	214	.	4.99829	23.4136	21.4649	381
ChrII_A_nidulans_FGSC_A4	2218467	2218691	An_kdmB_20h_HA_1_withCtrl_peak_640	46	.	2.8476	5.96722	4.60036	150
ChrII_A_nidulans_FGSC_A4	2230164	2232396	An_kdmB_20h_HA_1_withCtrl_peak_641	1001	.	12.4697	104.172	100.116	1070
ChrII_A_nidulans_FGSC_A4	2236787	2237038	An_kdmB_20h_HA_1_withCtrl_peak_642	23	.	2.08763	3.61751	2.38834	121
ChrII_A_nidulans_FGSC_A4	2237226	2238921	An_kdmB_20h_HA_1_withCtrl_peak_643	494	.	7.3983	52.1168	49.4768	391
ChrII_A_nidulans_FGSC_A4	2261249	2261739	An_kdmB_20h_HA_1_withCtrl_peak_644	404	.	8.17722	42.877	40.4591	275
ChrII_A_nidulans_FGSC_A4	2266304	2266521	An_kdmB_20h_HA_1_withCtrl_peak_645	20	.	2.06884	3.26669	2.06328	191
ChrII_A_nidulans_FGSC_A4	2283966	2284515	An_kdmB_20h_HA_1_withCtrl_peak_646	51	.	2.13599	6.54979	5.15646	372
ChrII_A_nidulans_FGSC_A4	2296562	2296765	An_kdmB_20h_HA_1_withCtrl_peak_647	43	.	2.49282	5.74598	4.39035	102
ChrII_A_nidulans_FGSC_A4	2298398	2298867	An_kdmB_20h_HA_1_withCtrl_peak_648	52	.	3.08395	6.64998	5.25058	113
ChrII_A_nidulans_FGSC_A4	2308948	2310686	An_kdmB_20h_HA_1_withCtrl_peak_649	674	.	9.85578	70.6025	67.4942	592
ChrII_A_nidulans_FGSC_A4	2310765	2311017	An_kdmB_20h_HA_1_withCtrl_peak_650	32	.	2.46842	4.54554	3.25574	178
ChrII_A_nidulans_FGSC_A4	2315721	2316736	An_kdmB_20h_HA_1_withCtrl_peak_651	49	.	2.80889	6.37211	4.988	766
ChrII_A_nidulans_FGSC_A4	2335555	2335783	An_kdmB_20h_HA_1_withCtrl_peak_652	26	.	2.19017	3.94711	2.69557	179
ChrII_A_nidulans_FGSC_A4	2354344	2354597	An_kdmB_20h_HA_1_withCtrl_peak_653	104	.	3.74361	12.0423	10.4337	120
ChrII_A_nidulans_FGSC_A4	2354858	2355091	An_kdmB_20h_HA_1_withCtrl_peak_654	51	.	2.54106	6.50781	5.11563	90
ChrII_A_nidulans_FGSC_A4	2385658	2386201	An_kdmB_20h_HA_1_withCtrl_peak_655	189	.	5.33791	20.7842	18.9066	292
ChrII_A_nidulans_FGSC_A4	2448740	2448955	An_kdmB_20h_HA_1_withCtrl_peak_656	60	.	3.16315	7.49299	6.05539	167
ChrII_A_nidulans_FGSC_A4	2462259	2462912	An_kdmB_20h_HA_1_withCtrl_peak_657	49	.	2.7131	6.386	4.99904	471
ChrII_A_nidulans_FGSC_A4	2496415	2497139	An_kdmB_20h_HA_1_withCtrl_peak_658	81	.	3.0038	9.67929	8.1547	501
ChrII_A_nidulans_FGSC_A4	2498058	2498419	An_kdmB_20h_HA_1_withCtrl_peak_659	63	.	3.43295	7.8474	6.39598	219
ChrII_A_nidulans_FGSC_A4	2499233	2499760	An_kdmB_20h_HA_1_withCtrl_peak_660	334	.	5.70918	35.681	33.4317	193
ChrII_A_nidulans_FGSC_A4	2515142	2515367	An_kdmB_20h_HA_1_withCtrl_peak_661	40	.	2.75085	5.34661	4.01349	89
ChrII_A_nidulans_FGSC_A4	2524548	2525673	An_kdmB_20h_HA_1_withCtrl_peak_662	171	.	4.18527	18.9299	17.1043	808
ChrII_A_nidulans_FGSC_A4	2526994	2527328	An_kdmB_20h_HA_1_withCtrl_peak_663	54	.	2.97551	6.90657	5.49467	135
ChrII_A_nidulans_FGSC_A4	2527801	2528235	An_kdmB_20h_HA_1_withCtrl_peak_664	58	.	2.96711	7.25647	5.82931	116
ChrII_A_nidulans_FGSC_A4	2549571	2549987	An_kdmB_20h_HA_1_withCtrl_peak_665	213	.	4.90254	23.3238	21.3774	154
ChrII_A_nidulans_FGSC_A4	2553812	2554042	An_kdmB_20h_HA_1_withCtrl_peak_666	63	.	3.26613	7.80805	6.35799	95
ChrII_A_nidulans_FGSC_A4	2563088	2563787	An_kdmB_20h_HA_1_withCtrl_peak_667	339	.	6.57052	36.1797	33.9192	514
ChrII_A_nidulans_FGSC_A4	2564960	2565306	An_kdmB_20h_HA_1_withCtrl_peak_668	77	.	3.51461	9.26291	7.75344	253
ChrII_A_nidulans_FGSC_A4	2573084	2573616	An_kdmB_20h_HA_1_withCtrl_peak_669	191	.	5.62673	21.0229	19.1388	349
ChrII_A_nidulans_FGSC_A4	2581005	2581423	An_kdmB_20h_HA_1_withCtrl_peak_670	112	.	3.83886	12.9285	11.2913	157
ChrII_A_nidulans_FGSC_A4	2604488	2605246	An_kdmB_20h_HA_1_withCtrl_peak_671	471	.	7.93938	49.7553	47.1744	593
ChrII_A_nidulans_FGSC_A4	2631136	2631364	An_kdmB_20h_HA_1_withCtrl_peak_672	46	.	2.80502	6.01433	4.64627	124
ChrII_A_nidulans_FGSC_A4	2631513	2632202	An_kdmB_20h_HA_1_withCtrl_peak_673	269	.	5.65399	29.0324	26.9406	160
ChrII_A_nidulans_FGSC_A4	2648923	2649541	An_kdmB_20h_HA_1_withCtrl_peak_674	115	.	3.99025	13.2289	11.5821	466
ChrII_A_nidulans_FGSC_A4	2663513	2664008	An_kdmB_20h_HA_1_withCtrl_peak_675	239	.	5.88662	25.9839	23.969	272
ChrII_A_nidulans_FGSC_A4	2679870	2680074	An_kdmB_20h_HA_1_withCtrl_peak_676	40	.	2.69453	5.35095	4.01676	41
ChrII_A_nidulans_FGSC_A4	2683427	2684247	An_kdmB_20h_HA_1_withCtrl_peak_677	603	.	8.31355	63.3016	60.3782	355
ChrII_A_nidulans_FGSC_A4	2731283	2731685	An_kdmB_20h_HA_1_withCtrl_peak_678	135	.	4.38821	15.2776	13.566	176
ChrII_A_nidulans_FGSC_A4	2737689	2738023	An_kdmB_20h_HA_1_withCtrl_peak_679	104	.	3.89798	12.0738	10.4644	166
ChrII_A_nidulans_FGSC_A4	2738154	2738758	An_kdmB_20h_HA_1_withCtrl_peak_680	45	.	2.41769	5.86589	4.5056	468
ChrII_A_nidulans_FGSC_A4	2749462	2749703	An_kdmB_20h_HA_1_withCtrl_peak_681	93	.	3.703	10.8721	9.30336	148
ChrII_A_nidulans_FGSC_A4	2762053	2762777	An_kdmB_20h_HA_1_withCtrl_peak_682	213	.	4.75004	23.2778	21.3333	425
ChrII_A_nidulans_FGSC_A4	2768848	2769110	An_kdmB_20h_HA_1_withCtrl_peak_683	42	.	2.67574	5.61598	4.26677	107
ChrII_A_nidulans_FGSC_A4	2793905	2794146	An_kdmB_20h_HA_1_withCtrl_peak_684	70	.	3.49361	8.48754	7.00842	85
ChrII_A_nidulans_FGSC_A4	2798790	2799171	An_kdmB_20h_HA_1_withCtrl_peak_685	77	.	3.194	9.26388	7.75366	186
ChrII_A_nidulans_FGSC_A4	2801253	2801491	An_kdmB_20h_HA_1_withCtrl_peak_686	45	.	2.7551	5.86138	4.50127	151
ChrII_A_nidulans_FGSC_A4	2802818	2803099	An_kdmB_20h_HA_1_withCtrl_peak_687	64	.	3.36421	7.87916	6.42676	128
ChrII_A_nidulans_FGSC_A4	2813076	2813500	An_kdmB_20h_HA_1_withCtrl_peak_688	158	.	4.51066	17.6294	15.8431	196
ChrII_A_nidulans_FGSC_A4	2813680	2813972	An_kdmB_20h_HA_1_withCtrl_peak_689	34	.	2.39929	4.73992	3.43917	180
ChrII_A_nidulans_FGSC_A4	2828676	2829075	An_kdmB_20h_HA_1_withCtrl_peak_690	200	.	5.35148	21.9625	20.0531	215
ChrII_A_nidulans_FGSC_A4	2841038	2841414	An_kdmB_20h_HA_1_withCtrl_peak_691	49	.	2.7131	6.386	4.99904	178
ChrII_A_nidulans_FGSC_A4	2878051	2878319	An_kdmB_20h_HA_1_withCtrl_peak_692	45	.	2.70485	5.86906	4.50776	153
ChrII_A_nidulans_FGSC_A4	2883126	2883792	An_kdmB_20h_HA_1_withCtrl_peak_693	452	.	7.96563	47.7901	45.2562	352
ChrII_A_nidulans_FGSC_A4	2910076	2910276	An_kdmB_20h_HA_1_withCtrl_peak_694	33	.	2.4986	4.63258	3.33827	154
ChrII_A_nidulans_FGSC_A4	2910511	2911370	An_kdmB_20h_HA_1_withCtrl_peak_695	26	.	2.00066	3.86968	2.62436	245
ChrII_A_nidulans_FGSC_A4	2913681	2914190	An_kdmB_20h_HA_1_withCtrl_peak_696	204	.	5.79875	22.405	20.4834	357
ChrII_A_nidulans_FGSC_A4	2920641	2921174	An_kdmB_20h_HA_1_withCtrl_peak_697	154	.	4.73877	17.1951	15.4219	181
ChrII_A_nidulans_FGSC_A4	2922545	2922826	An_kdmB_20h_HA_1_withCtrl_peak_698	79	.	3.1448	9.48593	7.96798	166
ChrII_A_nidulans_FGSC_A4	2979953	2981139	An_kdmB_20h_HA_1_withCtrl_peak_699	310	.	6.50206	33.1906	31.0003	296
ChrII_A_nidulans_FGSC_A4	2994871	2997018	An_kdmB_20h_HA_1_withCtrl_peak_700	492	.	6.92655	51.8527	49.2195	788
ChrII_A_nidulans_FGSC_A4	2998706	2999157	An_kdmB_20h_HA_1_withCtrl_peak_701	133	.	4.18077	15.0964	13.39	297
ChrII_A_nidulans_FGSC_A4	3000231	3004217	An_kdmB_20h_HA_1_withCtrl_peak_702	1046	.	11.6695	108.799	104.636	3402
ChrII_A_nidulans_FGSC_A4	3004461	3007396	An_kdmB_20h_HA_1_withCtrl_peak_703	707	.	8.64645	73.9523	70.7523	370
ChrII_A_nidulans_FGSC_A4	3009839	3010372	An_kdmB_20h_HA_1_withCtrl_peak_704	521	.	6.95278	54.8363	52.1282	234
ChrII_A_nidulans_FGSC_A4	3013989	3015307	An_kdmB_20h_HA_1_withCtrl_peak_705	1260	.	10.7546	130.861	126.068	532
ChrII_A_nidulans_FGSC_A4	3021788	3022096	An_kdmB_20h_HA_1_withCtrl_peak_706	68	.	3.21089	8.27265	6.80193	131
ChrII_A_nidulans_FGSC_A4	3022229	3023620	An_kdmB_20h_HA_1_withCtrl_peak_707	530	.	7.70338	55.7777	53.0453	1093
ChrII_A_nidulans_FGSC_A4	3024297	3024737	An_kdmB_20h_HA_1_withCtrl_peak_708	104	.	3.38371	12.0146	10.4075	241
ChrII_A_nidulans_FGSC_A4	3029789	3030957	An_kdmB_20h_HA_1_withCtrl_peak_709	426	.	7.39278	45.1717	42.6981	670
ChrII_A_nidulans_FGSC_A4	3031350	3033244	An_kdmB_20h_HA_1_withCtrl_peak_710	139	.	4.0972	15.6275	13.9039	658
ChrII_A_nidulans_FGSC_A4	3033932	3034721	An_kdmB_20h_HA_1_withCtrl_peak_711	84	.	3.51174	9.96739	8.43115	418
ChrII_A_nidulans_FGSC_A4	3044003	3045043	An_kdmB_20h_HA_1_withCtrl_peak_712	238	.	5.1429	25.877	23.8652	689
ChrII_A_nidulans_FGSC_A4	3049738	3049969	An_kdmB_20h_HA_1_withCtrl_peak_713	61	.	3.251	7.54755	6.10859	170
ChrII_A_nidulans_FGSC_A4	3054511	3055139	An_kdmB_20h_HA_1_withCtrl_peak_714	57	.	2.99683	7.1651	5.74217	194
ChrII_A_nidulans_FGSC_A4	3056584	3057390	An_kdmB_20h_HA_1_withCtrl_peak_715	453	.	7.65999	47.9327	45.3948	374
ChrII_A_nidulans_FGSC_A4	3058056	3058403	An_kdmB_20h_HA_1_withCtrl_peak_716	27	.	2.31428	3.97298	2.71947	166
ChrII_A_nidulans_FGSC_A4	3059614	3060283	An_kdmB_20h_HA_1_withCtrl_peak_717	158	.	4.51066	17.6294	15.8431	192
ChrII_A_nidulans_FGSC_A4	3061359	3062293	An_kdmB_20h_HA_1_withCtrl_peak_718	297	.	6.11424	31.9404	29.7794	248
ChrII_A_nidulans_FGSC_A4	3072929	3073567	An_kdmB_20h_HA_1_withCtrl_peak_719	425	.	6.78813	45.0114	42.5422	314
ChrII_A_nidulans_FGSC_A4	3087295	3087715	An_kdmB_20h_HA_1_withCtrl_peak_720	76	.	3.70759	9.10691	7.60376	268
ChrII_A_nidulans_FGSC_A4	3091679	3092003	An_kdmB_20h_HA_1_withCtrl_peak_721	184	.	5.76736	20.2866	18.4231	150
ChrII_A_nidulans_FGSC_A4	3096177	3096583	An_kdmB_20h_HA_1_withCtrl_peak_722	94	.	3.46778	10.9858	9.41298	293
ChrII_A_nidulans_FGSC_A4	3101221	3101586	An_kdmB_20h_HA_1_withCtrl_peak_723	57	.	2.70424	7.16763	5.74431	137
ChrII_A_nidulans_FGSC_A4	3111575	3112332	An_kdmB_20h_HA_1_withCtrl_peak_724	69	.	3.02837	8.43194	6.95517	557
ChrII_A_nidulans_FGSC_A4	3120183	3120615	An_kdmB_20h_HA_1_withCtrl_peak_725	59	.	3.01695	7.42349	5.98861	154
ChrII_A_nidulans_FGSC_A4	3124392	3124643	An_kdmB_20h_HA_1_withCtrl_peak_726	82	.	3.77342	9.81298	8.28263	153
ChrII_A_nidulans_FGSC_A4	3125563	3126256	An_kdmB_20h_HA_1_withCtrl_peak_727	83	.	3.49174	9.8983	8.36443	560
ChrII_A_nidulans_FGSC_A4	3126396	3126954	An_kdmB_20h_HA_1_withCtrl_peak_728	459	.	8.1337	48.5314	45.9801	347
ChrII_A_nidulans_FGSC_A4	3130553	3130753	An_kdmB_20h_HA_1_withCtrl_peak_729	24	.	2.16735	3.65957	2.42742	174
ChrII_A_nidulans_FGSC_A4	3131150	3131818	An_kdmB_20h_HA_1_withCtrl_peak_730	206	.	4.42698	22.595	20.6678	347
ChrII_A_nidulans_FGSC_A4	3137544	3138733	An_kdmB_20h_HA_1_withCtrl_peak_731	1053	.	12.6997	109.525	105.344	835
ChrII_A_nidulans_FGSC_A4	3149684	3150123	An_kdmB_20h_HA_1_withCtrl_peak_732	63	.	3.12184	7.7709	6.3219	124
ChrII_A_nidulans_FGSC_A4	3154811	3155162	An_kdmB_20h_HA_1_withCtrl_peak_733	119	.	4.16306	13.5685	11.912	208
ChrII_A_nidulans_FGSC_A4	3155308	3155546	An_kdmB_20h_HA_1_withCtrl_peak_734	50	.	2.92884	6.38902	5.00137	86
ChrII_A_nidulans_FGSC_A4	3167595	3168964	An_kdmB_20h_HA_1_withCtrl_peak_735	146	.	3.5521	16.3807	14.6331	410
ChrII_A_nidulans_FGSC_A4	3172935	3173282	An_kdmB_20h_HA_1_withCtrl_peak_736	163	.	4.81633	18.1547	16.3519	144
ChrII_A_nidulans_FGSC_A4	3175663	3176003	An_kdmB_20h_HA_1_withCtrl_peak_737	52	.	2.8898	6.63327	5.23554	150
ChrII_A_nidulans_FGSC_A4	3179029	3179307	An_kdmB_20h_HA_1_withCtrl_peak_738	50	.	2.92884	6.38902	5.00137	198
ChrII_A_nidulans_FGSC_A4	3183836	3184092	An_kdmB_20h_HA_1_withCtrl_peak_739	76	.	3.623	9.11133	7.60787	168
ChrII_A_nidulans_FGSC_A4	3191792	3192145	An_kdmB_20h_HA_1_withCtrl_peak_740	40	.	2.60082	5.3818	4.04507	265
ChrII_A_nidulans_FGSC_A4	3200146	3200705	An_kdmB_20h_HA_1_withCtrl_peak_741	261	.	6.36006	28.205	26.134	203
ChrII_A_nidulans_FGSC_A4	3200912	3201740	An_kdmB_20h_HA_1_withCtrl_peak_742	280	.	6.31066	30.1965	28.0777	507
ChrII_A_nidulans_FGSC_A4	3201852	3202449	An_kdmB_20h_HA_1_withCtrl_peak_743	72	.	3.34581	8.71807	7.22981	185
ChrII_A_nidulans_FGSC_A4	3222115	3222501	An_kdmB_20h_HA_1_withCtrl_peak_744	260	.	5.15685	28.1274	26.0577	170
ChrII_A_nidulans_FGSC_A4	3222633	3222898	An_kdmB_20h_HA_1_withCtrl_peak_745	38	.	2.46395	5.22431	3.89547	111
ChrII_A_nidulans_FGSC_A4	3223454	3224038	An_kdmB_20h_HA_1_withCtrl_peak_746	66	.	2.86331	8.15205	6.68836	293
ChrII_A_nidulans_FGSC_A4	3234896	3235999	An_kdmB_20h_HA_1_withCtrl_peak_747	267	.	6.07196	28.8001	26.7143	779
ChrII_A_nidulans_FGSC_A4	3243717	3243984	An_kdmB_20h_HA_1_withCtrl_peak_748	52	.	3.15832	6.65431	5.25362	95
ChrII_A_nidulans_FGSC_A4	3252169	3255316	An_kdmB_20h_HA_1_withCtrl_peak_749	770	.	10.2375	80.4287	77.0492	1702
ChrII_A_nidulans_FGSC_A4	3269849	3270075	An_kdmB_20h_HA_1_withCtrl_peak_750	40	.	2.69453	5.35095	4.01676	118
ChrII_A_nidulans_FGSC_A4	3284802	3285249	An_kdmB_20h_HA_1_withCtrl_peak_751	32	.	2.5753	4.55301	3.26317	155
ChrII_A_nidulans_FGSC_A4	3285346	3285600	An_kdmB_20h_HA_1_withCtrl_peak_752	68	.	3.21089	8.27265	6.80193	123
ChrII_A_nidulans_FGSC_A4	3285804	3287285	An_kdmB_20h_HA_1_withCtrl_peak_753	260	.	5.54106	28.1201	26.0509	410
ChrII_A_nidulans_FGSC_A4	3302868	3305285	An_kdmB_20h_HA_1_withCtrl_peak_754	539	.	8.38979	56.6769	53.9229	1347
ChrII_A_nidulans_FGSC_A4	3309290	3309493	An_kdmB_20h_HA_1_withCtrl_peak_755	26	.	2.20734	3.8905	2.64283	13
ChrII_A_nidulans_FGSC_A4	3318684	3318920	An_kdmB_20h_HA_1_withCtrl_peak_756	49	.	2.8653	6.37606	4.99005	54
ChrII_A_nidulans_FGSC_A4	3321676	3321982	An_kdmB_20h_HA_1_withCtrl_peak_757	76	.	3.41632	9.17682	7.67085	72
ChrII_A_nidulans_FGSC_A4	3354166	3354414	An_kdmB_20h_HA_1_withCtrl_peak_758	49	.	2.80889	6.37211	4.988	121
ChrII_A_nidulans_FGSC_A4	3354509	3354804	An_kdmB_20h_HA_1_withCtrl_peak_759	25	.	2.24762	3.78292	2.54207	13
ChrII_A_nidulans_FGSC_A4	3362551	3362867	An_kdmB_20h_HA_1_withCtrl_peak_760	37	.	2.40488	5.0223	3.70519	121
ChrII_A_nidulans_FGSC_A4	3368489	3369082	An_kdmB_20h_HA_1_withCtrl_peak_761	1531	.	13.6922	160.629	153.144	284
ChrII_A_nidulans_FGSC_A4	3371454	3372919	An_kdmB_20h_HA_1_withCtrl_peak_762	407	.	6.69678	43.1493	40.7236	540
ChrII_A_nidulans_FGSC_A4	3375171	3375421	An_kdmB_20h_HA_1_withCtrl_peak_763	22	.	2.12519	3.43033	2.21546	158
ChrII_A_nidulans_FGSC_A4	3389316	3389658	An_kdmB_20h_HA_1_withCtrl_peak_764	24	.	2.29839	3.68547	2.45131	185
ChrII_A_nidulans_FGSC_A4	3394068	3394634	An_kdmB_20h_HA_1_withCtrl_peak_765	444	.	6.14092	46.9642	44.4496	323
ChrII_A_nidulans_FGSC_A4	3395285	3395840	An_kdmB_20h_HA_1_withCtrl_peak_766	67	.	3.01149	8.17518	6.70891	429
ChrII_A_nidulans_FGSC_A4	3404841	3405190	An_kdmB_20h_HA_1_withCtrl_peak_767	93	.	3.39239	10.9168	9.34598	188
ChrII_A_nidulans_FGSC_A4	3407485	3408393	An_kdmB_20h_HA_1_withCtrl_peak_768	144	.	3.60703	16.2002	14.4596	177
ChrII_A_nidulans_FGSC_A4	3411511	3414418	An_kdmB_20h_HA_1_withCtrl_peak_769	715	.	10.2208	74.7847	71.559	1113
ChrII_A_nidulans_FGSC_A4	3432053	3432262	An_kdmB_20h_HA_1_withCtrl_peak_770	22	.	2.26748	3.48601	2.26801	38
ChrII_A_nidulans_FGSC_A4	3432469	3432932	An_kdmB_20h_HA_1_withCtrl_peak_771	115	.	3.65613	13.2144	11.5684	296
ChrII_A_nidulans_FGSC_A4	3433161	3433737	An_kdmB_20h_HA_1_withCtrl_peak_772	180	.	4.99357	19.8648	18.0129	314
ChrII_A_nidulans_FGSC_A4	3433830	3434329	An_kdmB_20h_HA_1_withCtrl_peak_773	139	.	4.58495	15.662	13.9377	232
ChrII_A_nidulans_FGSC_A4	3434785	3435144	An_kdmB_20h_HA_1_withCtrl_peak_774	51	.	2.91194	6.52123	5.12889	218
ChrII_A_nidulans_FGSC_A4	3435308	3438956	An_kdmB_20h_HA_1_withCtrl_peak_775	989	.	10.2855	103.006	98.9839	3302
ChrII_A_nidulans_FGSC_A4	3439061	3440217	An_kdmB_20h_HA_1_withCtrl_peak_776	85	.	3.47868	10.0881	8.54706	393
ChrII_A_nidulans_FGSC_A4	3444851	3445319	An_kdmB_20h_HA_1_withCtrl_peak_777	160	.	4.91366	17.821	16.0296	192
ChrII_A_nidulans_FGSC_A4	3449072	3450072	An_kdmB_20h_HA_1_withCtrl_peak_778	167	.	4.75637	18.6026	16.7872	840
ChrII_A_nidulans_FGSC_A4	3453651	3453891	An_kdmB_20h_HA_1_withCtrl_peak_779	40	.	2.60082	5.3818	4.04507	69
ChrII_A_nidulans_FGSC_A4	3461616	3461816	An_kdmB_20h_HA_1_withCtrl_peak_780	38	.	2.56871	5.1316	3.80834	85
ChrII_A_nidulans_FGSC_A4	3470072	3470280	An_kdmB_20h_HA_1_withCtrl_peak_781	24	.	2.15177	3.71849	2.48267	76
ChrII_A_nidulans_FGSC_A4	3492486	3492867	An_kdmB_20h_HA_1_withCtrl_peak_782	206	.	4.67217	22.5643	20.6392	208
ChrII_A_nidulans_FGSC_A4	3506132	3506433	An_kdmB_20h_HA_1_withCtrl_peak_783	103	.	4.0341	11.9835	10.3771	129
ChrII_A_nidulans_FGSC_A4	3512768	3513239	An_kdmB_20h_HA_1_withCtrl_peak_784	613	.	8.38982	64.2603	61.3131	215
ChrII_A_nidulans_FGSC_A4	3514892	3516145	An_kdmB_20h_HA_1_withCtrl_peak_785	244	.	5.20168	26.5237	24.4945	940
ChrII_A_nidulans_FGSC_A4	3518226	3518436	An_kdmB_20h_HA_1_withCtrl_peak_786	31	.	2.54706	4.47806	3.19313	157
ChrII_A_nidulans_FGSC_A4	3523796	3524332	An_kdmB_20h_HA_1_withCtrl_peak_787	144	.	4.47341	16.2172	14.4756	153
ChrII_A_nidulans_FGSC_A4	3527291	3527525	An_kdmB_20h_HA_1_withCtrl_peak_788	46	.	2.91513	5.98152	4.61433	137
ChrII_A_nidulans_FGSC_A4	3533293	3533554	An_kdmB_20h_HA_1_withCtrl_peak_789	22	.	2.12519	3.43033	2.21546	158
ChrII_A_nidulans_FGSC_A4	3536467	3536952	An_kdmB_20h_HA_1_withCtrl_peak_790	217	.	5.92741	23.6666	21.7115	248
ChrII_A_nidulans_FGSC_A4	3556388	3556614	An_kdmB_20h_HA_1_withCtrl_peak_791	29	.	2.35465	4.21441	2.94518	139
ChrII_A_nidulans_FGSC_A4	3630404	3630907	An_kdmB_20h_HA_1_withCtrl_peak_792	339	.	6.57052	36.1797	33.9192	309
ChrII_A_nidulans_FGSC_A4	3634057	3634610	An_kdmB_20h_HA_1_withCtrl_peak_793	331	.	6.04477	35.4094	33.1667	189
ChrII_A_nidulans_FGSC_A4	3640433	3640670	An_kdmB_20h_HA_1_withCtrl_peak_794	41	.	2.86281	5.47781	4.13621	123
ChrII_A_nidulans_FGSC_A4	3654861	3656122	An_kdmB_20h_HA_1_withCtrl_peak_795	110	.	3.90946	12.6569	11.029	1025
ChrII_A_nidulans_FGSC_A4	3656528	3657324	An_kdmB_20h_HA_1_withCtrl_peak_796	261	.	5.56701	28.2393	26.167	267
ChrII_A_nidulans_FGSC_A4	3682780	3683164	An_kdmB_20h_HA_1_withCtrl_peak_797	43	.	2.59123	5.6543	4.30263	149
ChrII_A_nidulans_FGSC_A4	3683352	3684571	An_kdmB_20h_HA_1_withCtrl_peak_798	499	.	8.5709	52.6041	49.9551	892
ChrII_A_nidulans_FGSC_A4	3684694	3685187	An_kdmB_20h_HA_1_withCtrl_peak_799	80	.	3.20651	9.52203	8.00193	229
ChrII_A_nidulans_FGSC_A4	3686925	3688033	An_kdmB_20h_HA_1_withCtrl_peak_800	341	.	6.43685	36.456	34.1887	318
ChrII_A_nidulans_FGSC_A4	3700492	3700826	An_kdmB_20h_HA_1_withCtrl_peak_801	67	.	3.01149	8.17518	6.70891	138
ChrII_A_nidulans_FGSC_A4	3789800	3790222	An_kdmB_20h_HA_1_withCtrl_peak_802	529	.	10.5909	55.7159	52.9859	209
ChrII_A_nidulans_FGSC_A4	3794723	3795323	An_kdmB_20h_HA_1_withCtrl_peak_803	547	.	9.06348	57.5704	54.7939	269
ChrII_A_nidulans_FGSC_A4	3796352	3797785	An_kdmB_20h_HA_1_withCtrl_peak_804	323	.	6.32394	34.6122	32.3886	559
ChrII_A_nidulans_FGSC_A4	3802021	3802834	An_kdmB_20h_HA_1_withCtrl_peak_805	140	.	4.20998	15.8012	14.0719	326
ChrII_A_nidulans_FGSC_A4	3803325	3803866	An_kdmB_20h_HA_1_withCtrl_peak_806	116	.	4.34709	13.293	11.6448	371
ChrII_A_nidulans_FGSC_A4	3842784	3843035	An_kdmB_20h_HA_1_withCtrl_peak_807	88	.	3.98223	10.4283	8.87492	116
ChrII_A_nidulans_FGSC_A4	3855871	3856221	An_kdmB_20h_HA_1_withCtrl_peak_808	380	.	8.52935	40.3869	38.0261	152
ChrII_A_nidulans_FGSC_A4	3859526	3860633	An_kdmB_20h_HA_1_withCtrl_peak_809	670	.	9.06716	70.1532	67.0552	339
ChrII_A_nidulans_FGSC_A4	3888681	3889055	An_kdmB_20h_HA_1_withCtrl_peak_810	71	.	2.99138	8.67174	7.18557	139
ChrII_A_nidulans_FGSC_A4	3889238	3890057	An_kdmB_20h_HA_1_withCtrl_peak_811	307	.	6.6581	32.9343	30.7497	268
ChrII_A_nidulans_FGSC_A4	3911989	3912730	An_kdmB_20h_HA_1_withCtrl_peak_812	174	.	4.67775	19.2861	17.4507	188
ChrII_A_nidulans_FGSC_A4	3915978	3916224	An_kdmB_20h_HA_1_withCtrl_peak_813	45	.	2.61954	5.90307	4.5391	133
ChrII_A_nidulans_FGSC_A4	3919067	3919421	An_kdmB_20h_HA_1_withCtrl_peak_814	73	.	3.31791	8.84747	7.35471	196
ChrII_A_nidulans_FGSC_A4	3919529	3920170	An_kdmB_20h_HA_1_withCtrl_peak_815	737	.	10.5717	77.0688	73.7769	252
ChrII_A_nidulans_FGSC_A4	3927348	3927625	An_kdmB_20h_HA_1_withCtrl_peak_816	115	.	3.83576	13.182	11.5368	151
ChrII_A_nidulans_FGSC_A4	3940161	3940583	An_kdmB_20h_HA_1_withCtrl_peak_817	217	.	5.23908	23.7477	21.79	223
ChrII_A_nidulans_FGSC_A4	3953723	3954108	An_kdmB_20h_HA_1_withCtrl_peak_818	64	.	3.054	7.93984	6.48265	117
ChrII_A_nidulans_FGSC_A4	3954600	3955293	An_kdmB_20h_HA_1_withCtrl_peak_819	57	.	2.82897	7.13698	5.718	472
ChrII_A_nidulans_FGSC_A4	3955500	3956107	An_kdmB_20h_HA_1_withCtrl_peak_820	231	.	5.47037	25.1017	23.1093	271
ChrII_A_nidulans_FGSC_A4	3976445	3976783	An_kdmB_20h_HA_1_withCtrl_peak_821	99	.	3.74518	11.5324	9.94076	154
ChrII_A_nidulans_FGSC_A4	3981341	3981589	An_kdmB_20h_HA_1_withCtrl_peak_822	47	.	2.64646	6.15225	4.77529	141
ChrII_A_nidulans_FGSC_A4	4035457	4035806	An_kdmB_20h_HA_1_withCtrl_peak_823	364	.	7.40672	38.8105	36.4868	165
ChrII_A_nidulans_FGSC_A4	4039132	4039354	An_kdmB_20h_HA_1_withCtrl_peak_824	48	.	3.02235	6.281	4.89958	137
ChrII_A_nidulans_FGSC_A4	4039430	4039710	An_kdmB_20h_HA_1_withCtrl_peak_825	24	.	2.28352	3.64624	2.41559	137
ChrII_A_nidulans_FGSC_A4	4041045	4041592	An_kdmB_20h_HA_1_withCtrl_peak_826	30	.	2.41019	4.37665	3.0983	455
ChrII_A_nidulans_FGSC_A4	4041796	4042160	An_kdmB_20h_HA_1_withCtrl_peak_827	138	.	4.22275	15.5564	13.835	190
ChrIV_A_nidulans_FGSC_A4	114793	115193	An_kdmB_20h_HA_1_withCtrl_peak_828	33	.	2.54032	4.60622	3.31344	147
ChrIV_A_nidulans_FGSC_A4	115591	116195	An_kdmB_20h_HA_1_withCtrl_peak_829	519	.	9.05085	54.6638	51.9618	294
ChrIV_A_nidulans_FGSC_A4	117290	117816	An_kdmB_20h_HA_1_withCtrl_peak_830	530	.	7.70338	55.7777	53.0453	260
ChrIV_A_nidulans_FGSC_A4	144846	145133	An_kdmB_20h_HA_1_withCtrl_peak_831	82	.	3.52653	9.77914	8.24964	118
ChrIV_A_nidulans_FGSC_A4	153991	154307	An_kdmB_20h_HA_1_withCtrl_peak_832	67	.	3.13718	8.2298	6.76063	149
ChrIV_A_nidulans_FGSC_A4	174843	175194	An_kdmB_20h_HA_1_withCtrl_peak_833	52	.	2.78317	6.6294	5.2326	164
ChrIV_A_nidulans_FGSC_A4	196369	197429	An_kdmB_20h_HA_1_withCtrl_peak_834	307	.	5.56801	32.9339	30.7497	625
ChrIV_A_nidulans_FGSC_A4	253002	253512	An_kdmB_20h_HA_1_withCtrl_peak_835	115	.	4.21753	13.1684	11.5243	259
ChrIV_A_nidulans_FGSC_A4	254309	255472	An_kdmB_20h_HA_1_withCtrl_peak_836	445	.	7.2797	47.0777	44.56	369
ChrIV_A_nidulans_FGSC_A4	257412	257744	An_kdmB_20h_HA_1_withCtrl_peak_837	288	.	6.61224	30.9396	28.8024	154
ChrIV_A_nidulans_FGSC_A4	268741	269573	An_kdmB_20h_HA_1_withCtrl_peak_838	118	.	3.4537	13.4913	11.8362	245
ChrIV_A_nidulans_FGSC_A4	278232	278653	An_kdmB_20h_HA_1_withCtrl_peak_839	248	.	5.35466	26.8749	24.8372	219
ChrIV_A_nidulans_FGSC_A4	286874	287190	An_kdmB_20h_HA_1_withCtrl_peak_840	72	.	3.23838	8.7913	7.29997	181
ChrIV_A_nidulans_FGSC_A4	287592	287943	An_kdmB_20h_HA_1_withCtrl_peak_841	29	.	2.46755	4.26564	2.99344	91
ChrIV_A_nidulans_FGSC_A4	291141	292165	An_kdmB_20h_HA_1_withCtrl_peak_842	233	.	5.18468	25.3444	23.3453	303
ChrIV_A_nidulans_FGSC_A4	299562	299939	An_kdmB_20h_HA_1_withCtrl_peak_843	321	.	7.26352	34.3334	32.1161	198
ChrIV_A_nidulans_FGSC_A4	329178	329454	An_kdmB_20h_HA_1_withCtrl_peak_844	30	.	2.30332	4.30681	3.03216	145
ChrIV_A_nidulans_FGSC_A4	353761	354029	An_kdmB_20h_HA_1_withCtrl_peak_845	28	.	2.41935	4.13581	2.87124	100
ChrIV_A_nidulans_FGSC_A4	357795	358086	An_kdmB_20h_HA_1_withCtrl_peak_846	50	.	2.92884	6.38902	5.00137	172
ChrIV_A_nidulans_FGSC_A4	363619	363924	An_kdmB_20h_HA_1_withCtrl_peak_847	69	.	3.57027	8.46916	6.99052	163
ChrIV_A_nidulans_FGSC_A4	376914	377183	An_kdmB_20h_HA_1_withCtrl_peak_848	53	.	2.94062	6.79574	5.39021	129
ChrIV_A_nidulans_FGSC_A4	378622	378884	An_kdmB_20h_HA_1_withCtrl_peak_849	100	.	3.85714	11.6632	10.0673	128
ChrIV_A_nidulans_FGSC_A4	390393	391267	An_kdmB_20h_HA_1_withCtrl_peak_850	115	.	3.65613	13.2144	11.5684	361
ChrIV_A_nidulans_FGSC_A4	395294	395498	An_kdmB_20h_HA_1_withCtrl_peak_851	94	.	3.68239	11.0538	9.47882	109
ChrIV_A_nidulans_FGSC_A4	411151	411502	An_kdmB_20h_HA_1_withCtrl_peak_852	85	.	3.63432	10.138	8.59593	164
ChrIV_A_nidulans_FGSC_A4	419627	419985	An_kdmB_20h_HA_1_withCtrl_peak_853	215	.	5.27843	23.5428	21.591	199
ChrIV_A_nidulans_FGSC_A4	441888	442824	An_kdmB_20h_HA_1_withCtrl_peak_854	194	.	5.50622	21.3865	19.4939	231
ChrIV_A_nidulans_FGSC_A4	443441	443940	An_kdmB_20h_HA_1_withCtrl_peak_855	104	.	3.97504	12.0657	10.4564	363
ChrIV_A_nidulans_FGSC_A4	468399	469035	An_kdmB_20h_HA_1_withCtrl_peak_856	71	.	3.39745	8.6584	7.17355	197
ChrIV_A_nidulans_FGSC_A4	470616	471429	An_kdmB_20h_HA_1_withCtrl_peak_857	396	.	6.32251	42.024	39.6252	466
ChrIV_A_nidulans_FGSC_A4	479675	479991	An_kdmB_20h_HA_1_withCtrl_peak_858	98	.	3.86147	11.4106	9.82351	132
ChrIV_A_nidulans_FGSC_A4	481889	482642	An_kdmB_20h_HA_1_withCtrl_peak_859	842	.	9.61485	87.8604	84.2719	224
ChrIV_A_nidulans_FGSC_A4	487325	487616	An_kdmB_20h_HA_1_withCtrl_peak_860	95	.	3.86607	11.1583	9.57966	158
ChrIV_A_nidulans_FGSC_A4	489611	489859	An_kdmB_20h_HA_1_withCtrl_peak_861	142	.	4.33471	15.9967	14.2612	110
ChrIV_A_nidulans_FGSC_A4	498301	499436	An_kdmB_20h_HA_1_withCtrl_peak_862	346	.	6.73596	36.9213	34.6416	428
ChrIV_A_nidulans_FGSC_A4	525042	525318	An_kdmB_20h_HA_1_withCtrl_peak_863	76	.	3.32905	9.10675	7.60376	153
ChrIV_A_nidulans_FGSC_A4	537086	537775	An_kdmB_20h_HA_1_withCtrl_peak_864	68	.	3.10315	8.31272	6.8413	581
ChrIV_A_nidulans_FGSC_A4	552859	553919	An_kdmB_20h_HA_1_withCtrl_peak_865	719	.	9.46484	75.1788	71.9372	733
ChrIV_A_nidulans_FGSC_A4	554073	557173	An_kdmB_20h_HA_1_withCtrl_peak_866	803	.	9.33816	83.8216	80.3471	1638
ChrIV_A_nidulans_FGSC_A4	595065	595478	An_kdmB_20h_HA_1_withCtrl_peak_867	155	.	4.95967	17.2835	15.5075	246
ChrIV_A_nidulans_FGSC_A4	608859	610134	An_kdmB_20h_HA_1_withCtrl_peak_868	174	.	4.7517	19.2559	17.4221	443
ChrIV_A_nidulans_FGSC_A4	612039	612482	An_kdmB_20h_HA_1_withCtrl_peak_869	341	.	6.43685	36.456	34.1887	226
ChrIV_A_nidulans_FGSC_A4	615286	615683	An_kdmB_20h_HA_1_withCtrl_peak_870	119	.	4.18775	13.6555	11.9952	258
ChrIV_A_nidulans_FGSC_A4	623176	623409	An_kdmB_20h_HA_1_withCtrl_peak_871	69	.	3.57027	8.46916	6.99052	113
ChrIV_A_nidulans_FGSC_A4	624334	624582	An_kdmB_20h_HA_1_withCtrl_peak_872	63	.	3.18003	7.75312	6.30448	82
ChrIV_A_nidulans_FGSC_A4	637498	638061	An_kdmB_20h_HA_1_withCtrl_peak_873	140	.	4.20998	15.8012	14.0719	282
ChrIV_A_nidulans_FGSC_A4	651877	653100	An_kdmB_20h_HA_1_withCtrl_peak_874	368	.	7.49207	39.1543	36.8231	370
ChrIV_A_nidulans_FGSC_A4	671319	671619	An_kdmB_20h_HA_1_withCtrl_peak_875	84	.	3.53197	10.0371	8.49812	143
ChrIV_A_nidulans_FGSC_A4	672096	672333	An_kdmB_20h_HA_1_withCtrl_peak_876	41	.	2.88368	5.53292	4.18874	116
ChrIV_A_nidulans_FGSC_A4	673616	674231	An_kdmB_20h_HA_1_withCtrl_peak_877	938	.	11.467	97.696	93.8255	340
ChrIV_A_nidulans_FGSC_A4	676373	676593	An_kdmB_20h_HA_1_withCtrl_peak_878	17	.	1.97032	2.89264	1.71949	40
ChrIV_A_nidulans_FGSC_A4	681160	681758	An_kdmB_20h_HA_1_withCtrl_peak_879	214	.	5.6204	23.3624	21.4149	274
ChrIV_A_nidulans_FGSC_A4	704962	705357	An_kdmB_20h_HA_1_withCtrl_peak_880	62	.	3.10386	7.71172	6.26446	64
ChrIV_A_nidulans_FGSC_A4	710521	711275	An_kdmB_20h_HA_1_withCtrl_peak_881	1019	.	9.19498	106.027	101.924	190
ChrIV_A_nidulans_FGSC_A4	714367	715316	An_kdmB_20h_HA_1_withCtrl_peak_882	887	.	9.2407	92.4891	88.7642	753
ChrIV_A_nidulans_FGSC_A4	721372	721753	An_kdmB_20h_HA_1_withCtrl_peak_883	62	.	3.03598	7.68173	6.23604	194
ChrIV_A_nidulans_FGSC_A4	725771	726114	An_kdmB_20h_HA_1_withCtrl_peak_884	99	.	3.55903	11.5823	9.98881	217
ChrIV_A_nidulans_FGSC_A4	728485	728895	An_kdmB_20h_HA_1_withCtrl_peak_885	291	.	6.82597	31.2884	29.1425	248
ChrIV_A_nidulans_FGSC_A4	735594	735810	An_kdmB_20h_HA_1_withCtrl_peak_886	76	.	3.70759	9.10691	7.60376	86
ChrIV_A_nidulans_FGSC_A4	736620	737064	An_kdmB_20h_HA_1_withCtrl_peak_887	175	.	5.1422	19.3429	17.5057	255
ChrIV_A_nidulans_FGSC_A4	742231	742869	An_kdmB_20h_HA_1_withCtrl_peak_888	231	.	5.77959	25.1635	23.169	295
ChrIV_A_nidulans_FGSC_A4	752217	752721	An_kdmB_20h_HA_1_withCtrl_peak_889	119	.	3.73977	13.5727	11.9148	352
ChrIV_A_nidulans_FGSC_A4	766918	767486	An_kdmB_20h_HA_1_withCtrl_peak_890	219	.	5.36152	23.8871	21.9264	150
ChrIV_A_nidulans_FGSC_A4	772504	774773	An_kdmB_20h_HA_1_withCtrl_peak_891	755	.	9.19637	78.9155	75.5772	1407
ChrIV_A_nidulans_FGSC_A4	782063	782531	An_kdmB_20h_HA_1_withCtrl_peak_892	89	.	3.54198	10.5526	8.9945	313
ChrIV_A_nidulans_FGSC_A4	789928	790518	An_kdmB_20h_HA_1_withCtrl_peak_893	114	.	3.63015	13.1021	11.4599	180
ChrIV_A_nidulans_FGSC_A4	793041	795048	An_kdmB_20h_HA_1_withCtrl_peak_894	794	.	8.12084	82.8843	79.4331	1011
ChrIV_A_nidulans_FGSC_A4	795594	796372	An_kdmB_20h_HA_1_withCtrl_peak_895	494	.	7.3983	52.1168	49.4768	407
ChrIV_A_nidulans_FGSC_A4	796815	797046	An_kdmB_20h_HA_1_withCtrl_peak_896	60	.	2.78902	7.50428	6.06641	134
ChrIV_A_nidulans_FGSC_A4	797420	798028	An_kdmB_20h_HA_1_withCtrl_peak_897	213	.	5.22445	23.3171	21.3716	316
ChrIV_A_nidulans_FGSC_A4	799189	799940	An_kdmB_20h_HA_1_withCtrl_peak_898	280	.	6.42177	30.1999	28.0809	451
ChrIV_A_nidulans_FGSC_A4	807539	808136	An_kdmB_20h_HA_1_withCtrl_peak_899	440	.	7.68764	46.5378	44.0339	286
ChrIV_A_nidulans_FGSC_A4	828358	828759	An_kdmB_20h_HA_1_withCtrl_peak_900	124	.	4.50139	14.1011	12.4267	271
ChrIV_A_nidulans_FGSC_A4	832216	832911	An_kdmB_20h_HA_1_withCtrl_peak_901	211	.	4.92969	23.1015	21.1611	406
ChrIV_A_nidulans_FGSC_A4	857269	857643	An_kdmB_20h_HA_1_withCtrl_peak_902	180	.	4.99357	19.8648	18.0129	193
ChrIV_A_nidulans_FGSC_A4	860205	860919	An_kdmB_20h_HA_1_withCtrl_peak_903	325	.	6.26288	34.7636	32.5362	204
ChrIV_A_nidulans_FGSC_A4	864844	865225	An_kdmB_20h_HA_1_withCtrl_peak_904	27	.	2.31428	3.97298	2.71947	272
ChrIV_A_nidulans_FGSC_A4	876958	877633	An_kdmB_20h_HA_1_withCtrl_peak_905	237	.	5.81957	25.7235	23.7146	247
ChrIV_A_nidulans_FGSC_A4	894628	895066	An_kdmB_20h_HA_1_withCtrl_peak_906	711	.	7.21082	74.3651	71.1466	239
ChrIV_A_nidulans_FGSC_A4	900576	901027	An_kdmB_20h_HA_1_withCtrl_peak_907	330	.	4.97463	35.2565	33.0178	219
ChrIV_A_nidulans_FGSC_A4	904069	904581	An_kdmB_20h_HA_1_withCtrl_peak_908	433	.	6.4512	45.8418	43.3535	262
ChrIV_A_nidulans_FGSC_A4	981772	982191	An_kdmB_20h_HA_1_withCtrl_peak_909	93	.	3.64115	10.9076	9.33754	169
ChrIV_A_nidulans_FGSC_A4	990403	990677	An_kdmB_20h_HA_1_withCtrl_peak_910	45	.	2.65993	5.88328	4.52049	151
ChrIV_A_nidulans_FGSC_A4	991859	992601	An_kdmB_20h_HA_1_withCtrl_peak_911	203	.	5.05197	22.2285	20.3117	370
ChrIV_A_nidulans_FGSC_A4	1009073	1009585	An_kdmB_20h_HA_1_withCtrl_peak_912	99	.	3.55903	11.5823	9.98881	272
ChrIV_A_nidulans_FGSC_A4	1013569	1014180	An_kdmB_20h_HA_1_withCtrl_peak_913	164	.	4.11053	18.2723	16.4667	328
ChrIV_A_nidulans_FGSC_A4	1015347	1015694	An_kdmB_20h_HA_1_withCtrl_peak_914	106	.	4.31488	12.2806	10.6649	172
ChrIV_A_nidulans_FGSC_A4	1015882	1016274	An_kdmB_20h_HA_1_withCtrl_peak_915	127	.	4.14917	14.3912	12.7073	155
ChrIV_A_nidulans_FGSC_A4	1021943	1022484	An_kdmB_20h_HA_1_withCtrl_peak_916	165	.	4.78551	18.3778	16.5681	345
ChrIV_A_nidulans_FGSC_A4	1022984	1023366	An_kdmB_20h_HA_1_withCtrl_peak_917	137	.	4.94345	15.4862	13.7674	188
ChrIV_A_nidulans_FGSC_A4	1038670	1039013	An_kdmB_20h_HA_1_withCtrl_peak_918	414	.	8.2908	43.8486	41.4088	155
ChrIV_A_nidulans_FGSC_A4	1044546	1044777	An_kdmB_20h_HA_1_withCtrl_peak_919	43	.	2.35183	5.72392	4.36915	84
ChrIV_A_nidulans_FGSC_A4	1052798	1053003	An_kdmB_20h_HA_1_withCtrl_peak_920	61	.	3.35154	7.61893	6.17842	114
ChrIV_A_nidulans_FGSC_A4	1071191	1071442	An_kdmB_20h_HA_1_withCtrl_peak_921	79	.	3.75372	9.49595	7.97765	124
ChrIV_A_nidulans_FGSC_A4	1077686	1078436	An_kdmB_20h_HA_1_withCtrl_peak_922	387	.	7.48875	41.1341	38.7563	275
ChrIV_A_nidulans_FGSC_A4	1092899	1093426	An_kdmB_20h_HA_1_withCtrl_peak_923	167	.	5.47304	18.582	16.7675	206
ChrIV_A_nidulans_FGSC_A4	1096193	1096904	An_kdmB_20h_HA_1_withCtrl_peak_924	181	.	4.61018	19.981	18.1268	218
ChrIV_A_nidulans_FGSC_A4	1100117	1100455	An_kdmB_20h_HA_1_withCtrl_peak_925	119	.	4.55809	13.6412	11.9819	160
ChrIV_A_nidulans_FGSC_A4	1100904	1101291	An_kdmB_20h_HA_1_withCtrl_peak_926	45	.	2.70485	5.86906	4.50776	130
ChrIV_A_nidulans_FGSC_A4	1101514	1103304	An_kdmB_20h_HA_1_withCtrl_peak_927	200	.	5.35148	21.9625	20.0531	960
ChrIV_A_nidulans_FGSC_A4	1106623	1106998	An_kdmB_20h_HA_1_withCtrl_peak_928	96	.	3.74603	11.2775	9.69449	195
ChrIV_A_nidulans_FGSC_A4	1111021	1112218	An_kdmB_20h_HA_1_withCtrl_peak_929	193	.	4.28864	21.2438	19.3538	695
ChrIV_A_nidulans_FGSC_A4	1165166	1165547	An_kdmB_20h_HA_1_withCtrl_peak_930	52	.	2.95289	6.64787	5.24859	183
ChrIV_A_nidulans_FGSC_A4	1185552	1185978	An_kdmB_20h_HA_1_withCtrl_peak_931	208	.	6.17932	22.8271	20.894	235
ChrIV_A_nidulans_FGSC_A4	1188579	1188858	An_kdmB_20h_HA_1_withCtrl_peak_932	74	.	3.40718	8.91771	7.42217	131
ChrIV_A_nidulans_FGSC_A4	1222257	1222742	An_kdmB_20h_HA_1_withCtrl_peak_933	74	.	2.83604	8.91641	7.42144	142
ChrIV_A_nidulans_FGSC_A4	1222974	1223296	An_kdmB_20h_HA_1_withCtrl_peak_934	104	.	3.56636	12.0966	10.4862	178
ChrIV_A_nidulans_FGSC_A4	1224106	1224804	An_kdmB_20h_HA_1_withCtrl_peak_935	205	.	5.47771	22.4389	20.517	188
ChrIV_A_nidulans_FGSC_A4	1239204	1239480	An_kdmB_20h_HA_1_withCtrl_peak_936	44	.	2.68979	5.82087	4.46297	217
ChrIV_A_nidulans_FGSC_A4	1245496	1246110	An_kdmB_20h_HA_1_withCtrl_peak_937	165	.	4.32088	18.3748	16.5656	365
ChrIV_A_nidulans_FGSC_A4	1254917	1255974	An_kdmB_20h_HA_1_withCtrl_peak_938	96	.	3.60684	11.2778	9.69463	343
ChrIV_A_nidulans_FGSC_A4	1266353	1266991	An_kdmB_20h_HA_1_withCtrl_peak_939	142	.	4.68614	16.0115	14.2756	444
ChrIV_A_nidulans_FGSC_A4	1271974	1272185	An_kdmB_20h_HA_1_withCtrl_peak_940	60	.	3.16315	7.49299	6.05539	93
ChrIV_A_nidulans_FGSC_A4	1275576	1275867	An_kdmB_20h_HA_1_withCtrl_peak_941	92	.	3.74789	10.7679	9.20264	140
ChrIV_A_nidulans_FGSC_A4	1277079	1278074	An_kdmB_20h_HA_1_withCtrl_peak_942	187	.	4.76639	20.6626	18.7893	745
ChrIV_A_nidulans_FGSC_A4	1292147	1292912	An_kdmB_20h_HA_1_withCtrl_peak_943	364	.	6.84429	38.7954	36.472	548
ChrIV_A_nidulans_FGSC_A4	1304573	1304942	An_kdmB_20h_HA_1_withCtrl_peak_944	115	.	4.1265	13.1503	11.5068	191
ChrIV_A_nidulans_FGSC_A4	1305699	1306365	An_kdmB_20h_HA_1_withCtrl_peak_945	329	.	6.54885	35.1835	32.9461	310
ChrIV_A_nidulans_FGSC_A4	1319083	1319352	An_kdmB_20h_HA_1_withCtrl_peak_946	38	.	2.56871	5.1316	3.80834	100
ChrIV_A_nidulans_FGSC_A4	1323269	1323806	An_kdmB_20h_HA_1_withCtrl_peak_947	64	.	2.9393	7.90513	6.45042	357
ChrIV_A_nidulans_FGSC_A4	1324320	1324600	An_kdmB_20h_HA_1_withCtrl_peak_948	112	.	3.81913	12.8522	11.2179	166
ChrIV_A_nidulans_FGSC_A4	1324782	1325224	An_kdmB_20h_HA_1_withCtrl_peak_949	69	.	2.97481	8.41621	6.94044	267
ChrIV_A_nidulans_FGSC_A4	1325480	1325728	An_kdmB_20h_HA_1_withCtrl_peak_950	54	.	2.71983	6.90184	5.49074	162
ChrIV_A_nidulans_FGSC_A4	1329352	1329661	An_kdmB_20h_HA_1_withCtrl_peak_951	104	.	3.56636	12.0966	10.4862	170
ChrIV_A_nidulans_FGSC_A4	1337391	1337677	An_kdmB_20h_HA_1_withCtrl_peak_952	32	.	2.33888	4.54425	3.25464	118
ChrIV_A_nidulans_FGSC_A4	1346488	1346949	An_kdmB_20h_HA_1_withCtrl_peak_953	185	.	5.13742	20.4126	18.5461	235
ChrIV_A_nidulans_FGSC_A4	1349270	1349506	An_kdmB_20h_HA_1_withCtrl_peak_954	58	.	2.96711	7.25647	5.82931	118
ChrIV_A_nidulans_FGSC_A4	1385266	1386490	An_kdmB_20h_HA_1_withCtrl_peak_955	980	.	11.0611	102.023	98.0268	756
ChrIV_A_nidulans_FGSC_A4	1396164	1396376	An_kdmB_20h_HA_1_withCtrl_peak_956	62	.	2.97512	7.66148	6.21717	110
ChrIV_A_nidulans_FGSC_A4	1399006	1399416	An_kdmB_20h_HA_1_withCtrl_peak_957	183	.	4.74538	20.2364	18.3738	186
ChrIV_A_nidulans_FGSC_A4	1404925	1405341	An_kdmB_20h_HA_1_withCtrl_peak_958	279	.	5.69464	30.0165	27.901	253
ChrIV_A_nidulans_FGSC_A4	1413239	1413641	An_kdmB_20h_HA_1_withCtrl_peak_959	106	.	3.74289	12.2973	10.6807	242
ChrIV_A_nidulans_FGSC_A4	1438247	1439114	An_kdmB_20h_HA_1_withCtrl_peak_960	306	.	6.11648	32.799	30.6175	564
ChrIV_A_nidulans_FGSC_A4	1504037	1504347	An_kdmB_20h_HA_1_withCtrl_peak_961	42	.	2.72574	5.60612	4.25834	172
ChrIV_A_nidulans_FGSC_A4	1518211	1518673	An_kdmB_20h_HA_1_withCtrl_peak_962	65	.	3.12098	7.97085	6.51217	165
ChrIV_A_nidulans_FGSC_A4	1525906	1526252	An_kdmB_20h_HA_1_withCtrl_peak_963	179	.	4.79857	19.7838	17.9336	178
ChrIV_A_nidulans_FGSC_A4	1527345	1527630	An_kdmB_20h_HA_1_withCtrl_peak_964	37	.	2.66129	5.09589	3.77536	134
ChrIV_A_nidulans_FGSC_A4	1538625	1539113	An_kdmB_20h_HA_1_withCtrl_peak_965	92	.	3.74789	10.7679	9.20264	281
ChrIV_A_nidulans_FGSC_A4	1554562	1555331	An_kdmB_20h_HA_1_withCtrl_peak_966	156	.	4.79567	17.4003	15.6212	500
ChrIV_A_nidulans_FGSC_A4	1585040	1586307	An_kdmB_20h_HA_1_withCtrl_peak_967	191	.	5.1157	21.0524	19.1674	696
ChrIV_A_nidulans_FGSC_A4	1589424	1590046	An_kdmB_20h_HA_1_withCtrl_peak_968	108	.	4.10037	12.4862	10.8634	237
ChrIV_A_nidulans_FGSC_A4	1593108	1593921	An_kdmB_20h_HA_1_withCtrl_peak_969	359	.	7.2823	38.3041	35.9927	186
ChrIV_A_nidulans_FGSC_A4	1603887	1604140	An_kdmB_20h_HA_1_withCtrl_peak_970	37	.	2.58062	5.01767	3.70127	78
ChrIV_A_nidulans_FGSC_A4	1605695	1606046	An_kdmB_20h_HA_1_withCtrl_peak_971	111	.	4.28012	12.7764	11.1448	175
ChrIV_A_nidulans_FGSC_A4	1610054	1610281	An_kdmB_20h_HA_1_withCtrl_peak_972	43	.	2.59123	5.6543	4.30263	96
ChrIV_A_nidulans_FGSC_A4	1615344	1615969	An_kdmB_20h_HA_1_withCtrl_peak_973	47	.	2.1795	6.17491	4.79673	530
ChrIV_A_nidulans_FGSC_A4	1618260	1621029	An_kdmB_20h_HA_1_withCtrl_peak_974	822	.	9.37122	85.7751	82.2468	1431
ChrIV_A_nidulans_FGSC_A4	1629393	1629604	An_kdmB_20h_HA_1_withCtrl_peak_975	81	.	3.43308	9.69448	8.1685	118
ChrIV_A_nidulans_FGSC_A4	1632780	1633466	An_kdmB_20h_HA_1_withCtrl_peak_976	52	.	2.46748	6.61967	5.22481	241
ChrIV_A_nidulans_FGSC_A4	1636748	1637498	An_kdmB_20h_HA_1_withCtrl_peak_977	202	.	4.87113	22.1443	20.2297	562
ChrIV_A_nidulans_FGSC_A4	1637715	1638188	An_kdmB_20h_HA_1_withCtrl_peak_978	40	.	2.38609	5.34793	4.0145	187
ChrIV_A_nidulans_FGSC_A4	1653577	1653811	An_kdmB_20h_HA_1_withCtrl_peak_979	73	.	3.54885	8.88998	7.39617	133
ChrIV_A_nidulans_FGSC_A4	1654086	1654533	An_kdmB_20h_HA_1_withCtrl_peak_980	62	.	3.10386	7.71172	6.26446	274
ChrIV_A_nidulans_FGSC_A4	1656840	1659710	An_kdmB_20h_HA_1_withCtrl_peak_981	404	.	6.82721	42.8971	40.4779	1838
ChrIV_A_nidulans_FGSC_A4	1677272	1678401	An_kdmB_20h_HA_1_withCtrl_peak_982	500	.	8.00257	52.666	50.0136	616
ChrIV_A_nidulans_FGSC_A4	1679287	1682289	An_kdmB_20h_HA_1_withCtrl_peak_983	957	.	11.4599	99.6472	95.7201	1356
ChrIV_A_nidulans_FGSC_A4	1683607	1684749	An_kdmB_20h_HA_1_withCtrl_peak_984	297	.	6.11424	31.9404	29.7794	760
ChrIV_A_nidulans_FGSC_A4	1684941	1685205	An_kdmB_20h_HA_1_withCtrl_peak_985	23	.	2.09892	3.55407	2.32886	121
ChrIV_A_nidulans_FGSC_A4	1685294	1687518	An_kdmB_20h_HA_1_withCtrl_peak_986	534	.	9.00978	56.1961	53.4566	523
ChrIV_A_nidulans_FGSC_A4	1692002	1692395	An_kdmB_20h_HA_1_withCtrl_peak_987	62	.	3.10386	7.71172	6.26446	206
ChrIV_A_nidulans_FGSC_A4	1693911	1694118	An_kdmB_20h_HA_1_withCtrl_peak_988	43	.	2.86661	5.66612	4.31382	102
ChrIV_A_nidulans_FGSC_A4	1694472	1695074	An_kdmB_20h_HA_1_withCtrl_peak_989	557	.	8.02057	58.5235	55.7219	299
ChrIV_A_nidulans_FGSC_A4	1695152	1695454	An_kdmB_20h_HA_1_withCtrl_peak_990	46	.	2.68845	5.97766	4.61057	109
ChrIV_A_nidulans_FGSC_A4	1717061	1717305	An_kdmB_20h_HA_1_withCtrl_peak_991	46	.	2.82206	6.0663	4.69632	167
ChrIV_A_nidulans_FGSC_A4	1735407	1735755	An_kdmB_20h_HA_1_withCtrl_peak_992	50	.	2.78802	6.47521	5.08395	102
ChrIV_A_nidulans_FGSC_A4	1754290	1754527	An_kdmB_20h_HA_1_withCtrl_peak_993	55	.	3.19442	6.96129	5.54741	91
ChrIV_A_nidulans_FGSC_A4	1760245	1760561	An_kdmB_20h_HA_1_withCtrl_peak_994	82	.	3.84491	9.76013	8.23167	172
ChrIV_A_nidulans_FGSC_A4	1761179	1761665	An_kdmB_20h_HA_1_withCtrl_peak_995	101	.	4.14057	11.7509	10.1525	341
ChrIV_A_nidulans_FGSC_A4	1764478	1765014	An_kdmB_20h_HA_1_withCtrl_peak_996	152	.	4.27534	16.9662	15.2	254
ChrIV_A_nidulans_FGSC_A4	1772195	1772622	An_kdmB_20h_HA_1_withCtrl_peak_997	49	.	2.84841	6.32321	4.94093	118
ChrIV_A_nidulans_FGSC_A4	1772770	1772994	An_kdmB_20h_HA_1_withCtrl_peak_998	99	.	3.47938	11.5014	9.91099	77
ChrIV_A_nidulans_FGSC_A4	1773266	1773660	An_kdmB_20h_HA_1_withCtrl_peak_999	62	.	2.97512	7.66148	6.21717	88
ChrIV_A_nidulans_FGSC_A4	1778221	1778982	An_kdmB_20h_HA_1_withCtrl_peak_1000	193	.	5.56451	21.2024	19.3128	571
ChrIV_A_nidulans_FGSC_A4	1787160	1788671	An_kdmB_20h_HA_1_withCtrl_peak_1001	486	.	8.04288	51.2847	48.6666	601
ChrIV_A_nidulans_FGSC_A4	1808485	1808724	An_kdmB_20h_HA_1_withCtrl_peak_1002	39	.	2.79512	5.29804	3.96684	44
ChrIV_A_nidulans_FGSC_A4	1813266	1813532	An_kdmB_20h_HA_1_withCtrl_peak_1003	36	.	2.4629	4.94438	3.63154	125
ChrIV_A_nidulans_FGSC_A4	1821641	1822798	An_kdmB_20h_HA_1_withCtrl_peak_1004	247	.	5.99365	26.8121	24.7762	426
ChrIV_A_nidulans_FGSC_A4	1824598	1825136	An_kdmB_20h_HA_1_withCtrl_peak_1005	35	.	2.62581	4.84098	3.53507	454
ChrIV_A_nidulans_FGSC_A4	1825336	1825557	An_kdmB_20h_HA_1_withCtrl_peak_1006	37	.	2.58062	5.01767	3.70127	59
ChrIV_A_nidulans_FGSC_A4	1841659	1842036	An_kdmB_20h_HA_1_withCtrl_peak_1007	100	.	3.85714	11.6632	10.0673	186
ChrIV_A_nidulans_FGSC_A4	1849966	1850303	An_kdmB_20h_HA_1_withCtrl_peak_1008	97	.	3.34053	11.3743	9.78823	140
ChrIV_A_nidulans_FGSC_A4	1857258	1857480	An_kdmB_20h_HA_1_withCtrl_peak_1009	40	.	2.6449	5.36311	4.02754	59
ChrIV_A_nidulans_FGSC_A4	1861165	1861443	An_kdmB_20h_HA_1_withCtrl_peak_1010	142	.	4.49524	15.982	14.2473	126
ChrIV_A_nidulans_FGSC_A4	1865876	1866729	An_kdmB_20h_HA_1_withCtrl_peak_1011	340	.	5.81958	36.2911	34.0279	279
ChrIV_A_nidulans_FGSC_A4	1869080	1869542	An_kdmB_20h_HA_1_withCtrl_peak_1012	29	.	2.38502	4.17306	2.90686	110
ChrIV_A_nidulans_FGSC_A4	1869992	1870531	An_kdmB_20h_HA_1_withCtrl_peak_1013	31	.	2.1554	4.46979	3.18514	167
ChrIV_A_nidulans_FGSC_A4	1875516	1875915	An_kdmB_20h_HA_1_withCtrl_peak_1014	200	.	5.15015	21.9137	20.006	186
ChrIV_A_nidulans_FGSC_A4	1882245	1882448	An_kdmB_20h_HA_1_withCtrl_peak_1015	66	.	3.43601	8.08669	6.62484	117
ChrIV_A_nidulans_FGSC_A4	1888251	1888762	An_kdmB_20h_HA_1_withCtrl_peak_1016	54	.	2.97551	6.90657	5.49467	108
ChrIV_A_nidulans_FGSC_A4	1891986	1892963	An_kdmB_20h_HA_1_withCtrl_peak_1017	66	.	3.21499	8.0749	6.61325	555
ChrIV_A_nidulans_FGSC_A4	1893061	1893444	An_kdmB_20h_HA_1_withCtrl_peak_1018	21	.	2.20615	3.32967	2.12256	183
ChrIV_A_nidulans_FGSC_A4	1893702	1894113	An_kdmB_20h_HA_1_withCtrl_peak_1019	40	.	2.56142	5.40597	4.06756	77
ChrIV_A_nidulans_FGSC_A4	1894802	1895047	An_kdmB_20h_HA_1_withCtrl_peak_1020	92	.	3.74789	10.7679	9.20264	113
ChrIV_A_nidulans_FGSC_A4	1896294	1896575	An_kdmB_20h_HA_1_withCtrl_peak_1021	74	.	3.57323	8.96301	7.46574	150
ChrIV_A_nidulans_FGSC_A4	1903713	1905570	An_kdmB_20h_HA_1_withCtrl_peak_1022	309	.	6.08891	33.095	30.9072	1588
ChrIV_A_nidulans_FGSC_A4	1906047	1906507	An_kdmB_20h_HA_1_withCtrl_peak_1023	78	.	3.27997	9.37129	7.85755	160
ChrIV_A_nidulans_FGSC_A4	1930475	1930874	An_kdmB_20h_HA_1_withCtrl_peak_1024	147	.	4.62857	16.4665	14.7166	210
ChrIV_A_nidulans_FGSC_A4	1934490	1939016	An_kdmB_20h_HA_1_withCtrl_peak_1025	652	.	8.06932	68.2703	65.2182	1174
ChrIV_A_nidulans_FGSC_A4	1941071	1941715	An_kdmB_20h_HA_1_withCtrl_peak_1026	938	.	10.7621	97.7291	93.8553	290
ChrIV_A_nidulans_FGSC_A4	1967399	1967935	An_kdmB_20h_HA_1_withCtrl_peak_1027	406	.	7.58574	43.0502	40.6269	265
ChrIV_A_nidulans_FGSC_A4	1972129	1972782	An_kdmB_20h_HA_1_withCtrl_peak_1028	166	.	4.90103	18.4684	16.657	192
ChrIV_A_nidulans_FGSC_A4	1980326	1981104	An_kdmB_20h_HA_1_withCtrl_peak_1029	165	.	4.78551	18.3778	16.5681	188
ChrIV_A_nidulans_FGSC_A4	1992506	1993108	An_kdmB_20h_HA_1_withCtrl_peak_1030	83	.	3.359	9.88346	8.35005	221
ChrIV_A_nidulans_FGSC_A4	1993332	1993943	An_kdmB_20h_HA_1_withCtrl_peak_1031	424	.	7.78277	44.9184	42.4519	285
ChrIV_A_nidulans_FGSC_A4	2009574	2010074	An_kdmB_20h_HA_1_withCtrl_peak_1032	131	.	3.90976	14.8303	13.132	204
ChrIV_A_nidulans_FGSC_A4	2020309	2020864	An_kdmB_20h_HA_1_withCtrl_peak_1033	268	.	6.20746	28.9195	26.8306	281
ChrIV_A_nidulans_FGSC_A4	2020975	2022198	An_kdmB_20h_HA_1_withCtrl_peak_1034	260	.	5.91097	28.1368	26.0666	522
ChrIV_A_nidulans_FGSC_A4	2026676	2027145	An_kdmB_20h_HA_1_withCtrl_peak_1035	57	.	2.93478	7.1475	5.72612	389
ChrIV_A_nidulans_FGSC_A4	2034271	2034804	An_kdmB_20h_HA_1_withCtrl_peak_1036	96	.	3.47372	11.2437	9.66172	261
ChrIV_A_nidulans_FGSC_A4	2038398	2040156	An_kdmB_20h_HA_1_withCtrl_peak_1037	275	.	5.52679	29.6071	27.502	900
ChrIV_A_nidulans_FGSC_A4	2054363	2055418	An_kdmB_20h_HA_1_withCtrl_peak_1038	472	.	6.51796	49.8134	47.231	620
ChrIV_A_nidulans_FGSC_A4	2073827	2074237	An_kdmB_20h_HA_1_withCtrl_peak_1039	140	.	4.71774	15.7868	14.0586	234
ChrIV_A_nidulans_FGSC_A4	2104236	2104449	An_kdmB_20h_HA_1_withCtrl_peak_1040	83	.	3.63176	9.88134	8.34874	88
ChrIV_A_nidulans_FGSC_A4	2106274	2106566	An_kdmB_20h_HA_1_withCtrl_peak_1041	59	.	3.01695	7.42349	5.98861	130
ChrIV_A_nidulans_FGSC_A4	2116909	2117414	An_kdmB_20h_HA_1_withCtrl_peak_1042	160	.	5.35541	17.8374	16.0455	224
ChrIV_A_nidulans_FGSC_A4	2135551	2136043	An_kdmB_20h_HA_1_withCtrl_peak_1043	118	.	4.05728	13.4756	11.821	386
ChrIV_A_nidulans_FGSC_A4	2159134	2159890	An_kdmB_20h_HA_1_withCtrl_peak_1044	347	.	6.66178	37.0457	34.7641	269
ChrIV_A_nidulans_FGSC_A4	2160003	2160665	An_kdmB_20h_HA_1_withCtrl_peak_1045	93	.	3.39239	10.9168	9.34598	480
ChrIV_A_nidulans_FGSC_A4	2161506	2162129	An_kdmB_20h_HA_1_withCtrl_peak_1046	624	.	9.26324	65.3954	62.4157	247
ChrIV_A_nidulans_FGSC_A4	2167340	2168085	An_kdmB_20h_HA_1_withCtrl_peak_1047	81	.	3.10192	9.71479	8.18806	405
ChrIV_A_nidulans_FGSC_A4	2198537	2198980	An_kdmB_20h_HA_1_withCtrl_peak_1048	89	.	3.54198	10.5526	8.9945	155
ChrIV_A_nidulans_FGSC_A4	2203186	2203630	An_kdmB_20h_HA_1_withCtrl_peak_1049	145	.	4.8765	16.3127	14.567	270
ChrIV_A_nidulans_FGSC_A4	2229436	2229995	An_kdmB_20h_HA_1_withCtrl_peak_1050	180	.	4.90533	19.8702	18.0181	315
ChrIV_A_nidulans_FGSC_A4	2248193	2248459	An_kdmB_20h_HA_1_withCtrl_peak_1051	57	.	2.87914	7.13854	5.71867	114
ChrIV_A_nidulans_FGSC_A4	2248819	2249059	An_kdmB_20h_HA_1_withCtrl_peak_1052	51	.	2.87324	6.58009	5.18591	106
ChrIV_A_nidulans_FGSC_A4	2249385	2250795	An_kdmB_20h_HA_1_withCtrl_peak_1053	453	.	7.65999	47.9327	45.3948	679
ChrIV_A_nidulans_FGSC_A4	2256741	2257424	An_kdmB_20h_HA_1_withCtrl_peak_1054	208	.	5.45851	22.7504	20.8205	250
ChrIV_A_nidulans_FGSC_A4	2265739	2266131	An_kdmB_20h_HA_1_withCtrl_peak_1055	43	.	2.59123	5.6543	4.30263	90
ChrIV_A_nidulans_FGSC_A4	2276908	2277964	An_kdmB_20h_HA_1_withCtrl_peak_1056	96	.	3.53728	11.2562	9.67386	542
ChrIV_A_nidulans_FGSC_A4	2284421	2286425	An_kdmB_20h_HA_1_withCtrl_peak_1057	811	.	8.59054	84.6323	81.1385	753
ChrIV_A_nidulans_FGSC_A4	2294055	2294320	An_kdmB_20h_HA_1_withCtrl_peak_1058	187	.	5.09761	20.6217	18.7491	116
ChrIV_A_nidulans_FGSC_A4	2297581	2298081	An_kdmB_20h_HA_1_withCtrl_peak_1059	80	.	3.27443	9.56783	8.0464	323
ChrIV_A_nidulans_FGSC_A4	2301076	2301560	An_kdmB_20h_HA_1_withCtrl_peak_1060	346	.	6.73596	36.9213	34.6416	168
ChrIV_A_nidulans_FGSC_A4	2360491	2360691	An_kdmB_20h_HA_1_withCtrl_peak_1061	34	.	2.42878	4.70021	3.40117	163
ChrIV_A_nidulans_FGSC_A4	2364395	2364833	An_kdmB_20h_HA_1_withCtrl_peak_1062	25	.	2.22638	3.83566	2.59209	398
ChrIV_A_nidulans_FGSC_A4	2366712	2367170	An_kdmB_20h_HA_1_withCtrl_peak_1063	102	.	4.25686	11.8074	10.2069	196
ChrIV_A_nidulans_FGSC_A4	2374596	2374816	An_kdmB_20h_HA_1_withCtrl_peak_1064	91	.	3.60082	10.7639	9.19914	105
ChrIV_A_nidulans_FGSC_A4	2375418	2377091	An_kdmB_20h_HA_1_withCtrl_peak_1065	188	.	5.22777	20.7516	18.8749	1371
ChrIV_A_nidulans_FGSC_A4	2379710	2380273	An_kdmB_20h_HA_1_withCtrl_peak_1066	69	.	3.08732	8.45566	6.97788	300
ChrIV_A_nidulans_FGSC_A4	2384143	2384594	An_kdmB_20h_HA_1_withCtrl_peak_1067	80	.	3.76731	9.53554	8.01541	137
ChrIV_A_nidulans_FGSC_A4	2387781	2388455	An_kdmB_20h_HA_1_withCtrl_peak_1068	79	.	3.0885	9.45834	7.94123	375
ChrIV_A_nidulans_FGSC_A4	2421219	2422066	An_kdmB_20h_HA_1_withCtrl_peak_1069	99	.	3.68417	11.5655	9.97338	182
ChrIV_A_nidulans_FGSC_A4	2422187	2422850	An_kdmB_20h_HA_1_withCtrl_peak_1070	102	.	3.56279	11.8395	10.2373	440
ChrIV_A_nidulans_FGSC_A4	2436877	2437174	An_kdmB_20h_HA_1_withCtrl_peak_1071	110	.	3.84213	12.6752	11.0462	160
ChrIV_A_nidulans_FGSC_A4	2444756	2444966	An_kdmB_20h_HA_1_withCtrl_peak_1072	43	.	2.5552	5.68096	4.32762	129
ChrIV_A_nidulans_FGSC_A4	2447071	2447421	An_kdmB_20h_HA_1_withCtrl_peak_1073	68	.	3.21089	8.27265	6.80193	174
ChrIV_A_nidulans_FGSC_A4	2447809	2449022	An_kdmB_20h_HA_1_withCtrl_peak_1074	317	.	6.1759	33.9263	31.719	1013
ChrIV_A_nidulans_FGSC_A4	2450315	2450603	An_kdmB_20h_HA_1_withCtrl_peak_1075	15	.	1.87046	2.68543	1.52967	43
ChrIV_A_nidulans_FGSC_A4	2451139	2451405	An_kdmB_20h_HA_1_withCtrl_peak_1076	44	.	2.74533	5.83132	4.47309	69
ChrIV_A_nidulans_FGSC_A4	2454132	2454769	An_kdmB_20h_HA_1_withCtrl_peak_1077	91	.	3.46154	10.7279	9.16385	280
ChrIV_A_nidulans_FGSC_A4	2458616	2458909	An_kdmB_20h_HA_1_withCtrl_peak_1078	32	.	2.33888	4.54425	3.25464	106
ChrIV_A_nidulans_FGSC_A4	2467536	2467799	An_kdmB_20h_HA_1_withCtrl_peak_1079	21	.	1.98841	3.38382	2.17257	248
ChrIV_A_nidulans_FGSC_A4	2469605	2470047	An_kdmB_20h_HA_1_withCtrl_peak_1080	329	.	6.77091	35.2317	32.9938	196
ChrIV_A_nidulans_FGSC_A4	2494882	2495272	An_kdmB_20h_HA_1_withCtrl_peak_1081	206	.	5.5102	22.5604	20.6359	197
ChrIV_A_nidulans_FGSC_A4	2500449	2500939	An_kdmB_20h_HA_1_withCtrl_peak_1082	191	.	5.21441	21.0692	19.1839	199
ChrIV_A_nidulans_FGSC_A4	2501363	2501894	An_kdmB_20h_HA_1_withCtrl_peak_1083	146	.	4.3638	16.4172	14.6691	270
ChrIV_A_nidulans_FGSC_A4	2505219	2506193	An_kdmB_20h_HA_1_withCtrl_peak_1084	99	.	3.74518	11.5324	9.94076	605
ChrIV_A_nidulans_FGSC_A4	2511601	2512001	An_kdmB_20h_HA_1_withCtrl_peak_1085	47	.	2.97604	6.15221	4.77529	191
ChrIV_A_nidulans_FGSC_A4	2523312	2523515	An_kdmB_20h_HA_1_withCtrl_peak_1086	40	.	2.69453	5.35095	4.01676	103
ChrIV_A_nidulans_FGSC_A4	2528779	2529098	An_kdmB_20h_HA_1_withCtrl_peak_1087	69	.	3.57027	8.46916	6.99052	178
ChrIV_A_nidulans_FGSC_A4	2533480	2533743	An_kdmB_20h_HA_1_withCtrl_peak_1088	127	.	4.23241	14.4062	12.7221	129
ChrIV_A_nidulans_FGSC_A4	2547135	2547510	An_kdmB_20h_HA_1_withCtrl_peak_1089	273	.	6.6871	29.402	27.302	192
ChrIV_A_nidulans_FGSC_A4	2558425	2559889	An_kdmB_20h_HA_1_withCtrl_peak_1090	372	.	6.44245	39.5846	37.2425	497
ChrIV_A_nidulans_FGSC_A4	2580175	2582614	An_kdmB_20h_HA_1_withCtrl_peak_1091	304	.	6.47219	32.6196	30.4432	737
ChrIV_A_nidulans_FGSC_A4	2585834	2586465	An_kdmB_20h_HA_1_withCtrl_peak_1092	76	.	2.81705	9.1753	7.67004	442
ChrIV_A_nidulans_FGSC_A4	2586673	2587136	An_kdmB_20h_HA_1_withCtrl_peak_1093	137	.	4.34505	15.4254	13.7089	166
ChrIV_A_nidulans_FGSC_A4	2593088	2593545	An_kdmB_20h_HA_1_withCtrl_peak_1094	336	.	7.70056	35.9159	33.6612	245
ChrIV_A_nidulans_FGSC_A4	2596370	2596795	An_kdmB_20h_HA_1_withCtrl_peak_1095	159	.	4.23779	17.6993	15.9105	179
ChrIV_A_nidulans_FGSC_A4	2597896	2598397	An_kdmB_20h_HA_1_withCtrl_peak_1096	50	.	3.00092	6.41277	5.02398	353
ChrIV_A_nidulans_FGSC_A4	2609991	2610395	An_kdmB_20h_HA_1_withCtrl_peak_1097	103	.	3.85306	11.9159	10.3116	235
ChrIV_A_nidulans_FGSC_A4	2627955	2630197	An_kdmB_20h_HA_1_withCtrl_peak_1098	510	.	7.89392	53.6916	51.0137	1128
ChrIV_A_nidulans_FGSC_A4	2639539	2640092	An_kdmB_20h_HA_1_withCtrl_peak_1099	80	.	3.20651	9.52203	8.00193	237
ChrIV_A_nidulans_FGSC_A4	2644126	2644419	An_kdmB_20h_HA_1_withCtrl_peak_1100	173	.	5.11076	19.2304	17.3971	128
ChrIV_A_nidulans_FGSC_A4	2672006	2672615	An_kdmB_20h_HA_1_withCtrl_peak_1101	152	.	4.27534	16.9662	15.2	450
ChrIV_A_nidulans_FGSC_A4	2691661	2692417	An_kdmB_20h_HA_1_withCtrl_peak_1102	162	.	4.11864	18.0237	16.2257	574
ChrIV_A_nidulans_FGSC_A4	2708718	2709673	An_kdmB_20h_HA_1_withCtrl_peak_1103	299	.	5.49475	32.1541	29.9883	593
ChrIV_A_nidulans_FGSC_A4	2712207	2712416	An_kdmB_20h_HA_1_withCtrl_peak_1104	66	.	2.95747	8.16067	6.69554	72
ChrIV_A_nidulans_FGSC_A4	2712513	2712736	An_kdmB_20h_HA_1_withCtrl_peak_1105	34	.	2.42878	4.70021	3.40117	45
ChrIV_A_nidulans_FGSC_A4	2727524	2727980	An_kdmB_20h_HA_1_withCtrl_peak_1106	446	.	7.39454	47.1558	44.636	217
ChrIV_A_nidulans_FGSC_A4	2730215	2730457	An_kdmB_20h_HA_1_withCtrl_peak_1107	47	.	3.021	6.08429	4.71327	138
ChrIV_A_nidulans_FGSC_A4	2766543	2767506	An_kdmB_20h_HA_1_withCtrl_peak_1108	411	.	7.70837	43.5764	41.1413	571
ChrIV_A_nidulans_FGSC_A4	2771824	2773425	An_kdmB_20h_HA_1_withCtrl_peak_1109	587	.	9.45755	61.6282	58.7436	1220
ChrIV_A_nidulans_FGSC_A4	2780604	2781134	An_kdmB_20h_HA_1_withCtrl_peak_1110	834	.	9.77115	87.0058	83.4433	254
ChrIV_A_nidulans_FGSC_A4	2810017	2810441	An_kdmB_20h_HA_1_withCtrl_peak_1111	76	.	3.32905	9.10675	7.60376	210
ChrIV_A_nidulans_FGSC_A4	2819926	2820190	An_kdmB_20h_HA_1_withCtrl_peak_1112	53	.	3.10543	6.71089	5.30765	67
ChrIV_A_nidulans_FGSC_A4	2823188	2824103	An_kdmB_20h_HA_1_withCtrl_peak_1113	210	.	4.63369	23.0307	21.0927	304
ChrIV_A_nidulans_FGSC_A4	2839695	2840727	An_kdmB_20h_HA_1_withCtrl_peak_1114	387	.	7.48875	41.1341	38.7563	382
ChrIV_A_nidulans_FGSC_A4	2840811	2841035	An_kdmB_20h_HA_1_withCtrl_peak_1115	52	.	3.15832	6.65431	5.25362	107
ChrIV_A_nidulans_FGSC_A4	2853984	2854266	An_kdmB_20h_HA_1_withCtrl_peak_1116	115	.	4.39936	13.1512	11.5075	149
ChrI_A_nidulans_FGSC_A4	34214	34828	An_kdmB_20h_HA_1_withCtrl_peak_1117	480	.	7.04097	50.6253	48.0258	388
ChrI_A_nidulans_FGSC_A4	40603	40882	An_kdmB_20h_HA_1_withCtrl_peak_1118	176	.	4.65412	19.5166	17.6745	165
ChrI_A_nidulans_FGSC_A4	91530	92196	An_kdmB_20h_HA_1_withCtrl_peak_1119	199	.	5.51896	21.8187	19.9136	432
ChrI_A_nidulans_FGSC_A4	104435	104738	An_kdmB_20h_HA_1_withCtrl_peak_1120	92	.	3.74789	10.7679	9.20264	148
ChrI_A_nidulans_FGSC_A4	159088	159337	An_kdmB_20h_HA_1_withCtrl_peak_1121	47	.	2.88444	6.07518	4.70478	98
ChrI_A_nidulans_FGSC_A4	165318	166388	An_kdmB_20h_HA_1_withCtrl_peak_1122	959	.	10.9116	99.8699	95.9374	282
ChrI_A_nidulans_FGSC_A4	168520	169940	An_kdmB_20h_HA_1_withCtrl_peak_1123	720	.	9.5906	75.2564	72.0129	786
ChrI_A_nidulans_FGSC_A4	180771	181054	An_kdmB_20h_HA_1_withCtrl_peak_1124	76	.	3.70759	9.10691	7.60376	149
ChrI_A_nidulans_FGSC_A4	183736	184002	An_kdmB_20h_HA_1_withCtrl_peak_1125	44	.	2.79406	5.80935	4.45204	128
ChrI_A_nidulans_FGSC_A4	184114	185057	An_kdmB_20h_HA_1_withCtrl_peak_1126	567	.	11.154	59.5645	56.7348	761
ChrI_A_nidulans_FGSC_A4	186599	187071	An_kdmB_20h_HA_1_withCtrl_peak_1127	62	.	3.3759	7.68756	6.24166	171
ChrI_A_nidulans_FGSC_A4	220992	221192	An_kdmB_20h_HA_1_withCtrl_peak_1128	43	.	2.5552	5.68096	4.32762	100
ChrI_A_nidulans_FGSC_A4	247026	247442	An_kdmB_20h_HA_1_withCtrl_peak_1129	72	.	3.23838	8.7913	7.29997	150
ChrI_A_nidulans_FGSC_A4	265607	265954	An_kdmB_20h_HA_1_withCtrl_peak_1130	269	.	5.65399	29.0324	26.9406	155
ChrI_A_nidulans_FGSC_A4	285996	286483	An_kdmB_20h_HA_1_withCtrl_peak_1131	359	.	6.54459	38.3065	35.9942	280
ChrI_A_nidulans_FGSC_A4	289464	289941	An_kdmB_20h_HA_1_withCtrl_peak_1132	632	.	8.97414	66.2504	63.251	195
ChrI_A_nidulans_FGSC_A4	302778	303066	An_kdmB_20h_HA_1_withCtrl_peak_1133	66	.	3.37604	8.13914	6.67615	207
ChrI_A_nidulans_FGSC_A4	317116	317485	An_kdmB_20h_HA_1_withCtrl_peak_1134	192	.	5.24445	21.1832	19.2949	174
ChrI_A_nidulans_FGSC_A4	322531	322890	An_kdmB_20h_HA_1_withCtrl_peak_1135	76	.	3.47083	9.1229	7.61909	155
ChrI_A_nidulans_FGSC_A4	339984	341005	An_kdmB_20h_HA_1_withCtrl_peak_1136	167	.	4.5842	18.5714	16.7578	185
ChrI_A_nidulans_FGSC_A4	362452	362968	An_kdmB_20h_HA_1_withCtrl_peak_1137	204	.	5.79875	22.405	20.4834	181
ChrI_A_nidulans_FGSC_A4	364399	365211	An_kdmB_20h_HA_1_withCtrl_peak_1138	211	.	4.40145	23.0782	21.1389	495
ChrI_A_nidulans_FGSC_A4	387834	388247	An_kdmB_20h_HA_1_withCtrl_peak_1139	31	.	2.48214	4.44493	3.16256	44
ChrI_A_nidulans_FGSC_A4	388554	388754	An_kdmB_20h_HA_1_withCtrl_peak_1140	26	.	2.30064	3.93418	2.68391	162
ChrI_A_nidulans_FGSC_A4	388989	390731	An_kdmB_20h_HA_1_withCtrl_peak_1141	254	.	5.32959	27.509	25.4545	321
ChrI_A_nidulans_FGSC_A4	390962	391214	An_kdmB_20h_HA_1_withCtrl_peak_1142	25	.	2.06795	3.74678	2.5087	137
ChrI_A_nidulans_FGSC_A4	401391	401591	An_kdmB_20h_HA_1_withCtrl_peak_1143	29	.	2.32758	4.25918	2.98716	130
ChrI_A_nidulans_FGSC_A4	403071	404695	An_kdmB_20h_HA_1_withCtrl_peak_1144	663	.	9.61952	69.4673	66.3861	693
ChrI_A_nidulans_FGSC_A4	415645	416692	An_kdmB_20h_HA_1_withCtrl_peak_1145	369	.	7.28635	39.297	36.9626	826
ChrI_A_nidulans_FGSC_A4	450946	451298	An_kdmB_20h_HA_1_withCtrl_peak_1146	69	.	3.57027	8.46916	6.99052	182
ChrI_A_nidulans_FGSC_A4	466322	466535	An_kdmB_20h_HA_1_withCtrl_peak_1147	95	.	3.62344	11.0922	9.51552	96
ChrI_A_nidulans_FGSC_A4	473098	473483	An_kdmB_20h_HA_1_withCtrl_peak_1148	85	.	3.63432	10.138	8.59593	166
ChrI_A_nidulans_FGSC_A4	483599	483973	An_kdmB_20h_HA_1_withCtrl_peak_1149	42	.	2.63118	5.63237	4.28183	193
ChrI_A_nidulans_FGSC_A4	485137	485699	An_kdmB_20h_HA_1_withCtrl_peak_1150	168	.	5.25162	18.6222	16.8059	204
ChrI_A_nidulans_FGSC_A4	506552	506945	An_kdmB_20h_HA_1_withCtrl_peak_1151	328	.	7.07927	35.0773	32.843	217
ChrI_A_nidulans_FGSC_A4	518828	520313	An_kdmB_20h_HA_1_withCtrl_peak_1152	760	.	9.91571	79.3688	76.0186	1096
ChrI_A_nidulans_FGSC_A4	527087	528697	An_kdmB_20h_HA_1_withCtrl_peak_1153	238	.	4.93264	25.904	23.8902	1047
ChrI_A_nidulans_FGSC_A4	558891	561093	An_kdmB_20h_HA_1_withCtrl_peak_1154	670	.	8.955	70.1185	67.0229	698
ChrI_A_nidulans_FGSC_A4	599282	599691	An_kdmB_20h_HA_1_withCtrl_peak_1155	135	.	4.56899	15.2842	13.5722	271
ChrI_A_nidulans_FGSC_A4	625004	625329	An_kdmB_20h_HA_1_withCtrl_peak_1156	66	.	3.46063	8.15735	6.69289	161
ChrI_A_nidulans_FGSC_A4	627004	627426	An_kdmB_20h_HA_1_withCtrl_peak_1157	30	.	2.28143	4.35687	3.07912	370
ChrI_A_nidulans_FGSC_A4	629652	629915	An_kdmB_20h_HA_1_withCtrl_peak_1158	66	.	2.90829	8.15325	6.68908	114
ChrI_A_nidulans_FGSC_A4	642032	642327	An_kdmB_20h_HA_1_withCtrl_peak_1159	61	.	3.32752	7.55104	6.112	144
ChrI_A_nidulans_FGSC_A4	653816	654128	An_kdmB_20h_HA_1_withCtrl_peak_1160	32	.	2.4536	4.50267	3.21521	123
ChrI_A_nidulans_FGSC_A4	656143	656696	An_kdmB_20h_HA_1_withCtrl_peak_1161	74	.	3.05981	8.94527	7.44829	284
ChrI_A_nidulans_FGSC_A4	661221	661587	An_kdmB_20h_HA_1_withCtrl_peak_1162	81	.	3.65281	9.69914	8.17309	175
ChrI_A_nidulans_FGSC_A4	670395	670747	An_kdmB_20h_HA_1_withCtrl_peak_1163	178	.	5.23887	19.6861	17.8394	193
ChrI_A_nidulans_FGSC_A4	674355	674920	An_kdmB_20h_HA_1_withCtrl_peak_1164	240	.	5.51975	26.0834	24.0663	352
ChrI_A_nidulans_FGSC_A4	677857	678815	An_kdmB_20h_HA_1_withCtrl_peak_1165	257	.	6.0339	27.8061	25.7449	601
ChrI_A_nidulans_FGSC_A4	678966	681114	An_kdmB_20h_HA_1_withCtrl_peak_1166	381	.	7.11018	40.4681	38.1052	643
ChrI_A_nidulans_FGSC_A4	684365	684592	An_kdmB_20h_HA_1_withCtrl_peak_1167	48	.	2.99481	6.20452	4.82548	67
ChrI_A_nidulans_FGSC_A4	685169	686219	An_kdmB_20h_HA_1_withCtrl_peak_1168	328	.	5.6029	35.0855	32.8501	373
ChrI_A_nidulans_FGSC_A4	695882	696255	An_kdmB_20h_HA_1_withCtrl_peak_1169	66	.	3.2803	8.06828	6.6068	219
ChrI_A_nidulans_FGSC_A4	716313	717767	An_kdmB_20h_HA_1_withCtrl_peak_1170	913	.	10.2202	95.1675	91.3632	622
ChrI_A_nidulans_FGSC_A4	720558	721148	An_kdmB_20h_HA_1_withCtrl_peak_1171	350	.	6.52384	37.3109	35.0228	352
ChrI_A_nidulans_FGSC_A4	733508	734132	An_kdmB_20h_HA_1_withCtrl_peak_1172	59	.	2.95548	7.40452	5.97095	484
ChrI_A_nidulans_FGSC_A4	736752	736976	An_kdmB_20h_HA_1_withCtrl_peak_1173	98	.	3.6451	11.4206	9.83263	93
ChrI_A_nidulans_FGSC_A4	744977	745545	An_kdmB_20h_HA_1_withCtrl_peak_1174	192	.	4.11328	21.1634	19.2756	240
ChrI_A_nidulans_FGSC_A4	754953	755348	An_kdmB_20h_HA_1_withCtrl_peak_1175	44	.	2.87009	5.85438	4.49578	141
ChrI_A_nidulans_FGSC_A4	755908	756180	An_kdmB_20h_HA_1_withCtrl_peak_1176	54	.	2.97551	6.90657	5.49467	98
ChrI_A_nidulans_FGSC_A4	760175	760980	An_kdmB_20h_HA_1_withCtrl_peak_1177	148	.	4.26813	16.6356	14.8803	175
ChrI_A_nidulans_FGSC_A4	767991	768763	An_kdmB_20h_HA_1_withCtrl_peak_1178	227	.	5.2052	24.7047	22.7227	520
ChrI_A_nidulans_FGSC_A4	770049	770675	An_kdmB_20h_HA_1_withCtrl_peak_1179	393	.	7.27703	41.6967	39.3052	409
ChrI_A_nidulans_FGSC_A4	776874	777095	An_kdmB_20h_HA_1_withCtrl_peak_1180	41	.	2.69282	5.50749	4.16449	129
ChrI_A_nidulans_FGSC_A4	777363	778279	An_kdmB_20h_HA_1_withCtrl_peak_1181	263	.	5.52465	28.4325	26.3559	373
ChrI_A_nidulans_FGSC_A4	778452	779550	An_kdmB_20h_HA_1_withCtrl_peak_1182	172	.	4.88954	19.1168	17.2856	310
ChrI_A_nidulans_FGSC_A4	779798	780917	An_kdmB_20h_HA_1_withCtrl_peak_1183	311	.	5.72033	33.3404	31.1466	706
ChrI_A_nidulans_FGSC_A4	781084	781317	An_kdmB_20h_HA_1_withCtrl_peak_1184	35	.	2.59209	4.90006	3.59091	66
ChrI_A_nidulans_FGSC_A4	788792	789267	An_kdmB_20h_HA_1_withCtrl_peak_1185	177	.	4.82729	19.5597	17.7158	277
ChrI_A_nidulans_FGSC_A4	792587	792940	An_kdmB_20h_HA_1_withCtrl_peak_1186	91	.	3.8212	10.7469	9.18229	158
ChrI_A_nidulans_FGSC_A4	804197	804481	An_kdmB_20h_HA_1_withCtrl_peak_1187	214	.	5.6204	23.3624	21.4149	128
ChrI_A_nidulans_FGSC_A4	807066	807697	An_kdmB_20h_HA_1_withCtrl_peak_1188	139	.	3.81159	15.7208	13.9952	192
ChrI_A_nidulans_FGSC_A4	807858	808412	An_kdmB_20h_HA_1_withCtrl_peak_1189	347	.	6.66178	37.0457	34.7641	245
ChrI_A_nidulans_FGSC_A4	813174	813603	An_kdmB_20h_HA_1_withCtrl_peak_1190	130	.	4.40242	14.7094	13.0159	277
ChrI_A_nidulans_FGSC_A4	821393	821615	An_kdmB_20h_HA_1_withCtrl_peak_1191	38	.	2.58359	5.17702	3.85132	76
ChrI_A_nidulans_FGSC_A4	826445	830996	An_kdmB_20h_HA_1_withCtrl_peak_1192	1004	.	10.7216	104.499	100.435	2900
ChrI_A_nidulans_FGSC_A4	833147	833479	An_kdmB_20h_HA_1_withCtrl_peak_1193	108	.	4.09521	12.4691	10.8469	171
ChrI_A_nidulans_FGSC_A4	837126	837658	An_kdmB_20h_HA_1_withCtrl_peak_1194	81	.	3.34955	9.62473	8.10144	184
ChrI_A_nidulans_FGSC_A4	866971	867312	An_kdmB_20h_HA_1_withCtrl_peak_1195	49	.	2.8653	6.37606	4.99005	174
ChrI_A_nidulans_FGSC_A4	871853	872059	An_kdmB_20h_HA_1_withCtrl_peak_1196	15	.	1.91943	2.74875	1.58849	30
ChrI_A_nidulans_FGSC_A4	887643	887980	An_kdmB_20h_HA_1_withCtrl_peak_1197	49	.	2.7131	6.386	4.99904	152
ChrI_A_nidulans_FGSC_A4	889669	890072	An_kdmB_20h_HA_1_withCtrl_peak_1198	60	.	3.16315	7.49299	6.05539	269
ChrI_A_nidulans_FGSC_A4	890672	890988	An_kdmB_20h_HA_1_withCtrl_peak_1199	86	.	3.44806	10.2115	8.66612	143
ChrI_A_nidulans_FGSC_A4	903308	903567	An_kdmB_20h_HA_1_withCtrl_peak_1200	21	.	2.05821	3.33136	2.12327	76
ChrI_A_nidulans_FGSC_A4	906402	906632	An_kdmB_20h_HA_1_withCtrl_peak_1201	50	.	2.67209	6.40179	5.01342	161
ChrI_A_nidulans_FGSC_A4	909279	909500	An_kdmB_20h_HA_1_withCtrl_peak_1202	98	.	3.96611	11.4837	9.89431	151
ChrI_A_nidulans_FGSC_A4	910590	910836	An_kdmB_20h_HA_1_withCtrl_peak_1203	90	.	3.639	10.6511	9.09021	89
ChrI_A_nidulans_FGSC_A4	911729	912085	An_kdmB_20h_HA_1_withCtrl_peak_1204	76	.	3.56611	9.18406	7.67769	203
ChrI_A_nidulans_FGSC_A4	912749	913621	An_kdmB_20h_HA_1_withCtrl_peak_1205	348	.	6.88511	37.1114	34.8281	231
ChrI_A_nidulans_FGSC_A4	917035	917295	An_kdmB_20h_HA_1_withCtrl_peak_1206	49	.	2.8653	6.37606	4.99005	157
ChrI_A_nidulans_FGSC_A4	924534	925018	An_kdmB_20h_HA_1_withCtrl_peak_1207	172	.	5.49652	19.04	17.2119	286
ChrI_A_nidulans_FGSC_A4	933734	934133	An_kdmB_20h_HA_1_withCtrl_peak_1208	200	.	5.35148	21.9625	20.0531	166
ChrI_A_nidulans_FGSC_A4	934412	935427	An_kdmB_20h_HA_1_withCtrl_peak_1209	559	.	7.68759	58.7441	55.9358	412
ChrI_A_nidulans_FGSC_A4	935530	936178	An_kdmB_20h_HA_1_withCtrl_peak_1210	283	.	6.27436	30.4831	28.3563	358
ChrI_A_nidulans_FGSC_A4	937140	937408	An_kdmB_20h_HA_1_withCtrl_peak_1211	57	.	2.87914	7.13854	5.71867	95
ChrI_A_nidulans_FGSC_A4	941308	941793	An_kdmB_20h_HA_1_withCtrl_peak_1212	131	.	4.20456	14.8943	13.1941	324
ChrI_A_nidulans_FGSC_A4	952676	952994	An_kdmB_20h_HA_1_withCtrl_peak_1213	64	.	2.99376	7.91836	6.46236	185
ChrI_A_nidulans_FGSC_A4	956790	961841	An_kdmB_20h_HA_1_withCtrl_peak_1214	835	.	10.1026	87.0945	83.5306	1098
ChrI_A_nidulans_FGSC_A4	963011	966578	An_kdmB_20h_HA_1_withCtrl_peak_1215	1016	.	11.7212	105.734	101.639	2324
ChrI_A_nidulans_FGSC_A4	1021298	1022105	An_kdmB_20h_HA_1_withCtrl_peak_1216	257	.	5.4011	27.8503	25.7875	299
ChrI_A_nidulans_FGSC_A4	1028752	1031357	An_kdmB_20h_HA_1_withCtrl_peak_1217	236	.	5.61542	25.7048	23.6961	577
ChrI_A_nidulans_FGSC_A4	1034334	1034970	An_kdmB_20h_HA_1_withCtrl_peak_1218	586	.	7.8237	61.5806	58.6966	304
ChrI_A_nidulans_FGSC_A4	1059427	1059674	An_kdmB_20h_HA_1_withCtrl_peak_1219	91	.	3.46154	10.7279	9.16385	93
ChrI_A_nidulans_FGSC_A4	1061930	1062244	An_kdmB_20h_HA_1_withCtrl_peak_1220	42	.	2.67574	5.61598	4.26677	62
ChrI_A_nidulans_FGSC_A4	1065113	1065359	An_kdmB_20h_HA_1_withCtrl_peak_1221	60	.	3.08571	7.45238	6.01607	131
ChrI_A_nidulans_FGSC_A4	1085458	1085697	An_kdmB_20h_HA_1_withCtrl_peak_1222	88	.	3.98223	10.4283	8.87492	145
ChrI_A_nidulans_FGSC_A4	1091253	1091529	An_kdmB_20h_HA_1_withCtrl_peak_1223	95	.	4.11954	11.1109	9.53375	170
ChrI_A_nidulans_FGSC_A4	1138892	1139158	An_kdmB_20h_HA_1_withCtrl_peak_1224	61	.	3.00326	7.56946	6.12999	128
ChrI_A_nidulans_FGSC_A4	1160499	1160811	An_kdmB_20h_HA_1_withCtrl_peak_1225	110	.	4.25131	12.6849	11.0556	157
ChrI_A_nidulans_FGSC_A4	1181957	1183707	An_kdmB_20h_HA_1_withCtrl_peak_1226	508	.	8.30441	53.5722	50.8998	1139
ChrI_A_nidulans_FGSC_A4	1184117	1184583	An_kdmB_20h_HA_1_withCtrl_peak_1227	158	.	4.51066	17.6294	15.8431	283
ChrI_A_nidulans_FGSC_A4	1187054	1188019	An_kdmB_20h_HA_1_withCtrl_peak_1228	82	.	3.15757	9.74323	8.21566	331
ChrI_A_nidulans_FGSC_A4	1204111	1204517	An_kdmB_20h_HA_1_withCtrl_peak_1229	83	.	3.359	9.88346	8.35005	280
ChrI_A_nidulans_FGSC_A4	1209247	1210273	An_kdmB_20h_HA_1_withCtrl_peak_1230	162	.	4.11864	18.0237	16.2257	899
ChrI_A_nidulans_FGSC_A4	1211087	1211296	An_kdmB_20h_HA_1_withCtrl_peak_1231	38	.	2.74594	5.16635	3.84086	104
ChrI_A_nidulans_FGSC_A4	1213469	1214762	An_kdmB_20h_HA_1_withCtrl_peak_1232	351	.	7.17826	37.3933	35.103	936
ChrI_A_nidulans_FGSC_A4	1244107	1244621	An_kdmB_20h_HA_1_withCtrl_peak_1233	124	.	4.24756	14.1632	12.4868	167
ChrI_A_nidulans_FGSC_A4	1244910	1245397	An_kdmB_20h_HA_1_withCtrl_peak_1234	38	.	2.56871	5.1316	3.80834	287
ChrI_A_nidulans_FGSC_A4	1246390	1246986	An_kdmB_20h_HA_1_withCtrl_peak_1235	121	.	3.92931	13.8219	12.1566	430
ChrI_A_nidulans_FGSC_A4	1248097	1249779	An_kdmB_20h_HA_1_withCtrl_peak_1236	367	.	6.25423	39.0473	36.7181	934
ChrI_A_nidulans_FGSC_A4	1250118	1250510	An_kdmB_20h_HA_1_withCtrl_peak_1237	47	.	2.78277	6.11672	4.74423	221
ChrI_A_nidulans_FGSC_A4	1273972	1275460	An_kdmB_20h_HA_1_withCtrl_peak_1238	407	.	7.18022	43.1953	40.7682	603
ChrI_A_nidulans_FGSC_A4	1281348	1281602	An_kdmB_20h_HA_1_withCtrl_peak_1239	69	.	3.38709	8.39889	6.92493	88
ChrI_A_nidulans_FGSC_A4	1284315	1284651	An_kdmB_20h_HA_1_withCtrl_peak_1240	47	.	2.84977	6.15051	4.7746	179
ChrI_A_nidulans_FGSC_A4	1284757	1285972	An_kdmB_20h_HA_1_withCtrl_peak_1241	512	.	7.20515	53.9695	51.2837	232
ChrI_A_nidulans_FGSC_A4	1287750	1288035	An_kdmB_20h_HA_1_withCtrl_peak_1242	69	.	2.84001	8.40784	6.93289	133
ChrI_A_nidulans_FGSC_A4	1288160	1288373	An_kdmB_20h_HA_1_withCtrl_peak_1243	53	.	2.82698	6.78031	5.37548	124
ChrI_A_nidulans_FGSC_A4	1307879	1309521	An_kdmB_20h_HA_1_withCtrl_peak_1244	625	.	9.79964	65.5262	62.5439	1197
ChrI_A_nidulans_FGSC_A4	1349794	1350490	An_kdmB_20h_HA_1_withCtrl_peak_1245	62	.	2.92023	7.64959	6.20676	173
ChrI_A_nidulans_FGSC_A4	1353970	1354910	An_kdmB_20h_HA_1_withCtrl_peak_1246	160	.	4.65517	17.8769	16.0828	512
ChrI_A_nidulans_FGSC_A4	1367557	1367976	An_kdmB_20h_HA_1_withCtrl_peak_1247	108	.	3.65186	12.4459	10.8243	152
ChrI_A_nidulans_FGSC_A4	1372488	1372749	An_kdmB_20h_HA_1_withCtrl_peak_1248	42	.	2.84664	5.61138	4.26313	95
ChrI_A_nidulans_FGSC_A4	1376827	1377151	An_kdmB_20h_HA_1_withCtrl_peak_1249	185	.	5.57676	20.4637	18.5959	154
ChrI_A_nidulans_FGSC_A4	1379662	1380569	An_kdmB_20h_HA_1_withCtrl_peak_1250	743	.	10.1772	77.6556	74.3518	496
ChrI_A_nidulans_FGSC_A4	1382046	1382327	An_kdmB_20h_HA_1_withCtrl_peak_1251	39	.	2.43556	5.26273	3.93242	136
ChrI_A_nidulans_FGSC_A4	1388337	1389807	An_kdmB_20h_HA_1_withCtrl_peak_1252	653	.	9.53045	68.4433	65.3866	613
ChrI_A_nidulans_FGSC_A4	1390920	1391710	An_kdmB_20h_HA_1_withCtrl_peak_1253	238	.	5.95102	25.8181	23.8073	584
ChrI_A_nidulans_FGSC_A4	1392585	1393583	An_kdmB_20h_HA_1_withCtrl_peak_1254	528	.	7.96507	55.6152	52.8886	569
ChrI_A_nidulans_FGSC_A4	1413580	1418168	An_kdmB_20h_HA_1_withCtrl_peak_1255	608	.	9.55051	63.8114	60.8737	1582
ChrI_A_nidulans_FGSC_A4	1420531	1421907	An_kdmB_20h_HA_1_withCtrl_peak_1256	227	.	4.76212	24.6833	22.7018	1040
ChrI_A_nidulans_FGSC_A4	1422847	1423316	An_kdmB_20h_HA_1_withCtrl_peak_1257	118	.	3.65743	13.4705	11.8165	322
ChrI_A_nidulans_FGSC_A4	1427196	1427721	An_kdmB_20h_HA_1_withCtrl_peak_1258	149	.	4.43322	16.6908	14.934	278
ChrI_A_nidulans_FGSC_A4	1427799	1428925	An_kdmB_20h_HA_1_withCtrl_peak_1259	365	.	6.76929	38.9138	36.5872	831
ChrI_A_nidulans_FGSC_A4	1454135	1454599	An_kdmB_20h_HA_1_withCtrl_peak_1260	414	.	8.2908	43.8486	41.4088	243
ChrI_A_nidulans_FGSC_A4	1470794	1471168	An_kdmB_20h_HA_1_withCtrl_peak_1261	227	.	5.56596	24.7194	22.7369	186
ChrI_A_nidulans_FGSC_A4	1491132	1491365	An_kdmB_20h_HA_1_withCtrl_peak_1262	35	.	2.32663	4.87623	3.56844	108
ChrI_A_nidulans_FGSC_A4	1495844	1496601	An_kdmB_20h_HA_1_withCtrl_peak_1263	107	.	4.06958	12.3836	10.7644	422
ChrI_A_nidulans_FGSC_A4	1497933	1499816	An_kdmB_20h_HA_1_withCtrl_peak_1264	472	.	6.90741	49.8633	47.2794	746
ChrI_A_nidulans_FGSC_A4	1505162	1507095	An_kdmB_20h_HA_1_withCtrl_peak_1265	489	.	7.04838	51.6199	48.996	1080
ChrI_A_nidulans_FGSC_A4	1510955	1511818	An_kdmB_20h_HA_1_withCtrl_peak_1266	84	.	3.2298	10.0379	8.49832	697
ChrI_A_nidulans_FGSC_A4	1516086	1517054	An_kdmB_20h_HA_1_withCtrl_peak_1267	69	.	3.26736	8.46016	6.98208	171
ChrI_A_nidulans_FGSC_A4	1520346	1521613	An_kdmB_20h_HA_1_withCtrl_peak_1268	200	.	4.89883	21.9215	20.0128	957
ChrI_A_nidulans_FGSC_A4	1549517	1549952	An_kdmB_20h_HA_1_withCtrl_peak_1269	196	.	5.54116	21.51	19.6127	220
ChrI_A_nidulans_FGSC_A4	1558920	1559200	An_kdmB_20h_HA_1_withCtrl_peak_1270	40	.	2.56142	5.40597	4.06756	235
ChrI_A_nidulans_FGSC_A4	1561281	1561497	An_kdmB_20h_HA_1_withCtrl_peak_1271	24	.	2.27145	3.73268	2.49528	87
ChrI_A_nidulans_FGSC_A4	1567402	1567678	An_kdmB_20h_HA_1_withCtrl_peak_1272	80	.	3.27443	9.56783	8.0464	85
ChrI_A_nidulans_FGSC_A4	1575563	1576497	An_kdmB_20h_HA_1_withCtrl_peak_1273	117	.	4.20218	13.4116	11.7593	701
ChrI_A_nidulans_FGSC_A4	1576791	1577083	An_kdmB_20h_HA_1_withCtrl_peak_1274	90	.	3.7727	10.5904	9.03152	147
ChrI_A_nidulans_FGSC_A4	1586677	1586911	An_kdmB_20h_HA_1_withCtrl_peak_1275	64	.	2.99376	7.91836	6.46236	115
ChrI_A_nidulans_FGSC_A4	1615567	1616940	An_kdmB_20h_HA_1_withCtrl_peak_1276	585	.	8.90696	61.3897	58.5129	614
ChrI_A_nidulans_FGSC_A4	1620197	1622138	An_kdmB_20h_HA_1_withCtrl_peak_1277	226	.	4.6875	24.6263	22.646	481
ChrI_A_nidulans_FGSC_A4	1626987	1627412	An_kdmB_20h_HA_1_withCtrl_peak_1278	111	.	3.72326	12.7341	11.1031	186
ChrI_A_nidulans_FGSC_A4	1645492	1646189	An_kdmB_20h_HA_1_withCtrl_peak_1279	163	.	4.90719	18.1446	16.3424	221
ChrI_A_nidulans_FGSC_A4	1646523	1651056	An_kdmB_20h_HA_1_withCtrl_peak_1280	641	.	8.2466	67.215	64.1911	1456
ChrI_A_nidulans_FGSC_A4	1654367	1654657	An_kdmB_20h_HA_1_withCtrl_peak_1281	35	.	2.34858	4.82834	3.52344	148
ChrI_A_nidulans_FGSC_A4	1658907	1659324	An_kdmB_20h_HA_1_withCtrl_peak_1282	226	.	5.09968	24.5896	22.61	184
ChrI_A_nidulans_FGSC_A4	1660002	1660462	An_kdmB_20h_HA_1_withCtrl_peak_1283	33	.	2.54032	4.60622	3.31344	277
ChrI_A_nidulans_FGSC_A4	1662917	1663366	An_kdmB_20h_HA_1_withCtrl_peak_1284	103	.	3.85306	11.9159	10.3116	282
ChrI_A_nidulans_FGSC_A4	1667549	1667820	An_kdmB_20h_HA_1_withCtrl_peak_1285	50	.	2.94742	6.44469	5.05456	125
ChrI_A_nidulans_FGSC_A4	1671767	1671968	An_kdmB_20h_HA_1_withCtrl_peak_1286	58	.	2.96711	7.25647	5.82931	103
ChrI_A_nidulans_FGSC_A4	1684615	1685547	An_kdmB_20h_HA_1_withCtrl_peak_1287	491	.	7.72773	51.8251	49.1926	755
ChrI_A_nidulans_FGSC_A4	1686643	1687777	An_kdmB_20h_HA_1_withCtrl_peak_1288	137	.	4.36938	15.5164	13.7963	249
ChrI_A_nidulans_FGSC_A4	1695510	1695785	An_kdmB_20h_HA_1_withCtrl_peak_1289	32	.	2.56996	4.53885	3.25014	185
ChrI_A_nidulans_FGSC_A4	1718725	1719021	An_kdmB_20h_HA_1_withCtrl_peak_1290	247	.	6.59904	26.8292	24.7931	171
ChrI_A_nidulans_FGSC_A4	1737328	1737633	An_kdmB_20h_HA_1_withCtrl_peak_1291	262	.	6.28163	28.3451	26.2701	140
ChrI_A_nidulans_FGSC_A4	1742399	1742777	An_kdmB_20h_HA_1_withCtrl_peak_1292	165	.	4.78551	18.3778	16.5681	196
ChrI_A_nidulans_FGSC_A4	1750734	1751111	An_kdmB_20h_HA_1_withCtrl_peak_1293	61	.	3.251	7.54755	6.10859	138
ChrI_A_nidulans_FGSC_A4	1752421	1754581	An_kdmB_20h_HA_1_withCtrl_peak_1294	444	.	7.57092	47.0073	44.4906	1332
ChrI_A_nidulans_FGSC_A4	1756632	1757023	An_kdmB_20h_HA_1_withCtrl_peak_1295	122	.	4.17415	13.9001	12.2322	169
ChrI_A_nidulans_FGSC_A4	1770646	1770856	An_kdmB_20h_HA_1_withCtrl_peak_1296	22	.	2.12519	3.43033	2.21546	40
ChrI_A_nidulans_FGSC_A4	1775865	1780804	An_kdmB_20h_HA_1_withCtrl_peak_1297	746	.	11.1929	77.9557	74.6429	2835
ChrI_A_nidulans_FGSC_A4	1781960	1782408	An_kdmB_20h_HA_1_withCtrl_peak_1298	235	.	6.2343	25.5807	23.5759	192
ChrI_A_nidulans_FGSC_A4	1783413	1783877	An_kdmB_20h_HA_1_withCtrl_peak_1299	317	.	6.1759	33.9263	31.719	206
ChrI_A_nidulans_FGSC_A4	1798801	1799298	An_kdmB_20h_HA_1_withCtrl_peak_1300	79	.	3.44479	9.50323	7.98468	180
ChrI_A_nidulans_FGSC_A4	1799583	1799937	An_kdmB_20h_HA_1_withCtrl_peak_1301	79	.	3.42494	9.43574	7.91984	179
ChrI_A_nidulans_FGSC_A4	1800353	1801312	An_kdmB_20h_HA_1_withCtrl_peak_1302	57	.	2.7835	7.14184	5.72142	182
ChrI_A_nidulans_FGSC_A4	1806770	1807216	An_kdmB_20h_HA_1_withCtrl_peak_1303	82	.	3.28526	9.82633	8.29489	221
ChrI_A_nidulans_FGSC_A4	1818157	1818594	An_kdmB_20h_HA_1_withCtrl_peak_1304	126	.	4.56281	14.2982	12.6184	166
ChrI_A_nidulans_FGSC_A4	1842877	1844145	An_kdmB_20h_HA_1_withCtrl_peak_1305	304	.	5.89967	32.6142	30.438	331
ChrI_A_nidulans_FGSC_A4	1867350	1867866	An_kdmB_20h_HA_1_withCtrl_peak_1306	53	.	3.06409	6.79074	5.3855	134
ChrI_A_nidulans_FGSC_A4	1881735	1883192	An_kdmB_20h_HA_1_withCtrl_peak_1307	200	.	4.89883	21.9215	20.0128	904
ChrI_A_nidulans_FGSC_A4	1884856	1888443	An_kdmB_20h_HA_1_withCtrl_peak_1308	458	.	6.65492	48.3916	45.8434	2139
ChrI_A_nidulans_FGSC_A4	1890961	1891292	An_kdmB_20h_HA_1_withCtrl_peak_1309	77	.	3.51461	9.26291	7.75344	135
ChrI_A_nidulans_FGSC_A4	1898041	1899553	An_kdmB_20h_HA_1_withCtrl_peak_1310	267	.	5.88938	28.8681	26.7804	859
ChrI_A_nidulans_FGSC_A4	1902865	1903267	An_kdmB_20h_HA_1_withCtrl_peak_1311	151	.	4.05636	16.8725	15.1095	157
ChrI_A_nidulans_FGSC_A4	1906775	1907157	An_kdmB_20h_HA_1_withCtrl_peak_1312	100	.	3.64692	11.677	10.0803	196
ChrI_A_nidulans_FGSC_A4	1936369	1937113	An_kdmB_20h_HA_1_withCtrl_peak_1313	153	.	4.39709	17.1682	15.3957	372
ChrI_A_nidulans_FGSC_A4	1944317	1944517	An_kdmB_20h_HA_1_withCtrl_peak_1314	37	.	2.64407	5.04734	3.72929	116
ChrI_A_nidulans_FGSC_A4	1944809	1945098	An_kdmB_20h_HA_1_withCtrl_peak_1315	119	.	4.18775	13.6555	11.9952	130
ChrI_A_nidulans_FGSC_A4	1948396	1948737	An_kdmB_20h_HA_1_withCtrl_peak_1316	146	.	4.60127	16.368	14.6214	158
ChrI_A_nidulans_FGSC_A4	1955577	1956084	An_kdmB_20h_HA_1_withCtrl_peak_1317	182	.	5.71303	20.1159	18.2572	281
ChrI_A_nidulans_FGSC_A4	1966143	1966369	An_kdmB_20h_HA_1_withCtrl_peak_1318	35	.	2.70072	4.88245	3.57356	99
ChrI_A_nidulans_FGSC_A4	1970781	1971098	An_kdmB_20h_HA_1_withCtrl_peak_1319	47	.	2.83931	6.11878	4.74548	121
ChrI_A_nidulans_FGSC_A4	1978233	1978652	An_kdmB_20h_HA_1_withCtrl_peak_1320	117	.	4.20218	13.4116	11.7593	244
ChrI_A_nidulans_FGSC_A4	1980150	1980497	An_kdmB_20h_HA_1_withCtrl_peak_1321	153	.	3.87661	17.1059	15.336	193
ChrI_A_nidulans_FGSC_A4	1981540	1981863	An_kdmB_20h_HA_1_withCtrl_peak_1322	35	.	2.43834	4.86562	3.55856	175
ChrI_A_nidulans_FGSC_A4	1981961	1985340	An_kdmB_20h_HA_1_withCtrl_peak_1323	1020	.	11.2093	106.142	102.035	1160
ChrI_A_nidulans_FGSC_A4	1990932	1991300	An_kdmB_20h_HA_1_withCtrl_peak_1324	84	.	3.75115	10.0043	8.46669	216
ChrI_A_nidulans_FGSC_A4	1991717	1992252	An_kdmB_20h_HA_1_withCtrl_peak_1325	122	.	4.54776	13.9298	12.2613	153
ChrI_A_nidulans_FGSC_A4	1999835	2001960	An_kdmB_20h_HA_1_withCtrl_peak_1326	341	.	6.34557	36.462	34.1944	818
ChrI_A_nidulans_FGSC_A4	2004414	2004843	An_kdmB_20h_HA_1_withCtrl_peak_1327	107	.	3.56978	12.3536	10.7348	254
ChrI_A_nidulans_FGSC_A4	2031717	2032098	An_kdmB_20h_HA_1_withCtrl_peak_1328	62	.	3.10386	7.71172	6.26446	119
ChrI_A_nidulans_FGSC_A4	2038834	2039289	An_kdmB_20h_HA_1_withCtrl_peak_1329	104	.	4.15423	12.0834	10.4736	197
ChrI_A_nidulans_FGSC_A4	2040365	2040611	An_kdmB_20h_HA_1_withCtrl_peak_1330	36	.	2.66164	4.93857	3.62692	178
ChrI_A_nidulans_FGSC_A4	2041417	2041930	An_kdmB_20h_HA_1_withCtrl_peak_1331	35	.	2.68123	4.83162	3.52645	108
ChrI_A_nidulans_FGSC_A4	2043978	2044287	An_kdmB_20h_HA_1_withCtrl_peak_1332	52	.	3.15832	6.65431	5.25362	198
ChrI_A_nidulans_FGSC_A4	2049715	2051094	An_kdmB_20h_HA_1_withCtrl_peak_1333	213	.	4.90254	23.3238	21.3774	372
ChrI_A_nidulans_FGSC_A4	2054446	2054959	An_kdmB_20h_HA_1_withCtrl_peak_1334	645	.	9.72972	67.6061	64.5722	227
ChrI_A_nidulans_FGSC_A4	2056012	2056324	An_kdmB_20h_HA_1_withCtrl_peak_1335	151	.	4.41469	16.9291	15.1641	125
ChrI_A_nidulans_FGSC_A4	2057217	2057592	An_kdmB_20h_HA_1_withCtrl_peak_1336	115	.	4.39936	13.1512	11.5075	134
ChrI_A_nidulans_FGSC_A4	2090303	2097107	An_kdmB_20h_HA_1_withCtrl_peak_1337	907	.	10.5379	94.5405	90.7519	1524
ChrI_A_nidulans_FGSC_A4	2097286	2097498	An_kdmB_20h_HA_1_withCtrl_peak_1338	43	.	2.5552	5.68096	4.32762	92
ChrI_A_nidulans_FGSC_A4	2099363	2099574	An_kdmB_20h_HA_1_withCtrl_peak_1339	88	.	3.63673	10.3946	8.84314	80
ChrI_A_nidulans_FGSC_A4	2102996	2103423	An_kdmB_20h_HA_1_withCtrl_peak_1340	59	.	2.76339	7.40298	5.97033	251
ChrI_A_nidulans_FGSC_A4	2103555	2104404	An_kdmB_20h_HA_1_withCtrl_peak_1341	160	.	4.65517	17.8769	16.0828	212
ChrI_A_nidulans_FGSC_A4	2110605	2110819	An_kdmB_20h_HA_1_withCtrl_peak_1342	33	.	2.4986	4.63258	3.33827	150
ChrI_A_nidulans_FGSC_A4	2110946	2111702	An_kdmB_20h_HA_1_withCtrl_peak_1343	33	.	2.1979	4.63322	3.33878	188
ChrI_A_nidulans_FGSC_A4	2111908	2113043	An_kdmB_20h_HA_1_withCtrl_peak_1344	115	.	3.99025	13.2289	11.5821	185
ChrI_A_nidulans_FGSC_A4	2116165	2116368	An_kdmB_20h_HA_1_withCtrl_peak_1345	39	.	2.65766	5.24365	3.91459	73
ChrI_A_nidulans_FGSC_A4	2117138	2119533	An_kdmB_20h_HA_1_withCtrl_peak_1346	838	.	11.5298	87.3869	83.8147	815
ChrI_A_nidulans_FGSC_A4	2138647	2140880	An_kdmB_20h_HA_1_withCtrl_peak_1347	386	.	7.82448	40.981	38.6067	1942
ChrI_A_nidulans_FGSC_A4	2142886	2143519	An_kdmB_20h_HA_1_withCtrl_peak_1348	399	.	7.20932	42.363	39.9559	253
ChrI_A_nidulans_FGSC_A4	2146666	2147449	An_kdmB_20h_HA_1_withCtrl_peak_1349	161	.	4.68067	17.9756	16.1787	184
ChrI_A_nidulans_FGSC_A4	2155156	2155381	An_kdmB_20h_HA_1_withCtrl_peak_1350	62	.	3.10386	7.71172	6.26446	155
ChrI_A_nidulans_FGSC_A4	2155974	2156177	An_kdmB_20h_HA_1_withCtrl_peak_1351	22	.	2.11137	3.49162	2.27249	180
ChrI_A_nidulans_FGSC_A4	2159424	2159736	An_kdmB_20h_HA_1_withCtrl_peak_1352	102	.	3.90345	11.8221	10.2208	157
ChrI_A_nidulans_FGSC_A4	2187239	2187498	An_kdmB_20h_HA_1_withCtrl_peak_1353	41	.	2.46485	5.50398	4.16117	161
ChrI_A_nidulans_FGSC_A4	2201067	2201355	An_kdmB_20h_HA_1_withCtrl_peak_1354	39	.	2.77524	5.24491	3.91564	131
ChrI_A_nidulans_FGSC_A4	2201435	2201696	An_kdmB_20h_HA_1_withCtrl_peak_1355	40	.	2.60082	5.3818	4.04507	89
ChrI_A_nidulans_FGSC_A4	2281437	2281840	An_kdmB_20h_HA_1_withCtrl_peak_1356	118	.	4.51896	13.5213	11.8657	195
ChrI_A_nidulans_FGSC_A4	2284655	2284905	An_kdmB_20h_HA_1_withCtrl_peak_1357	34	.	2.37269	4.78278	3.47981	168
ChrI_A_nidulans_FGSC_A4	2299483	2299927	An_kdmB_20h_HA_1_withCtrl_peak_1358	27	.	2.31428	3.97298	2.71947	232
ChrI_A_nidulans_FGSC_A4	2301387	2301596	An_kdmB_20h_HA_1_withCtrl_peak_1359	34	.	2.42878	4.70021	3.40117	103
ChrI_A_nidulans_FGSC_A4	2308657	2310226	An_kdmB_20h_HA_1_withCtrl_peak_1360	154	.	4.94679	17.2399	15.4651	166
ChrI_A_nidulans_FGSC_A4	2310422	2311888	An_kdmB_20h_HA_1_withCtrl_peak_1361	237	.	5.12041	25.7693	23.7597	853
ChrI_A_nidulans_FGSC_A4	2316667	2317029	An_kdmB_20h_HA_1_withCtrl_peak_1362	84	.	3.53197	10.0371	8.49812	171
ChrI_A_nidulans_FGSC_A4	2324562	2329014	An_kdmB_20h_HA_1_withCtrl_peak_1363	729	.	9.54438	76.195	72.9262	2381
ChrI_A_nidulans_FGSC_A4	2329322	2330887	An_kdmB_20h_HA_1_withCtrl_peak_1364	81	.	3.41396	9.62766	8.10421	945
ChrI_A_nidulans_FGSC_A4	2334029	2334425	An_kdmB_20h_HA_1_withCtrl_peak_1365	77	.	3.26303	9.30916	7.79751	209
ChrI_A_nidulans_FGSC_A4	2371975	2372454	An_kdmB_20h_HA_1_withCtrl_peak_1366	187	.	5.09761	20.6217	18.7491	290
ChrI_A_nidulans_FGSC_A4	2379889	2381382	An_kdmB_20h_HA_1_withCtrl_peak_1367	124	.	3.92406	14.0738	12.4004	491
ChrI_A_nidulans_FGSC_A4	2398274	2400801	An_kdmB_20h_HA_1_withCtrl_peak_1368	215	.	5.18684	23.5248	21.5737	1408
ChrI_A_nidulans_FGSC_A4	2402624	2402892	An_kdmB_20h_HA_1_withCtrl_peak_1369	71	.	2.99138	8.67174	7.18557	112
ChrI_A_nidulans_FGSC_A4	2405726	2406655	An_kdmB_20h_HA_1_withCtrl_peak_1370	54	.	2.97551	6.90657	5.49467	633
ChrI_A_nidulans_FGSC_A4	2415115	2415381	An_kdmB_20h_HA_1_withCtrl_peak_1371	98	.	3.40685	11.4326	9.84392	112
ChrI_A_nidulans_FGSC_A4	2418259	2418773	An_kdmB_20h_HA_1_withCtrl_peak_1372	511	.	9.25714	53.7878	51.1071	188
ChrI_A_nidulans_FGSC_A4	2421366	2421574	An_kdmB_20h_HA_1_withCtrl_peak_1373	22	.	2.11137	3.49162	2.27249	35
ChrI_A_nidulans_FGSC_A4	2440600	2440953	An_kdmB_20h_HA_1_withCtrl_peak_1374	105	.	4.25923	12.1128	10.5023	176
ChrI_A_nidulans_FGSC_A4	2441133	2441440	An_kdmB_20h_HA_1_withCtrl_peak_1375	108	.	4.26996	12.4447	10.8238	114
ChrI_A_nidulans_FGSC_A4	2442152	2442546	An_kdmB_20h_HA_1_withCtrl_peak_1376	52	.	2.78317	6.6294	5.2326	90
ChrI_A_nidulans_FGSC_A4	2444455	2444751	An_kdmB_20h_HA_1_withCtrl_peak_1377	26	.	2.19017	3.94711	2.69557	171
ChrI_A_nidulans_FGSC_A4	2449326	2449750	An_kdmB_20h_HA_1_withCtrl_peak_1378	57	.	2.93478	7.1475	5.72612	317
ChrI_A_nidulans_FGSC_A4	2455013	2455309	An_kdmB_20h_HA_1_withCtrl_peak_1379	168	.	4.95918	18.6817	16.8641	177
ChrI_A_nidulans_FGSC_A4	2456841	2459897	An_kdmB_20h_HA_1_withCtrl_peak_1380	442	.	7.9798	46.8084	44.2978	2214
ChrI_A_nidulans_FGSC_A4	2469827	2470061	An_kdmB_20h_HA_1_withCtrl_peak_1381	29	.	2.41455	4.25605	2.98507	165
ChrI_A_nidulans_FGSC_A4	2471001	2471312	An_kdmB_20h_HA_1_withCtrl_peak_1382	81	.	3.43308	9.69448	8.1685	137
ChrI_A_nidulans_FGSC_A4	2471615	2471820	An_kdmB_20h_HA_1_withCtrl_peak_1383	55	.	2.99326	6.96275	5.54875	105
ChrI_A_nidulans_FGSC_A4	2474298	2475309	An_kdmB_20h_HA_1_withCtrl_peak_1384	267	.	6.07196	28.8001	26.7143	647
ChrI_A_nidulans_FGSC_A4	2476951	2477976	An_kdmB_20h_HA_1_withCtrl_peak_1385	149	.	4.43322	16.6908	14.934	329
ChrI_A_nidulans_FGSC_A4	2485864	2486113	An_kdmB_20h_HA_1_withCtrl_peak_1386	90	.	3.49104	10.6043	9.04453	112
ChrI_A_nidulans_FGSC_A4	2504021	2504243	An_kdmB_20h_HA_1_withCtrl_peak_1387	52	.	2.95289	6.64787	5.24859	88
ChrI_A_nidulans_FGSC_A4	2506924	2513391	An_kdmB_20h_HA_1_withCtrl_peak_1388	622	.	8.37054	65.2361	62.2638	1657
ChrI_A_nidulans_FGSC_A4	2516948	2517250	An_kdmB_20h_HA_1_withCtrl_peak_1389	37	.	2.61217	5.1105	3.78884	143
ChrI_A_nidulans_FGSC_A4	2522594	2523184	An_kdmB_20h_HA_1_withCtrl_peak_1390	95	.	3.94809	11.1511	9.57296	191
ChrI_A_nidulans_FGSC_A4	2545814	2546021	An_kdmB_20h_HA_1_withCtrl_peak_1391	39	.	2.66097	5.2533	3.92369	59
ChrI_A_nidulans_FGSC_A4	2550579	2551284	An_kdmB_20h_HA_1_withCtrl_peak_1392	399	.	7.20932	42.363	39.9559	411
ChrI_A_nidulans_FGSC_A4	2569995	2570250	An_kdmB_20h_HA_1_withCtrl_peak_1393	69	.	3.31386	8.39305	6.91977	82
ChrI_A_nidulans_FGSC_A4	2572868	2573225	An_kdmB_20h_HA_1_withCtrl_peak_1394	133	.	4.25037	15.0686	13.3632	263
ChrI_A_nidulans_FGSC_A4	2574882	2575626	An_kdmB_20h_HA_1_withCtrl_peak_1395	219	.	5.46476	23.9261	21.9646	188
ChrI_A_nidulans_FGSC_A4	2578101	2578565	An_kdmB_20h_HA_1_withCtrl_peak_1396	50	.	3.00092	6.41277	5.02398	311
ChrI_A_nidulans_FGSC_A4	2613676	2614463	An_kdmB_20h_HA_1_withCtrl_peak_1397	54	.	2.80665	6.88314	5.47422	238
ChrI_A_nidulans_FGSC_A4	2622625	2623214	An_kdmB_20h_HA_1_withCtrl_peak_1398	135	.	4.75442	15.2386	13.5279	156
ChrI_A_nidulans_FGSC_A4	2637989	2638387	An_kdmB_20h_HA_1_withCtrl_peak_1399	178	.	5.03039	19.6509	17.8052	175
ChrI_A_nidulans_FGSC_A4	2645463	2645681	An_kdmB_20h_HA_1_withCtrl_peak_1400	56	.	3.0849	7.05109	5.63453	126
ChrI_A_nidulans_FGSC_A4	2709438	2709744	An_kdmB_20h_HA_1_withCtrl_peak_1401	141	.	4.08827	15.8759	14.1445	160
ChrI_A_nidulans_FGSC_A4	2714816	2715168	An_kdmB_20h_HA_1_withCtrl_peak_1402	139	.	4.68722	15.6845	13.9599	163
ChrI_A_nidulans_FGSC_A4	2715541	2716758	An_kdmB_20h_HA_1_withCtrl_peak_1403	330	.	6.893	35.2749	33.036	686
ChrI_A_nidulans_FGSC_A4	2718741	2719745	An_kdmB_20h_HA_1_withCtrl_peak_1404	217	.	5.51374	23.7346	21.7785	587
ChrI_A_nidulans_FGSC_A4	2733630	2734371	An_kdmB_20h_HA_1_withCtrl_peak_1405	131	.	4.45657	14.8977	13.1974	605
ChrI_A_nidulans_FGSC_A4	2750961	2751407	An_kdmB_20h_HA_1_withCtrl_peak_1406	324	.	5.67589	34.7	32.4742	251
ChrI_A_nidulans_FGSC_A4	2751681	2751987	An_kdmB_20h_HA_1_withCtrl_peak_1407	35	.	2.44991	4.90276	3.59339	266
ChrI_A_nidulans_FGSC_A4	2754942	2755151	An_kdmB_20h_HA_1_withCtrl_peak_1408	24	.	2.27145	3.73268	2.49528	58
ChrI_A_nidulans_FGSC_A4	2758619	2758969	An_kdmB_20h_HA_1_withCtrl_peak_1409	42	.	2.67574	5.61598	4.26677	187
ChrI_A_nidulans_FGSC_A4	2766417	2766925	An_kdmB_20h_HA_1_withCtrl_peak_1410	102	.	3.56279	11.8395	10.2373	353
ChrI_A_nidulans_FGSC_A4	2774709	2774968	An_kdmB_20h_HA_1_withCtrl_peak_1411	71	.	2.94285	8.66177	7.17634	133
ChrI_A_nidulans_FGSC_A4	2789127	2791620	An_kdmB_20h_HA_1_withCtrl_peak_1412	509	.	8.19441	53.5883	50.9149	739
ChrI_A_nidulans_FGSC_A4	2823206	2823658	An_kdmB_20h_HA_1_withCtrl_peak_1413	343	.	6.98275	36.5862	34.3157	236
ChrI_A_nidulans_FGSC_A4	2824661	2824936	An_kdmB_20h_HA_1_withCtrl_peak_1414	55	.	3.04599	6.93306	5.52003	160
ChrI_A_nidulans_FGSC_A4	2825336	2826631	An_kdmB_20h_HA_1_withCtrl_peak_1415	679	.	8.43893	71.0576	67.9393	339
ChrI_A_nidulans_FGSC_A4	2828701	2829918	An_kdmB_20h_HA_1_withCtrl_peak_1416	124	.	4.31576	14.1018	12.427	989
ChrI_A_nidulans_FGSC_A4	2830031	2830503	An_kdmB_20h_HA_1_withCtrl_peak_1417	82	.	3.52653	9.77914	8.24964	251
ChrI_A_nidulans_FGSC_A4	2830593	2830794	An_kdmB_20h_HA_1_withCtrl_peak_1418	29	.	2.49496	4.19772	2.92988	125
ChrI_A_nidulans_FGSC_A4	2840976	2841314	An_kdmB_20h_HA_1_withCtrl_peak_1419	103	.	4.12627	11.9952	10.3884	177
ChrI_A_nidulans_FGSC_A4	2845722	2846586	An_kdmB_20h_HA_1_withCtrl_peak_1420	57	.	2.82897	7.13698	5.718	364
ChrI_A_nidulans_FGSC_A4	2851801	2853296	An_kdmB_20h_HA_1_withCtrl_peak_1421	206	.	5.22135	22.5678	20.6418	682
ChrI_A_nidulans_FGSC_A4	2861514	2861755	An_kdmB_20h_HA_1_withCtrl_peak_1422	75	.	3.50806	9.00459	7.5055	126
ChrI_A_nidulans_FGSC_A4	2865540	2866121	An_kdmB_20h_HA_1_withCtrl_peak_1423	735	.	8.49785	76.8778	73.5956	305
ChrI_A_nidulans_FGSC_A4	2866987	2868058	An_kdmB_20h_HA_1_withCtrl_peak_1424	226	.	5.26705	24.6089	22.6287	191
ChrI_A_nidulans_FGSC_A4	2882326	2882835	An_kdmB_20h_HA_1_withCtrl_peak_1425	73	.	3.31791	8.84747	7.35471	57
ChrI_A_nidulans_FGSC_A4	2885664	2886566	An_kdmB_20h_HA_1_withCtrl_peak_1426	84	.	3.44078	9.95305	8.41712	357
ChrI_A_nidulans_FGSC_A4	2898250	2898577	An_kdmB_20h_HA_1_withCtrl_peak_1427	70	.	3.49118	8.48039	7.00156	198
ChrI_A_nidulans_FGSC_A4	2908628	2908915	An_kdmB_20h_HA_1_withCtrl_peak_1428	99	.	3.99193	11.567	9.97445	178
ChrI_A_nidulans_FGSC_A4	2934420	2936331	An_kdmB_20h_HA_1_withCtrl_peak_1429	216	.	5.48303	23.614	21.6604	1010
ChrI_A_nidulans_FGSC_A4	2936573	2936921	An_kdmB_20h_HA_1_withCtrl_peak_1430	87	.	3.75	10.2587	8.71164	177
ChrI_A_nidulans_FGSC_A4	2937813	2938285	An_kdmB_20h_HA_1_withCtrl_peak_1431	81	.	3.62903	9.62468	8.10144	130
ChrI_A_nidulans_FGSC_A4	2938973	2939769	An_kdmB_20h_HA_1_withCtrl_peak_1432	222	.	5.73061	24.1728	22.2043	490
ChrI_A_nidulans_FGSC_A4	2954605	2954936	An_kdmB_20h_HA_1_withCtrl_peak_1433	115	.	3.83576	13.182	11.5368	132
ChrI_A_nidulans_FGSC_A4	2955927	2956201	An_kdmB_20h_HA_1_withCtrl_peak_1434	91	.	3.60082	10.7639	9.19914	131
ChrI_A_nidulans_FGSC_A4	2963790	2963990	An_kdmB_20h_HA_1_withCtrl_peak_1435	25	.	2.12487	3.84016	2.59606	172
ChrI_A_nidulans_FGSC_A4	2975635	2976425	An_kdmB_20h_HA_1_withCtrl_peak_1436	226	.	5.09968	24.5896	22.61	285
ChrI_A_nidulans_FGSC_A4	2993070	2993280	An_kdmB_20h_HA_1_withCtrl_peak_1437	29	.	2.22674	4.17733	2.91026	128
ChrI_A_nidulans_FGSC_A4	2993610	2993884	An_kdmB_20h_HA_1_withCtrl_peak_1438	104	.	3.97504	12.0657	10.4564	179
ChrI_A_nidulans_FGSC_A4	3000940	3003283	An_kdmB_20h_HA_1_withCtrl_peak_1439	980	.	11.0611	102.023	98.0268	646
ChrI_A_nidulans_FGSC_A4	3003666	3004069	An_kdmB_20h_HA_1_withCtrl_peak_1440	67	.	2.74887	8.17906	6.71267	179
ChrI_A_nidulans_FGSC_A4	3011439	3013492	An_kdmB_20h_HA_1_withCtrl_peak_1441	526	.	8.95794	55.4041	52.686	1576
ChrI_A_nidulans_FGSC_A4	3014280	3014666	An_kdmB_20h_HA_1_withCtrl_peak_1442	99	.	4.06971	11.5319	9.94076	227
ChrI_A_nidulans_FGSC_A4	3025861	3026334	An_kdmB_20h_HA_1_withCtrl_peak_1443	45	.	2.87589	5.87078	4.50901	368
ChrI_A_nidulans_FGSC_A4	3029800	3030574	An_kdmB_20h_HA_1_withCtrl_peak_1444	88	.	3.37652	10.4004	8.84819	685
ChrI_A_nidulans_FGSC_A4	3030740	3031071	An_kdmB_20h_HA_1_withCtrl_peak_1445	105	.	3.84921	12.1688	10.5565	148
ChrI_A_nidulans_FGSC_A4	3031488	3032102	An_kdmB_20h_HA_1_withCtrl_peak_1446	78	.	3.33958	9.36584	7.85274	300
ChrI_A_nidulans_FGSC_A4	3032292	3033064	An_kdmB_20h_HA_1_withCtrl_peak_1447	222	.	5.73061	24.1728	22.2043	214
ChrI_A_nidulans_FGSC_A4	3036238	3036462	An_kdmB_20h_HA_1_withCtrl_peak_1448	52	.	2.8898	6.63327	5.23554	122
ChrI_A_nidulans_FGSC_A4	3064823	3065466	An_kdmB_20h_HA_1_withCtrl_peak_1449	235	.	5.66716	25.5205	23.5169	188
ChrI_A_nidulans_FGSC_A4	3068748	3069030	An_kdmB_20h_HA_1_withCtrl_peak_1450	137	.	4.5429	15.5153	13.7959	154
ChrI_A_nidulans_FGSC_A4	3077387	3077705	An_kdmB_20h_HA_1_withCtrl_peak_1451	84	.	3.53197	10.0371	8.49812	149
ChrI_A_nidulans_FGSC_A4	3081381	3081609	An_kdmB_20h_HA_1_withCtrl_peak_1452	38	.	2.46395	5.22431	3.89547	176
ChrI_A_nidulans_FGSC_A4	3166042	3167068	An_kdmB_20h_HA_1_withCtrl_peak_1453	849	.	10.3567	88.5096	84.9038	477
ChrI_A_nidulans_FGSC_A4	3175060	3177110	An_kdmB_20h_HA_1_withCtrl_peak_1454	352	.	7.58857	37.5275	35.2344	166
ChrI_A_nidulans_FGSC_A4	3177212	3177489	An_kdmB_20h_HA_1_withCtrl_peak_1455	101	.	4.14057	11.7509	10.1525	107
ChrI_A_nidulans_FGSC_A4	3179894	3180723	An_kdmB_20h_HA_1_withCtrl_peak_1456	262	.	5.85426	28.3087	26.2346	435
ChrI_A_nidulans_FGSC_A4	3181453	3181667	An_kdmB_20h_HA_1_withCtrl_peak_1457	67	.	3.4856	8.22879	6.7605	49
ChrI_A_nidulans_FGSC_A4	3192833	3193426	An_kdmB_20h_HA_1_withCtrl_peak_1458	650	.	7.35027	68.0911	65.0519	230
ChrI_A_nidulans_FGSC_A4	3197047	3197723	An_kdmB_20h_HA_1_withCtrl_peak_1459	1207	.	8.98022	125.343	120.723	442
ChrI_A_nidulans_FGSC_A4	3228743	3230280	An_kdmB_20h_HA_1_withCtrl_peak_1460	226	.	4.6345	24.6717	22.6906	929
ChrI_A_nidulans_FGSC_A4	3240005	3240660	An_kdmB_20h_HA_1_withCtrl_peak_1461	135	.	4.23619	15.3122	13.599	213
ChrI_A_nidulans_FGSC_A4	3245748	3246003	An_kdmB_20h_HA_1_withCtrl_peak_1462	52	.	3.15832	6.65431	5.25362	100
ChrI_A_nidulans_FGSC_A4	3247051	3247646	An_kdmB_20h_HA_1_withCtrl_peak_1463	138	.	4.22275	15.5564	13.835	211
ChrI_A_nidulans_FGSC_A4	3256391	3256704	An_kdmB_20h_HA_1_withCtrl_peak_1464	178	.	5.45002	19.6566	17.8107	178
ChrI_A_nidulans_FGSC_A4	3283303	3284050	An_kdmB_20h_HA_1_withCtrl_peak_1465	54	.	2.97551	6.90657	5.49467	147
ChrI_A_nidulans_FGSC_A4	3288962	3295542	An_kdmB_20h_HA_1_withCtrl_peak_1466	490	.	6.59548	51.654	49.0273	2000
ChrI_A_nidulans_FGSC_A4	3307965	3308286	An_kdmB_20h_HA_1_withCtrl_peak_1467	43	.	2.59123	5.6543	4.30263	181
ChrI_A_nidulans_FGSC_A4	3319483	3319722	An_kdmB_20h_HA_1_withCtrl_peak_1468	63	.	3.18003	7.75312	6.30448	120
ChrI_A_nidulans_FGSC_A4	3320641	3321035	An_kdmB_20h_HA_1_withCtrl_peak_1469	284	.	6.89516	30.6095	28.4803	231
ChrI_A_nidulans_FGSC_A4	3337192	3337649	An_kdmB_20h_HA_1_withCtrl_peak_1470	514	.	9.20355	54.1489	51.4599	263
ChrI_A_nidulans_FGSC_A4	3339762	3340064	An_kdmB_20h_HA_1_withCtrl_peak_1471	82	.	3.84491	9.76013	8.23167	124
ChrI_A_nidulans_FGSC_A4	3343528	3343784	An_kdmB_20h_HA_1_withCtrl_peak_1472	54	.	2.85697	6.88303	5.47422	93
ChrI_A_nidulans_FGSC_A4	3344496	3345189	An_kdmB_20h_HA_1_withCtrl_peak_1473	208	.	4.7953	22.8208	20.8879	319
ChrI_A_nidulans_FGSC_A4	3351557	3352115	An_kdmB_20h_HA_1_withCtrl_peak_1474	239	.	5.98653	25.9521	23.9378	329
ChrI_A_nidulans_FGSC_A4	3365564	3365818	An_kdmB_20h_HA_1_withCtrl_peak_1475	75	.	3.25103	9.05032	7.54904	128
ChrI_A_nidulans_FGSC_A4	3369648	3370273	An_kdmB_20h_HA_1_withCtrl_peak_1476	524	.	9.31183	55.1682	52.4538	329
ChrI_A_nidulans_FGSC_A4	3374623	3374834	An_kdmB_20h_HA_1_withCtrl_peak_1477	36	.	2.30656	4.92614	3.61494	34
ChrI_A_nidulans_FGSC_A4	3377280	3377673	An_kdmB_20h_HA_1_withCtrl_peak_1478	143	.	4.91693	16.0982	14.3598	198
ChrI_A_nidulans_FGSC_A4	3380538	3380866	An_kdmB_20h_HA_1_withCtrl_peak_1479	81	.	3.34955	9.62473	8.10144	178
ChrI_A_nidulans_FGSC_A4	3390150	3390675	An_kdmB_20h_HA_1_withCtrl_peak_1480	263	.	5.29513	28.463	26.3853	196
ChrI_A_nidulans_FGSC_A4	3394127	3395535	An_kdmB_20h_HA_1_withCtrl_peak_1481	426	.	7.48309	45.0961	42.6247	521
ChrI_A_nidulans_FGSC_A4	3395675	3397088	An_kdmB_20h_HA_1_withCtrl_peak_1482	284	.	5.56755	30.5865	28.4577	1065
ChrI_A_nidulans_FGSC_A4	3397233	3397646	An_kdmB_20h_HA_1_withCtrl_peak_1483	118	.	3.65743	13.4705	11.8165	198
ChrI_A_nidulans_FGSC_A4	3399819	3400968	An_kdmB_20h_HA_1_withCtrl_peak_1484	453	.	6.88675	47.8734	45.3371	285
ChrI_A_nidulans_FGSC_A4	3401977	3402356	An_kdmB_20h_HA_1_withCtrl_peak_1485	38	.	2.56871	5.1316	3.80834	276
ChrI_A_nidulans_FGSC_A4	3403124	3403545	An_kdmB_20h_HA_1_withCtrl_peak_1486	69	.	3.38709	8.39889	6.92493	187
ChrI_A_nidulans_FGSC_A4	3433034	3433255	An_kdmB_20h_HA_1_withCtrl_peak_1487	39	.	2.52131	5.27482	3.94407	91
ChrI_A_nidulans_FGSC_A4	3439632	3440733	An_kdmB_20h_HA_1_withCtrl_peak_1488	105	.	3.65029	12.1896	10.5764	198
ChrI_A_nidulans_FGSC_A4	3464395	3464833	An_kdmB_20h_HA_1_withCtrl_peak_1489	241	.	5.82584	26.1544	24.1347	232
ChrI_A_nidulans_FGSC_A4	3471760	3472425	An_kdmB_20h_HA_1_withCtrl_peak_1490	184	.	4.22903	20.3321	18.4672	275
ChrI_A_nidulans_FGSC_A4	3473857	3474229	An_kdmB_20h_HA_1_withCtrl_peak_1491	57	.	2.7835	7.14184	5.72142	131
ChrI_A_nidulans_FGSC_A4	3512437	3512641	An_kdmB_20h_HA_1_withCtrl_peak_1492	34	.	2.39929	4.73992	3.43917	27
ChrI_A_nidulans_FGSC_A4	3538478	3539485	An_kdmB_20h_HA_1_withCtrl_peak_1493	450	.	6.58702	47.5372	45.009	284
ChrI_A_nidulans_FGSC_A4	3556358	3558523	An_kdmB_20h_HA_1_withCtrl_peak_1494	710	.	9.50932	74.2374	71.0207	1136
ChrI_A_nidulans_FGSC_A4	3558698	3559153	An_kdmB_20h_HA_1_withCtrl_peak_1495	27	.	2.28872	4.02043	2.76272	164
ChrI_A_nidulans_FGSC_A4	3561363	3561658	An_kdmB_20h_HA_1_withCtrl_peak_1496	99	.	3.90685	11.5626	9.97054	148
ChrI_A_nidulans_FGSC_A4	3562854	3563133	An_kdmB_20h_HA_1_withCtrl_peak_1497	34	.	2.39929	4.73992	3.43917	90
ChrI_A_nidulans_FGSC_A4	3563992	3564540	An_kdmB_20h_HA_1_withCtrl_peak_1498	163	.	4.81633	18.1547	16.3519	433
ChrI_A_nidulans_FGSC_A4	3565510	3566199	An_kdmB_20h_HA_1_withCtrl_peak_1499	124	.	3.92406	14.0738	12.4004	169
ChrI_A_nidulans_FGSC_A4	3577540	3578055	An_kdmB_20h_HA_1_withCtrl_peak_1500	144	.	3.97682	16.226	14.4839	316
ChrI_A_nidulans_FGSC_A4	3581473	3581694	An_kdmB_20h_HA_1_withCtrl_peak_1501	40	.	2.52599	5.43482	4.09491	83
ChrI_A_nidulans_FGSC_A4	3622846	3623098	An_kdmB_20h_HA_1_withCtrl_peak_1502	145	.	5.08077	16.2585	14.5146	97
ChrI_A_nidulans_FGSC_A4	3662865	3663194	An_kdmB_20h_HA_1_withCtrl_peak_1503	215	.	4.87658	23.5474	21.5944	166
ChrI_A_nidulans_FGSC_A4	3671013	3671213	An_kdmB_20h_HA_1_withCtrl_peak_1504	32	.	2.60904	4.48935	3.20344	110
ChrI_A_nidulans_FGSC_A4	3722756	3723086	An_kdmB_20h_HA_1_withCtrl_peak_1505	40	.	2.69453	5.35095	4.01676	236
ChrI_A_nidulans_FGSC_A4	3729545	3729745	An_kdmB_20h_HA_1_withCtrl_peak_1506	23	.	2.33441	3.53075	2.30799	175
ChrI_A_nidulans_FGSC_A4	3732560	3733062	An_kdmB_20h_HA_1_withCtrl_peak_1507	463	.	7.65463	48.9211	46.3601	297
ChrI_A_nidulans_FGSC_A4	3733667	3734447	An_kdmB_20h_HA_1_withCtrl_peak_1508	59	.	2.76339	7.40298	5.97033	286
ChrI_A_nidulans_FGSC_A4	3749442	3749671	An_kdmB_20h_HA_1_withCtrl_peak_1509	115	.	4.5315	13.2409	11.5934	128
ChrVIII_A_nidulans_FGSC_A4	16546	16862	An_kdmB_20h_HA_1_withCtrl_peak_1510	134	.	4.82621	15.1264	13.4194	136
ChrVIII_A_nidulans_FGSC_A4	16966	17416	An_kdmB_20h_HA_1_withCtrl_peak_1511	123	.	4.66882	13.977	12.3064	287
ChrVIII_A_nidulans_FGSC_A4	18479	19107	An_kdmB_20h_HA_1_withCtrl_peak_1512	699	.	10.5412	73.1491	69.9665	235
ChrVIII_A_nidulans_FGSC_A4	25567	26143	An_kdmB_20h_HA_1_withCtrl_peak_1513	140	.	4.71774	15.7868	14.0586	173
ChrVIII_A_nidulans_FGSC_A4	34446	34723	An_kdmB_20h_HA_1_withCtrl_peak_1514	56	.	3.14714	7.03355	5.61754	108
ChrVIII_A_nidulans_FGSC_A4	50715	50974	An_kdmB_20h_HA_1_withCtrl_peak_1515	81	.	3.43308	9.69448	8.1685	116
ChrVIII_A_nidulans_FGSC_A4	60818	61101	An_kdmB_20h_HA_1_withCtrl_peak_1516	77	.	3.51461	9.26291	7.75344	95
ChrVIII_A_nidulans_FGSC_A4	101586	101842	An_kdmB_20h_HA_1_withCtrl_peak_1517	128	.	4.28118	14.5836	12.8937	142
ChrVIII_A_nidulans_FGSC_A4	105473	105897	An_kdmB_20h_HA_1_withCtrl_peak_1518	106	.	4.1129	12.2404	10.6257	154
ChrVIII_A_nidulans_FGSC_A4	106074	106767	An_kdmB_20h_HA_1_withCtrl_peak_1519	158	.	4.68148	17.6481	15.8611	401
ChrVIII_A_nidulans_FGSC_A4	174806	175253	An_kdmB_20h_HA_1_withCtrl_peak_1520	82	.	3.609	9.80795	8.27762	249
ChrVIII_A_nidulans_FGSC_A4	179963	180605	An_kdmB_20h_HA_1_withCtrl_peak_1521	389	.	6.60153	41.2923	38.9098	467
ChrVIII_A_nidulans_FGSC_A4	201732	202552	An_kdmB_20h_HA_1_withCtrl_peak_1522	117	.	3.8328	13.4356	11.7823	632
ChrVIII_A_nidulans_FGSC_A4	205997	206385	An_kdmB_20h_HA_1_withCtrl_peak_1523	88	.	3.88179	10.4032	8.85064	138
ChrVIII_A_nidulans_FGSC_A4	209882	210933	An_kdmB_20h_HA_1_withCtrl_peak_1524	516	.	10.3819	54.3699	51.6776	569
ChrVIII_A_nidulans_FGSC_A4	216038	216342	An_kdmB_20h_HA_1_withCtrl_peak_1525	182	.	4.95877	20.0809	18.223	153
ChrVIII_A_nidulans_FGSC_A4	219242	219725	An_kdmB_20h_HA_1_withCtrl_peak_1526	185	.	5.44354	20.3992	18.5336	197
ChrVIII_A_nidulans_FGSC_A4	221549	221775	An_kdmB_20h_HA_1_withCtrl_peak_1527	47	.	3.021	6.08429	4.71327	53
ChrVIII_A_nidulans_FGSC_A4	230156	230450	An_kdmB_20h_HA_1_withCtrl_peak_1528	104	.	3.74361	12.0423	10.4337	124
ChrVIII_A_nidulans_FGSC_A4	231941	232195	An_kdmB_20h_HA_1_withCtrl_peak_1529	31	.	2.46022	4.38388	3.10453	67
ChrVIII_A_nidulans_FGSC_A4	235096	235556	An_kdmB_20h_HA_1_withCtrl_peak_1530	296	.	6.17463	31.7819	29.6246	184
ChrVIII_A_nidulans_FGSC_A4	238384	238758	An_kdmB_20h_HA_1_withCtrl_peak_1531	56	.	3.21748	7.02563	5.60977	199
ChrVIII_A_nidulans_FGSC_A4	275398	275623	An_kdmB_20h_HA_1_withCtrl_peak_1532	50	.	2.67209	6.40179	5.01342	49
ChrVIII_A_nidulans_FGSC_A4	277308	277553	An_kdmB_20h_HA_1_withCtrl_peak_1533	63	.	3.18003	7.75312	6.30448	95
ChrVIII_A_nidulans_FGSC_A4	315392	315647	An_kdmB_20h_HA_1_withCtrl_peak_1534	57	.	3.06646	7.19283	5.76811	158
ChrVIII_A_nidulans_FGSC_A4	329121	329674	An_kdmB_20h_HA_1_withCtrl_peak_1535	509	.	8.80434	53.6166	50.9414	270
ChrVIII_A_nidulans_FGSC_A4	332057	334322	An_kdmB_20h_HA_1_withCtrl_peak_1536	807	.	9.91525	84.2144	80.7277	653
ChrVIII_A_nidulans_FGSC_A4	336835	337379	An_kdmB_20h_HA_1_withCtrl_peak_1537	286	.	6.14218	30.788	28.654	293
ChrVIII_A_nidulans_FGSC_A4	338215	338518	An_kdmB_20h_HA_1_withCtrl_peak_1538	149	.	4.80329	16.7494	14.9896	143
ChrVIII_A_nidulans_FGSC_A4	462253	462575	An_kdmB_20h_HA_1_withCtrl_peak_1539	82	.	3.52653	9.77914	8.24964	172
ChrVIII_A_nidulans_FGSC_A4	473050	473412	An_kdmB_20h_HA_1_withCtrl_peak_1540	82	.	3.52653	9.77914	8.24964	175
ChrVIII_A_nidulans_FGSC_A4	477215	478530	An_kdmB_20h_HA_1_withCtrl_peak_1541	679	.	10.3442	71.0165	67.9033	876
ChrVIII_A_nidulans_FGSC_A4	479031	480031	An_kdmB_20h_HA_1_withCtrl_peak_1542	54	.	2.71983	6.90184	5.49074	698
ChrVIII_A_nidulans_FGSC_A4	481663	482664	An_kdmB_20h_HA_1_withCtrl_peak_1543	1306	.	13.3032	135.634	130.675	381
ChrVIII_A_nidulans_FGSC_A4	483189	483394	An_kdmB_20h_HA_1_withCtrl_peak_1544	47	.	2.85678	6.17177	4.79422	54
ChrVIII_A_nidulans_FGSC_A4	510079	510336	An_kdmB_20h_HA_1_withCtrl_peak_1545	45	.	2.58302	5.92765	4.56224	96
ChrVIII_A_nidulans_FGSC_A4	513239	513801	An_kdmB_20h_HA_1_withCtrl_peak_1546	300	.	6.1749	32.2108	30.0431	323
ChrVIII_A_nidulans_FGSC_A4	539523	539964	An_kdmB_20h_HA_1_withCtrl_peak_1547	222	.	5.8639	24.261	22.2907	187
ChrVIII_A_nidulans_FGSC_A4	622797	623729	An_kdmB_20h_HA_1_withCtrl_peak_1548	509	.	7.06237	53.6088	50.9346	358
ChrVIII_A_nidulans_FGSC_A4	634603	635687	An_kdmB_20h_HA_1_withCtrl_peak_1549	148	.	4.06381	16.623	14.868	411
ChrVIII_A_nidulans_FGSC_A4	640377	640780	An_kdmB_20h_HA_1_withCtrl_peak_1550	99	.	4.15591	11.5075	9.91682	210
ChrVIII_A_nidulans_FGSC_A4	641356	641871	An_kdmB_20h_HA_1_withCtrl_peak_1551	278	.	5.45087	30.0026	27.8878	302
ChrVIII_A_nidulans_FGSC_A4	646459	647894	An_kdmB_20h_HA_1_withCtrl_peak_1552	860	.	10.5784	89.7216	86.0791	353
ChrVIII_A_nidulans_FGSC_A4	647985	648250	An_kdmB_20h_HA_1_withCtrl_peak_1553	40	.	2.52599	5.43482	4.09491	112
ChrVIII_A_nidulans_FGSC_A4	667294	667674	An_kdmB_20h_HA_1_withCtrl_peak_1554	184	.	4.92581	20.2991	18.4347	227
ChrVIII_A_nidulans_FGSC_A4	669147	669472	An_kdmB_20h_HA_1_withCtrl_peak_1555	22	.	2.25069	3.44331	2.22736	79
ChrVIII_A_nidulans_FGSC_A4	688836	690338	An_kdmB_20h_HA_1_withCtrl_peak_1556	938	.	10.7621	97.7291	93.8553	696
ChrVIII_A_nidulans_FGSC_A4	695799	696073	An_kdmB_20h_HA_1_withCtrl_peak_1557	69	.	3.08732	8.45566	6.97788	108
ChrVIII_A_nidulans_FGSC_A4	699760	699965	An_kdmB_20h_HA_1_withCtrl_peak_1558	33	.	2.46168	4.6642	3.36749	143
ChrVIII_A_nidulans_FGSC_A4	729653	729880	An_kdmB_20h_HA_1_withCtrl_peak_1559	38	.	2.52998	5.15814	3.83293	89
ChrVIII_A_nidulans_FGSC_A4	746587	746941	An_kdmB_20h_HA_1_withCtrl_peak_1560	105	.	3.65029	12.1896	10.5764	143
ChrVIII_A_nidulans_FGSC_A4	747154	747356	An_kdmB_20h_HA_1_withCtrl_peak_1561	20	.	2.13181	3.24242	2.04202	36
ChrVIII_A_nidulans_FGSC_A4	750289	750560	An_kdmB_20h_HA_1_withCtrl_peak_1562	54	.	3.0269	6.87491	5.46788	84
ChrVIII_A_nidulans_FGSC_A4	754449	755341	An_kdmB_20h_HA_1_withCtrl_peak_1563	1117	.	11.3405	116.132	111.786	277
ChrVIII_A_nidulans_FGSC_A4	782505	782771	An_kdmB_20h_HA_1_withCtrl_peak_1564	35	.	2.65079	4.90907	3.59943	71
ChrVIII_A_nidulans_FGSC_A4	786712	787152	An_kdmB_20h_HA_1_withCtrl_peak_1565	50	.	2.60084	6.44733	5.05682	333
ChrVIII_A_nidulans_FGSC_A4	792238	793951	An_kdmB_20h_HA_1_withCtrl_peak_1566	607	.	7.06756	63.6645	60.7297	620
ChrVIII_A_nidulans_FGSC_A4	802024	802600	An_kdmB_20h_HA_1_withCtrl_peak_1567	351	.	6.4596	37.4511	35.1596	196
ChrVIII_A_nidulans_FGSC_A4	806984	807526	An_kdmB_20h_HA_1_withCtrl_peak_1568	579	.	9.67505	60.7955	57.933	309
ChrVIII_A_nidulans_FGSC_A4	825481	825841	An_kdmB_20h_HA_1_withCtrl_peak_1569	35	.	2.44991	4.90276	3.59339	234
ChrVIII_A_nidulans_FGSC_A4	830632	830867	An_kdmB_20h_HA_1_withCtrl_peak_1570	33	.	2.185	4.69227	3.39494	103
ChrVIII_A_nidulans_FGSC_A4	844320	844548	An_kdmB_20h_HA_1_withCtrl_peak_1571	74	.	3.29218	8.97899	7.4807	148
ChrVIII_A_nidulans_FGSC_A4	884874	885335	An_kdmB_20h_HA_1_withCtrl_peak_1572	750	.	10.8448	78.3355	75.0111	282
ChrVIII_A_nidulans_FGSC_A4	886168	887093	An_kdmB_20h_HA_1_withCtrl_peak_1573	381	.	7.5752	40.4914	38.1282	512
ChrVIII_A_nidulans_FGSC_A4	889866	890073	An_kdmB_20h_HA_1_withCtrl_peak_1574	41	.	2.88368	5.53292	4.18874	108
ChrVIII_A_nidulans_FGSC_A4	895959	896169	An_kdmB_20h_HA_1_withCtrl_peak_1575	31	.	2.42449	4.41824	3.13651	95
ChrVIII_A_nidulans_FGSC_A4	914951	915334	An_kdmB_20h_HA_1_withCtrl_peak_1576	69	.	3.08732	8.45566	6.97788	193
ChrVIII_A_nidulans_FGSC_A4	929781	930120	An_kdmB_20h_HA_1_withCtrl_peak_1577	45	.	2.65993	5.88328	4.52049	265
ChrVIII_A_nidulans_FGSC_A4	934210	934802	An_kdmB_20h_HA_1_withCtrl_peak_1578	37	.	2.40488	5.0223	3.70519	461
ChrVIII_A_nidulans_FGSC_A4	937437	938362	An_kdmB_20h_HA_1_withCtrl_peak_1579	120	.	3.89013	13.6657	12.0053	257
ChrVIII_A_nidulans_FGSC_A4	953414	953656	An_kdmB_20h_HA_1_withCtrl_peak_1580	102	.	3.76488	11.8624	10.2597	132
ChrVIII_A_nidulans_FGSC_A4	959925	960282	An_kdmB_20h_HA_1_withCtrl_peak_1581	77	.	3.51461	9.26291	7.75344	116
ChrVIII_A_nidulans_FGSC_A4	974370	974731	An_kdmB_20h_HA_1_withCtrl_peak_1582	281	.	5.93172	30.2889	28.1667	204
ChrVIII_A_nidulans_FGSC_A4	978327	978674	An_kdmB_20h_HA_1_withCtrl_peak_1583	172	.	4.88954	19.1168	17.2856	170
ChrVIII_A_nidulans_FGSC_A4	984473	984953	An_kdmB_20h_HA_1_withCtrl_peak_1584	61	.	3.35154	7.61893	6.17842	371
ChrVIII_A_nidulans_FGSC_A4	989740	989940	An_kdmB_20h_HA_1_withCtrl_peak_1585	18	.	2.10876	3.07944	1.89171	38
ChrVIII_A_nidulans_FGSC_A4	1003487	1003702	An_kdmB_20h_HA_1_withCtrl_peak_1586	40	.	2.81529	5.35178	4.01736	74
ChrVIII_A_nidulans_FGSC_A4	1008536	1009095	An_kdmB_20h_HA_1_withCtrl_peak_1587	288	.	6.08108	30.9476	28.8094	363
ChrVIII_A_nidulans_FGSC_A4	1017419	1018111	An_kdmB_20h_HA_1_withCtrl_peak_1588	163	.	4.73251	18.1752	16.372	299
ChrVIII_A_nidulans_FGSC_A4	1046281	1050293	An_kdmB_20h_HA_1_withCtrl_peak_1589	367	.	5.94876	39.0667	36.7364	3040
ChrVIII_A_nidulans_FGSC_A4	1052086	1053407	An_kdmB_20h_HA_1_withCtrl_peak_1590	660	.	8.77118	69.1119	66.0434	683
ChrVIII_A_nidulans_FGSC_A4	1063372	1063805	An_kdmB_20h_HA_1_withCtrl_peak_1591	220	.	4.68885	23.9709	22.0079	235
ChrVIII_A_nidulans_FGSC_A4	1094251	1094921	An_kdmB_20h_HA_1_withCtrl_peak_1592	70	.	3.15252	8.48856	7.00858	518
ChrVIII_A_nidulans_FGSC_A4	1095092	1095503	An_kdmB_20h_HA_1_withCtrl_peak_1593	454	.	7.56765	47.9971	45.4568	216
ChrVIII_A_nidulans_FGSC_A4	1102817	1103216	An_kdmB_20h_HA_1_withCtrl_peak_1594	42	.	2.70918	5.55656	4.21131	124
ChrVIII_A_nidulans_FGSC_A4	1111644	1111931	An_kdmB_20h_HA_1_withCtrl_peak_1595	40	.	2.52599	5.43482	4.09491	90
ChrVIII_A_nidulans_FGSC_A4	1113146	1113408	An_kdmB_20h_HA_1_withCtrl_peak_1596	80	.	3.52075	9.52109	8.00173	148
ChrVIII_A_nidulans_FGSC_A4	1124514	1124757	An_kdmB_20h_HA_1_withCtrl_peak_1597	30	.	2.30332	4.30681	3.03216	132
ChrVIII_A_nidulans_FGSC_A4	1135144	1135652	An_kdmB_20h_HA_1_withCtrl_peak_1598	59	.	3.12375	7.3712	5.94135	113
ChrVIII_A_nidulans_FGSC_A4	1140295	1140617	An_kdmB_20h_HA_1_withCtrl_peak_1599	124	.	4.16131	14.1454	12.4694	138
ChrVIII_A_nidulans_FGSC_A4	1145755	1146035	An_kdmB_20h_HA_1_withCtrl_peak_1600	125	.	4.3423	14.1934	12.5167	149
ChrVIII_A_nidulans_FGSC_A4	1147798	1148116	An_kdmB_20h_HA_1_withCtrl_peak_1601	48	.	2.92225	6.18537	4.80697	118
ChrVIII_A_nidulans_FGSC_A4	1153306	1155089	An_kdmB_20h_HA_1_withCtrl_peak_1602	464	.	7.47845	49.0601	46.4952	553
ChrVIII_A_nidulans_FGSC_A4	1158116	1158522	An_kdmB_20h_HA_1_withCtrl_peak_1603	59	.	3.01695	7.42349	5.98861	100
ChrVIII_A_nidulans_FGSC_A4	1159473	1160540	An_kdmB_20h_HA_1_withCtrl_peak_1604	93	.	3.02575	10.9382	9.36693	760
ChrVIII_A_nidulans_FGSC_A4	1168079	1168439	An_kdmB_20h_HA_1_withCtrl_peak_1605	54	.	2.71983	6.90184	5.49074	244
ChrVIII_A_nidulans_FGSC_A4	1168658	1169325	An_kdmB_20h_HA_1_withCtrl_peak_1606	237	.	5.53774	25.7719	23.762	482
ChrVIII_A_nidulans_FGSC_A4	1169563	1171647	An_kdmB_20h_HA_1_withCtrl_peak_1607	187	.	5.09761	20.6217	18.7491	1297
ChrVIII_A_nidulans_FGSC_A4	1172153	1172768	An_kdmB_20h_HA_1_withCtrl_peak_1608	68	.	3.21089	8.27265	6.80193	430
ChrVIII_A_nidulans_FGSC_A4	1182732	1183365	An_kdmB_20h_HA_1_withCtrl_peak_1609	147	.	4.62857	16.4665	14.7166	223
ChrVIII_A_nidulans_FGSC_A4	1207925	1208193	An_kdmB_20h_HA_1_withCtrl_peak_1610	57	.	2.93478	7.1475	5.72612	183
ChrVIII_A_nidulans_FGSC_A4	1208827	1209099	An_kdmB_20h_HA_1_withCtrl_peak_1611	62	.	3.29536	7.67813	6.23343	105
ChrVIII_A_nidulans_FGSC_A4	1218513	1219353	An_kdmB_20h_HA_1_withCtrl_peak_1612	519	.	8.90554	54.6131	51.9126	301
ChrVIII_A_nidulans_FGSC_A4	1219546	1219813	An_kdmB_20h_HA_1_withCtrl_peak_1613	61	.	3.251	7.54755	6.10859	162
ChrVIII_A_nidulans_FGSC_A4	1222102	1222452	An_kdmB_20h_HA_1_withCtrl_peak_1614	85	.	3.36798	10.142	8.59916	165
ChrVIII_A_nidulans_FGSC_A4	1236360	1236560	An_kdmB_20h_HA_1_withCtrl_peak_1615	22	.	2.12519	3.43033	2.21546	25
ChrVIII_A_nidulans_FGSC_A4	1244013	1245121	An_kdmB_20h_HA_1_withCtrl_peak_1616	126	.	4.29796	14.3422	12.6596	750
ChrVIII_A_nidulans_FGSC_A4	1254733	1255192	An_kdmB_20h_HA_1_withCtrl_peak_1617	207	.	5.87681	22.6711	20.7423	197
ChrVIII_A_nidulans_FGSC_A4	1265454	1265838	An_kdmB_20h_HA_1_withCtrl_peak_1618	75	.	3.50806	9.00459	7.5055	251
ChrVIII_A_nidulans_FGSC_A4	1272802	1275586	An_kdmB_20h_HA_1_withCtrl_peak_1619	590	.	8.56515	61.918	59.0292	741
ChrVIII_A_nidulans_FGSC_A4	1296424	1296818	An_kdmB_20h_HA_1_withCtrl_peak_1620	69	.	2.92595	8.40748	6.93276	206
ChrVIII_A_nidulans_FGSC_A4	1311804	1312080	An_kdmB_20h_HA_1_withCtrl_peak_1621	56	.	3.16861	7.09585	5.6783	162
ChrVIII_A_nidulans_FGSC_A4	1336555	1336828	An_kdmB_20h_HA_1_withCtrl_peak_1622	17	.	1.91116	2.96461	1.78611	47
ChrVIII_A_nidulans_FGSC_A4	1339503	1341190	An_kdmB_20h_HA_1_withCtrl_peak_1623	543	.	7.40136	57.0784	54.3154	1033
ChrVIII_A_nidulans_FGSC_A4	1341824	1342214	An_kdmB_20h_HA_1_withCtrl_peak_1624	138	.	3.48821	15.5444	13.824	204
ChrVIII_A_nidulans_FGSC_A4	1362243	1362961	An_kdmB_20h_HA_1_withCtrl_peak_1625	110	.	3.65335	12.7021	11.0721	192
ChrVIII_A_nidulans_FGSC_A4	1374910	1375305	An_kdmB_20h_HA_1_withCtrl_peak_1626	238	.	5.95102	25.8181	23.8073	146
ChrVIII_A_nidulans_FGSC_A4	1380321	1381210	An_kdmB_20h_HA_1_withCtrl_peak_1627	119	.	4.2542	13.5895	11.9313	192
ChrVIII_A_nidulans_FGSC_A4	1383800	1384559	An_kdmB_20h_HA_1_withCtrl_peak_1628	391	.	5.88515	41.5765	39.187	294
ChrVIII_A_nidulans_FGSC_A4	1387177	1387651	An_kdmB_20h_HA_1_withCtrl_peak_1629	103	.	3.85306	11.9159	10.3116	151
ChrVIII_A_nidulans_FGSC_A4	1405357	1406126	An_kdmB_20h_HA_1_withCtrl_peak_1630	215	.	5.45267	23.4944	21.5448	357
ChrVIII_A_nidulans_FGSC_A4	1421667	1422206	An_kdmB_20h_HA_1_withCtrl_peak_1631	64	.	3.054	7.93984	6.48265	255
ChrVIII_A_nidulans_FGSC_A4	1433062	1433342	An_kdmB_20h_HA_1_withCtrl_peak_1632	88	.	3.63673	10.3946	8.84314	136
ChrVIII_A_nidulans_FGSC_A4	1436892	1437199	An_kdmB_20h_HA_1_withCtrl_peak_1633	33	.	2.4986	4.63258	3.33827	157
ChrVIII_A_nidulans_FGSC_A4	1440425	1440908	An_kdmB_20h_HA_1_withCtrl_peak_1634	174	.	4.83125	19.2342	17.4007	163
ChrVIII_A_nidulans_FGSC_A4	1444019	1444401	An_kdmB_20h_HA_1_withCtrl_peak_1635	52	.	2.79763	6.67929	5.27724	279
ChrVIII_A_nidulans_FGSC_A4	1444568	1444857	An_kdmB_20h_HA_1_withCtrl_peak_1636	34	.	2.42878	4.70021	3.40117	192
ChrVIII_A_nidulans_FGSC_A4	1467411	1467800	An_kdmB_20h_HA_1_withCtrl_peak_1637	82	.	3.84491	9.76013	8.23167	219
ChrVIII_A_nidulans_FGSC_A4	1500271	1500884	An_kdmB_20h_HA_1_withCtrl_peak_1638	319	.	5.79661	34.1391	31.9264	336
ChrVIII_A_nidulans_FGSC_A4	1512347	1512695	An_kdmB_20h_HA_1_withCtrl_peak_1639	143	.	5.03291	16.1115	14.373	182
ChrVIII_A_nidulans_FGSC_A4	1517747	1519021	An_kdmB_20h_HA_1_withCtrl_peak_1640	750	.	10.8448	78.3355	75.0111	914
ChrVIII_A_nidulans_FGSC_A4	1520500	1521276	An_kdmB_20h_HA_1_withCtrl_peak_1641	446	.	7.39454	47.1558	44.636	347
ChrVIII_A_nidulans_FGSC_A4	1524718	1525580	An_kdmB_20h_HA_1_withCtrl_peak_1642	101	.	3.48478	11.759	10.1601	157
ChrVIII_A_nidulans_FGSC_A4	1527017	1532855	An_kdmB_20h_HA_1_withCtrl_peak_1643	583	.	7.27991	61.2403	58.3713	3816
ChrVIII_A_nidulans_FGSC_A4	1537932	1538216	An_kdmB_20h_HA_1_withCtrl_peak_1644	41	.	2.49395	5.46767	4.12627	134
ChrVIII_A_nidulans_FGSC_A4	1538599	1539556	An_kdmB_20h_HA_1_withCtrl_peak_1645	181	.	4.47019	19.9882	18.1331	324
ChrVIII_A_nidulans_FGSC_A4	1568613	1569074	An_kdmB_20h_HA_1_withCtrl_peak_1646	162	.	5.08064	18.0475	16.2489	196
ChrVIII_A_nidulans_FGSC_A4	1613900	1614326	An_kdmB_20h_HA_1_withCtrl_peak_1647	101	.	4.04995	11.7529	10.1545	192
ChrVIII_A_nidulans_FGSC_A4	1616255	1616517	An_kdmB_20h_HA_1_withCtrl_peak_1648	75	.	3.51035	9.01169	7.51175	141
ChrVIII_A_nidulans_FGSC_A4	1618562	1618991	An_kdmB_20h_HA_1_withCtrl_peak_1649	109	.	4.03923	12.5638	10.9386	301
ChrVIII_A_nidulans_FGSC_A4	1619393	1619667	An_kdmB_20h_HA_1_withCtrl_peak_1650	57	.	3.06646	7.19283	5.76811	140
ChrVIII_A_nidulans_FGSC_A4	1620450	1621053	An_kdmB_20h_HA_1_withCtrl_peak_1651	69	.	2.92595	8.40748	6.93276	398
ChrVIII_A_nidulans_FGSC_A4	1627654	1628024	An_kdmB_20h_HA_1_withCtrl_peak_1652	86	.	3.07706	10.2047	8.66038	197
ChrVIII_A_nidulans_FGSC_A4	1637684	1638297	An_kdmB_20h_HA_1_withCtrl_peak_1653	74	.	3.40718	8.91771	7.42217	135
ChrVIII_A_nidulans_FGSC_A4	1640523	1641152	An_kdmB_20h_HA_1_withCtrl_peak_1654	57	.	2.99683	7.1651	5.74217	408
ChrVIII_A_nidulans_FGSC_A4	1644040	1645958	An_kdmB_20h_HA_1_withCtrl_peak_1655	776	.	9.56633	81.0496	77.65	356
ChrVIII_A_nidulans_FGSC_A4	1651726	1653275	An_kdmB_20h_HA_1_withCtrl_peak_1656	276	.	5.89841	29.7292	27.621	699
ChrVIII_A_nidulans_FGSC_A4	1657731	1658025	An_kdmB_20h_HA_1_withCtrl_peak_1657	63	.	3.06942	7.79591	6.34646	178
ChrVIII_A_nidulans_FGSC_A4	1669775	1673420	An_kdmB_20h_HA_1_withCtrl_peak_1658	942	.	10.3066	98.1718	94.2895	399
ChrVIII_A_nidulans_FGSC_A4	1682459	1682796	An_kdmB_20h_HA_1_withCtrl_peak_1659	96	.	3.74603	11.2775	9.69449	249
ChrVIII_A_nidulans_FGSC_A4	1686118	1686846	An_kdmB_20h_HA_1_withCtrl_peak_1660	253	.	5.30617	27.3966	25.3452	448
ChrVIII_A_nidulans_FGSC_A4	1715513	1718705	An_kdmB_20h_HA_1_withCtrl_peak_1661	625	.	9.05084	65.5009	62.5188	2263
ChrVIII_A_nidulans_FGSC_A4	1720593	1720810	An_kdmB_20h_HA_1_withCtrl_peak_1662	46	.	2.51956	5.98868	4.62107	60
ChrVIII_A_nidulans_FGSC_A4	1767187	1767481	An_kdmB_20h_HA_1_withCtrl_peak_1663	70	.	3.15252	8.48856	7.00858	136
ChrVIII_A_nidulans_FGSC_A4	1776966	1777168	An_kdmB_20h_HA_1_withCtrl_peak_1664	31	.	2.46022	4.38388	3.10453	22
ChrVIII_A_nidulans_FGSC_A4	1789545	1789924	An_kdmB_20h_HA_1_withCtrl_peak_1665	33	.	2.41563	4.65924	3.36373	306
ChrVIII_A_nidulans_FGSC_A4	1790108	1790419	An_kdmB_20h_HA_1_withCtrl_peak_1666	52	.	2.69652	6.65167	5.25163	69
ChrVIII_A_nidulans_FGSC_A4	1791543	1792325	An_kdmB_20h_HA_1_withCtrl_peak_1667	204	.	4.69265	22.3324	20.4135	341
ChrVIII_A_nidulans_FGSC_A4	1792483	1792889	An_kdmB_20h_HA_1_withCtrl_peak_1668	40	.	2.60082	5.3818	4.04507	277
ChrVIII_A_nidulans_FGSC_A4	1795333	1796087	An_kdmB_20h_HA_1_withCtrl_peak_1669	355	.	5.73522	37.8324	35.5316	530
ChrVIII_A_nidulans_FGSC_A4	1805052	1805338	An_kdmB_20h_HA_1_withCtrl_peak_1670	89	.	3.74891	10.5133	8.95683	165
ChrVIII_A_nidulans_FGSC_A4	1806752	1808288	An_kdmB_20h_HA_1_withCtrl_peak_1671	326	.	6.20461	34.9192	32.6881	900
ChrVIII_A_nidulans_FGSC_A4	1817150	1819296	An_kdmB_20h_HA_1_withCtrl_peak_1672	278	.	6.0462	29.9547	27.8409	647
ChrVIII_A_nidulans_FGSC_A4	1822125	1823356	An_kdmB_20h_HA_1_withCtrl_peak_1673	523	.	7.65855	55.0263	52.3143	350
ChrVIII_A_nidulans_FGSC_A4	1838773	1839611	An_kdmB_20h_HA_1_withCtrl_peak_1674	183	.	4.74538	20.2364	18.3738	256
ChrVIII_A_nidulans_FGSC_A4	1839752	1840018	An_kdmB_20h_HA_1_withCtrl_peak_1675	40	.	2.56142	5.40597	4.06756	144
ChrVIII_A_nidulans_FGSC_A4	1862223	1862556	An_kdmB_20h_HA_1_withCtrl_peak_1676	97	.	3.55509	11.325	9.74017	169
ChrVIII_A_nidulans_FGSC_A4	1880700	1881037	An_kdmB_20h_HA_1_withCtrl_peak_1677	58	.	2.77939	7.29637	5.86823	140
ChrVIII_A_nidulans_FGSC_A4	1890350	1890742	An_kdmB_20h_HA_1_withCtrl_peak_1678	36	.	2.4629	4.94438	3.63154	43
ChrVIII_A_nidulans_FGSC_A4	1902521	1903657	An_kdmB_20h_HA_1_withCtrl_peak_1679	316	.	5.98554	33.8599	31.6546	382
ChrVIII_A_nidulans_FGSC_A4	1904257	1905051	An_kdmB_20h_HA_1_withCtrl_peak_1680	282	.	5.38106	30.4067	28.2813	487
ChrVIII_A_nidulans_FGSC_A4	1906164	1906485	An_kdmB_20h_HA_1_withCtrl_peak_1681	36	.	2.49679	4.91086	3.6001	122
ChrVIII_A_nidulans_FGSC_A4	1927165	1927424	An_kdmB_20h_HA_1_withCtrl_peak_1682	31	.	2.39275	4.45686	3.1732	115
ChrVIII_A_nidulans_FGSC_A4	1942741	1943226	An_kdmB_20h_HA_1_withCtrl_peak_1683	401	.	8.85433	42.6067	40.1944	274
ChrVIII_A_nidulans_FGSC_A4	1971819	1973119	An_kdmB_20h_HA_1_withCtrl_peak_1684	241	.	4.90864	26.1278	24.1087	251
ChrVIII_A_nidulans_FGSC_A4	1973478	1973911	An_kdmB_20h_HA_1_withCtrl_peak_1685	76	.	3.41632	9.17682	7.67085	244
ChrVIII_A_nidulans_FGSC_A4	1975192	1975452	An_kdmB_20h_HA_1_withCtrl_peak_1686	59	.	2.76339	7.40298	5.97033	119
ChrVIII_A_nidulans_FGSC_A4	1976565	1977129	An_kdmB_20h_HA_1_withCtrl_peak_1687	104	.	4.04962	12.0343	10.4265	332
ChrVIII_A_nidulans_FGSC_A4	1977464	1977846	An_kdmB_20h_HA_1_withCtrl_peak_1688	171	.	5.15475	19.0244	17.1973	197
ChrVIII_A_nidulans_FGSC_A4	1978150	1978599	An_kdmB_20h_HA_1_withCtrl_peak_1689	92	.	3.54658	10.8102	9.24329	284
ChrVIII_A_nidulans_FGSC_A4	2019167	2019733	An_kdmB_20h_HA_1_withCtrl_peak_1690	178	.	4.93827	19.6514	17.8056	146
ChrVIII_A_nidulans_FGSC_A4	2022729	2022953	An_kdmB_20h_HA_1_withCtrl_peak_1691	43	.	2.74419	5.6612	4.3092	158
ChrVIII_A_nidulans_FGSC_A4	2023265	2023469	An_kdmB_20h_HA_1_withCtrl_peak_1692	40	.	2.6449	5.36311	4.02754	69
ChrVIII_A_nidulans_FGSC_A4	2025624	2028256	An_kdmB_20h_HA_1_withCtrl_peak_1693	402	.	6.96956	42.6656	40.2523	512
ChrVIII_A_nidulans_FGSC_A4	2033799	2034269	An_kdmB_20h_HA_1_withCtrl_peak_1694	52	.	2.83358	6.62756	5.23168	326
ChrVIII_A_nidulans_FGSC_A4	2034714	2035731	An_kdmB_20h_HA_1_withCtrl_peak_1695	132	.	3.81775	14.9586	13.257	773
ChrVIII_A_nidulans_FGSC_A4	2037958	2039533	An_kdmB_20h_HA_1_withCtrl_peak_1696	623	.	9.13337	65.3384	62.3603	618
ChrVIII_A_nidulans_FGSC_A4	2043046	2043308	An_kdmB_20h_HA_1_withCtrl_peak_1697	59	.	3.06571	7.38806	5.95816	136
ChrVIII_A_nidulans_FGSC_A4	2043413	2048278	An_kdmB_20h_HA_1_withCtrl_peak_1698	447	.	7.31226	47.2407	44.7191	357
ChrVIII_A_nidulans_FGSC_A4	2050935	2051990	An_kdmB_20h_HA_1_withCtrl_peak_1699	174	.	4.38892	19.2991	17.4629	795
ChrVIII_A_nidulans_FGSC_A4	2063531	2063774	An_kdmB_20h_HA_1_withCtrl_peak_1700	34	.	2.42878	4.70021	3.40117	139
ChrVIII_A_nidulans_FGSC_A4	2075586	2076050	An_kdmB_20h_HA_1_withCtrl_peak_1701	128	.	3.9143	14.578	12.8886	184
ChrVIII_A_nidulans_FGSC_A4	2076171	2078170	An_kdmB_20h_HA_1_withCtrl_peak_1702	266	.	5.3399	28.6867	26.603	944
ChrVIII_A_nidulans_FGSC_A4	2085645	2086004	An_kdmB_20h_HA_1_withCtrl_peak_1703	66	.	2.90829	8.15325	6.68908	161
ChrVIII_A_nidulans_FGSC_A4	2088793	2089251	An_kdmB_20h_HA_1_withCtrl_peak_1704	23	.	2.08763	3.61751	2.38834	386
ChrVIII_A_nidulans_FGSC_A4	2090420	2090748	An_kdmB_20h_HA_1_withCtrl_peak_1705	43	.	2.37094	5.6758	4.32334	171
ChrVIII_A_nidulans_FGSC_A4	2093370	2093913	An_kdmB_20h_HA_1_withCtrl_peak_1706	49	.	2.7131	6.386	4.99904	130
ChrVIII_A_nidulans_FGSC_A4	2116610	2116951	An_kdmB_20h_HA_1_withCtrl_peak_1707	189	.	5.69329	20.8485	18.9694	158
ChrVIII_A_nidulans_FGSC_A4	2121726	2122033	An_kdmB_20h_HA_1_withCtrl_peak_1708	124	.	4.31576	14.1018	12.427	151
ChrVIII_A_nidulans_FGSC_A4	2137038	2137259	An_kdmB_20h_HA_1_withCtrl_peak_1709	32	.	2.33888	4.54425	3.25464	136
ChrVIII_A_nidulans_FGSC_A4	2144275	2144531	An_kdmB_20h_HA_1_withCtrl_peak_1710	34	.	2.37269	4.78278	3.47981	59
ChrVIII_A_nidulans_FGSC_A4	2148470	2148675	An_kdmB_20h_HA_1_withCtrl_peak_1711	32	.	2.36439	4.49905	3.21178	36
ChrVIII_A_nidulans_FGSC_A4	2150162	2150369	An_kdmB_20h_HA_1_withCtrl_peak_1712	31	.	2.39275	4.45686	3.1732	60
ChrVIII_A_nidulans_FGSC_A4	2155189	2155612	An_kdmB_20h_HA_1_withCtrl_peak_1713	89	.	3.75839	10.544	8.98674	168
ChrVIII_A_nidulans_FGSC_A4	2157040	2157574	An_kdmB_20h_HA_1_withCtrl_peak_1714	66	.	3.21691	8.08113	6.61945	242
ChrVIII_A_nidulans_FGSC_A4	2158339	2158569	An_kdmB_20h_HA_1_withCtrl_peak_1715	49	.	2.80889	6.37211	4.988	75
ChrVIII_A_nidulans_FGSC_A4	2158681	2160770	An_kdmB_20h_HA_1_withCtrl_peak_1716	490	.	7.91559	51.7226	49.0935	1174
ChrVIII_A_nidulans_FGSC_A4	2160869	2162857	An_kdmB_20h_HA_1_withCtrl_peak_1717	781	.	11.1327	81.5965	78.1864	1084
ChrVIII_A_nidulans_FGSC_A4	2163455	2164545	An_kdmB_20h_HA_1_withCtrl_peak_1718	144	.	4.47341	16.2172	14.4756	892
ChrVIII_A_nidulans_FGSC_A4	2175499	2175761	An_kdmB_20h_HA_1_withCtrl_peak_1719	79	.	3.42494	9.43574	7.91984	188
ChrVIII_A_nidulans_FGSC_A4	2178350	2179140	An_kdmB_20h_HA_1_withCtrl_peak_1720	135	.	4.00129	15.2224	13.5121	309
ChrVIII_A_nidulans_FGSC_A4	2191099	2191719	An_kdmB_20h_HA_1_withCtrl_peak_1721	169	.	5.20161	18.8216	16.9996	345
ChrVIII_A_nidulans_FGSC_A4	2199634	2199950	An_kdmB_20h_HA_1_withCtrl_peak_1722	45	.	2.70485	5.86906	4.50776	141
ChrVIII_A_nidulans_FGSC_A4	2200056	2200718	An_kdmB_20h_HA_1_withCtrl_peak_1723	238	.	5.30605	25.9005	23.8872	432
ChrVIII_A_nidulans_FGSC_A4	2216617	2217203	An_kdmB_20h_HA_1_withCtrl_peak_1724	145	.	4.34114	16.3273	14.5814	452
ChrVIII_A_nidulans_FGSC_A4	2226324	2226805	An_kdmB_20h_HA_1_withCtrl_peak_1725	71	.	3.30612	8.58796	7.10518	144
ChrVIII_A_nidulans_FGSC_A4	2227912	2228215	An_kdmB_20h_HA_1_withCtrl_peak_1726	82	.	3.75239	9.75003	8.22225	187
ChrVIII_A_nidulans_FGSC_A4	2233425	2233732	An_kdmB_20h_HA_1_withCtrl_peak_1727	98	.	3.6451	11.4206	9.83263	151
ChrVIII_A_nidulans_FGSC_A4	2235829	2238353	An_kdmB_20h_HA_1_withCtrl_peak_1728	199	.	4.73635	21.8717	19.965	664
ChrVIII_A_nidulans_FGSC_A4	2250442	2251391	An_kdmB_20h_HA_1_withCtrl_peak_1729	176	.	4.65412	19.5166	17.6745	535
ChrVIII_A_nidulans_FGSC_A4	2252292	2252761	An_kdmB_20h_HA_1_withCtrl_peak_1730	488	.	6.64453	51.5123	48.8897	248
ChrVIII_A_nidulans_FGSC_A4	2256756	2257086	An_kdmB_20h_HA_1_withCtrl_peak_1731	129	.	3.73774	14.5931	12.9027	184
ChrVIII_A_nidulans_FGSC_A4	2257918	2258157	An_kdmB_20h_HA_1_withCtrl_peak_1732	38	.	2.53136	5.16251	3.83704	150
ChrVIII_A_nidulans_FGSC_A4	2259596	2259821	An_kdmB_20h_HA_1_withCtrl_peak_1733	38	.	2.53967	5.18884	3.86237	178
ChrVIII_A_nidulans_FGSC_A4	2260024	2264263	An_kdmB_20h_HA_1_withCtrl_peak_1734	1232	.	10.7992	128.003	123.288	1173
ChrVIII_A_nidulans_FGSC_A4	2293867	2294254	An_kdmB_20h_HA_1_withCtrl_peak_1735	26	.	1.50985	3.86766	2.62239	227
ChrVIII_A_nidulans_FGSC_A4	2299248	2299717	An_kdmB_20h_HA_1_withCtrl_peak_1736	137	.	4.36938	15.5164	13.7963	169
ChrVIII_A_nidulans_FGSC_A4	2310402	2310682	An_kdmB_20h_HA_1_withCtrl_peak_1737	62	.	3.03598	7.68173	6.23604	125
ChrVIII_A_nidulans_FGSC_A4	2322420	2322748	An_kdmB_20h_HA_1_withCtrl_peak_1738	36	.	2.30656	4.92614	3.61494	185
ChrVIII_A_nidulans_FGSC_A4	2338338	2339233	An_kdmB_20h_HA_1_withCtrl_peak_1739	342	.	4.95994	36.5564	34.2871	302
ChrVIII_A_nidulans_FGSC_A4	2339768	2341375	An_kdmB_20h_HA_1_withCtrl_peak_1740	515	.	6.14826	54.2587	51.5679	363
ChrVIII_A_nidulans_FGSC_A4	2355911	2356265	An_kdmB_20h_HA_1_withCtrl_peak_1741	153	.	4.55397	17.1605	15.3887	167
ChrVIII_A_nidulans_FGSC_A4	2357873	2358212	An_kdmB_20h_HA_1_withCtrl_peak_1742	90	.	3.87619	10.6545	9.09339	153
ChrVIII_A_nidulans_FGSC_A4	2364248	2364459	An_kdmB_20h_HA_1_withCtrl_peak_1743	31	.	2.33957	4.42111	3.13925	103
ChrVIII_A_nidulans_FGSC_A4	2375831	2376163	An_kdmB_20h_HA_1_withCtrl_peak_1744	22	.	2.12519	3.43033	2.21546	155
ChrVIII_A_nidulans_FGSC_A4	2379761	2380384	An_kdmB_20h_HA_1_withCtrl_peak_1745	481	.	9.37444	50.7569	48.1519	244
ChrVIII_A_nidulans_FGSC_A4	2381076	2381988	An_kdmB_20h_HA_1_withCtrl_peak_1746	363	.	6.92307	38.6831	36.3623	656
ChrVIII_A_nidulans_FGSC_A4	2382118	2382916	An_kdmB_20h_HA_1_withCtrl_peak_1747	172	.	5.07971	19.1189	17.2876	551
ChrVIII_A_nidulans_FGSC_A4	2387660	2387903	An_kdmB_20h_HA_1_withCtrl_peak_1748	55	.	3.04599	6.93306	5.52003	149
ChrVIII_A_nidulans_FGSC_A4	2388975	2389233	An_kdmB_20h_HA_1_withCtrl_peak_1749	38	.	2.6445	5.20522	3.87761	124
ChrVIII_A_nidulans_FGSC_A4	2398914	2399148	An_kdmB_20h_HA_1_withCtrl_peak_1750	35	.	2.62581	4.84098	3.53507	146
ChrVIII_A_nidulans_FGSC_A4	2401685	2401985	An_kdmB_20h_HA_1_withCtrl_peak_1751	132	.	4.48416	14.9931	13.2901	153
ChrVIII_A_nidulans_FGSC_A4	2419310	2419574	An_kdmB_20h_HA_1_withCtrl_peak_1752	43	.	2.52255	5.7117	4.35727	175
ChrVIII_A_nidulans_FGSC_A4	2424253	2425873	An_kdmB_20h_HA_1_withCtrl_peak_1753	218	.	5.17624	23.8445	21.8843	691
ChrVIII_A_nidulans_FGSC_A4	2426065	2426685	An_kdmB_20h_HA_1_withCtrl_peak_1754	71	.	3.39745	8.6584	7.17355	95
ChrVIII_A_nidulans_FGSC_A4	2426983	2427355	An_kdmB_20h_HA_1_withCtrl_peak_1755	222	.	5.73061	24.1728	22.2043	164
ChrVIII_A_nidulans_FGSC_A4	2435677	2435998	An_kdmB_20h_HA_1_withCtrl_peak_1756	149	.	4.21472	16.7079	14.9503	136
ChrVIII_A_nidulans_FGSC_A4	2464218	2464454	An_kdmB_20h_HA_1_withCtrl_peak_1757	67	.	3.19249	8.21124	6.74327	85
ChrVIII_A_nidulans_FGSC_A4	2465257	2466070	An_kdmB_20h_HA_1_withCtrl_peak_1758	315	.	5.25234	33.803	31.5986	649
ChrVIII_A_nidulans_FGSC_A4	2468942	2469422	An_kdmB_20h_HA_1_withCtrl_peak_1759	142	.	3.80969	15.9749	14.2408	309
ChrVIII_A_nidulans_FGSC_A4	2472236	2472895	An_kdmB_20h_HA_1_withCtrl_peak_1760	81	.	3.05084	9.69375	8.1685	466
ChrVIII_A_nidulans_FGSC_A4	2488346	2489705	An_kdmB_20h_HA_1_withCtrl_peak_1761	125	.	3.82476	14.1968	12.5195	680
ChrVIII_A_nidulans_FGSC_A4	2500509	2500882	An_kdmB_20h_HA_1_withCtrl_peak_1762	197	.	4.61311	21.6232	19.7234	199
ChrVIII_A_nidulans_FGSC_A4	2503993	2504277	An_kdmB_20h_HA_1_withCtrl_peak_1763	50	.	3.00497	6.42439	5.03487	163
ChrVIII_A_nidulans_FGSC_A4	2508500	2510790	An_kdmB_20h_HA_1_withCtrl_peak_1764	786	.	11.3897	82.1092	78.6803	401
ChrVIII_A_nidulans_FGSC_A4	2510919	2511186	An_kdmB_20h_HA_1_withCtrl_peak_1765	51	.	2.96625	6.50092	5.1089	197
ChrVIII_A_nidulans_FGSC_A4	2521462	2522570	An_kdmB_20h_HA_1_withCtrl_peak_1766	276	.	5.48802	29.8037	27.6935	364
ChrVIII_A_nidulans_FGSC_A4	2528370	2528720	An_kdmB_20h_HA_1_withCtrl_peak_1767	134	.	4.63297	15.1748	13.4664	167
ChrVIII_A_nidulans_FGSC_A4	2528898	2529222	An_kdmB_20h_HA_1_withCtrl_peak_1768	149	.	4.43322	16.6908	14.934	170
ChrVIII_A_nidulans_FGSC_A4	2531384	2533034	An_kdmB_20h_HA_1_withCtrl_peak_1769	439	.	6.62547	46.4031	43.9016	615
ChrVIII_A_nidulans_FGSC_A4	2538476	2538959	An_kdmB_20h_HA_1_withCtrl_peak_1770	339	.	6.57052	36.1797	33.9192	320
ChrVIII_A_nidulans_FGSC_A4	2566596	2566969	An_kdmB_20h_HA_1_withCtrl_peak_1771	52	.	2.659	6.67048	5.2692	176
ChrVIII_A_nidulans_FGSC_A4	2572067	2572654	An_kdmB_20h_HA_1_withCtrl_peak_1772	109	.	3.7422	12.5524	10.9274	149
ChrVIII_A_nidulans_FGSC_A4	2598263	2598474	An_kdmB_20h_HA_1_withCtrl_peak_1773	50	.	2.94742	6.44469	5.05456	114
ChrVIII_A_nidulans_FGSC_A4	2608387	2608630	An_kdmB_20h_HA_1_withCtrl_peak_1774	52	.	2.95289	6.64787	5.24859	74
ChrVIII_A_nidulans_FGSC_A4	2613333	2613612	An_kdmB_20h_HA_1_withCtrl_peak_1775	24	.	2.07735	3.68179	2.44867	36
ChrVIII_A_nidulans_FGSC_A4	2623434	2623726	An_kdmB_20h_HA_1_withCtrl_peak_1776	173	.	5.11076	19.2304	17.3971	170
ChrVIII_A_nidulans_FGSC_A4	2625333	2626095	An_kdmB_20h_HA_1_withCtrl_peak_1777	116	.	3.74033	13.3176	11.6683	250
ChrVIII_A_nidulans_FGSC_A4	2627901	2628356	An_kdmB_20h_HA_1_withCtrl_peak_1778	80	.	3.34777	9.6183	8.09619	114
ChrVIII_A_nidulans_FGSC_A4	2629588	2630284	An_kdmB_20h_HA_1_withCtrl_peak_1779	74	.	2.81101	8.97358	7.47559	134
ChrVIII_A_nidulans_FGSC_A4	2632579	2633930	An_kdmB_20h_HA_1_withCtrl_peak_1780	365	.	6.30744	38.8911	36.5654	603
ChrVIII_A_nidulans_FGSC_A4	2664656	2664898	An_kdmB_20h_HA_1_withCtrl_peak_1781	49	.	2.8653	6.37606	4.99005	165
ChrVIII_A_nidulans_FGSC_A4	2671454	2671755	An_kdmB_20h_HA_1_withCtrl_peak_1782	81	.	3.3674	9.68935	8.16457	116
ChrVIII_A_nidulans_FGSC_A4	2674541	2674851	An_kdmB_20h_HA_1_withCtrl_peak_1783	88	.	3.55703	10.365	8.81433	171
ChrVIII_A_nidulans_FGSC_A4	2675022	2675323	An_kdmB_20h_HA_1_withCtrl_peak_1784	58	.	3.03176	7.27846	5.85091	111
ChrVIII_A_nidulans_FGSC_A4	2677784	2678120	An_kdmB_20h_HA_1_withCtrl_peak_1785	51	.	2.69796	6.49507	5.10317	183
ChrVIII_A_nidulans_FGSC_A4	2680773	2681192	An_kdmB_20h_HA_1_withCtrl_peak_1786	50	.	2.94742	6.44469	5.05456	115
ChrVIII_A_nidulans_FGSC_A4	2691435	2691764	An_kdmB_20h_HA_1_withCtrl_peak_1787	84	.	3.11478	9.97118	8.43459	145
ChrVIII_A_nidulans_FGSC_A4	2699063	2699418	An_kdmB_20h_HA_1_withCtrl_peak_1788	67	.	3.34355	8.26472	6.79491	175
ChrVIII_A_nidulans_FGSC_A4	2711952	2717370	An_kdmB_20h_HA_1_withCtrl_peak_1789	783	.	8.90973	81.7328	78.3187	3758
ChrVIII_A_nidulans_FGSC_A4	2719235	2720179	An_kdmB_20h_HA_1_withCtrl_peak_1790	335	.	6.28961	35.7574	33.5058	249
ChrVIII_A_nidulans_FGSC_A4	2760042	2760249	An_kdmB_20h_HA_1_withCtrl_peak_1791	27	.	2.10248	3.96577	2.71375	92
ChrVIII_A_nidulans_FGSC_A4	2763997	2764361	An_kdmB_20h_HA_1_withCtrl_peak_1792	96	.	3.8906	11.2385	9.65742	176
ChrVIII_A_nidulans_FGSC_A4	2781527	2781824	An_kdmB_20h_HA_1_withCtrl_peak_1793	176	.	4.88417	19.4413	17.6015	119
ChrVIII_A_nidulans_FGSC_A4	2785328	2786618	An_kdmB_20h_HA_1_withCtrl_peak_1794	158	.	4.51066	17.6294	15.8431	513
ChrVIII_A_nidulans_FGSC_A4	2799944	2800346	An_kdmB_20h_HA_1_withCtrl_peak_1795	40	.	2.52599	5.43482	4.09491	336
ChrVIII_A_nidulans_FGSC_A4	2800506	2800909	An_kdmB_20h_HA_1_withCtrl_peak_1796	206	.	5.63394	22.6241	20.6967	168
ChrVIII_A_nidulans_FGSC_A4	2802405	2804084	An_kdmB_20h_HA_1_withCtrl_peak_1797	385	.	6.35264	40.8771	38.5048	375
ChrVIII_A_nidulans_FGSC_A4	2805651	2806877	An_kdmB_20h_HA_1_withCtrl_peak_1798	604	.	8.22107	63.326	60.4008	582
ChrVIII_A_nidulans_FGSC_A4	2808077	2808481	An_kdmB_20h_HA_1_withCtrl_peak_1799	40	.	2.77136	5.40362	4.06622	148
ChrVIII_A_nidulans_FGSC_A4	2810671	2811284	An_kdmB_20h_HA_1_withCtrl_peak_1800	72	.	3.16706	8.74716	7.25718	337
ChrVIII_A_nidulans_FGSC_A4	2812200	2812466	An_kdmB_20h_HA_1_withCtrl_peak_1801	34	.	2.48169	4.72407	3.42448	150
ChrVIII_A_nidulans_FGSC_A4	2816011	2817989	An_kdmB_20h_HA_1_withCtrl_peak_1802	427	.	6.66696	45.2721	42.7961	1096
ChrVIII_A_nidulans_FGSC_A4	2837255	2837722	An_kdmB_20h_HA_1_withCtrl_peak_1803	162	.	4.97486	18.0367	16.2385	277
ChrVIII_A_nidulans_FGSC_A4	2848058	2848596	An_kdmB_20h_HA_1_withCtrl_peak_1804	238	.	4.6682	25.8431	23.832	377
ChrVIII_A_nidulans_FGSC_A4	2849058	2849982	An_kdmB_20h_HA_1_withCtrl_peak_1805	188	.	4.86486	20.7409	18.8644	769
ChrVIII_A_nidulans_FGSC_A4	2850163	2850375	An_kdmB_20h_HA_1_withCtrl_peak_1806	40	.	2.54791	5.36187	4.02726	66
ChrVIII_A_nidulans_FGSC_A4	2851451	2851720	An_kdmB_20h_HA_1_withCtrl_peak_1807	51	.	2.80304	6.52556	5.13305	183
ChrVIII_A_nidulans_FGSC_A4	2852032	2852795	An_kdmB_20h_HA_1_withCtrl_peak_1808	152	.	4.2227	17.0385	15.27	564
ChrVIII_A_nidulans_FGSC_A4	2852911	2853555	An_kdmB_20h_HA_1_withCtrl_peak_1809	693	.	9.88673	72.5634	69.3992	429
ChrVIII_A_nidulans_FGSC_A4	2856640	2856960	An_kdmB_20h_HA_1_withCtrl_peak_1810	144	.	4.746	16.2161	14.4752	149
ChrVIII_A_nidulans_FGSC_A4	2864488	2865153	An_kdmB_20h_HA_1_withCtrl_peak_1811	411	.	7.05456	43.5534	41.1192	430
ChrVIII_A_nidulans_FGSC_A4	2869687	2869957	An_kdmB_20h_HA_1_withCtrl_peak_1812	49	.	2.8653	6.37606	4.99005	123
ChrVIII_A_nidulans_FGSC_A4	2877567	2878585	An_kdmB_20h_HA_1_withCtrl_peak_1813	275	.	4.85328	29.6114	27.5063	673
ChrVIII_A_nidulans_FGSC_A4	2881734	2882146	An_kdmB_20h_HA_1_withCtrl_peak_1814	101	.	3.80917	11.7606	10.1615	171
ChrVIII_A_nidulans_FGSC_A4	2882623	2883083	An_kdmB_20h_HA_1_withCtrl_peak_1815	136	.	4.10658	15.3795	13.6637	295
ChrVIII_A_nidulans_FGSC_A4	2909252	2909834	An_kdmB_20h_HA_1_withCtrl_peak_1816	102	.	3.92702	11.9026	10.299	337
ChrVIII_A_nidulans_FGSC_A4	2909937	2910601	An_kdmB_20h_HA_1_withCtrl_peak_1817	251	.	5.11017	27.1635	25.1181	368
ChrVIII_A_nidulans_FGSC_A4	2911065	2911790	An_kdmB_20h_HA_1_withCtrl_peak_1818	600	.	10.0608	63.0146	60.0998	265
ChrVIII_A_nidulans_FGSC_A4	2912042	2913776	An_kdmB_20h_HA_1_withCtrl_peak_1819	291	.	5.96767	31.2793	29.1336	254
ChrVIII_A_nidulans_FGSC_A4	2920319	2921038	An_kdmB_20h_HA_1_withCtrl_peak_1820	614	.	9.17417	64.3876	61.4326	339
ChrVIII_A_nidulans_FGSC_A4	2942321	2946318	An_kdmB_20h_HA_1_withCtrl_peak_1821	934	.	9.27213	97.3445	93.4828	2144
ChrVIII_A_nidulans_FGSC_A4	2953189	2953707	An_kdmB_20h_HA_1_withCtrl_peak_1822	47	.	2.79889	6.16762	4.79038	359
ChrVIII_A_nidulans_FGSC_A4	2967337	2968164	An_kdmB_20h_HA_1_withCtrl_peak_1823	215	.	4.48189	23.5201	21.5691	510
ChrVIII_A_nidulans_FGSC_A4	2993904	2994212	An_kdmB_20h_HA_1_withCtrl_peak_1824	56	.	3.0849	7.05109	5.63453	122
ChrVIII_A_nidulans_FGSC_A4	2996652	2997303	An_kdmB_20h_HA_1_withCtrl_peak_1825	589	.	9.77908	61.834	58.9459	350
ChrVIII_A_nidulans_FGSC_A4	2998683	2999468	An_kdmB_20h_HA_1_withCtrl_peak_1826	1063	.	10.8702	110.547	106.339	317
ChrVIII_A_nidulans_FGSC_A4	3014603	3014959	An_kdmB_20h_HA_1_withCtrl_peak_1827	89	.	3.59755	10.5068	8.95084	125
ChrVIII_A_nidulans_FGSC_A4	3055074	3055274	An_kdmB_20h_HA_1_withCtrl_peak_1828	36	.	2.74056	4.98595	3.67119	100
ChrVIII_A_nidulans_FGSC_A4	3090220	3093120	An_kdmB_20h_HA_1_withCtrl_peak_1829	166	.	4.20496	18.4366	16.6256	192
ChrVIII_A_nidulans_FGSC_A4	3093285	3093685	An_kdmB_20h_HA_1_withCtrl_peak_1830	149	.	4.89932	16.7329	14.974	178
ChrVIII_A_nidulans_FGSC_A4	3094096	3094445	An_kdmB_20h_HA_1_withCtrl_peak_1831	26	.	2.20734	3.8905	2.64283	221
ChrVIII_A_nidulans_FGSC_A4	3095026	3095339	An_kdmB_20h_HA_1_withCtrl_peak_1832	21	.	2.23565	3.40499	2.19184	136
ChrVIII_A_nidulans_FGSC_A4	3100459	3100801	An_kdmB_20h_HA_1_withCtrl_peak_1833	64	.	3.054	7.93984	6.48265	152
ChrVIII_A_nidulans_FGSC_A4	3109417	3109732	An_kdmB_20h_HA_1_withCtrl_peak_1834	28	.	2.24532	4.12299	2.85993	186
ChrVIII_A_nidulans_FGSC_A4	3110967	3111266	An_kdmB_20h_HA_1_withCtrl_peak_1835	34	.	2.42878	4.70021	3.40117	248
ChrVIII_A_nidulans_FGSC_A4	3119180	3119397	An_kdmB_20h_HA_1_withCtrl_peak_1836	45	.	2.61954	5.90307	4.5391	99
ChrVIII_A_nidulans_FGSC_A4	3121187	3122590	An_kdmB_20h_HA_1_withCtrl_peak_1837	125	.	4.0308	14.2223	12.5439	570
ChrVIII_A_nidulans_FGSC_A4	3127894	3128261	An_kdmB_20h_HA_1_withCtrl_peak_1838	100	.	3.85714	11.6632	10.0673	187
ChrVIII_A_nidulans_FGSC_A4	3152218	3153435	An_kdmB_20h_HA_1_withCtrl_peak_1839	651	.	8.90808	68.1693	65.121	707
ChrVIII_A_nidulans_FGSC_A4	3187650	3188334	An_kdmB_20h_HA_1_withCtrl_peak_1840	380	.	7.19786	40.3752	38.0145	478
ChrVIII_A_nidulans_FGSC_A4	3190433	3190704	An_kdmB_20h_HA_1_withCtrl_peak_1841	59	.	2.95548	7.40452	5.97095	133
ChrVIII_A_nidulans_FGSC_A4	3194436	3195328	An_kdmB_20h_HA_1_withCtrl_peak_1842	211	.	5.55451	23.1147	21.174	498
ChrVIII_A_nidulans_FGSC_A4	3199198	3199498	An_kdmB_20h_HA_1_withCtrl_peak_1843	115	.	4.21753	13.1684	11.5243	143
ChrVIII_A_nidulans_FGSC_A4	3200575	3200934	An_kdmB_20h_HA_1_withCtrl_peak_1844	63	.	3.26613	7.80805	6.35799	192
ChrVIII_A_nidulans_FGSC_A4	3226556	3226859	An_kdmB_20h_HA_1_withCtrl_peak_1845	152	.	5.21809	17.0424	15.2736	131
ChrVIII_A_nidulans_FGSC_A4	3244900	3245128	An_kdmB_20h_HA_1_withCtrl_peak_1846	47	.	2.83931	6.11878	4.74548	77
ChrVIII_A_nidulans_FGSC_A4	3251625	3252045	An_kdmB_20h_HA_1_withCtrl_peak_1847	116	.	3.94064	13.3188	11.6687	306
ChrVIII_A_nidulans_FGSC_A4	3260001	3260548	An_kdmB_20h_HA_1_withCtrl_peak_1848	172	.	4.96627	19.0583	17.2287	358
ChrVIII_A_nidulans_FGSC_A4	3262241	3262462	An_kdmB_20h_HA_1_withCtrl_peak_1849	55	.	3.06144	6.98	5.5654	126
ChrVIII_A_nidulans_FGSC_A4	3377821	3378206	An_kdmB_20h_HA_1_withCtrl_peak_1850	195	.	4.95842	21.4807	19.5842	153
ChrVIII_A_nidulans_FGSC_A4	3383751	3384074	An_kdmB_20h_HA_1_withCtrl_peak_1851	107	.	4.24043	12.353	10.7348	127
ChrVIII_A_nidulans_FGSC_A4	3401163	3401481	An_kdmB_20h_HA_1_withCtrl_peak_1852	149	.	5.09434	16.6586	14.9027	187
ChrVIII_A_nidulans_FGSC_A4	3427849	3428098	An_kdmB_20h_HA_1_withCtrl_peak_1853	25	.	2.22639	3.83566	2.59209	144
ChrVIII_A_nidulans_FGSC_A4	3447682	3448745	An_kdmB_20h_HA_1_withCtrl_peak_1854	151	.	4.41469	16.9291	15.1641	251
ChrVIII_A_nidulans_FGSC_A4	3453258	3453680	An_kdmB_20h_HA_1_withCtrl_peak_1855	34	.	2.39929	4.73992	3.43917	101
ChrVIII_A_nidulans_FGSC_A4	3464354	3464574	An_kdmB_20h_HA_1_withCtrl_peak_1856	44	.	2.6973	5.84491	4.48636	61
ChrVIII_A_nidulans_FGSC_A4	3465253	3465583	An_kdmB_20h_HA_1_withCtrl_peak_1857	87	.	3.19514	10.3159	8.76696	227
ChrVIII_A_nidulans_FGSC_A4	3466604	3467558	An_kdmB_20h_HA_1_withCtrl_peak_1858	475	.	8.01815	50.1199	47.5297	738
ChrVIII_A_nidulans_FGSC_A4	3486418	3486635	An_kdmB_20h_HA_1_withCtrl_peak_1859	77	.	3.51461	9.26291	7.75344	74
ChrVIII_A_nidulans_FGSC_A4	3500245	3500601	An_kdmB_20h_HA_1_withCtrl_peak_1860	94	.	3.46778	10.9858	9.41298	168
ChrVIII_A_nidulans_FGSC_A4	3503159	3503771	An_kdmB_20h_HA_1_withCtrl_peak_1861	144	.	4.47341	16.2172	14.4756	276
ChrVIII_A_nidulans_FGSC_A4	3505930	3506344	An_kdmB_20h_HA_1_withCtrl_peak_1862	18	.	2.02399	3.0439	1.8587	149
ChrVIII_A_nidulans_FGSC_A4	3508117	3508542	An_kdmB_20h_HA_1_withCtrl_peak_1863	62	.	2.82519	7.64665	6.2047	172
ChrVIII_A_nidulans_FGSC_A4	3508872	3509316	An_kdmB_20h_HA_1_withCtrl_peak_1864	180	.	4.99357	19.8648	18.0129	273
ChrVIII_A_nidulans_FGSC_A4	3524886	3525323	An_kdmB_20h_HA_1_withCtrl_peak_1865	100	.	3.86402	11.6868	10.09	165
ChrVIII_A_nidulans_FGSC_A4	3525544	3526307	An_kdmB_20h_HA_1_withCtrl_peak_1866	111	.	3.50413	12.7884	11.1563	276
ChrVIII_A_nidulans_FGSC_A4	3526392	3526685	An_kdmB_20h_HA_1_withCtrl_peak_1867	107	.	3.76232	12.3718	10.7527	165
ChrVIII_A_nidulans_FGSC_A4	3526780	3527696	An_kdmB_20h_HA_1_withCtrl_peak_1868	409	.	7.66705	43.3998	40.9692	709
ChrVIII_A_nidulans_FGSC_A4	3539775	3540189	An_kdmB_20h_HA_1_withCtrl_peak_1869	81	.	3.43308	9.69448	8.1685	216
ChrVIII_A_nidulans_FGSC_A4	3545593	3545976	An_kdmB_20h_HA_1_withCtrl_peak_1870	80	.	3.52075	9.52109	8.00173	199
ChrVIII_A_nidulans_FGSC_A4	3553094	3553379	An_kdmB_20h_HA_1_withCtrl_peak_1871	59	.	3.01695	7.42349	5.98861	128
ChrVIII_A_nidulans_FGSC_A4	3557554	3557759	An_kdmB_20h_HA_1_withCtrl_peak_1872	45	.	2.47111	5.94303	4.57741	107
ChrVIII_A_nidulans_FGSC_A4	3563723	3564024	An_kdmB_20h_HA_1_withCtrl_peak_1873	47	.	2.6872	6.1345	4.75873	103
ChrVIII_A_nidulans_FGSC_A4	3589152	3589937	An_kdmB_20h_HA_1_withCtrl_peak_1874	103	.	3.64865	11.9333	10.3281	577
ChrVIII_A_nidulans_FGSC_A4	3609879	3610271	An_kdmB_20h_HA_1_withCtrl_peak_1875	204	.	5.26236	22.3632	20.443	193
ChrVIII_A_nidulans_FGSC_A4	3612193	3612530	An_kdmB_20h_HA_1_withCtrl_peak_1876	85	.	3.63432	10.138	8.59593	123
ChrVIII_A_nidulans_FGSC_A4	3614724	3616401	An_kdmB_20h_HA_1_withCtrl_peak_1877	226	.	5.35963	24.6339	22.6535	793
ChrVIII_A_nidulans_FGSC_A4	3628891	3629332	An_kdmB_20h_HA_1_withCtrl_peak_1878	76	.	3.41632	9.17682	7.67085	290
ChrVIII_A_nidulans_FGSC_A4	3629619	3630186	An_kdmB_20h_HA_1_withCtrl_peak_1879	52	.	2.8898	6.63327	5.23554	179
ChrVIII_A_nidulans_FGSC_A4	3630300	3631649	An_kdmB_20h_HA_1_withCtrl_peak_1880	815	.	7.92013	85.0229	81.5156	678
ChrVIII_A_nidulans_FGSC_A4	3631757	3632099	An_kdmB_20h_HA_1_withCtrl_peak_1881	100	.	3.84346	11.616	10.0218	173
ChrVIII_A_nidulans_FGSC_A4	3632407	3632649	An_kdmB_20h_HA_1_withCtrl_peak_1882	76	.	3.40622	9.14323	7.63925	144
ChrVIII_A_nidulans_FGSC_A4	3633338	3634718	An_kdmB_20h_HA_1_withCtrl_peak_1883	1132	.	13.3086	117.612	113.227	1041
ChrVIII_A_nidulans_FGSC_A4	3637642	3637973	An_kdmB_20h_HA_1_withCtrl_peak_1884	67	.	3.13718	8.2298	6.76063	177
ChrVIII_A_nidulans_FGSC_A4	3644070	3644618	An_kdmB_20h_HA_1_withCtrl_peak_1885	580	.	8.48279	60.9475	58.083	322
ChrVIII_A_nidulans_FGSC_A4	3648427	3648728	An_kdmB_20h_HA_1_withCtrl_peak_1886	16	.	1.9164	2.82057	1.65408	250
ChrVIII_A_nidulans_FGSC_A4	3649496	3650660	An_kdmB_20h_HA_1_withCtrl_peak_1887	176	.	4.50472	19.5125	17.6712	376
ChrVIII_A_nidulans_FGSC_A4	3653084	3653426	An_kdmB_20h_HA_1_withCtrl_peak_1888	116	.	3.94064	13.3188	11.6687	162
ChrVIII_A_nidulans_FGSC_A4	3668452	3668695	An_kdmB_20h_HA_1_withCtrl_peak_1889	33	.	2.46168	4.6642	3.36749	121
ChrVIII_A_nidulans_FGSC_A4	3671719	3672118	An_kdmB_20h_HA_1_withCtrl_peak_1890	93	.	3.87096	10.9063	9.33684	252
ChrVIII_A_nidulans_FGSC_A4	3679749	3680269	An_kdmB_20h_HA_1_withCtrl_peak_1891	121	.	4.33468	13.8624	12.1958	173
ChrVIII_A_nidulans_FGSC_A4	3683820	3684641	An_kdmB_20h_HA_1_withCtrl_peak_1892	147	.	4.62857	16.4665	14.7166	623
ChrVIII_A_nidulans_FGSC_A4	3691755	3692076	An_kdmB_20h_HA_1_withCtrl_peak_1893	97	.	4.00123	11.3183	9.73431	131
ChrVIII_A_nidulans_FGSC_A4	3694126	3694480	An_kdmB_20h_HA_1_withCtrl_peak_1894	243	.	5.76836	26.3293	24.3051	181
ChrVIII_A_nidulans_FGSC_A4	3706806	3707175	An_kdmB_20h_HA_1_withCtrl_peak_1895	96	.	3.74603	11.2775	9.69449	192
ChrVIII_A_nidulans_FGSC_A4	3708755	3708980	An_kdmB_20h_HA_1_withCtrl_peak_1896	84	.	3.44078	9.95305	8.41712	103
ChrVIII_A_nidulans_FGSC_A4	3731628	3732448	An_kdmB_20h_HA_1_withCtrl_peak_1897	86	.	3.44806	10.2115	8.66612	258
ChrVIII_A_nidulans_FGSC_A4	3758224	3758540	An_kdmB_20h_HA_1_withCtrl_peak_1898	77	.	3.36676	9.23667	7.72825	173
ChrVIII_A_nidulans_FGSC_A4	3758663	3758915	An_kdmB_20h_HA_1_withCtrl_peak_1899	16	.	1.9164	2.82057	1.65408	3
ChrVIII_A_nidulans_FGSC_A4	3766897	3767269	An_kdmB_20h_HA_1_withCtrl_peak_1900	79	.	2.98948	9.42486	7.91007	187
ChrVIII_A_nidulans_FGSC_A4	3772513	3773234	An_kdmB_20h_HA_1_withCtrl_peak_1901	113	.	3.92539	12.9879	11.3489	548
ChrVIII_A_nidulans_FGSC_A4	3777699	3778537	An_kdmB_20h_HA_1_withCtrl_peak_1902	376	.	7.96644	39.9722	37.6219	227
ChrVIII_A_nidulans_FGSC_A4	3780041	3780306	An_kdmB_20h_HA_1_withCtrl_peak_1903	45	.	2.81168	5.86144	4.50127	106
ChrVIII_A_nidulans_FGSC_A4	3781920	3782685	An_kdmB_20h_HA_1_withCtrl_peak_1904	124	.	3.73871	14.0829	12.4089	567
ChrVIII_A_nidulans_FGSC_A4	3784778	3785417	An_kdmB_20h_HA_1_withCtrl_peak_1905	151	.	4.41469	16.9291	15.1641	475
ChrVIII_A_nidulans_FGSC_A4	3804881	3805403	An_kdmB_20h_HA_1_withCtrl_peak_1906	68	.	3.2936	8.32824	6.8561	293
ChrVIII_A_nidulans_FGSC_A4	3808424	3808722	An_kdmB_20h_HA_1_withCtrl_peak_1907	115	.	4.06712	13.2275	11.5808	160
ChrVIII_A_nidulans_FGSC_A4	3815234	3815571	An_kdmB_20h_HA_1_withCtrl_peak_1908	243	.	6.20914	26.3507	24.3262	155
ChrVIII_A_nidulans_FGSC_A4	3818466	3818775	An_kdmB_20h_HA_1_withCtrl_peak_1909	21	.	2.0486	3.39685	2.18431	161
ChrVIII_A_nidulans_FGSC_A4	3829813	3830155	An_kdmB_20h_HA_1_withCtrl_peak_1910	287	.	6.4914	30.9175	28.7808	163
ChrVIII_A_nidulans_FGSC_A4	3840861	3841159	An_kdmB_20h_HA_1_withCtrl_peak_1911	85	.	3.85993	10.0701	8.53022	172
ChrVIII_A_nidulans_FGSC_A4	3844170	3844413	An_kdmB_20h_HA_1_withCtrl_peak_1912	42	.	2.67574	5.61598	4.26677	143
ChrVIII_A_nidulans_FGSC_A4	3846815	3847569	An_kdmB_20h_HA_1_withCtrl_peak_1913	105	.	3.84921	12.1688	10.5565	493
ChrVIII_A_nidulans_FGSC_A4	3856902	3857182	An_kdmB_20h_HA_1_withCtrl_peak_1914	95	.	3.62344	11.0922	9.51552	104
ChrVIII_A_nidulans_FGSC_A4	3869945	3870229	An_kdmB_20h_HA_1_withCtrl_peak_1915	49	.	2.7131	6.386	4.99904	127
ChrVIII_A_nidulans_FGSC_A4	3871420	3871762	An_kdmB_20h_HA_1_withCtrl_peak_1916	35	.	2.32663	4.87623	3.56844	146
ChrVIII_A_nidulans_FGSC_A4	3871861	3872707	An_kdmB_20h_HA_1_withCtrl_peak_1917	361	.	6.67331	38.4658	36.15	377
ChrVIII_A_nidulans_FGSC_A4	3876959	3878049	An_kdmB_20h_HA_1_withCtrl_peak_1918	192	.	4.80976	21.1892	19.2998	569
ChrVIII_A_nidulans_FGSC_A4	3880124	3881007	An_kdmB_20h_HA_1_withCtrl_peak_1919	462	.	7.84812	48.8134	46.2556	292
ChrVIII_A_nidulans_FGSC_A4	3896012	3897038	An_kdmB_20h_HA_1_withCtrl_peak_1920	521	.	7.62711	54.856	52.1469	756
ChrVIII_A_nidulans_FGSC_A4	3914067	3914937	An_kdmB_20h_HA_1_withCtrl_peak_1921	89	.	3.19265	10.5146	8.95783	356
ChrVIII_A_nidulans_FGSC_A4	3941622	3941825	An_kdmB_20h_HA_1_withCtrl_peak_1922	41	.	2.43829	5.54329	4.19852	77
ChrVIII_A_nidulans_FGSC_A4	3941924	3942779	An_kdmB_20h_HA_1_withCtrl_peak_1923	233	.	4.70367	25.3768	23.377	628
ChrVIII_A_nidulans_FGSC_A4	3948309	3949237	An_kdmB_20h_HA_1_withCtrl_peak_1924	82	.	3.21843	9.78003	8.24994	150
ChrVIII_A_nidulans_FGSC_A4	3968839	3969101	An_kdmB_20h_HA_1_withCtrl_peak_1925	19	.	2.16946	3.1282	1.93583	224
ChrVIII_A_nidulans_FGSC_A4	3971734	3971966	An_kdmB_20h_HA_1_withCtrl_peak_1926	59	.	3.06752	7.39388	5.96194	148
ChrVIII_A_nidulans_FGSC_A4	3974504	3974869	An_kdmB_20h_HA_1_withCtrl_peak_1927	85	.	3.36798	10.142	8.59916	120
ChrVIII_A_nidulans_FGSC_A4	3975380	3976443	An_kdmB_20h_HA_1_withCtrl_peak_1928	457	.	6.70964	48.2559	45.7104	612
ChrVIII_A_nidulans_FGSC_A4	3982603	3982923	An_kdmB_20h_HA_1_withCtrl_peak_1929	77	.	3.26303	9.30916	7.79751	261
ChrVIII_A_nidulans_FGSC_A4	3983047	3983255	An_kdmB_20h_HA_1_withCtrl_peak_1930	25	.	2.24762	3.78292	2.54207	84
ChrVIII_A_nidulans_FGSC_A4	3983611	3983946	An_kdmB_20h_HA_1_withCtrl_peak_1931	58	.	3.10442	7.31117	5.88268	157
ChrVIII_A_nidulans_FGSC_A4	3988155	3988399	An_kdmB_20h_HA_1_withCtrl_peak_1932	87	.	3.77457	10.3364	8.78697	164
ChrVIII_A_nidulans_FGSC_A4	4003750	4004408	An_kdmB_20h_HA_1_withCtrl_peak_1933	437	.	7.30954	46.2477	43.7494	419
ChrVIII_A_nidulans_FGSC_A4	4005257	4005885	An_kdmB_20h_HA_1_withCtrl_peak_1934	201	.	4.71402	22.1015	20.1887	270
ChrVIII_A_nidulans_FGSC_A4	4010709	4011608	An_kdmB_20h_HA_1_withCtrl_peak_1935	120	.	4.04797	13.7241	12.0618	263
ChrVIII_A_nidulans_FGSC_A4	4017506	4018839	An_kdmB_20h_HA_1_withCtrl_peak_1936	114	.	3.74092	13.0625	11.4215	1168
ChrVIII_A_nidulans_FGSC_A4	4022410	4023247	An_kdmB_20h_HA_1_withCtrl_peak_1937	290	.	5.25704	31.2369	29.0922	636
ChrVIII_A_nidulans_FGSC_A4	4023411	4023810	An_kdmB_20h_HA_1_withCtrl_peak_1938	84	.	3.31786	9.9512	8.4161	147
ChrVIII_A_nidulans_FGSC_A4	4025415	4026009	An_kdmB_20h_HA_1_withCtrl_peak_1939	185	.	4.13469	20.4168	18.55	261
ChrVIII_A_nidulans_FGSC_A4	4028285	4028576	An_kdmB_20h_HA_1_withCtrl_peak_1940	58	.	3.14516	7.23259	5.80663	97
ChrVIII_A_nidulans_FGSC_A4	4032789	4033030	An_kdmB_20h_HA_1_withCtrl_peak_1941	42	.	2.7877	5.61966	4.27045	120
ChrVIII_A_nidulans_FGSC_A4	4033994	4034662	An_kdmB_20h_HA_1_withCtrl_peak_1942	174	.	4.67775	19.2861	17.4507	235
ChrVIII_A_nidulans_FGSC_A4	4035529	4037553	An_kdmB_20h_HA_1_withCtrl_peak_1943	1163	.	13.9624	120.877	116.398	1364
ChrVIII_A_nidulans_FGSC_A4	4037795	4038253	An_kdmB_20h_HA_1_withCtrl_peak_1944	139	.	4.24467	15.6432	13.9192	272
ChrVIII_A_nidulans_FGSC_A4	4040399	4041002	An_kdmB_20h_HA_1_withCtrl_peak_1945	131	.	4.42933	14.8031	13.1066	185
ChrVIII_A_nidulans_FGSC_A4	4052213	4057886	An_kdmB_20h_HA_1_withCtrl_peak_1946	669	.	8.54975	70.0729	66.9823	3453
ChrVIII_A_nidulans_FGSC_A4	4057991	4060649	An_kdmB_20h_HA_1_withCtrl_peak_1947	425	.	8.18138	45.0183	42.549	2458
ChrVIII_A_nidulans_FGSC_A4	4063245	4063476	An_kdmB_20h_HA_1_withCtrl_peak_1948	38	.	2.52998	5.15814	3.83293	175
ChrVIII_A_nidulans_FGSC_A4	4063552	4068156	An_kdmB_20h_HA_1_withCtrl_peak_1949	840	.	9.30281	87.6766	84.0946	2230
ChrVIII_A_nidulans_FGSC_A4	4076454	4076950	An_kdmB_20h_HA_1_withCtrl_peak_1950	40	.	2.38609	5.34793	4.0145	215
ChrVIII_A_nidulans_FGSC_A4	4077723	4079272	An_kdmB_20h_HA_1_withCtrl_peak_1951	221	.	5.16604	24.1646	22.1966	1264
ChrVIII_A_nidulans_FGSC_A4	4084125	4088399	An_kdmB_20h_HA_1_withCtrl_peak_1952	493	.	7.55596	51.9576	49.3214	705
ChrVIII_A_nidulans_FGSC_A4	4089609	4089968	An_kdmB_20h_HA_1_withCtrl_peak_1953	75	.	3.18087	9.0056	7.5057	184
ChrVIII_A_nidulans_FGSC_A4	4092524	4092998	An_kdmB_20h_HA_1_withCtrl_peak_1954	254	.	5.75829	27.4961	25.4418	286
ChrVIII_A_nidulans_FGSC_A4	4107630	4109136	An_kdmB_20h_HA_1_withCtrl_peak_1955	163	.	4.33473	18.1322	16.3301	1290
ChrVIII_A_nidulans_FGSC_A4	4110627	4111646	An_kdmB_20h_HA_1_withCtrl_peak_1956	226	.	5.53581	24.598	22.6181	809
ChrVIII_A_nidulans_FGSC_A4	4118307	4118682	An_kdmB_20h_HA_1_withCtrl_peak_1957	108	.	3.78196	12.4468	10.825	183
ChrVIII_A_nidulans_FGSC_A4	4129239	4129530	An_kdmB_20h_HA_1_withCtrl_peak_1958	76	.	3.41632	9.17682	7.67085	126
ChrVIII_A_nidulans_FGSC_A4	4130376	4131501	An_kdmB_20h_HA_1_withCtrl_peak_1959	59	.	2.90021	7.39406	5.96194	1046
ChrVIII_A_nidulans_FGSC_A4	4172367	4173314	An_kdmB_20h_HA_1_withCtrl_peak_1960	90	.	3.38465	10.6586	9.09678	554
ChrVIII_A_nidulans_FGSC_A4	4183693	4183973	An_kdmB_20h_HA_1_withCtrl_peak_1961	38	.	2.58359	5.17702	3.85132	129
ChrVIII_A_nidulans_FGSC_A4	4184309	4185430	An_kdmB_20h_HA_1_withCtrl_peak_1962	535	.	9.59133	56.2937	53.5527	924
ChrVIII_A_nidulans_FGSC_A4	4202994	4203466	An_kdmB_20h_HA_1_withCtrl_peak_1963	118	.	3.65743	13.4705	11.8165	279
ChrVIII_A_nidulans_FGSC_A4	4204291	4204545	An_kdmB_20h_HA_1_withCtrl_peak_1964	45	.	2.7551	5.86138	4.50127	68
ChrVIII_A_nidulans_FGSC_A4	4206969	4207753	An_kdmB_20h_HA_1_withCtrl_peak_1965	191	.	5.64192	21.074	19.1885	600
ChrVIII_A_nidulans_FGSC_A4	4208332	4209338	An_kdmB_20h_HA_1_withCtrl_peak_1966	452	.	8.74509	47.7933	45.2592	601
ChrVIII_A_nidulans_FGSC_A4	4214389	4215219	An_kdmB_20h_HA_1_withCtrl_peak_1967	936	.	10.6232	97.5597	93.6919	431
ChrVIII_A_nidulans_FGSC_A4	4216365	4217955	An_kdmB_20h_HA_1_withCtrl_peak_1968	756	.	10.5858	79.0286	75.686	339
ChrVIII_A_nidulans_FGSC_A4	4225262	4225630	An_kdmB_20h_HA_1_withCtrl_peak_1969	231	.	5.77959	25.1635	23.169	177
ChrVIII_A_nidulans_FGSC_A4	4229278	4230017	An_kdmB_20h_HA_1_withCtrl_peak_1970	91	.	3.58099	10.6929	9.13018	225
ChrVIII_A_nidulans_FGSC_A4	4235598	4235999	An_kdmB_20h_HA_1_withCtrl_peak_1971	196	.	5.45148	21.5748	19.6767	220
ChrVIII_A_nidulans_FGSC_A4	4252747	4254016	An_kdmB_20h_HA_1_withCtrl_peak_1972	286	.	5.77964	30.8182	28.6829	946
ChrVIII_A_nidulans_FGSC_A4	4273905	4274549	An_kdmB_20h_HA_1_withCtrl_peak_1973	683	.	10.0533	71.5352	68.3999	384
ChrVIII_A_nidulans_FGSC_A4	4275220	4275810	An_kdmB_20h_HA_1_withCtrl_peak_1974	328	.	6.14895	35.0789	32.8441	376
ChrVIII_A_nidulans_FGSC_A4	4277201	4278646	An_kdmB_20h_HA_1_withCtrl_peak_1975	361	.	7.09316	38.4786	36.162	271
ChrVIII_A_nidulans_FGSC_A4	4287203	4287868	An_kdmB_20h_HA_1_withCtrl_peak_1976	209	.	5.30576	22.909	20.974	499
ChrVIII_A_nidulans_FGSC_A4	4310978	4311307	An_kdmB_20h_HA_1_withCtrl_peak_1977	81	.	3.72644	9.67207	8.14769	180
ChrVIII_A_nidulans_FGSC_A4	4313326	4313699	An_kdmB_20h_HA_1_withCtrl_peak_1978	34	.	2.42878	4.70021	3.40117	205
ChrVIII_A_nidulans_FGSC_A4	4340104	4343679	An_kdmB_20h_HA_1_withCtrl_peak_1979	973	.	11.2911	101.365	97.3884	689
ChrVIII_A_nidulans_FGSC_A4	4344157	4344403	An_kdmB_20h_HA_1_withCtrl_peak_1980	43	.	2.61828	5.74472	4.38955	87
ChrVIII_A_nidulans_FGSC_A4	4344805	4346890	An_kdmB_20h_HA_1_withCtrl_peak_1981	1011	.	11.6221	105.188	101.103	1058
ChrVIII_A_nidulans_FGSC_A4	4351401	4352255	An_kdmB_20h_HA_1_withCtrl_peak_1982	259	.	5.97076	27.9692	25.9034	243
ChrVIII_A_nidulans_FGSC_A4	4353069	4353889	An_kdmB_20h_HA_1_withCtrl_peak_1983	461	.	8.42666	48.7105	46.1563	579
ChrVIII_A_nidulans_FGSC_A4	4358146	4358467	An_kdmB_20h_HA_1_withCtrl_peak_1984	35	.	2.53469	4.88185	3.57301	125
ChrVIII_A_nidulans_FGSC_A4	4360063	4360482	An_kdmB_20h_HA_1_withCtrl_peak_1985	119	.	4.55809	13.6412	11.9819	159
ChrVIII_A_nidulans_FGSC_A4	4366214	4368161	An_kdmB_20h_HA_1_withCtrl_peak_1986	475	.	6.79074	50.1136	47.5236	720
ChrVIII_A_nidulans_FGSC_A4	4373012	4373365	An_kdmB_20h_HA_1_withCtrl_peak_1987	54	.	2.97551	6.90657	5.49467	167
ChrVIII_A_nidulans_FGSC_A4	4379387	4379745	An_kdmB_20h_HA_1_withCtrl_peak_1988	107	.	4.13986	12.3276	10.7098	120
ChrVIII_A_nidulans_FGSC_A4	4379929	4380474	An_kdmB_20h_HA_1_withCtrl_peak_1989	81	.	3.43308	9.69448	8.1685	157
ChrVIII_A_nidulans_FGSC_A4	4386105	4386368	An_kdmB_20h_HA_1_withCtrl_peak_1990	101	.	3.95826	11.7335	10.1357	139
ChrVIII_A_nidulans_FGSC_A4	4388506	4389191	An_kdmB_20h_HA_1_withCtrl_peak_1991	573	.	8.14218	60.2322	57.3896	284
ChrVIII_A_nidulans_FGSC_A4	4392368	4393509	An_kdmB_20h_HA_1_withCtrl_peak_1992	176	.	4.50472	19.5125	17.6712	232
ChrVIII_A_nidulans_FGSC_A4	4395001	4395289	An_kdmB_20h_HA_1_withCtrl_peak_1993	66	.	2.86331	8.15205	6.68836	97
ChrVIII_A_nidulans_FGSC_A4	4395437	4395988	An_kdmB_20h_HA_1_withCtrl_peak_1994	203	.	5.05197	22.2285	20.3117	252
ChrVIII_A_nidulans_FGSC_A4	4408609	4409045	An_kdmB_20h_HA_1_withCtrl_peak_1995	34	.	2.42878	4.70021	3.40117	81
ChrVIII_A_nidulans_FGSC_A4	4419128	4419752	An_kdmB_20h_HA_1_withCtrl_peak_1996	251	.	5.11017	27.1635	25.1181	405
ChrVIII_A_nidulans_FGSC_A4	4451368	4451667	An_kdmB_20h_HA_1_withCtrl_peak_1997	103	.	3.42007	11.9479	10.3421	119
ChrVIII_A_nidulans_FGSC_A4	4485751	4486119	An_kdmB_20h_HA_1_withCtrl_peak_1998	164	.	4.43223	18.249	16.4443	113
ChrVIII_A_nidulans_FGSC_A4	4490979	4492363	An_kdmB_20h_HA_1_withCtrl_peak_1999	338	.	6.177	36.071	33.8127	244
[truncated: 1,164 more rows]

## Sheet: EcoA
Supplemental Data S19 MACS2 narrowPeak file for EcoA ChIPseq data.
ChrIII_A_nidulans_FGSC_A4	7943	8555	An_ecoA_20h_HA_1_withCtrl_peak_1	79	.	3.57365	10.1799	7.98175	528
ChrIII_A_nidulans_FGSC_A4	49067	49353	An_ecoA_20h_HA_1_withCtrl_peak_2	79	.	3.48757	10.1197	7.92432	174
ChrIII_A_nidulans_FGSC_A4	64517	65001	An_ecoA_20h_HA_1_withCtrl_peak_3	523	.	8.2057	57.3742	52.3063	295
ChrIII_A_nidulans_FGSC_A4	71832	72102	An_ecoA_20h_HA_1_withCtrl_peak_4	23	.	2.25667	3.92557	2.37729	164
ChrIII_A_nidulans_FGSC_A4	90592	90964	An_ecoA_20h_HA_1_withCtrl_peak_5	29	.	2.49361	4.61823	2.98176	287
ChrIII_A_nidulans_FGSC_A4	93504	94636	An_ecoA_20h_HA_1_withCtrl_peak_6	106	.	4.12167	13.1336	10.6819	197
ChrIII_A_nidulans_FGSC_A4	97292	97611	An_ecoA_20h_HA_1_withCtrl_peak_7	22	.	2.29368	3.79371	2.26247	135
ChrIII_A_nidulans_FGSC_A4	141037	141555	An_ecoA_20h_HA_1_withCtrl_peak_8	110	.	3.41577	13.5344	11.0488	354
ChrIII_A_nidulans_FGSC_A4	153210	153637	An_ecoA_20h_HA_1_withCtrl_peak_9	44	.	2.6445	6.30195	4.47367	321
ChrIII_A_nidulans_FGSC_A4	153722	153937	An_ecoA_20h_HA_1_withCtrl_peak_10	75	.	3.2622	9.7376	7.57498	97
ChrIII_A_nidulans_FGSC_A4	156818	157225	An_ecoA_20h_HA_1_withCtrl_peak_11	78	.	2.95395	10.0145	7.82768	256
ChrIII_A_nidulans_FGSC_A4	214992	215348	An_ecoA_20h_HA_1_withCtrl_peak_12	35	.	2.56439	5.26705	3.5537	157
ChrIII_A_nidulans_FGSC_A4	242358	242976	An_ecoA_20h_HA_1_withCtrl_peak_13	66	.	3.3419	8.70527	6.63588	475
ChrIII_A_nidulans_FGSC_A4	284814	285158	An_ecoA_20h_HA_1_withCtrl_peak_14	39	.	2.75242	5.68569	3.92418	146
ChrIII_A_nidulans_FGSC_A4	294723	295389	An_ecoA_20h_HA_1_withCtrl_peak_15	136	.	4.26788	16.3346	13.626	316
ChrIII_A_nidulans_FGSC_A4	302726	302997	An_ecoA_20h_HA_1_withCtrl_peak_16	40	.	2.59784	5.82838	4.051	92
ChrIII_A_nidulans_FGSC_A4	317071	317506	An_ecoA_20h_HA_1_withCtrl_peak_17	41	.	2.59162	5.95823	4.16641	175
ChrIII_A_nidulans_FGSC_A4	318945	319950	An_ecoA_20h_HA_1_withCtrl_peak_18	125	.	4.18959	15.1309	12.5169	190
ChrIII_A_nidulans_FGSC_A4	329723	330150	An_ecoA_20h_HA_1_withCtrl_peak_19	27	.	2.25106	4.37329	2.76665	159
ChrIII_A_nidulans_FGSC_A4	330403	331749	An_ecoA_20h_HA_1_withCtrl_peak_20	126	.	4.30818	15.2871	12.659	159
ChrIII_A_nidulans_FGSC_A4	352250	352478	An_ecoA_20h_HA_1_withCtrl_peak_21	63	.	2.84615	8.43429	6.38961	134
ChrIII_A_nidulans_FGSC_A4	352631	353484	An_ecoA_20h_HA_1_withCtrl_peak_22	87	.	3.29979	10.9776	8.70911	654
ChrIII_A_nidulans_FGSC_A4	355205	355666	An_ecoA_20h_HA_1_withCtrl_peak_23	115	.	4.39103	14.0516	11.5241	171
ChrIII_A_nidulans_FGSC_A4	357585	358133	An_ecoA_20h_HA_1_withCtrl_peak_24	223	.	5.11276	25.7327	22.3482	282
ChrIII_A_nidulans_FGSC_A4	359761	360087	An_ecoA_20h_HA_1_withCtrl_peak_25	104	.	4.12862	12.8688	10.4404	197
ChrIII_A_nidulans_FGSC_A4	363461	363778	An_ecoA_20h_HA_1_withCtrl_peak_26	87	.	3.68748	11.0717	8.79489	177
ChrIII_A_nidulans_FGSC_A4	367645	367927	An_ecoA_20h_HA_1_withCtrl_peak_27	24	.	2.33933	4.044	2.4812	107
ChrIII_A_nidulans_FGSC_A4	373109	373553	An_ecoA_20h_HA_1_withCtrl_peak_28	63	.	3.01076	8.36485	6.33077	141
ChrIII_A_nidulans_FGSC_A4	373759	374145	An_ecoA_20h_HA_1_withCtrl_peak_29	54	.	2.85972	7.42617	5.48143	257
ChrIII_A_nidulans_FGSC_A4	397294	397621	An_ecoA_20h_HA_1_withCtrl_peak_30	134	.	3.69244	16.1575	13.4636	193
ChrIII_A_nidulans_FGSC_A4	404080	404562	An_ecoA_20h_HA_1_withCtrl_peak_31	92	.	3.6977	11.6156	9.29114	191
ChrIII_A_nidulans_FGSC_A4	404685	405181	An_ecoA_20h_HA_1_withCtrl_peak_32	71	.	3.37141	9.25266	7.13418	356
ChrIII_A_nidulans_FGSC_A4	420477	420804	An_ecoA_20h_HA_1_withCtrl_peak_33	132	.	4.16837	15.9245	13.2471	185
ChrIII_A_nidulans_FGSC_A4	455740	456392	An_ecoA_20h_HA_1_withCtrl_peak_34	70	.	3.41415	9.16959	7.06476	324
ChrIII_A_nidulans_FGSC_A4	492455	492819	An_ecoA_20h_HA_1_withCtrl_peak_35	47	.	2.89166	6.63926	4.77535	328
ChrIII_A_nidulans_FGSC_A4	498095	498301	An_ecoA_20h_HA_1_withCtrl_peak_36	47	.	2.68395	6.60513	4.74353	103
ChrIII_A_nidulans_FGSC_A4	504411	506694	An_ecoA_20h_HA_1_withCtrl_peak_37	261	.	5.56502	29.7927	26.1493	988
ChrIII_A_nidulans_FGSC_A4	521076	521756	An_ecoA_20h_HA_1_withCtrl_peak_38	70	.	3.23168	9.19376	7.08176	362
ChrIII_A_nidulans_FGSC_A4	540123	540648	An_ecoA_20h_HA_1_withCtrl_peak_39	133	.	4.27722	16.0722	13.3821	368
ChrIII_A_nidulans_FGSC_A4	541299	541694	An_ecoA_20h_HA_1_withCtrl_peak_40	77	.	3.56469	9.90683	7.73276	134
ChrIII_A_nidulans_FGSC_A4	542664	542961	An_ecoA_20h_HA_1_withCtrl_peak_41	76	.	3.47677	9.84644	7.67506	135
ChrIII_A_nidulans_FGSC_A4	553082	553880	An_ecoA_20h_HA_1_withCtrl_peak_42	190	.	5.41462	22.2018	19.0548	164
ChrIII_A_nidulans_FGSC_A4	570082	570461	An_ecoA_20h_HA_1_withCtrl_peak_43	63	.	3.17985	8.37713	6.33925	193
ChrIII_A_nidulans_FGSC_A4	602924	603163	An_ecoA_20h_HA_1_withCtrl_peak_44	54	.	3.06637	7.39018	5.44765	136
ChrIII_A_nidulans_FGSC_A4	617287	617563	An_ecoA_20h_HA_1_withCtrl_peak_45	45	.	2.59696	6.43238	4.59122	165
ChrIII_A_nidulans_FGSC_A4	619152	619680	An_ecoA_20h_HA_1_withCtrl_peak_46	141	.	4.84502	16.893	14.1446	163
ChrIII_A_nidulans_FGSC_A4	619966	620212	An_ecoA_20h_HA_1_withCtrl_peak_47	23	.	2.05751	3.90102	2.35586	140
ChrIII_A_nidulans_FGSC_A4	620547	621835	An_ecoA_20h_HA_1_withCtrl_peak_48	192	.	4.28295	22.4176	19.2564	339
ChrIII_A_nidulans_FGSC_A4	628067	629283	An_ecoA_20h_HA_1_withCtrl_peak_49	171	.	4.57338	20.1413	17.1438	419
ChrIII_A_nidulans_FGSC_A4	635418	636181	An_ecoA_20h_HA_1_withCtrl_peak_50	338	.	7.87264	38.0702	33.8699	414
ChrIII_A_nidulans_FGSC_A4	654035	654269	An_ecoA_20h_HA_1_withCtrl_peak_51	51	.	3.22884	7.05728	5.14962	144
ChrIII_A_nidulans_FGSC_A4	657703	658106	An_ecoA_20h_HA_1_withCtrl_peak_52	179	.	4.69903	21.0347	17.9737	295
ChrIII_A_nidulans_FGSC_A4	698115	698444	An_ecoA_20h_HA_1_withCtrl_peak_53	44	.	2.78424	6.29196	4.46422	160
ChrIII_A_nidulans_FGSC_A4	698751	698990	An_ecoA_20h_HA_1_withCtrl_peak_54	95	.	3.99354	11.8501	9.50873	87
ChrIII_A_nidulans_FGSC_A4	700780	701752	An_ecoA_20h_HA_1_withCtrl_peak_55	113	.	3.80948	13.8679	11.3541	248
ChrIII_A_nidulans_FGSC_A4	719328	719528	An_ecoA_20h_HA_1_withCtrl_peak_56	45	.	2.93642	6.41176	4.57274	103
ChrIII_A_nidulans_FGSC_A4	730076	730336	An_ecoA_20h_HA_1_withCtrl_peak_57	38	.	2.92655	5.64559	3.89024	140
ChrIII_A_nidulans_FGSC_A4	734994	735268	An_ecoA_20h_HA_1_withCtrl_peak_58	44	.	3.09252	6.27498	4.44829	116
ChrIII_A_nidulans_FGSC_A4	738080	738309	An_ecoA_20h_HA_1_withCtrl_peak_59	35	.	2.53324	5.31391	3.59376	31
ChrIII_A_nidulans_FGSC_A4	748957	750000	An_ecoA_20h_HA_1_withCtrl_peak_60	80	.	3.40015	10.2637	8.05478	428
ChrIII_A_nidulans_FGSC_A4	752110	752607	An_ecoA_20h_HA_1_withCtrl_peak_61	83	.	3.303	10.5526	8.3186	186
ChrIII_A_nidulans_FGSC_A4	753032	753232	An_ecoA_20h_HA_1_withCtrl_peak_62	42	.	2.51299	6.10682	4.29907	144
ChrIII_A_nidulans_FGSC_A4	753508	754919	An_ecoA_20h_HA_1_withCtrl_peak_63	122	.	3.84641	14.8221	12.2305	507
ChrIII_A_nidulans_FGSC_A4	755054	755427	An_ecoA_20h_HA_1_withCtrl_peak_64	28	.	2.3195	4.4812	2.86195	126
ChrIII_A_nidulans_FGSC_A4	755795	756006	An_ecoA_20h_HA_1_withCtrl_peak_65	29	.	2.37409	4.52946	2.9045	25
ChrIII_A_nidulans_FGSC_A4	756137	756724	An_ecoA_20h_HA_1_withCtrl_peak_66	41	.	2.73927	5.9788	4.18344	428
ChrIII_A_nidulans_FGSC_A4	778930	779315	An_ecoA_20h_HA_1_withCtrl_peak_67	52	.	2.70283	7.16198	5.244	172
ChrIII_A_nidulans_FGSC_A4	808874	809143	An_ecoA_20h_HA_1_withCtrl_peak_68	18	.	2.10713	3.27708	1.82264	115
ChrIII_A_nidulans_FGSC_A4	813837	814332	An_ecoA_20h_HA_1_withCtrl_peak_69	78	.	3.16504	9.98062	7.80022	167
ChrIII_A_nidulans_FGSC_A4	815695	815932	An_ecoA_20h_HA_1_withCtrl_peak_70	85	.	3.85175	10.8449	8.587	133
ChrIII_A_nidulans_FGSC_A4	818293	818506	An_ecoA_20h_HA_1_withCtrl_peak_71	25	.	2.54312	4.17528	2.59552	167
ChrIII_A_nidulans_FGSC_A4	825264	825606	An_ecoA_20h_HA_1_withCtrl_peak_72	38	.	2.84172	5.59785	3.84659	31
ChrIII_A_nidulans_FGSC_A4	844802	845044	An_ecoA_20h_HA_1_withCtrl_peak_73	35	.	2.56439	5.26705	3.5537	110
ChrIII_A_nidulans_FGSC_A4	852339	852546	An_ecoA_20h_HA_1_withCtrl_peak_74	23	.	2.1748	3.8979	2.35309	168
ChrIII_A_nidulans_FGSC_A4	899049	899390	An_ecoA_20h_HA_1_withCtrl_peak_75	98	.	3.37044	12.1802	9.80894	144
ChrIII_A_nidulans_FGSC_A4	902347	902843	An_ecoA_20h_HA_1_withCtrl_peak_76	116	.	3.60064	14.2019	11.6593	308
ChrIII_A_nidulans_FGSC_A4	910270	910725	An_ecoA_20h_HA_1_withCtrl_peak_77	103	.	3.38958	12.722	10.3049	236
ChrIII_A_nidulans_FGSC_A4	934218	934890	An_ecoA_20h_HA_1_withCtrl_peak_78	60	.	2.99035	8.09641	6.08765	350
ChrIII_A_nidulans_FGSC_A4	935025	935448	An_ecoA_20h_HA_1_withCtrl_peak_79	119	.	3.89606	14.5007	11.9344	107
ChrIII_A_nidulans_FGSC_A4	943939	944156	An_ecoA_20h_HA_1_withCtrl_peak_80	20	.	2.24525	3.54499	2.04983	63
ChrIII_A_nidulans_FGSC_A4	971461	971967	An_ecoA_20h_HA_1_withCtrl_peak_81	223	.	6.04259	25.7431	22.3585	264
ChrIII_A_nidulans_FGSC_A4	973221	973617	An_ecoA_20h_HA_1_withCtrl_peak_82	17	.	2.04608	3.20037	1.75627	127
ChrIII_A_nidulans_FGSC_A4	977182	977817	An_ecoA_20h_HA_1_withCtrl_peak_83	50	.	3.10537	6.91177	5.01974	114
ChrIII_A_nidulans_FGSC_A4	996375	996722	An_ecoA_20h_HA_1_withCtrl_peak_84	56	.	3.19062	7.57753	5.61671	154
ChrIII_A_nidulans_FGSC_A4	999479	1000004	An_ecoA_20h_HA_1_withCtrl_peak_85	89	.	3.74845	11.286	8.99183	232
ChrIII_A_nidulans_FGSC_A4	1006671	1006877	An_ecoA_20h_HA_1_withCtrl_peak_86	34	.	2.57037	5.13668	3.4392	78
ChrIII_A_nidulans_FGSC_A4	1018778	1019082	An_ecoA_20h_HA_1_withCtrl_peak_87	48	.	2.90769	6.69061	4.82249	136
ChrIII_A_nidulans_FGSC_A4	1033431	1033873	An_ecoA_20h_HA_1_withCtrl_peak_88	76	.	3.77097	9.80565	7.63697	157
ChrIII_A_nidulans_FGSC_A4	1046837	1047271	An_ecoA_20h_HA_1_withCtrl_peak_89	118	.	4.09216	14.4615	11.8986	273
ChrIII_A_nidulans_FGSC_A4	1049182	1049898	An_ecoA_20h_HA_1_withCtrl_peak_90	178	.	5.8294	20.8859	17.8341	249
ChrIII_A_nidulans_FGSC_A4	1050149	1050674	An_ecoA_20h_HA_1_withCtrl_peak_91	184	.	4.8933	21.5515	18.4548	292
ChrIII_A_nidulans_FGSC_A4	1084788	1085185	An_ecoA_20h_HA_1_withCtrl_peak_92	35	.	2.3078	5.29577	3.5786	79
ChrIII_A_nidulans_FGSC_A4	1090900	1091262	An_ecoA_20h_HA_1_withCtrl_peak_93	18	.	2.10713	3.27708	1.82264	102
ChrIII_A_nidulans_FGSC_A4	1092388	1092651	An_ecoA_20h_HA_1_withCtrl_peak_94	51	.	2.85148	7.04139	5.13434	92
ChrIII_A_nidulans_FGSC_A4	1116641	1116975	An_ecoA_20h_HA_1_withCtrl_peak_95	146	.	4.55034	17.4676	14.6778	177
ChrIII_A_nidulans_FGSC_A4	1123308	1123743	An_ecoA_20h_HA_1_withCtrl_peak_96	61	.	2.82571	8.17186	6.15263	308
ChrIII_A_nidulans_FGSC_A4	1125570	1126774	An_ecoA_20h_HA_1_withCtrl_peak_97	149	.	4.30975	17.7181	14.9103	529
ChrIII_A_nidulans_FGSC_A4	1148001	1148216	An_ecoA_20h_HA_1_withCtrl_peak_98	25	.	2.29857	4.17068	2.59106	53
ChrIII_A_nidulans_FGSC_A4	1154905	1155187	An_ecoA_20h_HA_1_withCtrl_peak_99	99	.	3.55707	12.3003	9.91796	82
ChrIII_A_nidulans_FGSC_A4	1159759	1160097	An_ecoA_20h_HA_1_withCtrl_peak_100	41	.	2.83611	5.93345	4.14425	164
ChrIII_A_nidulans_FGSC_A4	1162064	1162325	An_ecoA_20h_HA_1_withCtrl_peak_101	59	.	3.38087	7.92749	5.93274	160
ChrIII_A_nidulans_FGSC_A4	1167060	1167278	An_ecoA_20h_HA_1_withCtrl_peak_102	31	.	2.46182	4.80277	3.14282	68
ChrIII_A_nidulans_FGSC_A4	1178175	1178632	An_ecoA_20h_HA_1_withCtrl_peak_103	55	.	3.1771	7.53596	5.58515	339
ChrIII_A_nidulans_FGSC_A4	1178835	1179093	An_ecoA_20h_HA_1_withCtrl_peak_104	36	.	2.69662	5.35701	3.63406	41
ChrIII_A_nidulans_FGSC_A4	1180266	1181751	An_ecoA_20h_HA_1_withCtrl_peak_105	378	.	7.08415	42.2632	37.8336	584
ChrIII_A_nidulans_FGSC_A4	1187630	1188227	An_ecoA_20h_HA_1_withCtrl_peak_106	65	.	3.19801	8.64946	6.58694	398
ChrIII_A_nidulans_FGSC_A4	1214533	1214781	An_ecoA_20h_HA_1_withCtrl_peak_107	39	.	2.75242	5.68569	3.92418	62
ChrIII_A_nidulans_FGSC_A4	1230339	1230554	An_ecoA_20h_HA_1_withCtrl_peak_108	34	.	2.6813	5.15218	3.45273	128
ChrIII_A_nidulans_FGSC_A4	1249178	1249846	An_ecoA_20h_HA_1_withCtrl_peak_109	228	.	5.65107	26.2473	22.8304	368
ChrIII_A_nidulans_FGSC_A4	1254255	1254771	An_ecoA_20h_HA_1_withCtrl_peak_110	280	.	5.57505	31.7976	28.0242	198
ChrIII_A_nidulans_FGSC_A4	1259264	1259641	An_ecoA_20h_HA_1_withCtrl_peak_111	111	.	3.58941	13.6591	11.1649	191
ChrIII_A_nidulans_FGSC_A4	1259953	1261001	An_ecoA_20h_HA_1_withCtrl_peak_112	103	.	3.44534	12.7545	10.3348	696
ChrIII_A_nidulans_FGSC_A4	1261428	1261845	An_ecoA_20h_HA_1_withCtrl_peak_113	108	.	3.40735	13.2637	10.8013	234
ChrIII_A_nidulans_FGSC_A4	1261926	1264684	An_ecoA_20h_HA_1_withCtrl_peak_114	166	.	4.26922	19.6406	16.6809	1010
ChrIII_A_nidulans_FGSC_A4	1264785	1265608	An_ecoA_20h_HA_1_withCtrl_peak_115	139	.	3.89457	16.6565	13.9256	194
ChrIII_A_nidulans_FGSC_A4	1271277	1271683	An_ecoA_20h_HA_1_withCtrl_peak_116	68	.	3.40038	8.89569	6.81705	140
ChrIII_A_nidulans_FGSC_A4	1275270	1275684	An_ecoA_20h_HA_1_withCtrl_peak_117	53	.	3.09647	7.28645	5.35749	135
ChrIII_A_nidulans_FGSC_A4	1281731	1281932	An_ecoA_20h_HA_1_withCtrl_peak_118	36	.	2.82523	5.37823	3.65192	157
ChrIII_A_nidulans_FGSC_A4	1287296	1288544	An_ecoA_20h_HA_1_withCtrl_peak_119	237	.	5.70296	27.261	23.7765	896
ChrIII_A_nidulans_FGSC_A4	1288661	1289045	An_ecoA_20h_HA_1_withCtrl_peak_120	34	.	2.41346	5.18473	3.48093	259
ChrIII_A_nidulans_FGSC_A4	1289132	1289518	An_ecoA_20h_HA_1_withCtrl_peak_121	210	.	4.68772	24.2963	21.0056	231
ChrIII_A_nidulans_FGSC_A4	1333279	1335002	An_ecoA_20h_HA_1_withCtrl_peak_122	108	.	3.40735	13.2637	10.8013	159
ChrIII_A_nidulans_FGSC_A4	1344719	1344979	An_ecoA_20h_HA_1_withCtrl_peak_123	30	.	2.35603	4.72706	3.07746	118
ChrIII_A_nidulans_FGSC_A4	1345397	1345765	An_ecoA_20h_HA_1_withCtrl_peak_124	33	.	2.62531	4.99431	3.31251	244
ChrIII_A_nidulans_FGSC_A4	1345879	1346104	An_ecoA_20h_HA_1_withCtrl_peak_125	20	.	2.14351	3.58814	2.08697	156
ChrIII_A_nidulans_FGSC_A4	1347515	1348023	An_ecoA_20h_HA_1_withCtrl_peak_126	62	.	3.21296	8.27957	6.25343	144
ChrIII_A_nidulans_FGSC_A4	1348266	1348821	An_ecoA_20h_HA_1_withCtrl_peak_127	92	.	3.4943	11.5622	9.24397	171
ChrIII_A_nidulans_FGSC_A4	1370186	1370426	An_ecoA_20h_HA_1_withCtrl_peak_128	47	.	2.947	6.6297	4.76684	125
ChrIII_A_nidulans_FGSC_A4	1370811	1371245	An_ecoA_20h_HA_1_withCtrl_peak_129	18	.	2.03669	3.35954	1.89093	262
ChrIII_A_nidulans_FGSC_A4	1385275	1385650	An_ecoA_20h_HA_1_withCtrl_peak_130	171	.	4.89617	20.1798	17.1796	170
ChrIII_A_nidulans_FGSC_A4	1390349	1390811	An_ecoA_20h_HA_1_withCtrl_peak_131	227	.	5.437	26.1084	22.7001	264
ChrIII_A_nidulans_FGSC_A4	1392096	1392867	An_ecoA_20h_HA_1_withCtrl_peak_132	220	.	4.28753	25.4559	22.0923	284
ChrIII_A_nidulans_FGSC_A4	1403701	1404195	An_ecoA_20h_HA_1_withCtrl_peak_133	46	.	2.79826	6.50954	4.65758	124
ChrIII_A_nidulans_FGSC_A4	1411447	1412191	An_ecoA_20h_HA_1_withCtrl_peak_134	93	.	3.71682	11.6861	9.35621	505
ChrIII_A_nidulans_FGSC_A4	1427877	1428620	An_ecoA_20h_HA_1_withCtrl_peak_135	118	.	4.16167	14.4383	11.8778	180
ChrIII_A_nidulans_FGSC_A4	1456200	1456412	An_ecoA_20h_HA_1_withCtrl_peak_136	53	.	2.92297	7.2916	5.36029	86
ChrIII_A_nidulans_FGSC_A4	1464296	1464659	An_ecoA_20h_HA_1_withCtrl_peak_137	30	.	2.37623	4.66542	3.02294	67
ChrIII_A_nidulans_FGSC_A4	1501020	1501641	An_ecoA_20h_HA_1_withCtrl_peak_138	171	.	4.57338	20.1413	17.1438	171
ChrIII_A_nidulans_FGSC_A4	1547144	1547351	An_ecoA_20h_HA_1_withCtrl_peak_139	39	.	2.80318	5.66396	3.90581	123
ChrIII_A_nidulans_FGSC_A4	1563053	1563354	An_ecoA_20h_HA_1_withCtrl_peak_140	86	.	3.9517	10.888	8.62614	145
ChrIII_A_nidulans_FGSC_A4	1563924	1564332	An_ecoA_20h_HA_1_withCtrl_peak_141	58	.	3.14048	7.83207	5.84768	288
ChrIII_A_nidulans_FGSC_A4	1564678	1565023	An_ecoA_20h_HA_1_withCtrl_peak_142	47	.	2.68395	6.60513	4.74353	188
ChrIII_A_nidulans_FGSC_A4	1568719	1568919	An_ecoA_20h_HA_1_withCtrl_peak_143	30	.	2.37623	4.66542	3.02294	145
ChrIII_A_nidulans_FGSC_A4	1583364	1583714	An_ecoA_20h_HA_1_withCtrl_peak_144	87	.	3.68748	11.0717	8.79489	168
ChrIII_A_nidulans_FGSC_A4	1593991	1594383	An_ecoA_20h_HA_1_withCtrl_peak_145	79	.	3.48757	10.1197	7.92432	236
ChrIII_A_nidulans_FGSC_A4	1595822	1596174	An_ecoA_20h_HA_1_withCtrl_peak_146	224	.	5.74424	25.83	22.441	129
ChrIII_A_nidulans_FGSC_A4	1601916	1602356	An_ecoA_20h_HA_1_withCtrl_peak_147	330	.	6.49343	37.1673	33.0321	231
ChrIII_A_nidulans_FGSC_A4	1621597	1622180	An_ecoA_20h_HA_1_withCtrl_peak_148	48	.	2.87212	6.75563	4.87864	159
ChrIII_A_nidulans_FGSC_A4	1623410	1625144	An_ecoA_20h_HA_1_withCtrl_peak_149	133	.	4.90842	16.071	13.3821	571
ChrIII_A_nidulans_FGSC_A4	1625714	1626229	An_ecoA_20h_HA_1_withCtrl_peak_150	25	.	2.47063	4.135	2.55913	176
ChrIII_A_nidulans_FGSC_A4	1641529	1642093	An_ecoA_20h_HA_1_withCtrl_peak_151	73	.	2.99594	9.45331	7.31907	268
ChrIII_A_nidulans_FGSC_A4	1646483	1646750	An_ecoA_20h_HA_1_withCtrl_peak_152	103	.	4.00682	12.7315	10.3131	158
ChrIII_A_nidulans_FGSC_A4	1647509	1648398	An_ecoA_20h_HA_1_withCtrl_peak_153	60	.	3.09807	8.09393	6.08698	758
ChrIII_A_nidulans_FGSC_A4	1654639	1654879	An_ecoA_20h_HA_1_withCtrl_peak_154	22	.	2.33766	3.78878	2.25992	164
ChrIII_A_nidulans_FGSC_A4	1655088	1655691	An_ecoA_20h_HA_1_withCtrl_peak_155	93	.	3.34976	11.638	9.31162	386
ChrIII_A_nidulans_FGSC_A4	1694314	1694646	An_ecoA_20h_HA_1_withCtrl_peak_156	34	.	2.6813	5.15218	3.45273	223
ChrIII_A_nidulans_FGSC_A4	1703656	1704056	An_ecoA_20h_HA_1_withCtrl_peak_157	304	.	6.00547	34.3752	30.4282	123
ChrIII_A_nidulans_FGSC_A4	1704616	1704867	An_ecoA_20h_HA_1_withCtrl_peak_158	65	.	3.30401	8.58104	6.52829	102
ChrIII_A_nidulans_FGSC_A4	1704947	1705635	An_ecoA_20h_HA_1_withCtrl_peak_159	116	.	3.89628	14.2312	11.6863	205
ChrIII_A_nidulans_FGSC_A4	1713366	1713724	An_ecoA_20h_HA_1_withCtrl_peak_160	44	.	2.76954	6.24402	4.42094	95
ChrIII_A_nidulans_FGSC_A4	1713815	1715138	An_ecoA_20h_HA_1_withCtrl_peak_161	180	.	5.12879	21.1036	18.0336	454
ChrIII_A_nidulans_FGSC_A4	1719848	1720052	An_ecoA_20h_HA_1_withCtrl_peak_162	31	.	2.43581	4.8575	3.19105	97
ChrIII_A_nidulans_FGSC_A4	1730444	1730715	An_ecoA_20h_HA_1_withCtrl_peak_163	31	.	2.24696	4.821	3.15979	167
ChrIII_A_nidulans_FGSC_A4	1730805	1731334	An_ecoA_20h_HA_1_withCtrl_peak_164	40	.	2.568	5.87419	4.09161	394
ChrIII_A_nidulans_FGSC_A4	1742294	1742514	An_ecoA_20h_HA_1_withCtrl_peak_165	66	.	3.3419	8.70527	6.63588	95
ChrIII_A_nidulans_FGSC_A4	1750607	1751277	An_ecoA_20h_HA_1_withCtrl_peak_166	77	.	3.56469	9.90683	7.73276	339
ChrIII_A_nidulans_FGSC_A4	1764394	1766395	An_ecoA_20h_HA_1_withCtrl_peak_167	147	.	4.13374	17.5174	14.7248	690
ChrIII_A_nidulans_FGSC_A4	1781287	1781527	An_ecoA_20h_HA_1_withCtrl_peak_168	39	.	2.82087	5.71449	3.94922	113
ChrIII_A_nidulans_FGSC_A4	1794125	1794335	An_ecoA_20h_HA_1_withCtrl_peak_169	46	.	2.70588	6.52356	4.67072	103
ChrIII_A_nidulans_FGSC_A4	1794475	1794807	An_ecoA_20h_HA_1_withCtrl_peak_170	51	.	2.85148	7.04139	5.13434	185
ChrIII_A_nidulans_FGSC_A4	1805913	1806737	An_ecoA_20h_HA_1_withCtrl_peak_171	157	.	4.30121	18.5883	15.7161	354
ChrIII_A_nidulans_FGSC_A4	1839872	1841010	An_ecoA_20h_HA_1_withCtrl_peak_172	126	.	4.30818	15.2871	12.659	241
ChrIII_A_nidulans_FGSC_A4	1841147	1841412	An_ecoA_20h_HA_1_withCtrl_peak_173	47	.	2.50336	6.63697	4.77353	148
ChrIII_A_nidulans_FGSC_A4	1849946	1850680	An_ecoA_20h_HA_1_withCtrl_peak_174	36	.	2.50506	5.36401	3.63872	405
ChrIII_A_nidulans_FGSC_A4	1888190	1888525	An_ecoA_20h_HA_1_withCtrl_peak_175	56	.	3.41817	7.57708	5.61671	126
ChrIII_A_nidulans_FGSC_A4	1898334	1898746	An_ecoA_20h_HA_1_withCtrl_peak_176	18	.	1.98926	3.29871	1.83728	176
ChrIII_A_nidulans_FGSC_A4	1906269	1906970	An_ecoA_20h_HA_1_withCtrl_peak_177	43	.	2.85028	6.15206	4.34022	542
ChrIII_A_nidulans_FGSC_A4	1918595	1919037	An_ecoA_20h_HA_1_withCtrl_peak_178	27	.	2.26542	4.30441	2.70599	64
ChrIII_A_nidulans_FGSC_A4	1919354	1919581	An_ecoA_20h_HA_1_withCtrl_peak_179	45	.	2.4984	6.33282	4.50092	64
ChrIII_A_nidulans_FGSC_A4	1970745	1971083	An_ecoA_20h_HA_1_withCtrl_peak_180	34	.	2.78719	5.10639	3.4126	119
ChrIII_A_nidulans_FGSC_A4	1980275	1980805	An_ecoA_20h_HA_1_withCtrl_peak_181	33	.	2.37138	5.03565	3.34878	439
ChrIII_A_nidulans_FGSC_A4	1985899	1986152	An_ecoA_20h_HA_1_withCtrl_peak_182	32	.	2.56212	4.96307	3.28503	131
ChrIII_A_nidulans_FGSC_A4	1991254	1991454	An_ecoA_20h_HA_1_withCtrl_peak_183	32	.	2.64229	4.88593	3.21696	106
ChrIII_A_nidulans_FGSC_A4	2031605	2031940	An_ecoA_20h_HA_1_withCtrl_peak_184	45	.	2.4984	6.33282	4.50092	116
ChrIII_A_nidulans_FGSC_A4	2044165	2044756	An_ecoA_20h_HA_1_withCtrl_peak_185	168	.	4.73178	19.8441	16.8705	406
ChrIII_A_nidulans_FGSC_A4	2054054	2054482	An_ecoA_20h_HA_1_withCtrl_peak_186	47	.	2.947	6.6297	4.76684	361
ChrIII_A_nidulans_FGSC_A4	2087248	2087453	An_ecoA_20h_HA_1_withCtrl_peak_187	56	.	3.0293	7.65884	5.68967	101
ChrIII_A_nidulans_FGSC_A4	2088248	2088604	An_ecoA_20h_HA_1_withCtrl_peak_188	49	.	2.7834	6.80064	4.91829	157
ChrIII_A_nidulans_FGSC_A4	2101943	2102522	An_ecoA_20h_HA_1_withCtrl_peak_189	259	.	5.51854	29.5669	25.9351	305
ChrIII_A_nidulans_FGSC_A4	2104505	2105484	An_ecoA_20h_HA_1_withCtrl_peak_190	93	.	3.47238	11.7073	9.37401	612
ChrIII_A_nidulans_FGSC_A4	2106456	2106786	An_ecoA_20h_HA_1_withCtrl_peak_191	93	.	4.02195	11.6633	9.33587	131
ChrIII_A_nidulans_FGSC_A4	2159160	2159420	An_ecoA_20h_HA_1_withCtrl_peak_192	69	.	3.44052	9.02543	6.92877	162
ChrIII_A_nidulans_FGSC_A4	2164920	2165150	An_ecoA_20h_HA_1_withCtrl_peak_193	67	.	3.18334	8.80625	6.73207	101
ChrIII_A_nidulans_FGSC_A4	2172300	2172530	An_ecoA_20h_HA_1_withCtrl_peak_194	67	.	3.61742	8.84817	6.7721	67
ChrIII_A_nidulans_FGSC_A4	2173757	2174054	An_ecoA_20h_HA_1_withCtrl_peak_195	101	.	4.13599	12.6044	10.198	131
ChrIII_A_nidulans_FGSC_A4	2178105	2178645	An_ecoA_20h_HA_1_withCtrl_peak_196	51	.	2.77053	7.09312	5.18005	125
ChrIII_A_nidulans_FGSC_A4	2178823	2179389	An_ecoA_20h_HA_1_withCtrl_peak_197	92	.	3.15536	11.5855	9.26612	386
ChrIII_A_nidulans_FGSC_A4	2179922	2180165	An_ecoA_20h_HA_1_withCtrl_peak_198	70	.	3.39491	9.10555	7.00504	111
ChrIII_A_nidulans_FGSC_A4	2183689	2184025	An_ecoA_20h_HA_1_withCtrl_peak_199	40	.	2.68112	5.79309	4.0186	244
ChrIII_A_nidulans_FGSC_A4	2197965	2198264	An_ecoA_20h_HA_1_withCtrl_peak_200	29	.	2.4232	4.54868	2.91972	140
ChrIII_A_nidulans_FGSC_A4	2206529	2207716	An_ecoA_20h_HA_1_withCtrl_peak_201	173	.	4.34412	20.3143	17.3049	474
ChrIII_A_nidulans_FGSC_A4	2208777	2209376	An_ecoA_20h_HA_1_withCtrl_peak_202	102	.	3.71528	12.7021	10.2862	219
ChrIII_A_nidulans_FGSC_A4	2219589	2220160	An_ecoA_20h_HA_1_withCtrl_peak_203	155	.	4.54622	18.414	15.5549	233
ChrIII_A_nidulans_FGSC_A4	2220534	2221284	An_ecoA_20h_HA_1_withCtrl_peak_204	99	.	3.63063	12.3596	9.9721	378
ChrIII_A_nidulans_FGSC_A4	2221774	2222128	An_ecoA_20h_HA_1_withCtrl_peak_205	105	.	4.00355	12.999	10.5581	191
ChrIII_A_nidulans_FGSC_A4	2223561	2223808	An_ecoA_20h_HA_1_withCtrl_peak_206	71	.	3.51097	9.25133	7.13418	95
ChrIII_A_nidulans_FGSC_A4	2237369	2237577	An_ecoA_20h_HA_1_withCtrl_peak_207	48	.	2.9239	6.7424	4.86799	69
ChrIII_A_nidulans_FGSC_A4	2237724	2237972	An_ecoA_20h_HA_1_withCtrl_peak_208	32	.	2.54752	4.91986	3.24744	190
ChrIII_A_nidulans_FGSC_A4	2244235	2244455	An_ecoA_20h_HA_1_withCtrl_peak_209	30	.	2.41091	4.64454	3.00622	56
ChrIII_A_nidulans_FGSC_A4	2249775	2250524	An_ecoA_20h_HA_1_withCtrl_peak_210	119	.	4.26046	14.5084	11.941	470
ChrIII_A_nidulans_FGSC_A4	2251405	2253017	An_ecoA_20h_HA_1_withCtrl_peak_211	73	.	3.3127	9.49083	7.35174	1188
ChrIII_A_nidulans_FGSC_A4	2255208	2255474	An_ecoA_20h_HA_1_withCtrl_peak_212	74	.	3.46536	9.57297	7.42641	145
ChrIII_A_nidulans_FGSC_A4	2282697	2282907	An_ecoA_20h_HA_1_withCtrl_peak_213	38	.	2.56633	5.57077	3.82155	86
ChrIII_A_nidulans_FGSC_A4	2283001	2283247	An_ecoA_20h_HA_1_withCtrl_peak_214	22	.	2.06687	3.74305	2.22121	235
ChrIII_A_nidulans_FGSC_A4	2283397	2283925	An_ecoA_20h_HA_1_withCtrl_peak_215	71	.	3.24756	9.25229	7.13418	181
ChrIII_A_nidulans_FGSC_A4	2302134	2302374	An_ecoA_20h_HA_1_withCtrl_peak_216	34	.	2.78719	5.10639	3.4126	176
ChrIII_A_nidulans_FGSC_A4	2304459	2305032	An_ecoA_20h_HA_1_withCtrl_peak_217	65	.	3.19801	8.64946	6.58694	387
ChrIII_A_nidulans_FGSC_A4	2322987	2323643	An_ecoA_20h_HA_1_withCtrl_peak_218	76	.	3.77097	9.80565	7.63697	215
ChrIII_A_nidulans_FGSC_A4	2342163	2342380	An_ecoA_20h_HA_1_withCtrl_peak_219	30	.	2.49073	4.75104	3.09668	78
ChrIII_A_nidulans_FGSC_A4	2354303	2354793	An_ecoA_20h_HA_1_withCtrl_peak_220	53	.	3.03219	7.27984	5.3538	339
ChrIII_A_nidulans_FGSC_A4	2355948	2356707	An_ecoA_20h_HA_1_withCtrl_peak_221	78	.	3.34008	10.036	7.84715	605
ChrIII_A_nidulans_FGSC_A4	2363687	2363950	An_ecoA_20h_HA_1_withCtrl_peak_222	19	.	2.09108	3.43054	1.95253	123
ChrIII_A_nidulans_FGSC_A4	2371297	2371665	An_ecoA_20h_HA_1_withCtrl_peak_223	58	.	3.14048	7.83207	5.84768	212
ChrIII_A_nidulans_FGSC_A4	2372161	2372643	An_ecoA_20h_HA_1_withCtrl_peak_224	48	.	2.81144	6.72688	4.8573	151
ChrIII_A_nidulans_FGSC_A4	2377580	2378115	An_ecoA_20h_HA_1_withCtrl_peak_225	98	.	3.79764	12.2442	9.86745	391
ChrIII_A_nidulans_FGSC_A4	2384584	2386224	An_ecoA_20h_HA_1_withCtrl_peak_226	80	.	3.38862	10.2202	8.01952	1236
ChrIII_A_nidulans_FGSC_A4	2386505	2386705	An_ecoA_20h_HA_1_withCtrl_peak_227	31	.	2.46182	4.80277	3.14282	118
ChrIII_A_nidulans_FGSC_A4	2388139	2389097	An_ecoA_20h_HA_1_withCtrl_peak_228	49	.	2.74511	6.83079	4.94569	789
ChrIII_A_nidulans_FGSC_A4	2389885	2390146	An_ecoA_20h_HA_1_withCtrl_peak_229	63	.	3.01076	8.36485	6.33077	96
ChrIII_A_nidulans_FGSC_A4	2390359	2390704	An_ecoA_20h_HA_1_withCtrl_peak_230	34	.	2.6813	5.15218	3.45273	56
ChrIII_A_nidulans_FGSC_A4	2396504	2396849	An_ecoA_20h_HA_1_withCtrl_peak_231	75	.	3.1003	9.70793	7.55377	176
ChrIII_A_nidulans_FGSC_A4	2419753	2420370	An_ecoA_20h_HA_1_withCtrl_peak_232	53	.	3.03219	7.27984	5.3538	543
ChrIII_A_nidulans_FGSC_A4	2420614	2420885	An_ecoA_20h_HA_1_withCtrl_peak_233	22	.	2.19863	3.75301	2.22662	126
ChrIII_A_nidulans_FGSC_A4	2430106	2430365	An_ecoA_20h_HA_1_withCtrl_peak_234	24	.	2.24094	3.99402	2.43611	191
ChrIII_A_nidulans_FGSC_A4	2437796	2438242	An_ecoA_20h_HA_1_withCtrl_peak_235	86	.	3.78457	10.8898	8.62614	170
ChrIII_A_nidulans_FGSC_A4	2463763	2464231	An_ecoA_20h_HA_1_withCtrl_peak_236	46	.	3.03944	6.52317	4.67053	124
ChrIII_A_nidulans_FGSC_A4	2470057	2470600	An_ecoA_20h_HA_1_withCtrl_peak_237	110	.	3.72646	13.516	11.0327	151
ChrIII_A_nidulans_FGSC_A4	2475286	2475620	An_ecoA_20h_HA_1_withCtrl_peak_238	42	.	3.02255	6.08845	4.28172	89
ChrIII_A_nidulans_FGSC_A4	2475715	2476008	An_ecoA_20h_HA_1_withCtrl_peak_239	31	.	2.43581	4.8575	3.19105	151
ChrIII_A_nidulans_FGSC_A4	2481060	2482014	An_ecoA_20h_HA_1_withCtrl_peak_240	135	.	4.39727	16.2397	13.5379	793
ChrIII_A_nidulans_FGSC_A4	2483082	2483325	An_ecoA_20h_HA_1_withCtrl_peak_241	24	.	2.24094	3.99402	2.43611	134
ChrIII_A_nidulans_FGSC_A4	2547467	2547713	An_ecoA_20h_HA_1_withCtrl_peak_242	44	.	3.08582	6.2572	4.43343	102
ChrIII_A_nidulans_FGSC_A4	2573328	2573641	An_ecoA_20h_HA_1_withCtrl_peak_243	54	.	3.34463	7.3768	5.4365	186
ChrIII_A_nidulans_FGSC_A4	2577458	2577713	An_ecoA_20h_HA_1_withCtrl_peak_244	86	.	3.51682	10.9385	8.67141	155
ChrIII_A_nidulans_FGSC_A4	2580206	2580532	An_ecoA_20h_HA_1_withCtrl_peak_245	63	.	3.32583	8.43125	6.38728	157
ChrIII_A_nidulans_FGSC_A4	2614584	2614788	An_ecoA_20h_HA_1_withCtrl_peak_246	38	.	2.89951	5.57461	3.82534	133
ChrIII_A_nidulans_FGSC_A4	2630248	2631924	An_ecoA_20h_HA_1_withCtrl_peak_247	102	.	3.89788	12.6144	10.2065	1220
ChrIII_A_nidulans_FGSC_A4	2651556	2651801	An_ecoA_20h_HA_1_withCtrl_peak_248	29	.	2.60067	4.62008	2.9828	107
ChrIII_A_nidulans_FGSC_A4	2654938	2655440	An_ecoA_20h_HA_1_withCtrl_peak_249	53	.	2.83366	7.3293	5.3932	249
ChrIII_A_nidulans_FGSC_A4	2655645	2656103	An_ecoA_20h_HA_1_withCtrl_peak_250	73	.	3.13361	9.44093	7.31047	173
ChrIII_A_nidulans_FGSC_A4	2659886	2660306	An_ecoA_20h_HA_1_withCtrl_peak_251	78	.	3.2183	9.99124	7.8075	252
ChrIII_A_nidulans_FGSC_A4	2665097	2665849	An_ecoA_20h_HA_1_withCtrl_peak_252	184	.	4.39924	21.5165	18.4219	503
ChrIII_A_nidulans_FGSC_A4	2667545	2667824	An_ecoA_20h_HA_1_withCtrl_peak_253	53	.	2.92297	7.2916	5.36029	190
ChrIII_A_nidulans_FGSC_A4	2668159	2668651	An_ecoA_20h_HA_1_withCtrl_peak_254	51	.	2.77053	7.09312	5.18005	239
ChrIII_A_nidulans_FGSC_A4	2680445	2680699	An_ecoA_20h_HA_1_withCtrl_peak_255	20	.	2.08418	3.5081	2.01989	55
ChrIII_A_nidulans_FGSC_A4	2693279	2693623	An_ecoA_20h_HA_1_withCtrl_peak_256	50	.	3.28264	6.98945	5.09235	114
ChrIII_A_nidulans_FGSC_A4	2712894	2713832	An_ecoA_20h_HA_1_withCtrl_peak_257	142	.	4.2049	16.961	14.2078	734
ChrIII_A_nidulans_FGSC_A4	2721059	2721650	An_ecoA_20h_HA_1_withCtrl_peak_258	159	.	4.29273	18.851	15.9581	264
ChrIII_A_nidulans_FGSC_A4	2757557	2757907	An_ecoA_20h_HA_1_withCtrl_peak_259	58	.	3.33622	7.79765	5.8204	171
ChrIII_A_nidulans_FGSC_A4	2775107	2775610	An_ecoA_20h_HA_1_withCtrl_peak_260	76	.	3.41545	9.86237	7.69026	399
ChrIII_A_nidulans_FGSC_A4	2775977	2777407	An_ecoA_20h_HA_1_withCtrl_peak_261	150	.	4.57932	17.9046	15.0844	337
ChrIII_A_nidulans_FGSC_A4	2801407	2801754	An_ecoA_20h_HA_1_withCtrl_peak_262	38	.	2.56633	5.57077	3.82155	182
ChrIII_A_nidulans_FGSC_A4	2807975	2808871	An_ecoA_20h_HA_1_withCtrl_peak_263	168	.	4.36248	19.7909	16.8212	528
ChrIII_A_nidulans_FGSC_A4	2823818	2824448	An_ecoA_20h_HA_1_withCtrl_peak_264	105	.	3.67379	13.0386	10.5951	192
ChrIII_A_nidulans_FGSC_A4	2842065	2842562	An_ecoA_20h_HA_1_withCtrl_peak_265	186	.	5.03761	21.8121	18.6942	177
ChrIII_A_nidulans_FGSC_A4	2868484	2868684	An_ecoA_20h_HA_1_withCtrl_peak_266	35	.	2.56439	5.26705	3.5537	93
ChrIII_A_nidulans_FGSC_A4	2869386	2869621	An_ecoA_20h_HA_1_withCtrl_peak_267	31	.	2.6907	4.85633	3.19105	156
ChrIII_A_nidulans_FGSC_A4	2890705	2890905	An_ecoA_20h_HA_1_withCtrl_peak_268	53	.	3.25083	7.33265	5.39598	84
ChrIII_A_nidulans_FGSC_A4	2907141	2907523	An_ecoA_20h_HA_1_withCtrl_peak_269	68	.	3.54601	8.88148	6.8039	227
ChrIII_A_nidulans_FGSC_A4	2927336	2927538	An_ecoA_20h_HA_1_withCtrl_peak_270	34	.	2.6813	5.15218	3.45273	127
ChrIII_A_nidulans_FGSC_A4	2958937	2959419	An_ecoA_20h_HA_1_withCtrl_peak_271	153	.	4.48202	18.1461	15.3089	329
ChrIII_A_nidulans_FGSC_A4	2959976	2960392	An_ecoA_20h_HA_1_withCtrl_peak_272	85	.	3.37658	10.8527	8.59288	261
ChrIII_A_nidulans_FGSC_A4	2960621	2961040	An_ecoA_20h_HA_1_withCtrl_peak_273	37	.	2.67659	5.4587	3.72304	82
ChrIII_A_nidulans_FGSC_A4	2961452	2961895	An_ecoA_20h_HA_1_withCtrl_peak_274	33	.	2.57689	5.0067	3.32428	43
ChrIII_A_nidulans_FGSC_A4	2963455	2963974	An_ecoA_20h_HA_1_withCtrl_peak_275	222	.	4.35763	25.5951	22.2209	198
ChrIII_A_nidulans_FGSC_A4	2964317	2964819	An_ecoA_20h_HA_1_withCtrl_peak_276	308	.	5.23139	34.783	30.8077	261
ChrIII_A_nidulans_FGSC_A4	2966619	2967026	An_ecoA_20h_HA_1_withCtrl_peak_277	50	.	2.91365	6.89282	5.00338	234
ChrIII_A_nidulans_FGSC_A4	2967623	2968094	An_ecoA_20h_HA_1_withCtrl_peak_278	114	.	3.59513	13.9305	11.4112	291
ChrIII_A_nidulans_FGSC_A4	2969282	2969797	An_ecoA_20h_HA_1_withCtrl_peak_279	47	.	2.68395	6.60513	4.74353	177
ChrIII_A_nidulans_FGSC_A4	2969983	2970219	An_ecoA_20h_HA_1_withCtrl_peak_280	53	.	2.92297	7.2916	5.36029	96
ChrIII_A_nidulans_FGSC_A4	2970359	2971059	An_ecoA_20h_HA_1_withCtrl_peak_281	113	.	3.93433	13.8419	11.3307	570
ChrIII_A_nidulans_FGSC_A4	2977719	2978011	An_ecoA_20h_HA_1_withCtrl_peak_282	27	.	2.4666	4.40165	2.79218	159
ChrIII_A_nidulans_FGSC_A4	3010409	3010785	An_ecoA_20h_HA_1_withCtrl_peak_283	241	.	5.61823	27.6857	24.1767	194
ChrIII_A_nidulans_FGSC_A4	3032859	3034282	An_ecoA_20h_HA_1_withCtrl_peak_284	237	.	5.27507	27.2467	23.7639	270
ChrIII_A_nidulans_FGSC_A4	3035768	3036152	An_ecoA_20h_HA_1_withCtrl_peak_285	135	.	4.39727	16.2397	13.5379	221
ChrIII_A_nidulans_FGSC_A4	3039584	3039964	An_ecoA_20h_HA_1_withCtrl_peak_286	144	.	5.03293	17.1752	14.4075	188
ChrIII_A_nidulans_FGSC_A4	3058969	3059204	An_ecoA_20h_HA_1_withCtrl_peak_287	36	.	2.36749	5.40595	3.67671	94
ChrIII_A_nidulans_FGSC_A4	3094260	3096149	An_ecoA_20h_HA_1_withCtrl_peak_288	280	.	5.23655	31.8612	28.0816	1616
ChrIII_A_nidulans_FGSC_A4	3096327	3097455	An_ecoA_20h_HA_1_withCtrl_peak_289	189	.	4.70699	22.0684	18.9297	356
ChrIII_A_nidulans_FGSC_A4	3099525	3099824	An_ecoA_20h_HA_1_withCtrl_peak_290	46	.	2.79826	6.50954	4.65758	153
ChrIII_A_nidulans_FGSC_A4	3100490	3100776	An_ecoA_20h_HA_1_withCtrl_peak_291	56	.	3.13709	7.61672	5.65143	150
ChrIII_A_nidulans_FGSC_A4	3110761	3111220	An_ecoA_20h_HA_1_withCtrl_peak_292	54	.	3.11485	7.3436	5.40549	154
ChrIII_A_nidulans_FGSC_A4	3111352	3111668	An_ecoA_20h_HA_1_withCtrl_peak_293	23	.	2.1748	3.8979	2.35309	192
ChrIII_A_nidulans_FGSC_A4	3112683	3112932	An_ecoA_20h_HA_1_withCtrl_peak_294	95	.	3.92136	11.8833	9.53974	94
ChrIII_A_nidulans_FGSC_A4	3117542	3117906	An_ecoA_20h_HA_1_withCtrl_peak_295	157	.	4.53083	18.6698	15.7898	232
ChrIII_A_nidulans_FGSC_A4	3130518	3131283	An_ecoA_20h_HA_1_withCtrl_peak_296	172	.	4.45171	20.2161	17.2121	279
ChrIII_A_nidulans_FGSC_A4	3141819	3142234	An_ecoA_20h_HA_1_withCtrl_peak_297	105	.	3.71918	12.9735	10.5348	171
ChrIII_A_nidulans_FGSC_A4	3146560	3147162	An_ecoA_20h_HA_1_withCtrl_peak_298	117	.	4.29522	14.3325	11.7811	333
ChrIII_A_nidulans_FGSC_A4	3156997	3157406	An_ecoA_20h_HA_1_withCtrl_peak_299	63	.	3.32583	8.43125	6.38728	111
ChrIII_A_nidulans_FGSC_A4	3178893	3180798	An_ecoA_20h_HA_1_withCtrl_peak_300	178	.	4.73861	20.8773	17.8256	239
ChrIII_A_nidulans_FGSC_A4	3185257	3185725	An_ecoA_20h_HA_1_withCtrl_peak_301	139	.	3.64217	16.6407	13.9124	311
ChrIII_A_nidulans_FGSC_A4	3194644	3196147	An_ecoA_20h_HA_1_withCtrl_peak_302	170	.	4.87161	20.0807	17.0895	883
ChrIII_A_nidulans_FGSC_A4	3196323	3198078	An_ecoA_20h_HA_1_withCtrl_peak_303	75	.	3.14966	9.71078	7.55391	247
ChrIII_A_nidulans_FGSC_A4	3206557	3206978	An_ecoA_20h_HA_1_withCtrl_peak_304	43	.	2.59737	6.13046	4.32056	363
ChrIII_A_nidulans_FGSC_A4	3213740	3215064	An_ecoA_20h_HA_1_withCtrl_peak_305	122	.	3.36206	14.8344	12.2425	206
ChrIII_A_nidulans_FGSC_A4	3215342	3215603	An_ecoA_20h_HA_1_withCtrl_peak_306	42	.	2.43397	6.06657	4.26317	143
ChrIII_A_nidulans_FGSC_A4	3269457	3270087	An_ecoA_20h_HA_1_withCtrl_peak_307	315	.	7.33977	35.5951	31.5655	298
ChrIII_A_nidulans_FGSC_A4	3270230	3270461	An_ecoA_20h_HA_1_withCtrl_peak_308	43	.	2.92506	6.19352	4.37787	115
ChrIII_A_nidulans_FGSC_A4	3292003	3292353	An_ecoA_20h_HA_1_withCtrl_peak_309	116	.	4.52964	14.192	11.6522	215
ChrIII_A_nidulans_FGSC_A4	3301087	3301643	An_ecoA_20h_HA_1_withCtrl_peak_310	44	.	2.96222	6.3012	4.47314	212
ChrIII_A_nidulans_FGSC_A4	3357733	3358294	An_ecoA_20h_HA_1_withCtrl_peak_311	80	.	3.13119	10.2454	8.04307	336
ChrIII_A_nidulans_FGSC_A4	3360967	3361308	An_ecoA_20h_HA_1_withCtrl_peak_312	16	.	1.90788	3.0335	1.6162	3
ChrIII_A_nidulans_FGSC_A4	3389558	3389795	An_ecoA_20h_HA_1_withCtrl_peak_313	28	.	2.33838	4.41734	2.8051	138
ChrIII_A_nidulans_FGSC_A4	3397429	3397704	An_ecoA_20h_HA_1_withCtrl_peak_314	22	.	2.34509	3.80826	2.27645	169
ChrIII_A_nidulans_FGSC_A4	3408034	3408261	An_ecoA_20h_HA_1_withCtrl_peak_315	40	.	2.568	5.87419	4.09161	111
ChrIII_A_nidulans_FGSC_A4	3430283	3430491	An_ecoA_20h_HA_1_withCtrl_peak_316	53	.	2.83366	7.3293	5.3932	146
ChrIII_A_nidulans_FGSC_A4	3431192	3431580	An_ecoA_20h_HA_1_withCtrl_peak_317	43	.	3.06591	6.20424	4.38651	257
ChrII_A_nidulans_FGSC_A4	64498	64988	An_ecoA_20h_HA_1_withCtrl_peak_318	67	.	3.71081	8.86191	6.78475	140
ChrII_A_nidulans_FGSC_A4	73160	73489	An_ecoA_20h_HA_1_withCtrl_peak_319	105	.	4.56715	13.0261	10.5839	159
ChrII_A_nidulans_FGSC_A4	74224	74768	An_ecoA_20h_HA_1_withCtrl_peak_320	56	.	3.42536	7.59656	5.63321	293
ChrII_A_nidulans_FGSC_A4	77233	77565	An_ecoA_20h_HA_1_withCtrl_peak_321	59	.	3.31146	7.94524	5.94847	215
ChrII_A_nidulans_FGSC_A4	88817	89039	An_ecoA_20h_HA_1_withCtrl_peak_322	117	.	4.35799	14.2473	11.7016	120
ChrII_A_nidulans_FGSC_A4	94787	95138	An_ecoA_20h_HA_1_withCtrl_peak_323	157	.	4.67675	18.6212	15.7456	171
ChrII_A_nidulans_FGSC_A4	102317	102631	An_ecoA_20h_HA_1_withCtrl_peak_324	126	.	4.30818	15.2871	12.659	175
ChrII_A_nidulans_FGSC_A4	112474	112885	An_ecoA_20h_HA_1_withCtrl_peak_325	153	.	4.56237	18.159	15.32	270
ChrII_A_nidulans_FGSC_A4	117020	117332	An_ecoA_20h_HA_1_withCtrl_peak_326	100	.	3.7112	12.4306	10.0372	143
ChrII_A_nidulans_FGSC_A4	166342	166980	An_ecoA_20h_HA_1_withCtrl_peak_327	224	.	5.28132	25.7879	22.4002	429
ChrII_A_nidulans_FGSC_A4	168385	168640	An_ecoA_20h_HA_1_withCtrl_peak_328	58	.	3.14048	7.83207	5.84768	108
ChrII_A_nidulans_FGSC_A4	168763	169180	An_ecoA_20h_HA_1_withCtrl_peak_329	56	.	3.13709	7.61672	5.65143	323
ChrII_A_nidulans_FGSC_A4	220632	220897	An_ecoA_20h_HA_1_withCtrl_peak_330	107	.	4.04744	13.157	10.7031	160
ChrII_A_nidulans_FGSC_A4	272317	272616	An_ecoA_20h_HA_1_withCtrl_peak_331	78	.	3.7747	10.0767	7.88426	176
ChrII_A_nidulans_FGSC_A4	309121	309968	An_ecoA_20h_HA_1_withCtrl_peak_332	178	.	4.67846	20.9419	17.8867	178
ChrII_A_nidulans_FGSC_A4	369958	370324	An_ecoA_20h_HA_1_withCtrl_peak_333	26	.	2.40836	4.2387	2.64782	316
ChrII_A_nidulans_FGSC_A4	370466	370749	An_ecoA_20h_HA_1_withCtrl_peak_334	76	.	3.39789	9.79926	7.63092	132
ChrII_A_nidulans_FGSC_A4	381812	382070	An_ecoA_20h_HA_1_withCtrl_peak_335	76	.	3.39789	9.79926	7.63092	185
ChrII_A_nidulans_FGSC_A4	453323	453601	An_ecoA_20h_HA_1_withCtrl_peak_336	51	.	3.14558	7.02901	5.12456	101
ChrII_A_nidulans_FGSC_A4	489644	489902	An_ecoA_20h_HA_1_withCtrl_peak_337	88	.	2.98067	11.0879	8.80907	140
ChrII_A_nidulans_FGSC_A4	492630	492870	An_ecoA_20h_HA_1_withCtrl_peak_338	30	.	2.52305	4.70285	3.05648	167
ChrII_A_nidulans_FGSC_A4	492982	493282	An_ecoA_20h_HA_1_withCtrl_peak_339	28	.	2.45073	4.49435	2.87223	189
ChrII_A_nidulans_FGSC_A4	496442	496678	An_ecoA_20h_HA_1_withCtrl_peak_340	125	.	4.63134	15.1694	12.5513	174
ChrII_A_nidulans_FGSC_A4	516358	516931	An_ecoA_20h_HA_1_withCtrl_peak_341	53	.	2.90839	7.24078	5.31808	175
ChrII_A_nidulans_FGSC_A4	529373	529754	An_ecoA_20h_HA_1_withCtrl_peak_342	205	.	4.99684	23.76	20.5051	193
ChrII_A_nidulans_FGSC_A4	539945	540247	An_ecoA_20h_HA_1_withCtrl_peak_343	48	.	3.02794	6.68413	4.81739	163
ChrII_A_nidulans_FGSC_A4	541245	542112	An_ecoA_20h_HA_1_withCtrl_peak_344	130	.	3.97852	15.6796	13.0206	673
ChrII_A_nidulans_FGSC_A4	551134	551359	An_ecoA_20h_HA_1_withCtrl_peak_345	70	.	3.11685	9.17106	7.06476	55
ChrII_A_nidulans_FGSC_A4	566180	566493	An_ecoA_20h_HA_1_withCtrl_peak_346	23	.	2.25667	3.92557	2.37729	227
ChrII_A_nidulans_FGSC_A4	577398	577649	An_ecoA_20h_HA_1_withCtrl_peak_347	39	.	2.51079	5.66951	3.90948	90
ChrII_A_nidulans_FGSC_A4	578801	579127	An_ecoA_20h_HA_1_withCtrl_peak_348	95	.	3.30671	11.8857	9.54113	156
ChrII_A_nidulans_FGSC_A4	579801	580132	An_ecoA_20h_HA_1_withCtrl_peak_349	45	.	2.38625	6.38627	4.5506	178
ChrII_A_nidulans_FGSC_A4	642333	642643	An_ecoA_20h_HA_1_withCtrl_peak_350	71	.	3.45329	9.29931	7.17811	128
ChrII_A_nidulans_FGSC_A4	671896	672175	An_ecoA_20h_HA_1_withCtrl_peak_351	95	.	3.70243	11.8873	9.54113	96
ChrII_A_nidulans_FGSC_A4	684894	685201	An_ecoA_20h_HA_1_withCtrl_peak_352	50	.	3.28264	6.98945	5.09235	124
ChrII_A_nidulans_FGSC_A4	738323	738523	An_ecoA_20h_HA_1_withCtrl_peak_353	36	.	2.71794	5.41879	3.68651	38
ChrII_A_nidulans_FGSC_A4	750102	750448	An_ecoA_20h_HA_1_withCtrl_peak_354	127	.	4.18217	15.3951	12.7587	187
ChrII_A_nidulans_FGSC_A4	760238	760563	An_ecoA_20h_HA_1_withCtrl_peak_355	30	.	2.37623	4.66542	3.02294	140
ChrII_A_nidulans_FGSC_A4	766220	766425	An_ecoA_20h_HA_1_withCtrl_peak_356	60	.	3.09807	8.09393	6.08698	22
ChrII_A_nidulans_FGSC_A4	807738	808549	An_ecoA_20h_HA_1_withCtrl_peak_357	45	.	2.4984	6.33282	4.50092	601
ChrII_A_nidulans_FGSC_A4	818998	819522	An_ecoA_20h_HA_1_withCtrl_peak_358	111	.	4.03906	13.6907	11.1942	196
ChrII_A_nidulans_FGSC_A4	842211	842905	An_ecoA_20h_HA_1_withCtrl_peak_359	74	.	3.46536	9.57297	7.42641	306
ChrII_A_nidulans_FGSC_A4	842994	843253	An_ecoA_20h_HA_1_withCtrl_peak_360	32	.	2.64229	4.88593	3.21696	232
ChrII_A_nidulans_FGSC_A4	844810	845010	An_ecoA_20h_HA_1_withCtrl_peak_361	34	.	2.60696	5.0952	3.40333	115
ChrII_A_nidulans_FGSC_A4	845982	846660	An_ecoA_20h_HA_1_withCtrl_peak_362	460	.	6.68399	50.847	46.0908	271
ChrII_A_nidulans_FGSC_A4	896516	897037	An_ecoA_20h_HA_1_withCtrl_peak_363	148	.	4.04452	17.665	14.8596	269
ChrII_A_nidulans_FGSC_A4	898741	899000	An_ecoA_20h_HA_1_withCtrl_peak_364	112	.	3.65677	13.718	11.2181	192
ChrII_A_nidulans_FGSC_A4	939344	940056	An_ecoA_20h_HA_1_withCtrl_peak_365	114	.	4.10303	13.9296	11.4112	169
ChrII_A_nidulans_FGSC_A4	988642	988951	An_ecoA_20h_HA_1_withCtrl_peak_366	41	.	2.78491	5.95287	4.16177	54
ChrII_A_nidulans_FGSC_A4	995077	995759	An_ecoA_20h_HA_1_withCtrl_peak_367	30	.	2.19495	4.73155	3.08159	173
ChrII_A_nidulans_FGSC_A4	996013	996361	An_ecoA_20h_HA_1_withCtrl_peak_368	35	.	2.40369	5.28209	3.5655	163
ChrII_A_nidulans_FGSC_A4	1014158	1014585	An_ecoA_20h_HA_1_withCtrl_peak_369	75	.	3.2622	9.7376	7.57498	107
ChrII_A_nidulans_FGSC_A4	1040362	1041136	An_ecoA_20h_HA_1_withCtrl_peak_370	42	.	2.6036	6.00073	4.20486	405
ChrII_A_nidulans_FGSC_A4	1060640	1061049	An_ecoA_20h_HA_1_withCtrl_peak_371	97	.	4.15217	12.0769	9.71572	183
ChrII_A_nidulans_FGSC_A4	1062588	1062801	An_ecoA_20h_HA_1_withCtrl_peak_372	43	.	2.8671	6.20303	4.38556	53
ChrII_A_nidulans_FGSC_A4	1064597	1064968	An_ecoA_20h_HA_1_withCtrl_peak_373	125	.	4.18959	15.1309	12.5169	153
ChrII_A_nidulans_FGSC_A4	1087495	1087757	An_ecoA_20h_HA_1_withCtrl_peak_374	53	.	3.09647	7.28645	5.35749	180
ChrII_A_nidulans_FGSC_A4	1112149	1113694	An_ecoA_20h_HA_1_withCtrl_peak_375	140	.	3.75957	16.7653	14.0246	911
ChrII_A_nidulans_FGSC_A4	1153610	1153810	An_ecoA_20h_HA_1_withCtrl_peak_376	28	.	2.33838	4.41734	2.8051	79
ChrII_A_nidulans_FGSC_A4	1161891	1162431	An_ecoA_20h_HA_1_withCtrl_peak_377	56	.	2.81812	7.61888	5.65229	456
ChrII_A_nidulans_FGSC_A4	1200716	1201140	An_ecoA_20h_HA_1_withCtrl_peak_378	38	.	2.56633	5.57077	3.82155	336
ChrII_A_nidulans_FGSC_A4	1205848	1206144	An_ecoA_20h_HA_1_withCtrl_peak_379	32	.	2.59977	4.92188	3.24744	157
ChrII_A_nidulans_FGSC_A4	1213100	1213774	An_ecoA_20h_HA_1_withCtrl_peak_380	117	.	3.97058	14.262	11.7138	350
ChrII_A_nidulans_FGSC_A4	1218237	1218864	An_ecoA_20h_HA_1_withCtrl_peak_381	46	.	2.84463	6.48786	4.63812	105
ChrII_A_nidulans_FGSC_A4	1234210	1234576	An_ecoA_20h_HA_1_withCtrl_peak_382	33	.	2.74972	5.00967	3.3253	102
ChrII_A_nidulans_FGSC_A4	1236619	1236911	An_ecoA_20h_HA_1_withCtrl_peak_383	81	.	3.49783	10.3928	8.17284	161
ChrII_A_nidulans_FGSC_A4	1250468	1250716	An_ecoA_20h_HA_1_withCtrl_peak_384	29	.	2.4232	4.54868	2.91972	85
ChrII_A_nidulans_FGSC_A4	1251175	1251383	An_ecoA_20h_HA_1_withCtrl_peak_385	33	.	2.54234	5.05093	3.36309	65
ChrII_A_nidulans_FGSC_A4	1261340	1261629	An_ecoA_20h_HA_1_withCtrl_peak_386	24	.	2.24094	3.99402	2.43611	190
ChrII_A_nidulans_FGSC_A4	1279886	1280476	An_ecoA_20h_HA_1_withCtrl_peak_387	86	.	3.44343	10.8905	8.62614	327
ChrII_A_nidulans_FGSC_A4	1315637	1315865	An_ecoA_20h_HA_1_withCtrl_peak_388	30	.	2.49073	4.75104	3.09668	52
ChrII_A_nidulans_FGSC_A4	1320537	1320884	An_ecoA_20h_HA_1_withCtrl_peak_389	42	.	2.62788	6.08669	4.28044	124
ChrII_A_nidulans_FGSC_A4	1324906	1325184	An_ecoA_20h_HA_1_withCtrl_peak_390	50	.	3.26379	6.939	5.04626	127
ChrII_A_nidulans_FGSC_A4	1328528	1329324	An_ecoA_20h_HA_1_withCtrl_peak_391	40	.	2.59784	5.82838	4.051	496
ChrII_A_nidulans_FGSC_A4	1333974	1334376	An_ecoA_20h_HA_1_withCtrl_peak_392	62	.	2.73262	8.27133	6.24559	318
ChrII_A_nidulans_FGSC_A4	1340638	1341589	An_ecoA_20h_HA_1_withCtrl_peak_393	128	.	3.99796	15.4869	12.8442	326
ChrII_A_nidulans_FGSC_A4	1352210	1352617	An_ecoA_20h_HA_1_withCtrl_peak_394	106	.	4.12167	13.1336	10.6819	193
ChrII_A_nidulans_FGSC_A4	1361198	1361531	An_ecoA_20h_HA_1_withCtrl_peak_395	51	.	3.07245	7.01341	5.11147	178
ChrII_A_nidulans_FGSC_A4	1361716	1362179	An_ecoA_20h_HA_1_withCtrl_peak_396	44	.	2.7281	6.27333	4.44666	283
ChrII_A_nidulans_FGSC_A4	1363446	1364151	An_ecoA_20h_HA_1_withCtrl_peak_397	123	.	4.65546	14.9209	12.3222	549
ChrII_A_nidulans_FGSC_A4	1379622	1379825	An_ecoA_20h_HA_1_withCtrl_peak_398	46	.	2.89631	6.47269	4.62632	170
ChrII_A_nidulans_FGSC_A4	1399797	1400016	An_ecoA_20h_HA_1_withCtrl_peak_399	33	.	2.52856	5.00863	3.32428	101
ChrII_A_nidulans_FGSC_A4	1468240	1469109	An_ecoA_20h_HA_1_withCtrl_peak_400	376	.	8.55598	42.1208	37.6973	342
ChrII_A_nidulans_FGSC_A4	1471323	1471688	An_ecoA_20h_HA_1_withCtrl_peak_401	23	.	2.25667	3.92557	2.37729	268
ChrII_A_nidulans_FGSC_A4	1481310	1481515	An_ecoA_20h_HA_1_withCtrl_peak_402	24	.	2.24094	3.99402	2.43611	54
ChrII_A_nidulans_FGSC_A4	1537933	1538591	An_ecoA_20h_HA_1_withCtrl_peak_403	74	.	3.46536	9.57297	7.42641	483
ChrII_A_nidulans_FGSC_A4	1542611	1542880	An_ecoA_20h_HA_1_withCtrl_peak_404	31	.	2.43581	4.8575	3.19105	121
ChrII_A_nidulans_FGSC_A4	1552501	1552999	An_ecoA_20h_HA_1_withCtrl_peak_405	92	.	3.89925	11.5372	9.22198	307
ChrII_A_nidulans_FGSC_A4	1571720	1572423	An_ecoA_20h_HA_1_withCtrl_peak_406	91	.	3.79024	11.4317	9.12377	505
ChrII_A_nidulans_FGSC_A4	1582555	1584129	An_ecoA_20h_HA_1_withCtrl_peak_407	157	.	4.30121	18.5883	15.7161	425
ChrII_A_nidulans_FGSC_A4	1587883	1588321	An_ecoA_20h_HA_1_withCtrl_peak_408	28	.	2.11778	4.42593	2.81352	265
ChrII_A_nidulans_FGSC_A4	1593484	1593685	An_ecoA_20h_HA_1_withCtrl_peak_409	42	.	3.00344	6.03718	4.23686	149
ChrII_A_nidulans_FGSC_A4	1605414	1606282	An_ecoA_20h_HA_1_withCtrl_peak_410	139	.	4.35098	16.6727	13.9413	323
ChrII_A_nidulans_FGSC_A4	1610941	1611305	An_ecoA_20h_HA_1_withCtrl_peak_411	41	.	2.89206	5.91651	4.13148	85
ChrII_A_nidulans_FGSC_A4	1611494	1612297	An_ecoA_20h_HA_1_withCtrl_peak_412	92	.	3.29554	11.6152	9.29114	110
ChrII_A_nidulans_FGSC_A4	1627095	1627311	An_ecoA_20h_HA_1_withCtrl_peak_413	51	.	3.14558	7.02901	5.12456	147
ChrII_A_nidulans_FGSC_A4	1639409	1640624	An_ecoA_20h_HA_1_withCtrl_peak_414	231	.	5.3679	26.5584	23.1184	751
ChrII_A_nidulans_FGSC_A4	1648134	1648705	An_ecoA_20h_HA_1_withCtrl_peak_415	63	.	2.92158	8.38975	6.35062	173
ChrII_A_nidulans_FGSC_A4	1655734	1656137	An_ecoA_20h_HA_1_withCtrl_peak_416	47	.	2.99066	6.5736	4.71505	281
ChrII_A_nidulans_FGSC_A4	1664994	1665316	An_ecoA_20h_HA_1_withCtrl_peak_417	22	.	2.19863	3.75301	2.22662	122
ChrII_A_nidulans_FGSC_A4	1691148	1691714	An_ecoA_20h_HA_1_withCtrl_peak_418	33	.	2.37138	5.03565	3.34878	383
ChrII_A_nidulans_FGSC_A4	1699821	1700100	An_ecoA_20h_HA_1_withCtrl_peak_419	74	.	3.5552	9.63352	7.48383	154
ChrII_A_nidulans_FGSC_A4	1704268	1705274	An_ecoA_20h_HA_1_withCtrl_peak_420	99	.	3.55707	12.3003	9.91796	290
ChrII_A_nidulans_FGSC_A4	1709302	1709737	An_ecoA_20h_HA_1_withCtrl_peak_421	81	.	3.69606	10.341	8.1262	309
ChrII_A_nidulans_FGSC_A4	1723801	1724209	An_ecoA_20h_HA_1_withCtrl_peak_422	80	.	3.82423	10.2283	8.02723	199
ChrII_A_nidulans_FGSC_A4	1734606	1735022	An_ecoA_20h_HA_1_withCtrl_peak_423	29	.	2.28669	4.61358	2.97795	56
ChrII_A_nidulans_FGSC_A4	1751907	1752360	An_ecoA_20h_HA_1_withCtrl_peak_424	96	.	3.53399	11.9632	9.61171	130
ChrII_A_nidulans_FGSC_A4	1752979	1753664	An_ecoA_20h_HA_1_withCtrl_peak_425	121	.	3.5524	14.6943	12.112	494
ChrII_A_nidulans_FGSC_A4	1779766	1780051	An_ecoA_20h_HA_1_withCtrl_peak_426	61	.	3.24913	8.18528	6.16562	164
ChrII_A_nidulans_FGSC_A4	1789449	1789693	An_ecoA_20h_HA_1_withCtrl_peak_427	42	.	2.69832	6.01026	4.2119	123
ChrII_A_nidulans_FGSC_A4	1789887	1790120	An_ecoA_20h_HA_1_withCtrl_peak_428	32	.	2.59977	4.92188	3.24744	92
ChrII_A_nidulans_FGSC_A4	1800440	1801022	An_ecoA_20h_HA_1_withCtrl_peak_429	51	.	3.00771	7.00835	5.10885	481
ChrII_A_nidulans_FGSC_A4	1805065	1805371	An_ecoA_20h_HA_1_withCtrl_peak_430	69	.	3.53444	9.08633	6.98681	186
ChrII_A_nidulans_FGSC_A4	1807327	1807633	An_ecoA_20h_HA_1_withCtrl_peak_431	51	.	3.02505	7.06298	5.15466	147
ChrII_A_nidulans_FGSC_A4	1811678	1812415	An_ecoA_20h_HA_1_withCtrl_peak_432	229	.	5.40166	26.3324	22.9095	529
ChrII_A_nidulans_FGSC_A4	1822181	1822614	An_ecoA_20h_HA_1_withCtrl_peak_433	106	.	3.89729	13.1533	10.6997	146
ChrII_A_nidulans_FGSC_A4	1842460	1842752	An_ecoA_20h_HA_1_withCtrl_peak_434	94	.	3.96954	11.7709	9.43427	160
ChrII_A_nidulans_FGSC_A4	1842903	1843399	An_ecoA_20h_HA_1_withCtrl_peak_435	84	.	3.59015	10.7257	8.47996	161
ChrII_A_nidulans_FGSC_A4	1845306	1845701	An_ecoA_20h_HA_1_withCtrl_peak_436	61	.	3.47386	8.19524	6.17528	84
ChrII_A_nidulans_FGSC_A4	1852867	1853112	An_ecoA_20h_HA_1_withCtrl_peak_437	27	.	2.51647	4.39659	2.78758	103
ChrII_A_nidulans_FGSC_A4	1866062	1866277	An_ecoA_20h_HA_1_withCtrl_peak_438	114	.	4.67122	13.9842	11.4619	52
ChrII_A_nidulans_FGSC_A4	1877481	1877842	An_ecoA_20h_HA_1_withCtrl_peak_439	58	.	3.21115	7.85143	5.86403	182
ChrII_A_nidulans_FGSC_A4	1881180	1882074	An_ecoA_20h_HA_1_withCtrl_peak_440	280	.	5.10619	31.8302	28.0536	375
ChrII_A_nidulans_FGSC_A4	1882250	1883835	An_ecoA_20h_HA_1_withCtrl_peak_441	163	.	4.1885	19.2395	16.3161	873
ChrII_A_nidulans_FGSC_A4	1884133	1884333	An_ecoA_20h_HA_1_withCtrl_peak_442	29	.	2.43641	4.5884	2.95628	52
ChrII_A_nidulans_FGSC_A4	1884668	1885092	An_ecoA_20h_HA_1_withCtrl_peak_443	28	.	2.44792	4.48623	2.8663	37
ChrII_A_nidulans_FGSC_A4	1890655	1891004	An_ecoA_20h_HA_1_withCtrl_peak_444	125	.	4.18959	15.1309	12.5169	203
ChrII_A_nidulans_FGSC_A4	1912490	1912894	An_ecoA_20h_HA_1_withCtrl_peak_445	87	.	3.59776	10.9984	8.72828	197
ChrII_A_nidulans_FGSC_A4	1913201	1915994	An_ecoA_20h_HA_1_withCtrl_peak_446	241	.	5.61823	27.6857	24.1767	489
ChrII_A_nidulans_FGSC_A4	1947809	1948224	An_ecoA_20h_HA_1_withCtrl_peak_447	178	.	5.16247	20.871	17.8197	166
ChrII_A_nidulans_FGSC_A4	1959971	1960964	An_ecoA_20h_HA_1_withCtrl_peak_448	71	.	3.52371	9.29191	7.17218	301
ChrII_A_nidulans_FGSC_A4	1983559	1983845	An_ecoA_20h_HA_1_withCtrl_peak_449	35	.	2.53324	5.31391	3.59376	59
ChrII_A_nidulans_FGSC_A4	1984920	1985130	An_ecoA_20h_HA_1_withCtrl_peak_450	39	.	2.75242	5.68569	3.92418	85
ChrII_A_nidulans_FGSC_A4	1998610	1999061	An_ecoA_20h_HA_1_withCtrl_peak_451	73	.	3.85354	9.51892	7.37779	180
ChrII_A_nidulans_FGSC_A4	2047577	2047783	An_ecoA_20h_HA_1_withCtrl_peak_452	31	.	2.43581	4.8575	3.19105	162
ChrII_A_nidulans_FGSC_A4	2054629	2054841	An_ecoA_20h_HA_1_withCtrl_peak_453	14	.	1.86656	2.82377	1.44014	21
ChrII_A_nidulans_FGSC_A4	2057073	2057295	An_ecoA_20h_HA_1_withCtrl_peak_454	63	.	3.17985	8.37713	6.33925	63
ChrII_A_nidulans_FGSC_A4	2081836	2082233	An_ecoA_20h_HA_1_withCtrl_peak_455	43	.	2.56946	6.17731	4.36351	152
ChrII_A_nidulans_FGSC_A4	2092497	2092961	An_ecoA_20h_HA_1_withCtrl_peak_456	30	.	2.71175	4.74821	3.09646	172
ChrII_A_nidulans_FGSC_A4	2096291	2096491	An_ecoA_20h_HA_1_withCtrl_peak_457	31	.	2.6907	4.85633	3.19105	146
ChrII_A_nidulans_FGSC_A4	2117532	2118219	An_ecoA_20h_HA_1_withCtrl_peak_458	70	.	3.17158	9.17848	7.0694	147
ChrII_A_nidulans_FGSC_A4	2118499	2118937	An_ecoA_20h_HA_1_withCtrl_peak_459	31	.	2.5188	4.83466	3.17248	28
ChrII_A_nidulans_FGSC_A4	2119759	2120340	An_ecoA_20h_HA_1_withCtrl_peak_460	110	.	3.72646	13.516	11.0327	287
ChrII_A_nidulans_FGSC_A4	2120550	2121449	An_ecoA_20h_HA_1_withCtrl_peak_461	216	.	5.03161	24.9858	21.6502	322
ChrII_A_nidulans_FGSC_A4	2124876	2125710	An_ecoA_20h_HA_1_withCtrl_peak_462	39	.	2.48658	5.72286	3.95645	634
ChrII_A_nidulans_FGSC_A4	2142155	2142355	An_ecoA_20h_HA_1_withCtrl_peak_463	58	.	3.14048	7.83207	5.84768	115
ChrII_A_nidulans_FGSC_A4	2155771	2156123	An_ecoA_20h_HA_1_withCtrl_peak_464	127	.	3.98053	15.4112	12.7728	195
ChrII_A_nidulans_FGSC_A4	2158008	2158528	An_ecoA_20h_HA_1_withCtrl_peak_465	102	.	3.63632	12.6314	10.2212	359
ChrII_A_nidulans_FGSC_A4	2158879	2159273	An_ecoA_20h_HA_1_withCtrl_peak_466	99	.	3.63063	12.3596	9.9721	217
ChrII_A_nidulans_FGSC_A4	2160486	2161106	An_ecoA_20h_HA_1_withCtrl_peak_467	63	.	2.96423	8.37455	6.33832	177
ChrII_A_nidulans_FGSC_A4	2161386	2162044	An_ecoA_20h_HA_1_withCtrl_peak_468	102	.	3.76514	12.6421	10.2314	408
ChrII_A_nidulans_FGSC_A4	2162167	2162540	An_ecoA_20h_HA_1_withCtrl_peak_469	111	.	4.17326	13.6044	11.1138	165
ChrII_A_nidulans_FGSC_A4	2162638	2162844	An_ecoA_20h_HA_1_withCtrl_peak_470	23	.	2.29978	3.93173	2.38178	114
ChrII_A_nidulans_FGSC_A4	2163070	2165272	An_ecoA_20h_HA_1_withCtrl_peak_471	127	.	3.7476	15.4125	12.7731	1976
ChrII_A_nidulans_FGSC_A4	2169852	2170346	An_ecoA_20h_HA_1_withCtrl_peak_472	25	.	2.2138	4.13468	2.55913	83
ChrII_A_nidulans_FGSC_A4	2170464	2171583	An_ecoA_20h_HA_1_withCtrl_peak_473	82	.	3.02109	10.5289	8.29869	809
ChrII_A_nidulans_FGSC_A4	2184059	2184773	An_ecoA_20h_HA_1_withCtrl_peak_474	85	.	3.20756	10.7901	8.53887	127
ChrII_A_nidulans_FGSC_A4	2187027	2187227	An_ecoA_20h_HA_1_withCtrl_peak_475	25	.	2.29857	4.17068	2.59106	105
ChrII_A_nidulans_FGSC_A4	2204015	2204231	An_ecoA_20h_HA_1_withCtrl_peak_476	45	.	2.68099	6.43393	4.5925	45
ChrII_A_nidulans_FGSC_A4	2230066	2232270	An_ecoA_20h_HA_1_withCtrl_peak_477	258	.	5.75587	29.4983	25.8699	1146
ChrII_A_nidulans_FGSC_A4	2237317	2238134	An_ecoA_20h_HA_1_withCtrl_peak_478	255	.	5.58969	29.1276	25.528	284
ChrII_A_nidulans_FGSC_A4	2261236	2261729	An_ecoA_20h_HA_1_withCtrl_peak_479	106	.	4.12167	13.1336	10.6819	223
ChrII_A_nidulans_FGSC_A4	2309236	2309670	An_ecoA_20h_HA_1_withCtrl_peak_480	98	.	3.77821	12.1718	9.80164	264
ChrII_A_nidulans_FGSC_A4	2310060	2310468	An_ecoA_20h_HA_1_withCtrl_peak_481	56	.	2.96101	7.61135	5.64639	234
ChrII_A_nidulans_FGSC_A4	2310732	2310944	An_ecoA_20h_HA_1_withCtrl_peak_482	36	.	2.71794	5.41879	3.68651	66
ChrII_A_nidulans_FGSC_A4	2312226	2312449	An_ecoA_20h_HA_1_withCtrl_peak_483	34	.	2.63773	5.18542	3.48093	170
ChrII_A_nidulans_FGSC_A4	2326256	2326545	An_ecoA_20h_HA_1_withCtrl_peak_484	82	.	3.80204	10.4228	8.20193	136
ChrII_A_nidulans_FGSC_A4	2379333	2379545	An_ecoA_20h_HA_1_withCtrl_peak_485	29	.	2.60067	4.62008	2.9828	97
ChrII_A_nidulans_FGSC_A4	2385789	2385993	An_ecoA_20h_HA_1_withCtrl_peak_486	61	.	3.3088	8.157	6.13916	151
ChrII_A_nidulans_FGSC_A4	2442135	2442453	An_ecoA_20h_HA_1_withCtrl_peak_487	34	.	2.44665	5.16532	3.46358	171
ChrII_A_nidulans_FGSC_A4	2496488	2497018	An_ecoA_20h_HA_1_withCtrl_peak_488	34	.	2.33704	5.16315	3.46299	325
ChrII_A_nidulans_FGSC_A4	2498118	2498356	An_ecoA_20h_HA_1_withCtrl_peak_489	61	.	3.56809	8.22092	6.19774	144
ChrII_A_nidulans_FGSC_A4	2499250	2499874	An_ecoA_20h_HA_1_withCtrl_peak_490	150	.	3.96507	17.8278	15.0128	181
ChrII_A_nidulans_FGSC_A4	2515201	2515407	An_ecoA_20h_HA_1_withCtrl_peak_491	56	.	3.42536	7.59656	5.63321	76
ChrII_A_nidulans_FGSC_A4	2524898	2525558	An_ecoA_20h_HA_1_withCtrl_peak_492	52	.	2.70283	7.16198	5.244	463
ChrII_A_nidulans_FGSC_A4	2549641	2550053	An_ecoA_20h_HA_1_withCtrl_peak_493	34	.	2.44665	5.16532	3.46358	65
ChrII_A_nidulans_FGSC_A4	2553784	2554138	An_ecoA_20h_HA_1_withCtrl_peak_494	67	.	3.52305	8.81243	6.7376	118
ChrII_A_nidulans_FGSC_A4	2563345	2563889	An_ecoA_20h_HA_1_withCtrl_peak_495	201	.	5.22771	23.3307	20.1047	350
ChrII_A_nidulans_FGSC_A4	2573208	2573530	An_ecoA_20h_HA_1_withCtrl_peak_496	56	.	3.19062	7.57753	5.61671	177
ChrII_A_nidulans_FGSC_A4	2604315	2605241	An_ecoA_20h_HA_1_withCtrl_peak_497	52	.	2.89395	7.19035	5.27049	556
ChrII_A_nidulans_FGSC_A4	2631518	2631824	An_ecoA_20h_HA_1_withCtrl_peak_498	116	.	3.89628	14.2312	11.6863	130
ChrII_A_nidulans_FGSC_A4	2649106	2649535	An_ecoA_20h_HA_1_withCtrl_peak_499	35	.	2.42421	5.2227	3.5152	110
ChrII_A_nidulans_FGSC_A4	2663575	2664040	An_ecoA_20h_HA_1_withCtrl_peak_500	61	.	3.32904	8.21981	6.19747	242
ChrII_A_nidulans_FGSC_A4	2665274	2665645	An_ecoA_20h_HA_1_withCtrl_peak_501	55	.	3.22958	7.4842	5.53616	93
ChrII_A_nidulans_FGSC_A4	2683185	2684158	An_ecoA_20h_HA_1_withCtrl_peak_502	142	.	4.14429	16.9857	14.2299	794
ChrII_A_nidulans_FGSC_A4	2701732	2701972	An_ecoA_20h_HA_1_withCtrl_peak_503	55	.	3.29493	7.45852	5.51202	135
ChrII_A_nidulans_FGSC_A4	2731416	2731698	An_ecoA_20h_HA_1_withCtrl_peak_504	87	.	3.68748	11.0717	8.79489	101
ChrII_A_nidulans_FGSC_A4	2761986	2762714	An_ecoA_20h_HA_1_withCtrl_peak_505	80	.	3.29	10.281	8.06994	575
ChrII_A_nidulans_FGSC_A4	2802913	2803127	An_ecoA_20h_HA_1_withCtrl_peak_506	45	.	3.13992	6.4003	4.5617	153
ChrII_A_nidulans_FGSC_A4	2813063	2813412	An_ecoA_20h_HA_1_withCtrl_peak_507	126	.	4.30818	15.2871	12.659	187
ChrII_A_nidulans_FGSC_A4	2813627	2813934	An_ecoA_20h_HA_1_withCtrl_peak_508	30	.	2.49073	4.75104	3.09668	134
ChrII_A_nidulans_FGSC_A4	2828788	2829070	An_ecoA_20h_HA_1_withCtrl_peak_509	38	.	2.73627	5.63755	3.88264	82
ChrII_A_nidulans_FGSC_A4	2839517	2839726	An_ecoA_20h_HA_1_withCtrl_peak_510	28	.	2.59206	4.4462	2.82992	55
ChrII_A_nidulans_FGSC_A4	2841165	2841380	An_ecoA_20h_HA_1_withCtrl_peak_511	27	.	2.25106	4.37329	2.76665	83
ChrII_A_nidulans_FGSC_A4	2883231	2883743	An_ecoA_20h_HA_1_withCtrl_peak_512	177	.	4.96905	20.8233	17.7771	339
ChrII_A_nidulans_FGSC_A4	2910859	2911398	An_ecoA_20h_HA_1_withCtrl_peak_513	68	.	3.15452	8.90744	6.82428	358
ChrII_A_nidulans_FGSC_A4	2913738	2914055	An_ecoA_20h_HA_1_withCtrl_peak_514	21	.	2.13394	3.66312	2.15282	230
ChrII_A_nidulans_FGSC_A4	2920679	2921046	An_ecoA_20h_HA_1_withCtrl_peak_515	53	.	3.03219	7.27984	5.3538	183
ChrII_A_nidulans_FGSC_A4	2929041	2929301	An_ecoA_20h_HA_1_withCtrl_peak_516	30	.	2.55942	4.65891	3.01864	181
ChrII_A_nidulans_FGSC_A4	2947845	2948077	An_ecoA_20h_HA_1_withCtrl_peak_517	76	.	3.39789	9.79926	7.63092	157
ChrII_A_nidulans_FGSC_A4	2967136	2967361	An_ecoA_20h_HA_1_withCtrl_peak_518	37	.	2.63391	5.48554	3.74534	136
ChrII_A_nidulans_FGSC_A4	2980003	2981019	An_ecoA_20h_HA_1_withCtrl_peak_519	127	.	4.41538	15.3765	12.7426	300
ChrII_A_nidulans_FGSC_A4	2995024	2997027	An_ecoA_20h_HA_1_withCtrl_peak_520	164	.	5.16078	19.4092	16.4703	1579
ChrII_A_nidulans_FGSC_A4	2998442	2999125	An_ecoA_20h_HA_1_withCtrl_peak_521	48	.	2.82554	6.77534	4.8965	327
ChrII_A_nidulans_FGSC_A4	3000375	3000714	An_ecoA_20h_HA_1_withCtrl_peak_522	85	.	3.53058	10.751	8.50366	221
ChrII_A_nidulans_FGSC_A4	3000872	3003805	An_ecoA_20h_HA_1_withCtrl_peak_523	257	.	5.55335	29.3463	25.7296	2729
ChrII_A_nidulans_FGSC_A4	3004598	3005876	An_ecoA_20h_HA_1_withCtrl_peak_524	195	.	4.45042	22.7203	19.5362	213
ChrII_A_nidulans_FGSC_A4	3006064	3007220	An_ecoA_20h_HA_1_withCtrl_peak_525	138	.	4.25898	16.5974	13.8699	265
ChrII_A_nidulans_FGSC_A4	3009821	3010323	An_ecoA_20h_HA_1_withCtrl_peak_526	221	.	4.72857	25.5118	22.1415	262
ChrII_A_nidulans_FGSC_A4	3014248	3015319	An_ecoA_20h_HA_1_withCtrl_peak_527	396	.	5.96135	44.1207	39.6135	289
ChrII_A_nidulans_FGSC_A4	3022461	3023696	An_ecoA_20h_HA_1_withCtrl_peak_528	143	.	3.82566	17.1107	14.3486	354
ChrII_A_nidulans_FGSC_A4	3030376	3030856	An_ecoA_20h_HA_1_withCtrl_peak_529	83	.	3.43286	10.6179	8.37844	158
ChrII_A_nidulans_FGSC_A4	3032723	3032954	An_ecoA_20h_HA_1_withCtrl_peak_530	32	.	2.3909	4.97426	3.29383	169
ChrII_A_nidulans_FGSC_A4	3034082	3034424	An_ecoA_20h_HA_1_withCtrl_peak_531	29	.	2.39851	4.60584	2.97138	314
ChrII_A_nidulans_FGSC_A4	3043939	3044181	An_ecoA_20h_HA_1_withCtrl_peak_532	22	.	1.94668	3.74172	2.22051	216
ChrII_A_nidulans_FGSC_A4	3044498	3044761	An_ecoA_20h_HA_1_withCtrl_peak_533	72	.	3.05834	9.333	7.21068	160
ChrII_A_nidulans_FGSC_A4	3049693	3050134	An_ecoA_20h_HA_1_withCtrl_peak_534	43	.	2.92506	6.19352	4.37787	159
ChrII_A_nidulans_FGSC_A4	3054523	3054758	An_ecoA_20h_HA_1_withCtrl_peak_535	28	.	2.45073	4.49435	2.87223	188
ChrII_A_nidulans_FGSC_A4	3056733	3057489	An_ecoA_20h_HA_1_withCtrl_peak_536	293	.	6.30904	33.2373	29.3659	199
ChrII_A_nidulans_FGSC_A4	3059521	3059961	An_ecoA_20h_HA_1_withCtrl_peak_537	133	.	4.52307	16.0838	13.3934	261
ChrII_A_nidulans_FGSC_A4	3061238	3062151	An_ecoA_20h_HA_1_withCtrl_peak_538	185	.	5.26783	21.6427	18.5363	512
ChrII_A_nidulans_FGSC_A4	3072994	3073615	An_ecoA_20h_HA_1_withCtrl_peak_539	112	.	3.65677	13.718	11.2181	307
ChrII_A_nidulans_FGSC_A4	3087405	3087700	An_ecoA_20h_HA_1_withCtrl_peak_540	56	.	3.42536	7.59656	5.63321	108
ChrII_A_nidulans_FGSC_A4	3091716	3091976	An_ecoA_20h_HA_1_withCtrl_peak_541	26	.	2.56902	4.23886	2.64782	53
ChrII_A_nidulans_FGSC_A4	3096363	3096626	An_ecoA_20h_HA_1_withCtrl_peak_542	79	.	3.48757	10.1197	7.92432	122
ChrII_A_nidulans_FGSC_A4	3111627	3111831	An_ecoA_20h_HA_1_withCtrl_peak_543	35	.	2.40369	5.28209	3.5655	159
ChrII_A_nidulans_FGSC_A4	3124410	3124632	An_ecoA_20h_HA_1_withCtrl_peak_544	41	.	2.95977	5.91953	4.13386	122
ChrII_A_nidulans_FGSC_A4	3124769	3124969	An_ecoA_20h_HA_1_withCtrl_peak_545	31	.	2.65395	4.76024	3.10546	143
ChrII_A_nidulans_FGSC_A4	3126370	3126947	An_ecoA_20h_HA_1_withCtrl_peak_546	84	.	3.50756	10.6657	8.42278	369
ChrII_A_nidulans_FGSC_A4	3131299	3131684	An_ecoA_20h_HA_1_withCtrl_peak_547	108	.	3.52023	13.338	10.8681	152
ChrII_A_nidulans_FGSC_A4	3137729	3138764	An_ecoA_20h_HA_1_withCtrl_peak_548	362	.	7.48803	40.6328	36.2898	665
ChrII_A_nidulans_FGSC_A4	3155017	3155306	An_ecoA_20h_HA_1_withCtrl_peak_549	20	.	2.15409	3.51396	2.02305	100
ChrII_A_nidulans_FGSC_A4	3168405	3168668	An_ecoA_20h_HA_1_withCtrl_peak_550	23	.	2.15487	3.93983	2.38968	69
ChrII_A_nidulans_FGSC_A4	3179100	3179315	An_ecoA_20h_HA_1_withCtrl_peak_551	39	.	2.80318	5.66396	3.90581	166
ChrII_A_nidulans_FGSC_A4	3183848	3184107	An_ecoA_20h_HA_1_withCtrl_peak_552	21	.	2.3406	3.67104	2.15885	194
ChrII_A_nidulans_FGSC_A4	3191902	3192187	An_ecoA_20h_HA_1_withCtrl_peak_553	124	.	4.31962	15.0263	12.4194	175
ChrII_A_nidulans_FGSC_A4	3200150	3200544	An_ecoA_20h_HA_1_withCtrl_peak_554	65	.	3.19801	8.64946	6.58694	217
ChrII_A_nidulans_FGSC_A4	3200891	3201754	An_ecoA_20h_HA_1_withCtrl_peak_555	109	.	4.11511	13.3986	10.9247	536
ChrII_A_nidulans_FGSC_A4	3202022	3202309	An_ecoA_20h_HA_1_withCtrl_peak_556	47	.	2.68395	6.60513	4.74353	125
ChrII_A_nidulans_FGSC_A4	3223814	3224036	An_ecoA_20h_HA_1_withCtrl_peak_557	45	.	2.82929	6.43825	4.59646	123
ChrII_A_nidulans_FGSC_A4	3235346	3235970	An_ecoA_20h_HA_1_withCtrl_peak_558	79	.	3.57365	10.1799	7.98175	458
ChrII_A_nidulans_FGSC_A4	3252517	3253433	An_ecoA_20h_HA_1_withCtrl_peak_559	143	.	4.24237	17.124	14.36	226
ChrII_A_nidulans_FGSC_A4	3253588	3253985	An_ecoA_20h_HA_1_withCtrl_peak_560	93	.	3.47238	11.7073	9.37401	198
ChrII_A_nidulans_FGSC_A4	3254231	3255279	An_ecoA_20h_HA_1_withCtrl_peak_561	125	.	3.98264	15.1429	12.5258	887
ChrII_A_nidulans_FGSC_A4	3281923	3282128	An_ecoA_20h_HA_1_withCtrl_peak_562	52	.	3.2079	7.20934	5.28838	78
ChrII_A_nidulans_FGSC_A4	3286102	3286507	An_ecoA_20h_HA_1_withCtrl_peak_563	50	.	2.78316	6.97018	5.07476	124
ChrII_A_nidulans_FGSC_A4	3302953	3305106	An_ecoA_20h_HA_1_withCtrl_peak_564	165	.	4.18289	19.5048	16.5602	1845
ChrII_A_nidulans_FGSC_A4	3318792	3319030	An_ecoA_20h_HA_1_withCtrl_peak_565	30	.	2.49073	4.75104	3.09668	83
ChrII_A_nidulans_FGSC_A4	3354278	3354700	An_ecoA_20h_HA_1_withCtrl_peak_566	66	.	3.36117	8.76819	6.69521	255
ChrII_A_nidulans_FGSC_A4	3362543	3362877	An_ecoA_20h_HA_1_withCtrl_peak_567	66	.	3.3419	8.70527	6.63588	184
ChrII_A_nidulans_FGSC_A4	3368573	3368974	An_ecoA_20h_HA_1_withCtrl_peak_568	591	.	7.92459	64.7687	59.1415	184
ChrII_A_nidulans_FGSC_A4	3371469	3372719	An_ecoA_20h_HA_1_withCtrl_peak_569	182	.	5.09683	21.3381	18.2547	593
ChrII_A_nidulans_FGSC_A4	3394104	3394558	An_ecoA_20h_HA_1_withCtrl_peak_570	87	.	3.01421	11.0721	8.79516	271
ChrII_A_nidulans_FGSC_A4	3395294	3395826	An_ecoA_20h_HA_1_withCtrl_peak_571	47	.	2.7185	6.56888	4.71055	404
ChrII_A_nidulans_FGSC_A4	3407565	3407832	An_ecoA_20h_HA_1_withCtrl_peak_572	22	.	1.94656	3.824	2.28911	26
ChrII_A_nidulans_FGSC_A4	3412114	3414112	An_ecoA_20h_HA_1_withCtrl_peak_573	146	.	4.23461	17.3877	14.6047	301
ChrII_A_nidulans_FGSC_A4	3432207	3432896	An_ecoA_20h_HA_1_withCtrl_peak_574	77	.	3.72644	9.928	7.75271	349
ChrII_A_nidulans_FGSC_A4	3433185	3433611	An_ecoA_20h_HA_1_withCtrl_peak_575	96	.	4.12546	11.9926	9.63759	229
ChrII_A_nidulans_FGSC_A4	3434984	3436407	An_ecoA_20h_HA_1_withCtrl_peak_576	122	.	3.98483	14.8746	12.2772	590
ChrII_A_nidulans_FGSC_A4	3436639	3438837	An_ecoA_20h_HA_1_withCtrl_peak_577	190	.	4.47136	22.2012	19.0546	1953
ChrII_A_nidulans_FGSC_A4	3439147	3439472	An_ecoA_20h_HA_1_withCtrl_peak_578	38	.	2.66279	5.57568	3.82602	252
ChrII_A_nidulans_FGSC_A4	3439815	3440188	An_ecoA_20h_HA_1_withCtrl_peak_579	35	.	2.53324	5.31391	3.59376	252
ChrII_A_nidulans_FGSC_A4	3444681	3445149	An_ecoA_20h_HA_1_withCtrl_peak_580	86	.	3.78457	10.8898	8.62614	344
ChrII_A_nidulans_FGSC_A4	3449751	3449953	An_ecoA_20h_HA_1_withCtrl_peak_581	50	.	2.99056	6.95422	5.05984	102
ChrII_A_nidulans_FGSC_A4	3453562	3453805	An_ecoA_20h_HA_1_withCtrl_peak_582	37	.	2.67352	5.44946	3.71402	115
ChrII_A_nidulans_FGSC_A4	3470017	3470254	An_ecoA_20h_HA_1_withCtrl_peak_583	29	.	2.39851	4.60584	2.97138	48
ChrII_A_nidulans_FGSC_A4	3492552	3492936	An_ecoA_20h_HA_1_withCtrl_peak_584	123	.	3.81576	14.9495	12.3484	148
ChrII_A_nidulans_FGSC_A4	3506081	3506350	An_ecoA_20h_HA_1_withCtrl_peak_585	44	.	2.94352	6.2471	4.42382	169
ChrII_A_nidulans_FGSC_A4	3512844	3513173	An_ecoA_20h_HA_1_withCtrl_peak_586	238	.	5.45448	27.3358	23.8477	153
ChrII_A_nidulans_FGSC_A4	3514751	3515294	An_ecoA_20h_HA_1_withCtrl_peak_587	58	.	3.0204	7.82168	5.84134	344
ChrII_A_nidulans_FGSC_A4	3515442	3516049	An_ecoA_20h_HA_1_withCtrl_peak_588	32	.	2.23568	4.89193	3.22249	166
ChrII_A_nidulans_FGSC_A4	3523855	3524132	An_ecoA_20h_HA_1_withCtrl_peak_589	46	.	2.84463	6.48786	4.63812	106
ChrII_A_nidulans_FGSC_A4	3536560	3536892	An_ecoA_20h_HA_1_withCtrl_peak_590	51	.	3.14558	7.02901	5.12456	154
ChrII_A_nidulans_FGSC_A4	3630446	3630770	An_ecoA_20h_HA_1_withCtrl_peak_591	115	.	3.99207	14.0702	11.539	160
ChrII_A_nidulans_FGSC_A4	3633949	3634594	An_ecoA_20h_HA_1_withCtrl_peak_592	112	.	3.72986	13.7872	11.2809	272
ChrII_A_nidulans_FGSC_A4	3655044	3655440	An_ecoA_20h_HA_1_withCtrl_peak_593	46	.	2.84463	6.48786	4.63812	351
ChrII_A_nidulans_FGSC_A4	3655560	3656013	An_ecoA_20h_HA_1_withCtrl_peak_594	71	.	3.45329	9.29931	7.17811	358
ChrII_A_nidulans_FGSC_A4	3656590	3656966	An_ecoA_20h_HA_1_withCtrl_peak_595	51	.	2.8982	7.02355	5.11976	272
ChrII_A_nidulans_FGSC_A4	3670410	3670877	An_ecoA_20h_HA_1_withCtrl_peak_596	60	.	3.1607	8.10467	6.09425	98
ChrII_A_nidulans_FGSC_A4	3683320	3684739	An_ecoA_20h_HA_1_withCtrl_peak_597	76	.	3.39789	9.79926	7.63092	904
ChrII_A_nidulans_FGSC_A4	3686956	3688005	An_ecoA_20h_HA_1_withCtrl_peak_598	59	.	2.77125	7.94112	5.94473	664
ChrII_A_nidulans_FGSC_A4	3700441	3700701	An_ecoA_20h_HA_1_withCtrl_peak_599	25	.	2.29857	4.17068	2.59106	118
ChrII_A_nidulans_FGSC_A4	3708951	3709248	An_ecoA_20h_HA_1_withCtrl_peak_600	33	.	2.54234	5.05093	3.36309	108
ChrII_A_nidulans_FGSC_A4	3789842	3790184	An_ecoA_20h_HA_1_withCtrl_peak_601	293	.	7.66849	33.271	29.3967	164
ChrII_A_nidulans_FGSC_A4	3794913	3795172	An_ecoA_20h_HA_1_withCtrl_peak_602	56	.	2.89973	7.57413	5.6144	167
ChrII_A_nidulans_FGSC_A4	3796464	3797193	An_ecoA_20h_HA_1_withCtrl_peak_603	75	.	3.36329	9.67449	7.52282	307
ChrII_A_nidulans_FGSC_A4	3802155	3802506	An_ecoA_20h_HA_1_withCtrl_peak_604	53	.	2.9747	7.28198	5.35425	242
ChrII_A_nidulans_FGSC_A4	3814986	3815272	An_ecoA_20h_HA_1_withCtrl_peak_605	14	.	1.86656	2.82377	1.44014	105
ChrII_A_nidulans_FGSC_A4	3848204	3848593	An_ecoA_20h_HA_1_withCtrl_peak_606	85	.	2.74428	10.811	8.55578	181
ChrII_A_nidulans_FGSC_A4	3855926	3856166	An_ecoA_20h_HA_1_withCtrl_peak_607	46	.	3.01976	6.46683	4.62215	152
ChrII_A_nidulans_FGSC_A4	3859563	3860322	An_ecoA_20h_HA_1_withCtrl_peak_608	95	.	3.41828	11.94	9.58963	285
ChrII_A_nidulans_FGSC_A4	3888707	3888993	An_ecoA_20h_HA_1_withCtrl_peak_609	65	.	2.94131	8.65539	6.59145	137
ChrII_A_nidulans_FGSC_A4	3889088	3889928	An_ecoA_20h_HA_1_withCtrl_peak_610	119	.	4.26046	14.5084	11.941	379
ChrII_A_nidulans_FGSC_A4	3890202	3890414	An_ecoA_20h_HA_1_withCtrl_peak_611	44	.	2.7281	6.27333	4.44666	146
ChrII_A_nidulans_FGSC_A4	3910844	3911218	An_ecoA_20h_HA_1_withCtrl_peak_612	25	.	2.29857	4.17068	2.59106	131
ChrII_A_nidulans_FGSC_A4	3912021	3912717	An_ecoA_20h_HA_1_withCtrl_peak_613	70	.	3.23168	9.19376	7.08176	184
ChrII_A_nidulans_FGSC_A4	3916020	3916230	An_ecoA_20h_HA_1_withCtrl_peak_614	30	.	2.35603	4.72706	3.07746	107
ChrII_A_nidulans_FGSC_A4	3919010	3919987	An_ecoA_20h_HA_1_withCtrl_peak_615	257	.	6.09621	29.3218	25.708	787
ChrII_A_nidulans_FGSC_A4	3927263	3927637	An_ecoA_20h_HA_1_withCtrl_peak_616	63	.	3.06174	8.36143	6.33051	286
ChrII_A_nidulans_FGSC_A4	3940312	3940533	An_ecoA_20h_HA_1_withCtrl_peak_617	70	.	3.23168	9.19376	7.08176	103
ChrII_A_nidulans_FGSC_A4	3954658	3955033	An_ecoA_20h_HA_1_withCtrl_peak_618	115	.	4.05573	14.0365	11.5092	210
ChrII_A_nidulans_FGSC_A4	3955615	3955859	An_ecoA_20h_HA_1_withCtrl_peak_619	40	.	2.63067	5.78602	4.01204	170
ChrII_A_nidulans_FGSC_A4	3976507	3976730	An_ecoA_20h_HA_1_withCtrl_peak_620	58	.	3.14048	7.83207	5.84768	92
ChrII_A_nidulans_FGSC_A4	4035409	4035688	An_ecoA_20h_HA_1_withCtrl_peak_621	65	.	3.19801	8.64946	6.58694	191
ChrII_A_nidulans_FGSC_A4	4036392	4036592	An_ecoA_20h_HA_1_withCtrl_peak_622	30	.	2.71175	4.74821	3.09646	102
ChrII_A_nidulans_FGSC_A4	4041679	4042215	An_ecoA_20h_HA_1_withCtrl_peak_623	60	.	3.04158	8.09155	6.08641	123
ChrII_A_nidulans_FGSC_A4	4048023	4048640	An_ecoA_20h_HA_1_withCtrl_peak_624	47	.	3.13775	6.59831	4.7383	528
ChrIV_A_nidulans_FGSC_A4	115729	116075	An_ecoA_20h_HA_1_withCtrl_peak_625	70	.	3.39491	9.10555	7.00504	172
ChrIV_A_nidulans_FGSC_A4	117374	117779	An_ecoA_20h_HA_1_withCtrl_peak_626	191	.	4.6902	22.3207	19.165	214
ChrIV_A_nidulans_FGSC_A4	144816	145091	An_ecoA_20h_HA_1_withCtrl_peak_627	97	.	3.89853	12.0757	9.71483	139
ChrIV_A_nidulans_FGSC_A4	174868	175068	An_ecoA_20h_HA_1_withCtrl_peak_628	42	.	2.69832	6.01026	4.2119	124
ChrIV_A_nidulans_FGSC_A4	196596	197357	An_ecoA_20h_HA_1_withCtrl_peak_629	125	.	4.05882	15.1825	12.564	247
ChrIV_A_nidulans_FGSC_A4	252976	253233	An_ecoA_20h_HA_1_withCtrl_peak_630	49	.	3.08564	6.85402	4.96743	147
ChrIV_A_nidulans_FGSC_A4	254461	254779	An_ecoA_20h_HA_1_withCtrl_peak_631	94	.	3.48758	11.7707	9.43426	163
ChrIV_A_nidulans_FGSC_A4	269035	269544	An_ecoA_20h_HA_1_withCtrl_peak_632	120	.	3.98713	14.6064	12.0294	352
ChrIV_A_nidulans_FGSC_A4	278311	278627	An_ecoA_20h_HA_1_withCtrl_peak_633	85	.	3.37658	10.8527	8.59288	143
ChrIV_A_nidulans_FGSC_A4	291217	291876	An_ecoA_20h_HA_1_withCtrl_peak_634	98	.	3.77821	12.1718	9.80164	465
ChrIV_A_nidulans_FGSC_A4	299413	299997	An_ecoA_20h_HA_1_withCtrl_peak_635	248	.	6.4223	28.4361	24.8812	367
ChrIV_A_nidulans_FGSC_A4	357679	357934	An_ecoA_20h_HA_1_withCtrl_peak_636	41	.	2.9128	5.97497	4.18148	77
ChrIV_A_nidulans_FGSC_A4	363670	363906	An_ecoA_20h_HA_1_withCtrl_peak_637	26	.	2.56902	4.23886	2.64782	84
ChrIV_A_nidulans_FGSC_A4	411078	411297	An_ecoA_20h_HA_1_withCtrl_peak_638	42	.	2.69832	6.01026	4.2119	61
ChrIV_A_nidulans_FGSC_A4	419690	420034	An_ecoA_20h_HA_1_withCtrl_peak_639	102	.	3.71528	12.7021	10.2862	108
ChrIV_A_nidulans_FGSC_A4	470837	471211	An_ecoA_20h_HA_1_withCtrl_peak_640	56	.	2.94653	7.55978	5.60181	145
ChrIV_A_nidulans_FGSC_A4	481917	482265	An_ecoA_20h_HA_1_withCtrl_peak_641	302	.	5.80416	34.1783	30.2442	189
ChrIV_A_nidulans_FGSC_A4	498522	499118	An_ecoA_20h_HA_1_withCtrl_peak_642	71	.	3.29795	9.21803	7.10331	97
ChrIV_A_nidulans_FGSC_A4	525054	525266	An_ecoA_20h_HA_1_withCtrl_peak_643	48	.	2.9239	6.7424	4.86799	113
ChrIV_A_nidulans_FGSC_A4	537283	537697	An_ecoA_20h_HA_1_withCtrl_peak_644	66	.	3.10997	8.74057	6.66969	79
ChrIV_A_nidulans_FGSC_A4	553289	553790	An_ecoA_20h_HA_1_withCtrl_peak_645	166	.	4.75246	19.5948	16.6414	359
ChrIV_A_nidulans_FGSC_A4	554314	557019	An_ecoA_20h_HA_1_withCtrl_peak_646	265	.	5.4223	30.2398	26.5651	1330
ChrIV_A_nidulans_FGSC_A4	608902	609545	An_ecoA_20h_HA_1_withCtrl_peak_647	81	.	3.49783	10.3928	8.17284	294
ChrIV_A_nidulans_FGSC_A4	637547	637985	An_ecoA_20h_HA_1_withCtrl_peak_648	58	.	2.92221	7.84078	5.85469	340
ChrIV_A_nidulans_FGSC_A4	671354	671681	An_ecoA_20h_HA_1_withCtrl_peak_649	60	.	3.1607	8.10467	6.09425	159
ChrIV_A_nidulans_FGSC_A4	673723	674153	An_ecoA_20h_HA_1_withCtrl_peak_650	260	.	5.71422	29.7085	26.0685	244
ChrIV_A_nidulans_FGSC_A4	710539	710984	An_ecoA_20h_HA_1_withCtrl_peak_651	319	.	5.13375	35.9797	31.9186	209
ChrIV_A_nidulans_FGSC_A4	714710	715281	An_ecoA_20h_HA_1_withCtrl_peak_652	317	.	5.40045	35.8288	31.7756	409
ChrIV_A_nidulans_FGSC_A4	728503	728913	An_ecoA_20h_HA_1_withCtrl_peak_653	108	.	4.25417	13.2909	10.8262	232
ChrIV_A_nidulans_FGSC_A4	736742	737024	An_ecoA_20h_HA_1_withCtrl_peak_654	46	.	2.97236	6.51914	4.66669	145
ChrIV_A_nidulans_FGSC_A4	742173	742707	An_ecoA_20h_HA_1_withCtrl_peak_655	135	.	4.39727	16.2397	13.5379	315
ChrIV_A_nidulans_FGSC_A4	766889	767627	An_ecoA_20h_HA_1_withCtrl_peak_656	168	.	4.97617	19.7978	16.8277	164
ChrIV_A_nidulans_FGSC_A4	772353	773497	An_ecoA_20h_HA_1_withCtrl_peak_657	88	.	3.45352	11.1629	8.87606	503
ChrIV_A_nidulans_FGSC_A4	773699	774179	An_ecoA_20h_HA_1_withCtrl_peak_658	171	.	4.71207	20.0942	17.1005	155
ChrIV_A_nidulans_FGSC_A4	774385	774637	An_ecoA_20h_HA_1_withCtrl_peak_659	51	.	2.8982	7.02355	5.11976	85
ChrIV_A_nidulans_FGSC_A4	782190	782390	An_ecoA_20h_HA_1_withCtrl_peak_660	31	.	2.43581	4.8575	3.19105	57
ChrIV_A_nidulans_FGSC_A4	789970	790635	An_ecoA_20h_HA_1_withCtrl_peak_661	142	.	4.20676	16.9691	14.2156	166
ChrIV_A_nidulans_FGSC_A4	793431	794222	An_ecoA_20h_HA_1_withCtrl_peak_662	178	.	3.83762	20.8872	17.8352	594
ChrIV_A_nidulans_FGSC_A4	795676	796201	An_ecoA_20h_HA_1_withCtrl_peak_663	97	.	3.44648	12.0634	9.70403	186
ChrIV_A_nidulans_FGSC_A4	797407	797924	An_ecoA_20h_HA_1_withCtrl_peak_664	101	.	3.81901	12.5876	10.1818	286
ChrIV_A_nidulans_FGSC_A4	799471	799792	An_ecoA_20h_HA_1_withCtrl_peak_665	92	.	3.89925	11.5372	9.22198	185
ChrIV_A_nidulans_FGSC_A4	807386	808104	An_ecoA_20h_HA_1_withCtrl_peak_666	91	.	3.51764	11.4186	9.11197	366
ChrIV_A_nidulans_FGSC_A4	810818	811135	An_ecoA_20h_HA_1_withCtrl_peak_667	26	.	2.40836	4.2387	2.64782	171
ChrIV_A_nidulans_FGSC_A4	811306	811676	An_ecoA_20h_HA_1_withCtrl_peak_668	31	.	2.33763	4.79047	3.13318	108
ChrIV_A_nidulans_FGSC_A4	828426	828661	An_ecoA_20h_HA_1_withCtrl_peak_669	41	.	2.83611	5.93345	4.14425	122
ChrIV_A_nidulans_FGSC_A4	832420	832936	An_ecoA_20h_HA_1_withCtrl_peak_670	49	.	2.7834	6.80064	4.91829	179
ChrIV_A_nidulans_FGSC_A4	860296	860530	An_ecoA_20h_HA_1_withCtrl_peak_671	60	.	3.04158	8.09155	6.08641	157
ChrIV_A_nidulans_FGSC_A4	864771	865127	An_ecoA_20h_HA_1_withCtrl_peak_672	40	.	2.63067	5.78602	4.01204	57
ChrIV_A_nidulans_FGSC_A4	876863	877392	An_ecoA_20h_HA_1_withCtrl_peak_673	102	.	4.05679	12.624	10.2159	366
ChrIV_A_nidulans_FGSC_A4	894681	895027	An_ecoA_20h_HA_1_withCtrl_peak_674	199	.	4.05936	23.1219	19.9082	155
ChrIV_A_nidulans_FGSC_A4	900597	900970	An_ecoA_20h_HA_1_withCtrl_peak_675	102	.	3.05842	12.6728	10.2606	175
ChrIV_A_nidulans_FGSC_A4	904197	904470	An_ecoA_20h_HA_1_withCtrl_peak_676	106	.	3.51304	13.0665	10.6195	155
ChrIV_A_nidulans_FGSC_A4	990272	990713	An_ecoA_20h_HA_1_withCtrl_peak_677	78	.	3.66331	9.98267	7.80151	160
ChrIV_A_nidulans_FGSC_A4	991998	992449	An_ecoA_20h_HA_1_withCtrl_peak_678	110	.	4.24331	13.5524	11.0659	282
ChrIV_A_nidulans_FGSC_A4	1013710	1014123	An_ecoA_20h_HA_1_withCtrl_peak_679	65	.	3.03027	8.63336	6.57604	243
ChrIV_A_nidulans_FGSC_A4	1021803	1022474	An_ecoA_20h_HA_1_withCtrl_peak_680	82	.	3.901	10.4612	8.23744	160
ChrIV_A_nidulans_FGSC_A4	1022998	1023391	An_ecoA_20h_HA_1_withCtrl_peak_681	50	.	3.28264	6.98945	5.09235	226
ChrIV_A_nidulans_FGSC_A4	1038665	1038986	An_ecoA_20h_HA_1_withCtrl_peak_682	247	.	6.49942	28.2746	24.7295	157
ChrIV_A_nidulans_FGSC_A4	1052718	1052974	An_ecoA_20h_HA_1_withCtrl_peak_683	35	.	2.85447	5.27884	3.56335	90
ChrIV_A_nidulans_FGSC_A4	1077847	1078204	An_ecoA_20h_HA_1_withCtrl_peak_684	115	.	4.2234	14.0769	11.544	133
ChrIV_A_nidulans_FGSC_A4	1079109	1079368	An_ecoA_20h_HA_1_withCtrl_peak_685	35	.	2.85447	5.27884	3.56335	105
ChrIV_A_nidulans_FGSC_A4	1096290	1096538	An_ecoA_20h_HA_1_withCtrl_peak_686	30	.	2.37623	4.66542	3.02294	85
ChrIV_A_nidulans_FGSC_A4	1100110	1100322	An_ecoA_20h_HA_1_withCtrl_peak_687	90	.	4.22013	11.4035	9.09786	163
ChrIV_A_nidulans_FGSC_A4	1100955	1101416	An_ecoA_20h_HA_1_withCtrl_peak_688	77	.	3.56469	9.90683	7.73276	279
ChrIV_A_nidulans_FGSC_A4	1101820	1102663	An_ecoA_20h_HA_1_withCtrl_peak_689	142	.	4.96859	16.9632	14.2098	232
ChrIV_A_nidulans_FGSC_A4	1102818	1103267	An_ecoA_20h_HA_1_withCtrl_peak_690	82	.	3.901	10.4612	8.23744	191
ChrIV_A_nidulans_FGSC_A4	1111587	1112107	An_ecoA_20h_HA_1_withCtrl_peak_691	53	.	2.64537	7.24419	5.32065	173
ChrIV_A_nidulans_FGSC_A4	1216459	1216837	An_ecoA_20h_HA_1_withCtrl_peak_692	43	.	2.59737	6.13046	4.32056	197
ChrIV_A_nidulans_FGSC_A4	1222381	1222713	An_ecoA_20h_HA_1_withCtrl_peak_693	97	.	3.62467	12.0876	9.72448	104
ChrIV_A_nidulans_FGSC_A4	1222982	1223232	An_ecoA_20h_HA_1_withCtrl_peak_694	84	.	3.59015	10.7257	8.47996	132
ChrIV_A_nidulans_FGSC_A4	1223927	1224684	An_ecoA_20h_HA_1_withCtrl_peak_695	61	.	3.2305	8.12513	6.11039	506
ChrIV_A_nidulans_FGSC_A4	1240074	1240274	An_ecoA_20h_HA_1_withCtrl_peak_696	40	.	2.59784	5.82838	4.051	160
ChrIV_A_nidulans_FGSC_A4	1245789	1246004	An_ecoA_20h_HA_1_withCtrl_peak_697	27	.	2.18124	4.35263	2.75065	131
ChrIV_A_nidulans_FGSC_A4	1255123	1255555	An_ecoA_20h_HA_1_withCtrl_peak_698	68	.	3.26519	8.88501	6.80686	130
ChrIV_A_nidulans_FGSC_A4	1255756	1256096	An_ecoA_20h_HA_1_withCtrl_peak_699	24	.	2.36343	3.98419	2.42843	292
ChrIV_A_nidulans_FGSC_A4	1277695	1277906	An_ecoA_20h_HA_1_withCtrl_peak_700	34	.	2.44665	5.16532	3.46358	148
ChrIV_A_nidulans_FGSC_A4	1292523	1292889	An_ecoA_20h_HA_1_withCtrl_peak_701	114	.	3.89652	13.9617	11.4394	222
ChrIV_A_nidulans_FGSC_A4	1304270	1304633	An_ecoA_20h_HA_1_withCtrl_peak_702	28	.	2.33838	4.41734	2.8051	257
ChrIV_A_nidulans_FGSC_A4	1323358	1323796	An_ecoA_20h_HA_1_withCtrl_peak_703	45	.	2.75574	6.36667	4.53158	363
ChrIV_A_nidulans_FGSC_A4	1346600	1346908	An_ecoA_20h_HA_1_withCtrl_peak_704	102	.	3.89788	12.6144	10.2065	161
ChrIV_A_nidulans_FGSC_A4	1383295	1383540	An_ecoA_20h_HA_1_withCtrl_peak_705	43	.	2.8671	6.20303	4.38556	99
ChrIV_A_nidulans_FGSC_A4	1385267	1385529	An_ecoA_20h_HA_1_withCtrl_peak_706	22	.	2.18613	3.82497	2.28911	166
ChrIV_A_nidulans_FGSC_A4	1385710	1386429	An_ecoA_20h_HA_1_withCtrl_peak_707	362	.	6.83974	40.6348	36.2898	361
ChrIV_A_nidulans_FGSC_A4	1388724	1388981	An_ecoA_20h_HA_1_withCtrl_peak_708	25	.	2.29857	4.17068	2.59106	103
ChrIV_A_nidulans_FGSC_A4	1396125	1396552	An_ecoA_20h_HA_1_withCtrl_peak_709	51	.	3.14558	7.02901	5.12456	353
ChrIV_A_nidulans_FGSC_A4	1399015	1399255	An_ecoA_20h_HA_1_withCtrl_peak_710	34	.	2.47128	5.11026	3.41438	151
ChrIV_A_nidulans_FGSC_A4	1404947	1405275	An_ecoA_20h_HA_1_withCtrl_peak_711	102	.	4.08046	12.7049	10.2888	145
ChrIV_A_nidulans_FGSC_A4	1438474	1438966	An_ecoA_20h_HA_1_withCtrl_peak_712	157	.	4.53083	18.6698	15.7898	308
ChrIV_A_nidulans_FGSC_A4	1518190	1518432	An_ecoA_20h_HA_1_withCtrl_peak_713	37	.	2.63391	5.48554	3.74534	104
ChrIV_A_nidulans_FGSC_A4	1525797	1526274	An_ecoA_20h_HA_1_withCtrl_peak_714	132	.	4.41076	15.981	13.299	302
ChrIV_A_nidulans_FGSC_A4	1534296	1534577	An_ecoA_20h_HA_1_withCtrl_peak_715	23	.	2.25667	3.92557	2.37729	82
ChrIV_A_nidulans_FGSC_A4	1538645	1538934	An_ecoA_20h_HA_1_withCtrl_peak_716	29	.	2.54347	4.61492	2.97895	196
ChrIV_A_nidulans_FGSC_A4	1554879	1555409	An_ecoA_20h_HA_1_withCtrl_peak_717	125	.	4.5261	15.1374	12.5234	341
ChrIV_A_nidulans_FGSC_A4	1585502	1585779	An_ecoA_20h_HA_1_withCtrl_peak_718	38	.	2.53727	5.61869	3.8646	154
ChrIV_A_nidulans_FGSC_A4	1593197	1593617	An_ecoA_20h_HA_1_withCtrl_peak_719	63	.	3.24877	8.39863	6.35813	259
ChrIV_A_nidulans_FGSC_A4	1603885	1604138	An_ecoA_20h_HA_1_withCtrl_peak_720	51	.	3.09125	7.0703	5.15997	140
ChrIV_A_nidulans_FGSC_A4	1605676	1605946	An_ecoA_20h_HA_1_withCtrl_peak_721	74	.	3.79324	9.61085	7.46305	160
ChrIV_A_nidulans_FGSC_A4	1618426	1620947	An_ecoA_20h_HA_1_withCtrl_peak_722	251	.	5.57793	28.6808	25.1098	1438
ChrIV_A_nidulans_FGSC_A4	1629179	1629574	An_ecoA_20h_HA_1_withCtrl_peak_723	27	.	2.35924	4.3554	2.75065	223
ChrIV_A_nidulans_FGSC_A4	1632879	1633131	An_ecoA_20h_HA_1_withCtrl_peak_724	43	.	2.59737	6.13046	4.32056	185
ChrIV_A_nidulans_FGSC_A4	1637149	1637505	An_ecoA_20h_HA_1_withCtrl_peak_725	15	.	1.90638	2.94951	1.54472	182
ChrIV_A_nidulans_FGSC_A4	1654209	1654429	An_ecoA_20h_HA_1_withCtrl_peak_726	28	.	2.53452	4.44471	2.82876	50
ChrIV_A_nidulans_FGSC_A4	1657225	1657495	An_ecoA_20h_HA_1_withCtrl_peak_727	63	.	3.17985	8.37713	6.33925	165
ChrIV_A_nidulans_FGSC_A4	1657715	1658007	An_ecoA_20h_HA_1_withCtrl_peak_728	61	.	3.11409	8.14967	6.13272	149
ChrIV_A_nidulans_FGSC_A4	1658179	1658806	An_ecoA_20h_HA_1_withCtrl_peak_729	88	.	3.38769	11.1247	8.84224	497
ChrIV_A_nidulans_FGSC_A4	1659002	1659376	An_ecoA_20h_HA_1_withCtrl_peak_730	57	.	2.74934	7.68096	5.70961	197
ChrIV_A_nidulans_FGSC_A4	1677526	1678000	An_ecoA_20h_HA_1_withCtrl_peak_731	166	.	4.75246	19.5948	16.6414	283
ChrIV_A_nidulans_FGSC_A4	1679504	1679718	An_ecoA_20h_HA_1_withCtrl_peak_732	36	.	2.50506	5.36401	3.63872	87
ChrIV_A_nidulans_FGSC_A4	1679952	1681027	An_ecoA_20h_HA_1_withCtrl_peak_733	171	.	4.57338	20.1413	17.1438	667
ChrIV_A_nidulans_FGSC_A4	1681173	1682256	An_ecoA_20h_HA_1_withCtrl_peak_734	111	.	3.80773	13.5974	11.1068	139
ChrIV_A_nidulans_FGSC_A4	1684263	1684566	An_ecoA_20h_HA_1_withCtrl_peak_735	78	.	3.41013	10.0723	7.88022	147
ChrIV_A_nidulans_FGSC_A4	1685148	1685428	An_ecoA_20h_HA_1_withCtrl_peak_736	43	.	2.74061	6.14934	4.33777	183
ChrIV_A_nidulans_FGSC_A4	1685618	1687314	An_ecoA_20h_HA_1_withCtrl_peak_737	144	.	4.66096	17.2411	14.4688	1485
ChrIV_A_nidulans_FGSC_A4	1691936	1692136	An_ecoA_20h_HA_1_withCtrl_peak_738	20	.	2.25899	3.58139	2.08338	144
ChrIV_A_nidulans_FGSC_A4	1694576	1694927	An_ecoA_20h_HA_1_withCtrl_peak_739	103	.	3.44534	12.7545	10.3348	239
ChrIV_A_nidulans_FGSC_A4	1760229	1760707	An_ecoA_20h_HA_1_withCtrl_peak_740	45	.	3.13992	6.4003	4.5617	149
ChrIV_A_nidulans_FGSC_A4	1764664	1764933	An_ecoA_20h_HA_1_withCtrl_peak_741	58	.	3.21115	7.85143	5.86403	125
ChrIV_A_nidulans_FGSC_A4	1772165	1772389	An_ecoA_20h_HA_1_withCtrl_peak_742	65	.	3.36556	8.55755	6.50589	134
ChrIV_A_nidulans_FGSC_A4	1773369	1773678	An_ecoA_20h_HA_1_withCtrl_peak_743	67	.	3.52305	8.81243	6.7376	157
ChrIV_A_nidulans_FGSC_A4	1778646	1779157	An_ecoA_20h_HA_1_withCtrl_peak_744	39	.	2.80318	5.66396	3.90581	117
ChrIV_A_nidulans_FGSC_A4	1787109	1788538	An_ecoA_20h_HA_1_withCtrl_peak_745	158	.	4.404	18.7481	15.8619	526
ChrIV_A_nidulans_FGSC_A4	1849954	1850232	An_ecoA_20h_HA_1_withCtrl_peak_746	73	.	3.08389	9.43922	7.31047	158
ChrIV_A_nidulans_FGSC_A4	1861183	1861392	An_ecoA_20h_HA_1_withCtrl_peak_747	63	.	3.32583	8.43125	6.38728	83
ChrIV_A_nidulans_FGSC_A4	1865868	1866395	An_ecoA_20h_HA_1_withCtrl_peak_748	110	.	3.36575	13.5075	11.0262	331
ChrIV_A_nidulans_FGSC_A4	1875585	1875827	An_ecoA_20h_HA_1_withCtrl_peak_749	18	.	2.03669	3.35954	1.89093	51
ChrIV_A_nidulans_FGSC_A4	1888138	1888707	An_ecoA_20h_HA_1_withCtrl_peak_750	38	.	2.56633	5.57077	3.82155	342
ChrIV_A_nidulans_FGSC_A4	1903939	1905626	An_ecoA_20h_HA_1_withCtrl_peak_751	164	.	4.62145	19.3778	16.441	1383
ChrIV_A_nidulans_FGSC_A4	1906176	1906430	An_ecoA_20h_HA_1_withCtrl_peak_752	25	.	2.29857	4.17068	2.59106	173
ChrIV_A_nidulans_FGSC_A4	1930546	1930869	An_ecoA_20h_HA_1_withCtrl_peak_753	37	.	2.63391	5.48554	3.74534	89
ChrIV_A_nidulans_FGSC_A4	1934792	1936661	An_ecoA_20h_HA_1_withCtrl_peak_754	239	.	5.09311	27.4366	23.9434	858
ChrIV_A_nidulans_FGSC_A4	1937161	1937503	An_ecoA_20h_HA_1_withCtrl_peak_755	113	.	3.93433	13.8419	11.3307	182
ChrIV_A_nidulans_FGSC_A4	1937778	1938234	An_ecoA_20h_HA_1_withCtrl_peak_756	97	.	3.62467	12.0876	9.72448	122
ChrIV_A_nidulans_FGSC_A4	1938331	1938600	An_ecoA_20h_HA_1_withCtrl_peak_757	27	.	2.41473	4.38987	2.78227	128
ChrIV_A_nidulans_FGSC_A4	1941123	1941564	An_ecoA_20h_HA_1_withCtrl_peak_758	328	.	5.95207	37.0125	32.8843	214
ChrIV_A_nidulans_FGSC_A4	1941694	1941910	An_ecoA_20h_HA_1_withCtrl_peak_759	26	.	2.36923	4.25711	2.66517	85
ChrIV_A_nidulans_FGSC_A4	1965610	1965810	An_ecoA_20h_HA_1_withCtrl_peak_760	17	.	2.11654	3.20141	1.75627	74
ChrIV_A_nidulans_FGSC_A4	1967478	1967910	An_ecoA_20h_HA_1_withCtrl_peak_761	152	.	4.79302	18.0678	15.2352	242
ChrIV_A_nidulans_FGSC_A4	1972060	1972578	An_ecoA_20h_HA_1_withCtrl_peak_762	116	.	4.33242	14.1593	11.6212	327
ChrIV_A_nidulans_FGSC_A4	1980275	1980854	An_ecoA_20h_HA_1_withCtrl_peak_763	41	.	2.73927	5.9788	4.18344	481
ChrIV_A_nidulans_FGSC_A4	1993007	1993751	An_ecoA_20h_HA_1_withCtrl_peak_764	132	.	4.56726	15.9226	13.247	544
ChrIV_A_nidulans_FGSC_A4	2009455	2009945	An_ecoA_20h_HA_1_withCtrl_peak_765	112	.	3.72986	13.7872	11.2809	305
ChrIV_A_nidulans_FGSC_A4	2020290	2021031	An_ecoA_20h_HA_1_withCtrl_peak_766	71	.	3.45329	9.29931	7.17811	373
ChrIV_A_nidulans_FGSC_A4	2021240	2022233	An_ecoA_20h_HA_1_withCtrl_peak_767	141	.	4.4972	16.9407	14.1881	275
ChrIV_A_nidulans_FGSC_A4	2038526	2038787	An_ecoA_20h_HA_1_withCtrl_peak_768	89	.	3.46933	11.2262	8.93598	120
ChrIV_A_nidulans_FGSC_A4	2039654	2040041	An_ecoA_20h_HA_1_withCtrl_peak_769	51	.	2.85148	7.04139	5.13434	188
ChrIV_A_nidulans_FGSC_A4	2054423	2055380	An_ecoA_20h_HA_1_withCtrl_peak_770	171	.	4.0917	20.1824	17.1817	560
ChrIV_A_nidulans_FGSC_A4	2073933	2074245	An_ecoA_20h_HA_1_withCtrl_peak_771	88	.	4.03103	11.1307	8.84791	98
ChrIV_A_nidulans_FGSC_A4	2080442	2080642	An_ecoA_20h_HA_1_withCtrl_peak_772	50	.	3.12534	6.9701	5.07476	62
ChrIV_A_nidulans_FGSC_A4	2104188	2104467	An_ecoA_20h_HA_1_withCtrl_peak_773	73	.	3.385	9.52605	7.38287	90
ChrIV_A_nidulans_FGSC_A4	2116816	2117397	An_ecoA_20h_HA_1_withCtrl_peak_774	61	.	3.3088	8.157	6.13916	340
ChrIV_A_nidulans_FGSC_A4	2135619	2136020	An_ecoA_20h_HA_1_withCtrl_peak_775	51	.	3.09125	7.0703	5.15997	65
ChrIV_A_nidulans_FGSC_A4	2159328	2159890	An_ecoA_20h_HA_1_withCtrl_peak_776	50	.	2.93408	6.96	5.06503	191
ChrIV_A_nidulans_FGSC_A4	2161533	2162092	An_ecoA_20h_HA_1_withCtrl_peak_777	226	.	5.69646	26.0371	22.6322	174
ChrIV_A_nidulans_FGSC_A4	2249703	2250340	An_ecoA_20h_HA_1_withCtrl_peak_778	102	.	3.71528	12.7021	10.2862	325
ChrIV_A_nidulans_FGSC_A4	2256822	2257486	An_ecoA_20h_HA_1_withCtrl_peak_779	119	.	4.43655	14.5158	11.9483	162
ChrIV_A_nidulans_FGSC_A4	2265540	2266053	An_ecoA_20h_HA_1_withCtrl_peak_780	60	.	3.04158	8.09155	6.08641	304
ChrIV_A_nidulans_FGSC_A4	2277106	2277878	An_ecoA_20h_HA_1_withCtrl_peak_781	56	.	2.89973	7.57413	5.6144	124
ChrIV_A_nidulans_FGSC_A4	2284726	2286161	An_ecoA_20h_HA_1_withCtrl_peak_782	125	.	3.41388	15.1278	12.5152	309
ChrIV_A_nidulans_FGSC_A4	2290637	2290954	An_ecoA_20h_HA_1_withCtrl_peak_783	36	.	2.59176	5.3533	3.6306	195
ChrIV_A_nidulans_FGSC_A4	2294003	2294251	An_ecoA_20h_HA_1_withCtrl_peak_784	48	.	2.87212	6.75563	4.87864	79
ChrIV_A_nidulans_FGSC_A4	2300942	2301462	An_ecoA_20h_HA_1_withCtrl_peak_785	58	.	2.96896	7.82805	5.84505	325
ChrIV_A_nidulans_FGSC_A4	2338150	2338355	An_ecoA_20h_HA_1_withCtrl_peak_786	22	.	2.29368	3.79371	2.26247	96
ChrIV_A_nidulans_FGSC_A4	2376437	2376793	An_ecoA_20h_HA_1_withCtrl_peak_787	44	.	2.76954	6.24402	4.42094	158
ChrIV_A_nidulans_FGSC_A4	2379913	2380242	An_ecoA_20h_HA_1_withCtrl_peak_788	61	.	3.3088	8.157	6.13916	220
ChrIV_A_nidulans_FGSC_A4	2382845	2383066	An_ecoA_20h_HA_1_withCtrl_peak_789	42	.	3.02255	6.08845	4.28172	163
ChrIV_A_nidulans_FGSC_A4	2384269	2384530	An_ecoA_20h_HA_1_withCtrl_peak_790	49	.	3.22609	6.83773	4.95219	77
ChrIV_A_nidulans_FGSC_A4	2387919	2388513	An_ecoA_20h_HA_1_withCtrl_peak_791	31	.	2.3208	4.85542	3.19105	325
ChrIV_A_nidulans_FGSC_A4	2421422	2421738	An_ecoA_20h_HA_1_withCtrl_peak_792	28	.	2.33838	4.41734	2.8051	119
ChrIV_A_nidulans_FGSC_A4	2421953	2422614	An_ecoA_20h_HA_1_withCtrl_peak_793	60	.	2.99035	8.09641	6.08765	430
ChrIV_A_nidulans_FGSC_A4	2443943	2444166	An_ecoA_20h_HA_1_withCtrl_peak_794	45	.	2.65656	6.34562	4.51162	142
ChrIV_A_nidulans_FGSC_A4	2447081	2447343	An_ecoA_20h_HA_1_withCtrl_peak_795	56	.	3.13709	7.61672	5.65143	160
ChrIV_A_nidulans_FGSC_A4	2448377	2448981	An_ecoA_20h_HA_1_withCtrl_peak_796	98	.	3.79764	12.2442	9.86745	305
ChrIV_A_nidulans_FGSC_A4	2469693	2469932	An_ecoA_20h_HA_1_withCtrl_peak_797	60	.	3.1607	8.10467	6.09425	142
ChrIV_A_nidulans_FGSC_A4	2484144	2484694	An_ecoA_20h_HA_1_withCtrl_peak_798	27	.	2.25106	4.37329	2.76665	239
ChrIV_A_nidulans_FGSC_A4	2491229	2491565	An_ecoA_20h_HA_1_withCtrl_peak_799	34	.	2.47128	5.11026	3.41438	164
ChrIV_A_nidulans_FGSC_A4	2494731	2495249	An_ecoA_20h_HA_1_withCtrl_peak_800	78	.	3.66331	9.98267	7.80151	351
ChrIV_A_nidulans_FGSC_A4	2505215	2505912	An_ecoA_20h_HA_1_withCtrl_peak_801	60	.	3.09807	8.09393	6.08698	159
ChrIV_A_nidulans_FGSC_A4	2511752	2512001	An_ecoA_20h_HA_1_withCtrl_peak_802	22	.	2.31567	3.73098	2.21137	79
ChrIV_A_nidulans_FGSC_A4	2547165	2547439	An_ecoA_20h_HA_1_withCtrl_peak_803	90	.	4.02635	11.3969	9.09127	108
ChrIV_A_nidulans_FGSC_A4	2558504	2559719	An_ecoA_20h_HA_1_withCtrl_peak_804	145	.	4.44557	17.366	14.586	172
ChrIV_A_nidulans_FGSC_A4	2580356	2580709	An_ecoA_20h_HA_1_withCtrl_peak_805	30	.	2.39971	4.74128	3.09101	46
ChrIV_A_nidulans_FGSC_A4	2581068	2581642	An_ecoA_20h_HA_1_withCtrl_peak_806	40	.	2.568	5.87419	4.09161	505
ChrIV_A_nidulans_FGSC_A4	2585937	2586197	An_ecoA_20h_HA_1_withCtrl_peak_807	36	.	2.60566	5.39699	3.66926	129
ChrIV_A_nidulans_FGSC_A4	2593078	2593469	An_ecoA_20h_HA_1_withCtrl_peak_808	50	.	3.18474	6.9342	5.04148	171
ChrIV_A_nidulans_FGSC_A4	2609622	2609860	An_ecoA_20h_HA_1_withCtrl_peak_809	45	.	3.13992	6.4003	4.5617	174
ChrIV_A_nidulans_FGSC_A4	2610108	2610312	An_ecoA_20h_HA_1_withCtrl_peak_810	44	.	2.8156	6.22026	4.40011	149
ChrIV_A_nidulans_FGSC_A4	2628906	2629254	An_ecoA_20h_HA_1_withCtrl_peak_811	54	.	2.79484	7.35583	5.4163	192
ChrIV_A_nidulans_FGSC_A4	2639651	2640073	An_ecoA_20h_HA_1_withCtrl_peak_812	81	.	3.42177	10.3452	8.12887	136
ChrIV_A_nidulans_FGSC_A4	2672029	2672431	An_ecoA_20h_HA_1_withCtrl_peak_813	21	.	2.13394	3.66312	2.15282	168
ChrIV_A_nidulans_FGSC_A4	2691734	2692407	An_ecoA_20h_HA_1_withCtrl_peak_814	85	.	3.37658	10.8527	8.59288	427
ChrIV_A_nidulans_FGSC_A4	2709029	2709745	An_ecoA_20h_HA_1_withCtrl_peak_815	119	.	3.89606	14.5007	11.9344	187
ChrIV_A_nidulans_FGSC_A4	2712388	2712785	An_ecoA_20h_HA_1_withCtrl_peak_816	16	.	1.87509	3.07753	1.65271	16
ChrIV_A_nidulans_FGSC_A4	2727545	2727859	An_ecoA_20h_HA_1_withCtrl_peak_817	87	.	3.68748	11.0717	8.79489	162
ChrIV_A_nidulans_FGSC_A4	2766411	2767323	An_ecoA_20h_HA_1_withCtrl_peak_818	78	.	3.41013	10.0723	7.88022	412
ChrIV_A_nidulans_FGSC_A4	2771833	2772415	An_ecoA_20h_HA_1_withCtrl_peak_819	84	.	3.90052	10.73	8.48361	451
ChrIV_A_nidulans_FGSC_A4	2772753	2773555	An_ecoA_20h_HA_1_withCtrl_peak_820	104	.	3.64177	12.9032	10.4707	226
ChrIV_A_nidulans_FGSC_A4	2780697	2781029	An_ecoA_20h_HA_1_withCtrl_peak_821	353	.	6.13009	39.6644	35.3719	166
ChrIV_A_nidulans_FGSC_A4	2810009	2810521	An_ecoA_20h_HA_1_withCtrl_peak_822	88	.	3.78748	11.1608	8.8757	229
ChrIV_A_nidulans_FGSC_A4	2839962	2840198	An_ecoA_20h_HA_1_withCtrl_peak_823	49	.	2.95685	6.84738	4.96124	64
ChrI_A_nidulans_FGSC_A4	34277	34829	An_ecoA_20h_HA_1_withCtrl_peak_824	85	.	3.03578	10.7945	8.54251	246
ChrI_A_nidulans_FGSC_A4	40626	40843	An_ecoA_20h_HA_1_withCtrl_peak_825	31	.	2.3208	4.85542	3.19105	107
ChrI_A_nidulans_FGSC_A4	91534	91935	An_ecoA_20h_HA_1_withCtrl_peak_826	29	.	2.49361	4.61823	2.98176	366
ChrI_A_nidulans_FGSC_A4	165376	165920	An_ecoA_20h_HA_1_withCtrl_peak_827	259	.	5.51854	29.5669	25.9351	180
ChrI_A_nidulans_FGSC_A4	166047	166331	An_ecoA_20h_HA_1_withCtrl_peak_828	55	.	3.03886	7.49651	5.54801	108
ChrI_A_nidulans_FGSC_A4	168621	169953	An_ecoA_20h_HA_1_withCtrl_peak_829	88	.	3.38769	11.1247	8.84224	621
ChrI_A_nidulans_FGSC_A4	183947	184169	An_ecoA_20h_HA_1_withCtrl_peak_830	30	.	2.57558	4.70336	3.05657	159
ChrI_A_nidulans_FGSC_A4	184741	184958	An_ecoA_20h_HA_1_withCtrl_peak_831	61	.	3.53469	8.12925	6.11439	133
ChrI_A_nidulans_FGSC_A4	247056	247390	An_ecoA_20h_HA_1_withCtrl_peak_832	100	.	4.01028	12.4642	10.068	167
ChrI_A_nidulans_FGSC_A4	265615	266010	An_ecoA_20h_HA_1_withCtrl_peak_833	153	.	4.56237	18.159	15.32	161
ChrI_A_nidulans_FGSC_A4	285310	285574	An_ecoA_20h_HA_1_withCtrl_peak_834	105	.	4.43351	12.9458	10.5112	102
ChrI_A_nidulans_FGSC_A4	286026	286475	An_ecoA_20h_HA_1_withCtrl_peak_835	156	.	4.41553	18.4884	15.6229	224
ChrI_A_nidulans_FGSC_A4	289522	290062	An_ecoA_20h_HA_1_withCtrl_peak_836	190	.	5.22364	22.2088	19.0614	177
ChrI_A_nidulans_FGSC_A4	322566	322789	An_ecoA_20h_HA_1_withCtrl_peak_837	64	.	3.4341	8.5428	6.49189	81
ChrI_A_nidulans_FGSC_A4	330033	330306	An_ecoA_20h_HA_1_withCtrl_peak_838	36	.	2.76811	5.39459	3.66723	192
ChrI_A_nidulans_FGSC_A4	340075	340604	An_ecoA_20h_HA_1_withCtrl_peak_839	32	.	2.46048	4.93663	3.26121	358
ChrI_A_nidulans_FGSC_A4	362387	362714	An_ecoA_20h_HA_1_withCtrl_peak_840	59	.	3.40365	7.9934	5.99381	230
ChrI_A_nidulans_FGSC_A4	364395	365128	An_ecoA_20h_HA_1_withCtrl_peak_841	145	.	3.96805	17.2906	14.5127	522
ChrI_A_nidulans_FGSC_A4	389168	389528	An_ecoA_20h_HA_1_withCtrl_peak_842	33	.	2.38176	5.0725	3.38161	198
ChrI_A_nidulans_FGSC_A4	403571	403905	An_ecoA_20h_HA_1_withCtrl_peak_843	104	.	3.64177	12.9032	10.4707	184
ChrI_A_nidulans_FGSC_A4	404118	404484	An_ecoA_20h_HA_1_withCtrl_peak_844	44	.	2.52023	6.27878	4.45143	85
ChrI_A_nidulans_FGSC_A4	416418	416654	An_ecoA_20h_HA_1_withCtrl_peak_845	29	.	2.4232	4.54868	2.91972	95
ChrI_A_nidulans_FGSC_A4	435888	436091	An_ecoA_20h_HA_1_withCtrl_peak_846	56	.	3.1191	7.55934	5.60181	20
ChrI_A_nidulans_FGSC_A4	466274	466541	An_ecoA_20h_HA_1_withCtrl_peak_847	70	.	3.35323	9.19014	7.07985	149
ChrI_A_nidulans_FGSC_A4	473198	473421	An_ecoA_20h_HA_1_withCtrl_peak_848	27	.	2.26542	4.30441	2.70599	165
ChrI_A_nidulans_FGSC_A4	483784	483994	An_ecoA_20h_HA_1_withCtrl_peak_849	28	.	2.43676	4.45386	2.83713	61
ChrI_A_nidulans_FGSC_A4	485151	485351	An_ecoA_20h_HA_1_withCtrl_peak_850	41	.	2.9804	5.97522	4.18161	131
ChrI_A_nidulans_FGSC_A4	506696	506928	An_ecoA_20h_HA_1_withCtrl_peak_851	44	.	2.69062	6.30741	4.47694	139
ChrI_A_nidulans_FGSC_A4	519123	519539	An_ecoA_20h_HA_1_withCtrl_peak_852	75	.	3.2622	9.7376	7.57498	170
ChrI_A_nidulans_FGSC_A4	519620	520164	An_ecoA_20h_HA_1_withCtrl_peak_853	180	.	4.51828	21.1675	18.0951	237
ChrI_A_nidulans_FGSC_A4	527350	527639	An_ecoA_20h_HA_1_withCtrl_peak_854	31	.	2.33763	4.79047	3.13318	125
ChrI_A_nidulans_FGSC_A4	527843	528494	An_ecoA_20h_HA_1_withCtrl_peak_855	93	.	3.34976	11.638	9.31162	316
ChrI_A_nidulans_FGSC_A4	558987	560697	An_ecoA_20h_HA_1_withCtrl_peak_856	169	.	4.46352	19.9572	16.975	561
ChrI_A_nidulans_FGSC_A4	599530	599799	An_ecoA_20h_HA_1_withCtrl_peak_857	32	.	2.64229	4.88593	3.21696	80
ChrI_A_nidulans_FGSC_A4	627257	627607	An_ecoA_20h_HA_1_withCtrl_peak_858	36	.	2.47945	5.41692	3.68603	134
ChrI_A_nidulans_FGSC_A4	629522	629895	An_ecoA_20h_HA_1_withCtrl_peak_859	60	.	2.99035	8.09641	6.08765	221
ChrI_A_nidulans_FGSC_A4	656118	656919	An_ecoA_20h_HA_1_withCtrl_peak_860	106	.	3.80398	13.0563	10.6107	227
ChrI_A_nidulans_FGSC_A4	670392	670729	An_ecoA_20h_HA_1_withCtrl_peak_861	131	.	4.72359	15.8064	13.1388	194
ChrI_A_nidulans_FGSC_A4	674503	674798	An_ecoA_20h_HA_1_withCtrl_peak_862	35	.	2.53324	5.31391	3.59376	166
ChrI_A_nidulans_FGSC_A4	679177	679862	An_ecoA_20h_HA_1_withCtrl_peak_863	161	.	4.79702	19.0995	16.1881	517
ChrI_A_nidulans_FGSC_A4	680077	681004	An_ecoA_20h_HA_1_withCtrl_peak_864	122	.	4.35597	14.8533	12.2607	471
ChrI_A_nidulans_FGSC_A4	685278	685906	An_ecoA_20h_HA_1_withCtrl_peak_865	80	.	3.23255	10.262	8.05391	402
ChrI_A_nidulans_FGSC_A4	716643	717213	An_ecoA_20h_HA_1_withCtrl_peak_866	119	.	3.60594	14.4732	11.9091	304
ChrI_A_nidulans_FGSC_A4	720614	721040	An_ecoA_20h_HA_1_withCtrl_peak_867	49	.	2.88736	6.80608	4.92341	123
ChrI_A_nidulans_FGSC_A4	736805	737092	An_ecoA_20h_HA_1_withCtrl_peak_868	31	.	2.46182	4.80277	3.14282	35
ChrI_A_nidulans_FGSC_A4	743559	743817	An_ecoA_20h_HA_1_withCtrl_peak_869	53	.	2.9747	7.28198	5.35425	119
ChrI_A_nidulans_FGSC_A4	744949	745405	An_ecoA_20h_HA_1_withCtrl_peak_870	88	.	3.38769	11.1247	8.84224	319
ChrI_A_nidulans_FGSC_A4	760203	760520	An_ecoA_20h_HA_1_withCtrl_peak_871	64	.	3.09126	8.47017	6.4238	87
ChrI_A_nidulans_FGSC_A4	760849	761061	An_ecoA_20h_HA_1_withCtrl_peak_872	25	.	2.31784	4.1063	2.53467	110
ChrI_A_nidulans_FGSC_A4	768033	768721	An_ecoA_20h_HA_1_withCtrl_peak_873	56	.	2.85711	7.59406	5.63136	272
ChrI_A_nidulans_FGSC_A4	770085	770663	An_ecoA_20h_HA_1_withCtrl_peak_874	132	.	4.30863	15.8948	13.221	391
ChrI_A_nidulans_FGSC_A4	777264	777973	An_ecoA_20h_HA_1_withCtrl_peak_875	148	.	4.59714	17.6511	14.8479	553
ChrI_A_nidulans_FGSC_A4	779871	780797	An_ecoA_20h_HA_1_withCtrl_peak_876	138	.	4.40655	16.586	13.8626	728
ChrI_A_nidulans_FGSC_A4	781049	781262	An_ecoA_20h_HA_1_withCtrl_peak_877	35	.	2.70505	5.2188	3.51302	45
ChrI_A_nidulans_FGSC_A4	788914	789201	An_ecoA_20h_HA_1_withCtrl_peak_878	51	.	2.85148	7.04139	5.13434	125
ChrI_A_nidulans_FGSC_A4	807008	807637	An_ecoA_20h_HA_1_withCtrl_peak_879	78	.	3.27642	10.0094	7.82305	220
ChrI_A_nidulans_FGSC_A4	807956	808286	An_ecoA_20h_HA_1_withCtrl_peak_880	177	.	4.80268	20.8188	17.7742	161
ChrI_A_nidulans_FGSC_A4	813224	813564	An_ecoA_20h_HA_1_withCtrl_peak_881	102	.	3.89788	12.6144	10.2065	190
ChrI_A_nidulans_FGSC_A4	827495	828449	An_ecoA_20h_HA_1_withCtrl_peak_882	115	.	4.2234	14.0769	11.544	237
ChrI_A_nidulans_FGSC_A4	828595	829998	An_ecoA_20h_HA_1_withCtrl_peak_883	277	.	5.4377	31.4661	27.7134	741
ChrI_A_nidulans_FGSC_A4	830144	831067	An_ecoA_20h_HA_1_withCtrl_peak_884	65	.	2.98389	8.64163	6.58113	248
ChrI_A_nidulans_FGSC_A4	837140	837377	An_ecoA_20h_HA_1_withCtrl_peak_885	55	.	3.10132	7.50245	5.55266	149
ChrI_A_nidulans_FGSC_A4	849630	849869	An_ecoA_20h_HA_1_withCtrl_peak_886	16	.	2.12708	3.12669	1.69329	130
ChrI_A_nidulans_FGSC_A4	867052	867562	An_ecoA_20h_HA_1_withCtrl_peak_887	57	.	3.15528	7.67462	5.70412	348
ChrI_A_nidulans_FGSC_A4	903292	903573	An_ecoA_20h_HA_1_withCtrl_peak_888	48	.	2.9239	6.7424	4.86799	186
ChrI_A_nidulans_FGSC_A4	909238	909523	An_ecoA_20h_HA_1_withCtrl_peak_889	58	.	3.29069	7.88249	5.89023	155
ChrI_A_nidulans_FGSC_A4	912794	913367	An_ecoA_20h_HA_1_withCtrl_peak_890	42	.	2.49284	6.02814	4.22835	512
ChrI_A_nidulans_FGSC_A4	917026	917400	An_ecoA_20h_HA_1_withCtrl_peak_891	21	.	2.21249	3.68219	2.16743	116
ChrI_A_nidulans_FGSC_A4	933792	934338	An_ecoA_20h_HA_1_withCtrl_peak_892	66	.	3.26605	8.67194	6.60637	92
ChrI_A_nidulans_FGSC_A4	934570	935323	An_ecoA_20h_HA_1_withCtrl_peak_893	189	.	4.38088	22.0389	18.9059	299
ChrI_A_nidulans_FGSC_A4	935499	936142	An_ecoA_20h_HA_1_withCtrl_peak_894	47	.	2.68395	6.60513	4.74353	278
ChrI_A_nidulans_FGSC_A4	956958	960854	An_ecoA_20h_HA_1_withCtrl_peak_895	241	.	4.93718	27.6719	24.167	3394
ChrI_A_nidulans_FGSC_A4	961009	961892	An_ecoA_20h_HA_1_withCtrl_peak_896	320	.	6.7559	36.0891	32.0202	183
ChrI_A_nidulans_FGSC_A4	963609	964243	An_ecoA_20h_HA_1_withCtrl_peak_897	43	.	2.71044	6.21346	4.39561	246
ChrI_A_nidulans_FGSC_A4	964364	966504	An_ecoA_20h_HA_1_withCtrl_peak_898	226	.	5.25092	26.0192	22.616	916
ChrI_A_nidulans_FGSC_A4	1021391	1021984	An_ecoA_20h_HA_1_withCtrl_peak_899	78	.	3.45114	9.99005	7.8075	501
ChrI_A_nidulans_FGSC_A4	1029175	1029454	An_ecoA_20h_HA_1_withCtrl_peak_900	53	.	3.03219	7.27984	5.3538	106
ChrI_A_nidulans_FGSC_A4	1029933	1030357	An_ecoA_20h_HA_1_withCtrl_peak_901	43	.	2.8	6.17112	4.35876	285
ChrI_A_nidulans_FGSC_A4	1030507	1030875	An_ecoA_20h_HA_1_withCtrl_peak_902	34	.	2.35349	5.09868	3.40584	238
ChrI_A_nidulans_FGSC_A4	1031278	1031592	An_ecoA_20h_HA_1_withCtrl_peak_903	18	.	2.05095	3.30943	1.84676	35
ChrI_A_nidulans_FGSC_A4	1034388	1034920	An_ecoA_20h_HA_1_withCtrl_peak_904	121	.	3.5524	14.6943	12.112	224
ChrI_A_nidulans_FGSC_A4	1059471	1059786	An_ecoA_20h_HA_1_withCtrl_peak_905	42	.	2.69832	6.01026	4.2119	123
ChrI_A_nidulans_FGSC_A4	1065082	1065505	An_ecoA_20h_HA_1_withCtrl_peak_906	76	.	3.39789	9.79926	7.63092	102
ChrI_A_nidulans_FGSC_A4	1085517	1085876	An_ecoA_20h_HA_1_withCtrl_peak_907	40	.	2.99719	5.82983	4.05166	149
ChrI_A_nidulans_FGSC_A4	1138800	1139182	An_ecoA_20h_HA_1_withCtrl_peak_908	131	.	4.54123	15.8298	13.1595	264
ChrI_A_nidulans_FGSC_A4	1160478	1160821	An_ecoA_20h_HA_1_withCtrl_peak_909	45	.	3.13992	6.4003	4.5617	119
ChrI_A_nidulans_FGSC_A4	1182001	1182618	An_ecoA_20h_HA_1_withCtrl_peak_910	68	.	3.15452	8.90744	6.82428	384
ChrI_A_nidulans_FGSC_A4	1182764	1183658	An_ecoA_20h_HA_1_withCtrl_peak_911	192	.	5.37319	22.423	19.2605	270
ChrI_A_nidulans_FGSC_A4	1184229	1184670	An_ecoA_20h_HA_1_withCtrl_peak_912	63	.	3.17985	8.37713	6.33925	120
ChrI_A_nidulans_FGSC_A4	1187133	1187563	An_ecoA_20h_HA_1_withCtrl_peak_913	20	.	2.0779	3.58608	2.08687	259
ChrI_A_nidulans_FGSC_A4	1209202	1210276	An_ecoA_20h_HA_1_withCtrl_peak_914	61	.	2.82571	8.17186	6.15263	932
ChrI_A_nidulans_FGSC_A4	1213606	1214653	An_ecoA_20h_HA_1_withCtrl_peak_915	166	.	5.12424	19.64	16.6809	879
ChrI_A_nidulans_FGSC_A4	1229025	1229310	An_ecoA_20h_HA_1_withCtrl_peak_916	36	.	2.70151	5.3712	3.64548	159
ChrI_A_nidulans_FGSC_A4	1248406	1248621	An_ecoA_20h_HA_1_withCtrl_peak_917	37	.	2.44542	5.43367	3.70097	97
ChrI_A_nidulans_FGSC_A4	1248773	1249209	An_ecoA_20h_HA_1_withCtrl_peak_918	106	.	3.57727	13.1159	10.6657	256
ChrI_A_nidulans_FGSC_A4	1274399	1275463	An_ecoA_20h_HA_1_withCtrl_peak_919	154	.	4.31007	18.3258	15.473	383
ChrI_A_nidulans_FGSC_A4	1284832	1285255	An_ecoA_20h_HA_1_withCtrl_peak_920	160	.	4.14151	19.0038	16.0988	170
ChrI_A_nidulans_FGSC_A4	1287486	1287760	An_ecoA_20h_HA_1_withCtrl_peak_921	14	.	1.90474	2.86535	1.47256	197
ChrI_A_nidulans_FGSC_A4	1308907	1309331	An_ecoA_20h_HA_1_withCtrl_peak_922	82	.	3.53418	10.5244	8.29559	154
ChrI_A_nidulans_FGSC_A4	1349695	1350071	An_ecoA_20h_HA_1_withCtrl_peak_923	45	.	2.65656	6.34562	4.51162	279
ChrI_A_nidulans_FGSC_A4	1354114	1354689	An_ecoA_20h_HA_1_withCtrl_peak_924	71	.	3.37141	9.25266	7.13418	412
ChrI_A_nidulans_FGSC_A4	1367515	1367798	An_ecoA_20h_HA_1_withCtrl_peak_925	63	.	3.06174	8.36143	6.33051	111
ChrI_A_nidulans_FGSC_A4	1376831	1377174	An_ecoA_20h_HA_1_withCtrl_peak_926	109	.	4.40382	13.4748	10.9951	126
ChrI_A_nidulans_FGSC_A4	1379951	1380290	An_ecoA_20h_HA_1_withCtrl_peak_927	102	.	3.63632	12.6314	10.2212	146
ChrI_A_nidulans_FGSC_A4	1388739	1389593	An_ecoA_20h_HA_1_withCtrl_peak_928	126	.	4.07775	15.2607	12.6348	217
ChrI_A_nidulans_FGSC_A4	1413898	1414408	An_ecoA_20h_HA_1_withCtrl_peak_929	146	.	4.46732	17.4543	14.6655	245
ChrI_A_nidulans_FGSC_A4	1414511	1415425	An_ecoA_20h_HA_1_withCtrl_peak_930	209	.	5.44062	24.2116	20.9303	667
ChrI_A_nidulans_FGSC_A4	1415872	1416260	An_ecoA_20h_HA_1_withCtrl_peak_931	52	.	2.89395	7.19035	5.27049	124
ChrI_A_nidulans_FGSC_A4	1416375	1417471	An_ecoA_20h_HA_1_withCtrl_peak_932	84	.	3.5713	10.6581	8.41715	141
ChrI_A_nidulans_FGSC_A4	1417764	1418034	An_ecoA_20h_HA_1_withCtrl_peak_933	46	.	2.75643	6.5368	4.68119	117
ChrI_A_nidulans_FGSC_A4	1420694	1421182	An_ecoA_20h_HA_1_withCtrl_peak_934	95	.	3.70243	11.8873	9.54113	243
ChrI_A_nidulans_FGSC_A4	1421389	1421744	An_ecoA_20h_HA_1_withCtrl_peak_935	41	.	2.40736	5.95596	4.16458	291
ChrI_A_nidulans_FGSC_A4	1427961	1428690	An_ecoA_20h_HA_1_withCtrl_peak_936	53	.	2.61978	7.2894	5.35995	443
ChrI_A_nidulans_FGSC_A4	1454279	1454785	An_ecoA_20h_HA_1_withCtrl_peak_937	137	.	4.38445	16.4989	13.7785	163
ChrI_A_nidulans_FGSC_A4	1496878	1497086	An_ecoA_20h_HA_1_withCtrl_peak_938	61	.	3.2305	8.12513	6.11039	113
ChrI_A_nidulans_FGSC_A4	1498161	1498416	An_ecoA_20h_HA_1_withCtrl_peak_939	47	.	2.65235	6.64504	4.77992	110
ChrI_A_nidulans_FGSC_A4	1498545	1499677	An_ecoA_20h_HA_1_withCtrl_peak_940	103	.	3.44534	12.7545	10.3348	130
ChrI_A_nidulans_FGSC_A4	1505167	1505901	An_ecoA_20h_HA_1_withCtrl_peak_941	79	.	3.26094	10.164	7.96695	299
ChrI_A_nidulans_FGSC_A4	1506033	1507063	An_ecoA_20h_HA_1_withCtrl_peak_942	123	.	3.81576	14.9495	12.3484	508
ChrI_A_nidulans_FGSC_A4	1510866	1511401	An_ecoA_20h_HA_1_withCtrl_peak_943	41	.	2.73927	5.9788	4.18344	438
ChrI_A_nidulans_FGSC_A4	1516159	1516441	An_ecoA_20h_HA_1_withCtrl_peak_944	35	.	2.62831	5.31293	3.59376	165
ChrI_A_nidulans_FGSC_A4	1520431	1521087	An_ecoA_20h_HA_1_withCtrl_peak_945	99	.	3.55707	12.3003	9.91796	189
ChrI_A_nidulans_FGSC_A4	1521320	1521525	An_ecoA_20h_HA_1_withCtrl_peak_946	34	.	2.47128	5.11026	3.41438	96
ChrI_A_nidulans_FGSC_A4	1549573	1549848	An_ecoA_20h_HA_1_withCtrl_peak_947	74	.	3.69675	9.58254	7.43587	94
ChrI_A_nidulans_FGSC_A4	1567360	1567741	An_ecoA_20h_HA_1_withCtrl_peak_948	31	.	2.43581	4.8575	3.19105	190
ChrI_A_nidulans_FGSC_A4	1576000	1576409	An_ecoA_20h_HA_1_withCtrl_peak_949	51	.	3.07245	7.01341	5.11147	263
ChrI_A_nidulans_FGSC_A4	1616091	1616359	An_ecoA_20h_HA_1_withCtrl_peak_950	42	.	2.66138	6.04645	4.24394	123
ChrI_A_nidulans_FGSC_A4	1620461	1620917	An_ecoA_20h_HA_1_withCtrl_peak_951	69	.	2.90632	9.05639	6.95879	186
ChrI_A_nidulans_FGSC_A4	1621310	1621930	An_ecoA_20h_HA_1_withCtrl_peak_952	61	.	2.90101	8.1243	6.11039	33
ChrI_A_nidulans_FGSC_A4	1645487	1645803	An_ecoA_20h_HA_1_withCtrl_peak_953	51	.	3.00771	7.00835	5.10885	122
ChrI_A_nidulans_FGSC_A4	1646644	1648874	An_ecoA_20h_HA_1_withCtrl_peak_954	177	.	4.32712	20.8388	17.7905	1282
ChrI_A_nidulans_FGSC_A4	1649202	1650735	An_ecoA_20h_HA_1_withCtrl_peak_955	74	.	3.40296	9.58912	7.44206	532
ChrI_A_nidulans_FGSC_A4	1658910	1659222	An_ecoA_20h_HA_1_withCtrl_peak_956	30	.	2.37623	4.66542	3.02294	146
ChrI_A_nidulans_FGSC_A4	1663004	1663347	An_ecoA_20h_HA_1_withCtrl_peak_957	58	.	3.21115	7.85143	5.86403	189
ChrI_A_nidulans_FGSC_A4	1664761	1665053	An_ecoA_20h_HA_1_withCtrl_peak_958	39	.	2.75242	5.68569	3.92418	122
ChrI_A_nidulans_FGSC_A4	1684672	1685456	An_ecoA_20h_HA_1_withCtrl_peak_959	211	.	5.49658	24.4393	21.1434	589
ChrI_A_nidulans_FGSC_A4	1686600	1687190	An_ecoA_20h_HA_1_withCtrl_peak_960	99	.	3.96482	12.3069	9.92429	332
ChrI_A_nidulans_FGSC_A4	1687318	1687620	An_ecoA_20h_HA_1_withCtrl_peak_961	39	.	2.66697	5.74765	3.9784	135
ChrI_A_nidulans_FGSC_A4	1694944	1695174	An_ecoA_20h_HA_1_withCtrl_peak_962	25	.	2.47063	4.135	2.55913	122
ChrI_A_nidulans_FGSC_A4	1695513	1695780	An_ecoA_20h_HA_1_withCtrl_peak_963	36	.	2.82523	5.37823	3.65192	158
ChrI_A_nidulans_FGSC_A4	1705602	1705887	An_ecoA_20h_HA_1_withCtrl_peak_964	46	.	2.75643	6.5368	4.68119	141
ChrI_A_nidulans_FGSC_A4	1718739	1719068	An_ecoA_20h_HA_1_withCtrl_peak_965	144	.	5.03293	17.1752	14.4075	150
ChrI_A_nidulans_FGSC_A4	1737352	1737884	An_ecoA_20h_HA_1_withCtrl_peak_966	74	.	3.5552	9.63352	7.48383	171
ChrI_A_nidulans_FGSC_A4	1742443	1742673	An_ecoA_20h_HA_1_withCtrl_peak_967	46	.	2.95428	6.46519	4.62118	132
ChrI_A_nidulans_FGSC_A4	1752663	1752882	An_ecoA_20h_HA_1_withCtrl_peak_968	34	.	2.44665	5.16532	3.46358	102
ChrI_A_nidulans_FGSC_A4	1752975	1754577	An_ecoA_20h_HA_1_withCtrl_peak_969	179	.	4.9185	20.9648	17.9081	802
ChrI_A_nidulans_FGSC_A4	1756577	1756995	An_ecoA_20h_HA_1_withCtrl_peak_970	103	.	4.27799	12.7696	10.349	191
ChrI_A_nidulans_FGSC_A4	1776125	1779247	An_ecoA_20h_HA_1_withCtrl_peak_971	279	.	6.07132	31.748	27.9788	230
ChrI_A_nidulans_FGSC_A4	1779351	1780689	An_ecoA_20h_HA_1_withCtrl_peak_972	149	.	4.12877	17.7834	14.9719	217
ChrI_A_nidulans_FGSC_A4	1782085	1782323	An_ecoA_20h_HA_1_withCtrl_peak_973	57	.	3.30782	7.71465	5.74238	127
ChrI_A_nidulans_FGSC_A4	1783395	1784065	An_ecoA_20h_HA_1_withCtrl_peak_974	140	.	4.37227	16.7586	14.0186	191
ChrI_A_nidulans_FGSC_A4	1799724	1800049	An_ecoA_20h_HA_1_withCtrl_peak_975	24	.	2.33933	4.044	2.4812	33
ChrI_A_nidulans_FGSC_A4	1800383	1800861	An_ecoA_20h_HA_1_withCtrl_peak_976	31	.	2.46182	4.80277	3.14282	69
ChrI_A_nidulans_FGSC_A4	1800980	1801190	An_ecoA_20h_HA_1_withCtrl_peak_977	44	.	2.76954	6.24402	4.42094	152
ChrI_A_nidulans_FGSC_A4	1806868	1807115	An_ecoA_20h_HA_1_withCtrl_peak_978	40	.	2.59784	5.82838	4.051	149
ChrI_A_nidulans_FGSC_A4	1818115	1818358	An_ecoA_20h_HA_1_withCtrl_peak_979	76	.	3.77097	9.80565	7.63697	80
ChrI_A_nidulans_FGSC_A4	1843137	1843428	An_ecoA_20h_HA_1_withCtrl_peak_980	54	.	2.79484	7.35583	5.4163	121
ChrI_A_nidulans_FGSC_A4	1843537	1844080	An_ecoA_20h_HA_1_withCtrl_peak_981	68	.	3.33846	8.91662	6.83188	182
ChrI_A_nidulans_FGSC_A4	1881816	1882111	An_ecoA_20h_HA_1_withCtrl_peak_982	29	.	2.39851	4.60584	2.97138	192
ChrI_A_nidulans_FGSC_A4	1882544	1882922	An_ecoA_20h_HA_1_withCtrl_peak_983	54	.	2.79484	7.35583	5.4163	152
ChrI_A_nidulans_FGSC_A4	1884860	1887248	An_ecoA_20h_HA_1_withCtrl_peak_984	200	.	5.04745	23.2789	20.056	2200
ChrI_A_nidulans_FGSC_A4	1887780	1888345	An_ecoA_20h_HA_1_withCtrl_peak_985	141	.	4.65657	16.8959	14.1466	352
ChrI_A_nidulans_FGSC_A4	1898069	1898427	An_ecoA_20h_HA_1_withCtrl_peak_986	25	.	2.31784	4.1063	2.53467	239
ChrI_A_nidulans_FGSC_A4	1906816	1907332	An_ecoA_20h_HA_1_withCtrl_peak_987	75	.	3.32673	9.76348	7.5989	183
ChrI_A_nidulans_FGSC_A4	1936471	1937021	An_ecoA_20h_HA_1_withCtrl_peak_988	164	.	4.95176	19.3539	16.4214	290
ChrI_A_nidulans_FGSC_A4	1955645	1956010	An_ecoA_20h_HA_1_withCtrl_peak_989	35	.	2.84848	5.26354	3.55216	105
ChrI_A_nidulans_FGSC_A4	1959594	1959849	An_ecoA_20h_HA_1_withCtrl_peak_990	42	.	2.87103	6.03595	4.23564	172
ChrI_A_nidulans_FGSC_A4	1977885	1978607	An_ecoA_20h_HA_1_withCtrl_peak_991	79	.	3.70158	10.105	7.91206	445
ChrI_A_nidulans_FGSC_A4	1980097	1980454	An_ecoA_20h_HA_1_withCtrl_peak_992	114	.	3.66137	13.9893	11.4646	167
ChrI_A_nidulans_FGSC_A4	1982577	1984910	An_ecoA_20h_HA_1_withCtrl_peak_993	302	.	5.80416	34.1783	30.2442	544
ChrI_A_nidulans_FGSC_A4	1990858	1991134	An_ecoA_20h_HA_1_withCtrl_peak_994	59	.	3.40135	7.98678	5.98804	92
ChrI_A_nidulans_FGSC_A4	1991594	1992180	An_ecoA_20h_HA_1_withCtrl_peak_995	56	.	3.34025	7.58703	5.62606	444
ChrI_A_nidulans_FGSC_A4	2000513	2000820	An_ecoA_20h_HA_1_withCtrl_peak_996	51	.	2.77053	7.09312	5.18005	97
ChrI_A_nidulans_FGSC_A4	2000959	2001172	An_ecoA_20h_HA_1_withCtrl_peak_997	42	.	2.66138	6.04645	4.24394	109
ChrI_A_nidulans_FGSC_A4	2005293	2005493	An_ecoA_20h_HA_1_withCtrl_peak_998	38	.	2.92026	5.62912	3.87458	181
ChrI_A_nidulans_FGSC_A4	2013480	2013783	An_ecoA_20h_HA_1_withCtrl_peak_999	56	.	3.19062	7.57753	5.61671	82
ChrI_A_nidulans_FGSC_A4	2038555	2038941	An_ecoA_20h_HA_1_withCtrl_peak_1000	26	.	2.43755	4.1849	2.603	194
ChrI_A_nidulans_FGSC_A4	2044016	2044301	An_ecoA_20h_HA_1_withCtrl_peak_1001	49	.	3.20527	6.78156	4.90241	168
ChrI_A_nidulans_FGSC_A4	2049945	2050350	An_ecoA_20h_HA_1_withCtrl_peak_1002	30	.	2.27234	4.6817	3.03778	280
ChrI_A_nidulans_FGSC_A4	2054617	2054817	An_ecoA_20h_HA_1_withCtrl_peak_1003	33	.	2.49845	5.05788	3.36769	71
ChrI_A_nidulans_FGSC_A4	2090825	2096809	An_ecoA_20h_HA_1_withCtrl_peak_1004	289	.	5.84316	32.7484	28.9104	4753
ChrI_A_nidulans_FGSC_A4	2103215	2103461	An_ecoA_20h_HA_1_withCtrl_peak_1005	41	.	2.5158	5.97442	4.18108	208
ChrI_A_nidulans_FGSC_A4	2103670	2103870	An_ecoA_20h_HA_1_withCtrl_peak_1006	37	.	2.59838	5.52621	3.78222	61
ChrI_A_nidulans_FGSC_A4	2112010	2112420	An_ecoA_20h_HA_1_withCtrl_peak_1007	68	.	3.33846	8.91662	6.83188	120
ChrI_A_nidulans_FGSC_A4	2117173	2118204	An_ecoA_20h_HA_1_withCtrl_peak_1008	180	.	4.7818	21.067	18.0027	736
ChrI_A_nidulans_FGSC_A4	2118299	2119608	An_ecoA_20h_HA_1_withCtrl_peak_1009	207	.	5.13601	24.0313	20.7588	626
ChrI_A_nidulans_FGSC_A4	2139099	2139524	An_ecoA_20h_HA_1_withCtrl_peak_1010	66	.	3.3419	8.70527	6.63588	318
ChrI_A_nidulans_FGSC_A4	2140415	2140767	An_ecoA_20h_HA_1_withCtrl_peak_1011	146	.	4.99697	17.4093	14.6233	160
ChrI_A_nidulans_FGSC_A4	2143024	2143446	An_ecoA_20h_HA_1_withCtrl_peak_1012	53	.	3.04918	7.33477	5.3977	370
ChrI_A_nidulans_FGSC_A4	2146679	2147233	An_ecoA_20h_HA_1_withCtrl_peak_1013	65	.	3.24844	8.61201	6.5582	49
ChrI_A_nidulans_FGSC_A4	2155031	2155314	An_ecoA_20h_HA_1_withCtrl_peak_1014	49	.	3.06616	6.79683	4.91624	161
ChrI_A_nidulans_FGSC_A4	2155994	2156238	An_ecoA_20h_HA_1_withCtrl_peak_1015	23	.	2.27414	3.8587	2.31895	115
ChrI_A_nidulans_FGSC_A4	2159467	2159712	An_ecoA_20h_HA_1_withCtrl_peak_1016	68	.	3.35707	8.97907	6.88566	72
ChrI_A_nidulans_FGSC_A4	2176682	2176884	An_ecoA_20h_HA_1_withCtrl_peak_1017	22	.	2.4263	3.75183	2.22662	18
ChrI_A_nidulans_FGSC_A4	2201506	2201862	An_ecoA_20h_HA_1_withCtrl_peak_1018	36	.	2.76811	5.39459	3.66723	58
ChrI_A_nidulans_FGSC_A4	2273803	2274044	An_ecoA_20h_HA_1_withCtrl_peak_1019	62	.	3.49791	8.26392	6.23862	149
ChrI_A_nidulans_FGSC_A4	2284670	2284954	An_ecoA_20h_HA_1_withCtrl_peak_1020	58	.	3.0204	7.82168	5.84134	192
ChrI_A_nidulans_FGSC_A4	2299405	2299767	An_ecoA_20h_HA_1_withCtrl_peak_1021	58	.	3.27018	7.82034	5.84134	247
ChrI_A_nidulans_FGSC_A4	2309108	2309588	An_ecoA_20h_HA_1_withCtrl_peak_1022	116	.	4.16905	14.1739	11.6349	300
ChrI_A_nidulans_FGSC_A4	2309683	2309944	An_ecoA_20h_HA_1_withCtrl_peak_1023	41	.	2.42492	5.89519	4.11111	100
ChrI_A_nidulans_FGSC_A4	2310197	2310479	An_ecoA_20h_HA_1_withCtrl_peak_1024	26	.	2.32246	4.24357	2.65213	121
ChrI_A_nidulans_FGSC_A4	2310956	2311893	An_ecoA_20h_HA_1_withCtrl_peak_1025	50	.	2.67811	6.90324	5.01188	306
ChrI_A_nidulans_FGSC_A4	2325530	2326037	An_ecoA_20h_HA_1_withCtrl_peak_1026	45	.	2.65656	6.34562	4.51162	454
ChrI_A_nidulans_FGSC_A4	2326578	2328724	An_ecoA_20h_HA_1_withCtrl_peak_1027	136	.	4.06141	16.3283	13.6213	368
ChrI_A_nidulans_FGSC_A4	2330537	2330743	An_ecoA_20h_HA_1_withCtrl_peak_1028	34	.	2.55628	5.09361	3.40205	141
ChrI_A_nidulans_FGSC_A4	2356591	2356818	An_ecoA_20h_HA_1_withCtrl_peak_1029	38	.	2.92655	5.64559	3.89024	154
ChrI_A_nidulans_FGSC_A4	2380129	2380529	An_ecoA_20h_HA_1_withCtrl_peak_1030	69	.	3.31745	9.06663	6.96832	210
ChrI_A_nidulans_FGSC_A4	2398283	2398498	An_ecoA_20h_HA_1_withCtrl_peak_1031	50	.	2.93408	6.96	5.06503	86
ChrI_A_nidulans_FGSC_A4	2398853	2399435	An_ecoA_20h_HA_1_withCtrl_peak_1032	30	.	2.35603	4.72706	3.07746	419
ChrI_A_nidulans_FGSC_A4	2399664	2400517	An_ecoA_20h_HA_1_withCtrl_peak_1033	47	.	2.65235	6.64504	4.77992	164
ChrI_A_nidulans_FGSC_A4	2405897	2406288	An_ecoA_20h_HA_1_withCtrl_peak_1034	74	.	3.46536	9.57297	7.42641	225
ChrI_A_nidulans_FGSC_A4	2415111	2415385	An_ecoA_20h_HA_1_withCtrl_peak_1035	52	.	2.73523	7.12568	5.20988	108
ChrI_A_nidulans_FGSC_A4	2418286	2418735	An_ecoA_20h_HA_1_withCtrl_peak_1036	139	.	4.51333	16.6849	13.9518	191
ChrI_A_nidulans_FGSC_A4	2421170	2421391	An_ecoA_20h_HA_1_withCtrl_peak_1037	37	.	2.57193	5.44022	3.70721	125
ChrI_A_nidulans_FGSC_A4	2421916	2422276	An_ecoA_20h_HA_1_withCtrl_peak_1038	36	.	2.70151	5.3712	3.64548	70
ChrI_A_nidulans_FGSC_A4	2441138	2441428	An_ecoA_20h_HA_1_withCtrl_peak_1039	37	.	2.67352	5.44946	3.71402	159
ChrI_A_nidulans_FGSC_A4	2449241	2449712	An_ecoA_20h_HA_1_withCtrl_peak_1040	47	.	2.7185	6.56888	4.71055	336
ChrI_A_nidulans_FGSC_A4	2455033	2455247	An_ecoA_20h_HA_1_withCtrl_peak_1041	49	.	2.71015	6.86516	4.97671	73
ChrI_A_nidulans_FGSC_A4	2456885	2457146	An_ecoA_20h_HA_1_withCtrl_peak_1042	17	.	1.99357	3.1356	1.70058	142
ChrI_A_nidulans_FGSC_A4	2457259	2457630	An_ecoA_20h_HA_1_withCtrl_peak_1043	30	.	2.59194	4.74829	3.09646	308
ChrI_A_nidulans_FGSC_A4	2458278	2459412	An_ecoA_20h_HA_1_withCtrl_peak_1044	65	.	3.13663	8.63633	6.57724	365
ChrI_A_nidulans_FGSC_A4	2459547	2459747	An_ecoA_20h_HA_1_withCtrl_peak_1045	31	.	2.43581	4.8575	3.19105	31
ChrI_A_nidulans_FGSC_A4	2469765	2469965	An_ecoA_20h_HA_1_withCtrl_peak_1046	30	.	2.55942	4.65891	3.01864	47
ChrI_A_nidulans_FGSC_A4	2476895	2477811	An_ecoA_20h_HA_1_withCtrl_peak_1047	194	.	5.33394	22.6466	19.4656	376
ChrI_A_nidulans_FGSC_A4	2507780	2509403	An_ecoA_20h_HA_1_withCtrl_peak_1048	253	.	5.62764	28.911	25.3243	840
ChrI_A_nidulans_FGSC_A4	2509613	2510646	An_ecoA_20h_HA_1_withCtrl_peak_1049	128	.	4.27534	15.4636	12.8224	484
ChrI_A_nidulans_FGSC_A4	2510967	2511389	An_ecoA_20h_HA_1_withCtrl_peak_1050	84	.	3.50756	10.6657	8.42278	162
ChrI_A_nidulans_FGSC_A4	2511527	2512046	An_ecoA_20h_HA_1_withCtrl_peak_1051	71	.	3.38979	9.31568	7.19363	395
ChrI_A_nidulans_FGSC_A4	2512280	2512612	An_ecoA_20h_HA_1_withCtrl_peak_1052	39	.	2.75242	5.68569	3.92418	162
ChrI_A_nidulans_FGSC_A4	2512700	2513486	An_ecoA_20h_HA_1_withCtrl_peak_1053	82	.	3.72932	10.4495	8.22826	157
ChrI_A_nidulans_FGSC_A4	2522648	2522866	An_ecoA_20h_HA_1_withCtrl_peak_1054	39	.	2.88001	5.70277	3.94013	96
ChrI_A_nidulans_FGSC_A4	2545870	2546094	An_ecoA_20h_HA_1_withCtrl_peak_1055	51	.	3.00771	7.00835	5.10885	149
ChrI_A_nidulans_FGSC_A4	2550554	2551206	An_ecoA_20h_HA_1_withCtrl_peak_1056	187	.	5.23136	21.8709	18.7466	420
ChrI_A_nidulans_FGSC_A4	2552769	2553002	An_ecoA_20h_HA_1_withCtrl_peak_1057	24	.	2.15503	4.04611	2.48204	194
ChrI_A_nidulans_FGSC_A4	2572839	2573157	An_ecoA_20h_HA_1_withCtrl_peak_1058	25	.	2.29857	4.17068	2.59106	263
ChrI_A_nidulans_FGSC_A4	2574888	2575150	An_ecoA_20h_HA_1_withCtrl_peak_1059	48	.	2.9239	6.7424	4.86799	156
ChrI_A_nidulans_FGSC_A4	2715843	2716449	An_ecoA_20h_HA_1_withCtrl_peak_1060	143	.	4.63569	17.1466	14.3792	411
ChrI_A_nidulans_FGSC_A4	2719270	2719684	An_ecoA_20h_HA_1_withCtrl_peak_1061	42	.	2.69832	6.01026	4.2119	263
ChrI_A_nidulans_FGSC_A4	2733689	2734295	An_ecoA_20h_HA_1_withCtrl_peak_1062	25	.	2.29857	4.17068	2.59106	378
ChrI_A_nidulans_FGSC_A4	2744178	2744407	An_ecoA_20h_HA_1_withCtrl_peak_1063	28	.	2.23792	4.44327	2.82749	50
ChrI_A_nidulans_FGSC_A4	2751026	2751301	An_ecoA_20h_HA_1_withCtrl_peak_1064	42	.	2.47165	6.0839	4.27915	112
ChrI_A_nidulans_FGSC_A4	2766538	2766778	An_ecoA_20h_HA_1_withCtrl_peak_1065	45	.	2.98115	6.35586	4.52135	168
ChrI_A_nidulans_FGSC_A4	2774592	2774946	An_ecoA_20h_HA_1_withCtrl_peak_1066	53	.	2.92297	7.2916	5.36029	276
ChrI_A_nidulans_FGSC_A4	2789434	2790469	An_ecoA_20h_HA_1_withCtrl_peak_1067	193	.	4.80738	22.538	19.367	322
ChrI_A_nidulans_FGSC_A4	2790713	2791492	An_ecoA_20h_HA_1_withCtrl_peak_1068	226	.	5.25092	26.0192	22.616	179
ChrI_A_nidulans_FGSC_A4	2808878	2809239	An_ecoA_20h_HA_1_withCtrl_peak_1069	41	.	2.83611	5.93345	4.14425	161
ChrI_A_nidulans_FGSC_A4	2823269	2823635	An_ecoA_20h_HA_1_withCtrl_peak_1070	60	.	3.1607	8.10467	6.09425	189
ChrI_A_nidulans_FGSC_A4	2825213	2826594	An_ecoA_20h_HA_1_withCtrl_peak_1071	253	.	5.2429	28.9397	25.3499	476
ChrI_A_nidulans_FGSC_A4	2829335	2829885	An_ecoA_20h_HA_1_withCtrl_peak_1072	41	.	2.78491	5.95287	4.16177	371
ChrI_A_nidulans_FGSC_A4	2830507	2830823	An_ecoA_20h_HA_1_withCtrl_peak_1073	47	.	3.13996	6.60433	4.74353	220
ChrI_A_nidulans_FGSC_A4	2840946	2841346	An_ecoA_20h_HA_1_withCtrl_peak_1074	22	.	2.29368	3.79371	2.26247	161
ChrI_A_nidulans_FGSC_A4	2852174	2852913	An_ecoA_20h_HA_1_withCtrl_peak_1075	126	.	4.39105	15.2879	12.6594	400
ChrI_A_nidulans_FGSC_A4	2865645	2866044	An_ecoA_20h_HA_1_withCtrl_peak_1076	194	.	4.27643	22.6814	19.4992	163
ChrI_A_nidulans_FGSC_A4	2867068	2867952	An_ecoA_20h_HA_1_withCtrl_peak_1077	44	.	2.69062	6.30741	4.47694	86
ChrI_A_nidulans_FGSC_A4	2882352	2882785	An_ecoA_20h_HA_1_withCtrl_peak_1078	59	.	3.24951	7.97199	5.97437	278
ChrI_A_nidulans_FGSC_A4	2885297	2885760	An_ecoA_20h_HA_1_withCtrl_peak_1079	53	.	3.04918	7.33477	5.3977	270
ChrI_A_nidulans_FGSC_A4	2885878	2886862	An_ecoA_20h_HA_1_withCtrl_peak_1080	71	.	3.45329	9.29931	7.17811	194
ChrI_A_nidulans_FGSC_A4	2908552	2909156	An_ecoA_20h_HA_1_withCtrl_peak_1081	75	.	3.81987	9.68793	7.53591	226
ChrI_A_nidulans_FGSC_A4	2934739	2935031	An_ecoA_20h_HA_1_withCtrl_peak_1082	60	.	2.94369	8.10758	6.09562	127
ChrI_A_nidulans_FGSC_A4	2935370	2936225	An_ecoA_20h_HA_1_withCtrl_peak_1083	47	.	2.7185	6.56888	4.71055	165
ChrI_A_nidulans_FGSC_A4	2936688	2936917	An_ecoA_20h_HA_1_withCtrl_peak_1084	51	.	3.07245	7.01341	5.11147	98
ChrI_A_nidulans_FGSC_A4	2939168	2939683	An_ecoA_20h_HA_1_withCtrl_peak_1085	83	.	3.95392	10.6203	8.38031	334
ChrI_A_nidulans_FGSC_A4	2963742	2964133	An_ecoA_20h_HA_1_withCtrl_peak_1086	38	.	2.56633	5.57077	3.82155	301
ChrI_A_nidulans_FGSC_A4	2975867	2976369	An_ecoA_20h_HA_1_withCtrl_peak_1087	50	.	2.88337	6.97311	5.0773	338
ChrI_A_nidulans_FGSC_A4	2984131	2984336	An_ecoA_20h_HA_1_withCtrl_peak_1088	28	.	2.4816	4.44343	2.82749	59
ChrI_A_nidulans_FGSC_A4	2993421	2993890	An_ecoA_20h_HA_1_withCtrl_peak_1089	48	.	2.87212	6.75563	4.87864	179
ChrI_A_nidulans_FGSC_A4	3001086	3002171	An_ecoA_20h_HA_1_withCtrl_peak_1090	285	.	5.6868	32.3695	28.5576	468
ChrI_A_nidulans_FGSC_A4	3003662	3003894	An_ecoA_20h_HA_1_withCtrl_peak_1091	29	.	2.15567	4.57628	2.9458	111
ChrI_A_nidulans_FGSC_A4	3011517	3012213	An_ecoA_20h_HA_1_withCtrl_peak_1092	88	.	3.45352	11.1629	8.87606	237
ChrI_A_nidulans_FGSC_A4	3012648	3013349	An_ecoA_20h_HA_1_withCtrl_peak_1093	134	.	4.16194	16.1895	13.4917	346
ChrI_A_nidulans_FGSC_A4	3030271	3030929	An_ecoA_20h_HA_1_withCtrl_peak_1094	70	.	3.23168	9.19376	7.08176	201
ChrI_A_nidulans_FGSC_A4	3031360	3032039	An_ecoA_20h_HA_1_withCtrl_peak_1095	63	.	3.17985	8.37713	6.33925	501
ChrI_A_nidulans_FGSC_A4	3032211	3032690	An_ecoA_20h_HA_1_withCtrl_peak_1096	139	.	4.67866	16.6463	13.917	279
ChrI_A_nidulans_FGSC_A4	3064794	3065205	An_ecoA_20h_HA_1_withCtrl_peak_1097	95	.	3.70243	11.8873	9.54113	153
ChrI_A_nidulans_FGSC_A4	3068701	3069039	An_ecoA_20h_HA_1_withCtrl_peak_1098	123	.	4.65546	14.9209	12.3222	170
ChrI_A_nidulans_FGSC_A4	3166374	3166966	An_ecoA_20h_HA_1_withCtrl_peak_1099	98	.	3.42766	12.2116	9.83789	182
ChrI_A_nidulans_FGSC_A4	3175154	3175589	An_ecoA_20h_HA_1_withCtrl_peak_1100	63	.	3.30632	8.36894	6.33428	167
ChrI_A_nidulans_FGSC_A4	3175706	3176015	An_ecoA_20h_HA_1_withCtrl_peak_1101	28	.	2.45073	4.49435	2.87223	224
ChrI_A_nidulans_FGSC_A4	3180085	3180376	An_ecoA_20h_HA_1_withCtrl_peak_1102	106	.	3.89729	13.1533	10.6997	164
ChrI_A_nidulans_FGSC_A4	3192883	3193298	An_ecoA_20h_HA_1_withCtrl_peak_1103	124	.	3.32848	15.0852	12.474	156
ChrI_A_nidulans_FGSC_A4	3197212	3197776	An_ecoA_20h_HA_1_withCtrl_peak_1104	360	.	4.957	40.3859	36.0579	288
ChrI_A_nidulans_FGSC_A4	3209310	3209678	An_ecoA_20h_HA_1_withCtrl_peak_1105	50	.	3.03553	6.90121	5.01096	63
ChrI_A_nidulans_FGSC_A4	3228681	3229108	An_ecoA_20h_HA_1_withCtrl_peak_1106	40	.	2.81897	5.88294	4.09973	370
ChrI_A_nidulans_FGSC_A4	3229380	3229855	An_ecoA_20h_HA_1_withCtrl_peak_1107	116	.	3.81115	14.1384	11.6017	247
ChrI_A_nidulans_FGSC_A4	3240061	3240320	An_ecoA_20h_HA_1_withCtrl_peak_1108	55	.	2.99814	7.55182	5.59708	126
ChrI_A_nidulans_FGSC_A4	3243525	3243743	An_ecoA_20h_HA_1_withCtrl_peak_1109	43	.	2.8671	6.20303	4.38556	70
ChrI_A_nidulans_FGSC_A4	3288971	3289658	An_ecoA_20h_HA_1_withCtrl_peak_1110	70	.	3.02081	9.17616	7.0685	499
ChrI_A_nidulans_FGSC_A4	3289779	3290312	An_ecoA_20h_HA_1_withCtrl_peak_1111	158	.	4.404	18.7481	15.8619	163
ChrI_A_nidulans_FGSC_A4	3290534	3294913	An_ecoA_20h_HA_1_withCtrl_peak_1112	129	.	3.89525	15.5787	12.9276	505
ChrI_A_nidulans_FGSC_A4	3295058	3295405	An_ecoA_20h_HA_1_withCtrl_peak_1113	54	.	2.85972	7.42617	5.48143	191
ChrI_A_nidulans_FGSC_A4	3337306	3337610	An_ecoA_20h_HA_1_withCtrl_peak_1114	294	.	6.9867	33.2955	29.4206	151
ChrI_A_nidulans_FGSC_A4	3339749	3339972	An_ecoA_20h_HA_1_withCtrl_peak_1115	30	.	2.55942	4.65891	3.01864	165
ChrI_A_nidulans_FGSC_A4	3344765	3345159	An_ecoA_20h_HA_1_withCtrl_peak_1116	61	.	3.07163	8.19975	6.17953	148
ChrI_A_nidulans_FGSC_A4	3351789	3352159	An_ecoA_20h_HA_1_withCtrl_peak_1117	124	.	4.49923	15.045	12.4357	188
ChrI_A_nidulans_FGSC_A4	3369716	3370179	An_ecoA_20h_HA_1_withCtrl_peak_1118	140	.	4.70563	16.7426	14.0063	277
ChrI_A_nidulans_FGSC_A4	3377284	3377580	An_ecoA_20h_HA_1_withCtrl_peak_1119	56	.	3.36337	7.65231	5.68346	104
ChrI_A_nidulans_FGSC_A4	3390208	3390515	An_ecoA_20h_HA_1_withCtrl_peak_1120	102	.	3.63632	12.6314	10.2212	184
ChrI_A_nidulans_FGSC_A4	3394270	3394847	An_ecoA_20h_HA_1_withCtrl_peak_1121	71	.	3.29795	9.21803	7.10331	394
ChrI_A_nidulans_FGSC_A4	3395192	3396959	An_ecoA_20h_HA_1_withCtrl_peak_1122	97	.	3.70692	12.159	9.78986	1287
ChrI_A_nidulans_FGSC_A4	3399921	3400885	An_ecoA_20h_HA_1_withCtrl_peak_1123	136	.	3.89473	16.3871	13.6761	189
ChrI_A_nidulans_FGSC_A4	3426339	3426554	An_ecoA_20h_HA_1_withCtrl_peak_1124	41	.	2.83611	5.93345	4.14425	163
ChrI_A_nidulans_FGSC_A4	3439593	3439838	An_ecoA_20h_HA_1_withCtrl_peak_1125	39	.	2.66697	5.74765	3.9784	136
ChrI_A_nidulans_FGSC_A4	3471734	3472436	An_ecoA_20h_HA_1_withCtrl_peak_1126	41	.	2.40736	5.95596	4.16458	368
ChrI_A_nidulans_FGSC_A4	3473911	3474147	An_ecoA_20h_HA_1_withCtrl_peak_1127	30	.	2.37623	4.66542	3.02294	99
ChrI_A_nidulans_FGSC_A4	3538643	3538986	An_ecoA_20h_HA_1_withCtrl_peak_1128	113	.	3.53382	13.8808	11.3655	155
ChrI_A_nidulans_FGSC_A4	3556776	3558246	An_ecoA_20h_HA_1_withCtrl_peak_1129	140	.	4.37227	16.7586	14.0186	689
ChrI_A_nidulans_FGSC_A4	3561336	3561603	An_ecoA_20h_HA_1_withCtrl_peak_1130	37	.	2.7396	5.48137	3.74367	125
ChrI_A_nidulans_FGSC_A4	3564257	3564527	An_ecoA_20h_HA_1_withCtrl_peak_1131	61	.	3.24913	8.18528	6.16562	132
ChrI_A_nidulans_FGSC_A4	3565532	3565862	An_ecoA_20h_HA_1_withCtrl_peak_1132	73	.	3.2473	9.46573	7.32945	155
ChrI_A_nidulans_FGSC_A4	3577538	3578113	An_ecoA_20h_HA_1_withCtrl_peak_1133	75	.	3.20342	9.72038	7.56041	407
ChrI_A_nidulans_FGSC_A4	3581668	3581888	An_ecoA_20h_HA_1_withCtrl_peak_1134	41	.	2.83611	5.93345	4.14425	81
ChrI_A_nidulans_FGSC_A4	3732649	3733009	An_ecoA_20h_HA_1_withCtrl_peak_1135	120	.	3.98713	14.6064	12.0294	160
ChrI_A_nidulans_FGSC_A4	3749426	3749653	An_ecoA_20h_HA_1_withCtrl_peak_1136	67	.	3.71081	8.86191	6.78475	123
ChrVIII_A_nidulans_FGSC_A4	16440	17007	An_ecoA_20h_HA_1_withCtrl_peak_1137	35	.	2.85447	5.27884	3.56335	394
ChrVIII_A_nidulans_FGSC_A4	17209	17412	An_ecoA_20h_HA_1_withCtrl_peak_1138	40	.	2.99719	5.82983	4.05166	69
ChrVIII_A_nidulans_FGSC_A4	18572	19277	An_ecoA_20h_HA_1_withCtrl_peak_1139	134	.	4.16194	16.1895	13.4917	172
ChrVIII_A_nidulans_FGSC_A4	25658	25933	An_ecoA_20h_HA_1_withCtrl_peak_1140	50	.	3.28264	6.98945	5.09235	166
ChrVIII_A_nidulans_FGSC_A4	106266	106666	An_ecoA_20h_HA_1_withCtrl_peak_1141	28	.	2.23792	4.44327	2.82749	301
ChrVIII_A_nidulans_FGSC_A4	201947	202568	An_ecoA_20h_HA_1_withCtrl_peak_1142	121	.	4.3317	14.766	12.1789	375
ChrVIII_A_nidulans_FGSC_A4	210293	210615	An_ecoA_20h_HA_1_withCtrl_peak_1143	68	.	3.63244	8.89152	6.81315	162
ChrVIII_A_nidulans_FGSC_A4	216061	216365	An_ecoA_20h_HA_1_withCtrl_peak_1144	82	.	3.58212	10.4529	8.2302	127
ChrVIII_A_nidulans_FGSC_A4	219293	219550	An_ecoA_20h_HA_1_withCtrl_peak_1145	61	.	3.39723	8.20237	6.18074	142
ChrVIII_A_nidulans_FGSC_A4	230184	230386	An_ecoA_20h_HA_1_withCtrl_peak_1146	44	.	2.76954	6.24402	4.42094	95
ChrVIII_A_nidulans_FGSC_A4	235152	235361	An_ecoA_20h_HA_1_withCtrl_peak_1147	53	.	2.9747	7.28198	5.35425	92
ChrVIII_A_nidulans_FGSC_A4	275207	275498	An_ecoA_20h_HA_1_withCtrl_peak_1148	17	.	1.99132	3.21712	1.77022	245
ChrVIII_A_nidulans_FGSC_A4	329163	329632	An_ecoA_20h_HA_1_withCtrl_peak_1149	71	.	3.37141	9.25266	7.13418	153
ChrVIII_A_nidulans_FGSC_A4	331988	333677	An_ecoA_20h_HA_1_withCtrl_peak_1150	251	.	5.26956	28.7061	25.129	726
ChrVIII_A_nidulans_FGSC_A4	336811	337324	An_ecoA_20h_HA_1_withCtrl_peak_1151	100	.	3.83711	12.3906	10.0015	386
ChrVIII_A_nidulans_FGSC_A4	462235	462590	An_ecoA_20h_HA_1_withCtrl_peak_1152	157	.	5.04609	18.6416	15.7646	191
ChrVIII_A_nidulans_FGSC_A4	464040	464263	An_ecoA_20h_HA_1_withCtrl_peak_1153	25	.	2.31784	4.1063	2.53467	178
ChrVIII_A_nidulans_FGSC_A4	477350	477644	An_ecoA_20h_HA_1_withCtrl_peak_1154	63	.	3.11783	8.36517	6.33077	153
ChrVIII_A_nidulans_FGSC_A4	477738	478581	An_ecoA_20h_HA_1_withCtrl_peak_1155	102	.	3.63632	12.6314	10.2212	316
ChrVIII_A_nidulans_FGSC_A4	479457	479992	An_ecoA_20h_HA_1_withCtrl_peak_1156	47	.	2.68395	6.60513	4.74353	322
ChrVIII_A_nidulans_FGSC_A4	480399	480633	An_ecoA_20h_HA_1_withCtrl_peak_1157	24	.	2.33933	4.044	2.4812	121
ChrVIII_A_nidulans_FGSC_A4	481688	482782	An_ecoA_20h_HA_1_withCtrl_peak_1158	381	.	6.51618	42.6431	38.1952	333
ChrVIII_A_nidulans_FGSC_A4	513413	513669	An_ecoA_20h_HA_1_withCtrl_peak_1159	131	.	4.14902	15.844	13.1735	103
ChrVIII_A_nidulans_FGSC_A4	514307	514507	An_ecoA_20h_HA_1_withCtrl_peak_1160	26	.	2.40836	4.2387	2.64782	174
ChrVIII_A_nidulans_FGSC_A4	539406	539910	An_ecoA_20h_HA_1_withCtrl_peak_1161	67	.	3.44794	8.8171	6.74206	320
ChrVIII_A_nidulans_FGSC_A4	622831	623372	An_ecoA_20h_HA_1_withCtrl_peak_1162	135	.	3.82229	16.3006	13.5964	354
ChrVIII_A_nidulans_FGSC_A4	634633	635605	An_ecoA_20h_HA_1_withCtrl_peak_1163	120	.	3.98713	14.6064	12.0294	395
ChrVIII_A_nidulans_FGSC_A4	641587	641796	An_ecoA_20h_HA_1_withCtrl_peak_1164	50	.	2.67811	6.90324	5.01188	59
ChrVIII_A_nidulans_FGSC_A4	646589	647383	An_ecoA_20h_HA_1_withCtrl_peak_1165	278	.	6.12348	31.5571	27.8001	271
ChrVIII_A_nidulans_FGSC_A4	667294	667683	An_ecoA_20h_HA_1_withCtrl_peak_1166	68	.	3.21527	8.92167	6.83399	231
ChrVIII_A_nidulans_FGSC_A4	689014	689770	An_ecoA_20h_HA_1_withCtrl_peak_1167	135	.	3.97475	16.2165	13.5168	443
ChrVIII_A_nidulans_FGSC_A4	726095	726325	An_ecoA_20h_HA_1_withCtrl_peak_1168	43	.	2.8671	6.20303	4.38556	165
ChrVIII_A_nidulans_FGSC_A4	746626	746872	An_ecoA_20h_HA_1_withCtrl_peak_1169	48	.	2.82554	6.77534	4.8965	85
ChrVIII_A_nidulans_FGSC_A4	750217	750418	An_ecoA_20h_HA_1_withCtrl_peak_1170	32	.	2.56212	4.96307	3.28503	143
ChrVIII_A_nidulans_FGSC_A4	754480	754901	An_ecoA_20h_HA_1_withCtrl_peak_1171	562	.	8.00958	61.6095	56.2585	227
ChrVIII_A_nidulans_FGSC_A4	755132	755446	An_ecoA_20h_HA_1_withCtrl_peak_1172	27	.	2.35924	4.3554	2.75065	10
ChrVIII_A_nidulans_FGSC_A4	783224	783556	An_ecoA_20h_HA_1_withCtrl_peak_1173	21	.	2.13394	3.66312	2.15282	145
ChrVIII_A_nidulans_FGSC_A4	791425	791625	An_ecoA_20h_HA_1_withCtrl_peak_1174	32	.	2.58718	4.8861	3.21712	92
ChrVIII_A_nidulans_FGSC_A4	792483	793219	An_ecoA_20h_HA_1_withCtrl_peak_1175	112	.	3.50778	13.7547	11.2522	563
ChrVIII_A_nidulans_FGSC_A4	799283	799621	An_ecoA_20h_HA_1_withCtrl_peak_1176	46	.	2.84463	6.48786	4.63812	194
ChrVIII_A_nidulans_FGSC_A4	802050	802449	An_ecoA_20h_HA_1_withCtrl_peak_1177	115	.	3.73313	14.0582	11.5288	146
ChrVIII_A_nidulans_FGSC_A4	807031	807493	An_ecoA_20h_HA_1_withCtrl_peak_1178	261	.	6.32139	29.8038	26.1582	284
ChrVIII_A_nidulans_FGSC_A4	844340	844562	An_ecoA_20h_HA_1_withCtrl_peak_1179	43	.	2.78457	6.1224	4.31411	132
ChrVIII_A_nidulans_FGSC_A4	884981	885307	An_ecoA_20h_HA_1_withCtrl_peak_1180	171	.	5.05712	20.108	17.1129	190
ChrVIII_A_nidulans_FGSC_A4	886232	886449	An_ecoA_20h_HA_1_withCtrl_peak_1181	38	.	2.76845	5.56442	3.81735	154
ChrVIII_A_nidulans_FGSC_A4	886529	886951	An_ecoA_20h_HA_1_withCtrl_peak_1182	115	.	3.99207	14.0702	11.539	253
ChrVIII_A_nidulans_FGSC_A4	915069	915313	An_ecoA_20h_HA_1_withCtrl_peak_1183	58	.	3.0204	7.82168	5.84134	137
ChrVIII_A_nidulans_FGSC_A4	937886	938148	An_ecoA_20h_HA_1_withCtrl_peak_1184	20	.	2.08418	3.5081	2.01989	11
ChrVIII_A_nidulans_FGSC_A4	959964	960281	An_ecoA_20h_HA_1_withCtrl_peak_1185	60	.	3.09807	8.09393	6.08698	127
ChrVIII_A_nidulans_FGSC_A4	974367	974722	An_ecoA_20h_HA_1_withCtrl_peak_1186	76	.	3.39789	9.79926	7.63092	183
ChrVIII_A_nidulans_FGSC_A4	978499	978699	An_ecoA_20h_HA_1_withCtrl_peak_1187	67	.	3.52305	8.81243	6.7376	61
ChrVIII_A_nidulans_FGSC_A4	979946	980386	An_ecoA_20h_HA_1_withCtrl_peak_1188	36	.	2.76811	5.39459	3.66723	297
ChrVIII_A_nidulans_FGSC_A4	984665	985023	An_ecoA_20h_HA_1_withCtrl_peak_1189	48	.	3.04693	6.74021	4.86755	162
ChrVIII_A_nidulans_FGSC_A4	997202	997458	An_ecoA_20h_HA_1_withCtrl_peak_1190	41	.	2.89394	5.9218	4.13541	115
ChrVIII_A_nidulans_FGSC_A4	1008667	1009052	An_ecoA_20h_HA_1_withCtrl_peak_1191	150	.	4.57932	17.9046	15.0844	192
ChrVIII_A_nidulans_FGSC_A4	1034000	1034235	An_ecoA_20h_HA_1_withCtrl_peak_1192	58	.	3.19231	7.79197	5.81491	120
ChrVIII_A_nidulans_FGSC_A4	1046498	1047357	An_ecoA_20h_HA_1_withCtrl_peak_1193	85	.	3.20756	10.7901	8.53887	433
ChrVIII_A_nidulans_FGSC_A4	1047860	1049660	An_ecoA_20h_HA_1_withCtrl_peak_1194	126	.	4.07775	15.2607	12.6348	1336
ChrVIII_A_nidulans_FGSC_A4	1049816	1050261	An_ecoA_20h_HA_1_withCtrl_peak_1195	29	.	2.28669	4.61358	2.97795	197
ChrVIII_A_nidulans_FGSC_A4	1052613	1052927	An_ecoA_20h_HA_1_withCtrl_peak_1196	95	.	3.41828	11.94	9.58963	159
ChrVIII_A_nidulans_FGSC_A4	1094473	1094690	An_ecoA_20h_HA_1_withCtrl_peak_1197	37	.	2.61971	5.44107	3.70775	101
ChrVIII_A_nidulans_FGSC_A4	1095107	1095477	An_ecoA_20h_HA_1_withCtrl_peak_1198	141	.	4.25049	16.8606	14.1151	178
ChrVIII_A_nidulans_FGSC_A4	1111809	1112064	An_ecoA_20h_HA_1_withCtrl_peak_1199	45	.	2.62546	6.38743	4.5506	57
ChrVIII_A_nidulans_FGSC_A4	1134924	1135504	An_ecoA_20h_HA_1_withCtrl_peak_1200	60	.	3.33249	8.0086	6.00825	344
ChrVIII_A_nidulans_FGSC_A4	1140328	1140640	An_ecoA_20h_HA_1_withCtrl_peak_1201	98	.	4.01394	12.197	9.82444	153
ChrVIII_A_nidulans_FGSC_A4	1145772	1146037	An_ecoA_20h_HA_1_withCtrl_peak_1202	52	.	3.11028	7.12774	5.2118	113
ChrVIII_A_nidulans_FGSC_A4	1147836	1148054	An_ecoA_20h_HA_1_withCtrl_peak_1203	43	.	2.97089	6.13784	4.32737	103
ChrVIII_A_nidulans_FGSC_A4	1153481	1154463	An_ecoA_20h_HA_1_withCtrl_peak_1204	201	.	5.43651	23.4305	20.1976	784
ChrVIII_A_nidulans_FGSC_A4	1159865	1160349	An_ecoA_20h_HA_1_withCtrl_peak_1205	42	.	2.31154	6.04134	4.24097	339
ChrVIII_A_nidulans_FGSC_A4	1168138	1168420	An_ecoA_20h_HA_1_withCtrl_peak_1206	51	.	2.80912	7.06483	5.15466	163
ChrVIII_A_nidulans_FGSC_A4	1168822	1169362	An_ecoA_20h_HA_1_withCtrl_peak_1207	122	.	4.19739	14.8668	12.2723	352
ChrVIII_A_nidulans_FGSC_A4	1169677	1170177	An_ecoA_20h_HA_1_withCtrl_peak_1208	63	.	3.32583	8.43125	6.38728	327
ChrVIII_A_nidulans_FGSC_A4	1170504	1170833	An_ecoA_20h_HA_1_withCtrl_peak_1209	73	.	3.66311	9.48063	7.34365	157
ChrVIII_A_nidulans_FGSC_A4	1182088	1182316	An_ecoA_20h_HA_1_withCtrl_peak_1210	28	.	2.54948	4.48452	2.8649	97
ChrVIII_A_nidulans_FGSC_A4	1182911	1183133	An_ecoA_20h_HA_1_withCtrl_peak_1211	40	.	2.81897	5.88294	4.09973	158
ChrVIII_A_nidulans_FGSC_A4	1208096	1208348	An_ecoA_20h_HA_1_withCtrl_peak_1212	30	.	2.68636	4.68455	3.0401	105
ChrVIII_A_nidulans_FGSC_A4	1208853	1209186	An_ecoA_20h_HA_1_withCtrl_peak_1213	34	.	2.63773	5.18542	3.48093	187
ChrVIII_A_nidulans_FGSC_A4	1212177	1212493	An_ecoA_20h_HA_1_withCtrl_peak_1214	19	.	2.09108	3.43054	1.95253	142
ChrVIII_A_nidulans_FGSC_A4	1218619	1219199	An_ecoA_20h_HA_1_withCtrl_peak_1215	123	.	4.47267	14.9534	12.3514	149
ChrVIII_A_nidulans_FGSC_A4	1244215	1245246	An_ecoA_20h_HA_1_withCtrl_peak_1216	91	.	3.97212	11.5031	9.18955	517
ChrVIII_A_nidulans_FGSC_A4	1254776	1255133	An_ecoA_20h_HA_1_withCtrl_peak_1217	70	.	3.64093	9.16452	7.06146	161
ChrVIII_A_nidulans_FGSC_A4	1265677	1265916	An_ecoA_20h_HA_1_withCtrl_peak_1218	22	.	2.4263	3.75183	2.22662	95
ChrVIII_A_nidulans_FGSC_A4	1273284	1275105	An_ecoA_20h_HA_1_withCtrl_peak_1219	109	.	3.71029	13.4469	10.9691	285
ChrVIII_A_nidulans_FGSC_A4	1275221	1275601	An_ecoA_20h_HA_1_withCtrl_peak_1220	50	.	3.11932	6.95254	5.05853	121
ChrVIII_A_nidulans_FGSC_A4	1295907	1296163	An_ecoA_20h_HA_1_withCtrl_peak_1221	58	.	3.35839	7.86224	5.87297	151
ChrVIII_A_nidulans_FGSC_A4	1296416	1296820	An_ecoA_20h_HA_1_withCtrl_peak_1222	26	.	2.13837	4.19674	2.6143	265
ChrVIII_A_nidulans_FGSC_A4	1326002	1326241	An_ecoA_20h_HA_1_withCtrl_peak_1223	27	.	2.35924	4.3554	2.75065	42
ChrVIII_A_nidulans_FGSC_A4	1339812	1340241	An_ecoA_20h_HA_1_withCtrl_peak_1224	66	.	3.21454	8.70766	6.63793	167
ChrVIII_A_nidulans_FGSC_A4	1340326	1340879	An_ecoA_20h_HA_1_withCtrl_peak_1225	106	.	3.51304	13.0665	10.6195	288
ChrVIII_A_nidulans_FGSC_A4	1341891	1342223	An_ecoA_20h_HA_1_withCtrl_peak_1226	71	.	2.8084	9.30594	7.18454	159
ChrVIII_A_nidulans_FGSC_A4	1362378	1362820	An_ecoA_20h_HA_1_withCtrl_peak_1227	91	.	3.87638	11.4606	9.15024	180
ChrVIII_A_nidulans_FGSC_A4	1374905	1375265	An_ecoA_20h_HA_1_withCtrl_peak_1228	97	.	3.89853	12.0757	9.71483	164
ChrVIII_A_nidulans_FGSC_A4	1383912	1384430	An_ecoA_20h_HA_1_withCtrl_peak_1229	48	.	2.484	6.69304	4.82471	171
ChrVIII_A_nidulans_FGSC_A4	1387311	1387542	An_ecoA_20h_HA_1_withCtrl_peak_1230	34	.	2.6813	5.15218	3.45273	127
ChrVIII_A_nidulans_FGSC_A4	1405379	1406108	An_ecoA_20h_HA_1_withCtrl_peak_1231	127	.	4.41538	15.3765	12.7426	327
ChrVIII_A_nidulans_FGSC_A4	1421594	1422246	An_ecoA_20h_HA_1_withCtrl_peak_1232	64	.	3.28539	8.51972	6.47043	293
ChrVIII_A_nidulans_FGSC_A4	1433177	1433425	An_ecoA_20h_HA_1_withCtrl_peak_1233	21	.	2.13394	3.66312	2.15282	115
ChrVIII_A_nidulans_FGSC_A4	1444220	1444435	An_ecoA_20h_HA_1_withCtrl_peak_1234	49	.	2.7834	6.80064	4.91829	161
ChrVIII_A_nidulans_FGSC_A4	1450491	1450772	An_ecoA_20h_HA_1_withCtrl_peak_1235	19	.	2.26482	3.47925	1.99368	99
ChrVIII_A_nidulans_FGSC_A4	1512469	1512687	An_ecoA_20h_HA_1_withCtrl_peak_1236	50	.	3.25191	6.90716	5.0157	87
ChrVIII_A_nidulans_FGSC_A4	1517731	1519234	An_ecoA_20h_HA_1_withCtrl_peak_1237	152	.	4.90145	18.1238	15.2875	464
ChrVIII_A_nidulans_FGSC_A4	1520531	1521089	An_ecoA_20h_HA_1_withCtrl_peak_1238	237	.	6.00532	27.2747	23.7892	181
ChrVIII_A_nidulans_FGSC_A4	1525611	1525923	An_ecoA_20h_HA_1_withCtrl_peak_1239	42	.	2.66138	6.04645	4.24394	119
ChrVIII_A_nidulans_FGSC_A4	1526971	1527896	An_ecoA_20h_HA_1_withCtrl_peak_1240	68	.	2.88475	8.96001	6.86864	425
ChrVIII_A_nidulans_FGSC_A4	1528122	1532527	An_ecoA_20h_HA_1_withCtrl_peak_1241	143	.	3.93826	17.1436	14.3772	3127
ChrVIII_A_nidulans_FGSC_A4	1532608	1532932	An_ecoA_20h_HA_1_withCtrl_peak_1242	55	.	2.66839	7.50016	5.55075	178
ChrVIII_A_nidulans_FGSC_A4	1538569	1539190	An_ecoA_20h_HA_1_withCtrl_peak_1243	93	.	3.40851	11.6684	9.33927	372
ChrVIII_A_nidulans_FGSC_A4	1618666	1618986	An_ecoA_20h_HA_1_withCtrl_peak_1244	81	.	3.49783	10.3928	8.17284	154
ChrVIII_A_nidulans_FGSC_A4	1619472	1619694	An_ecoA_20h_HA_1_withCtrl_peak_1245	37	.	2.7514	5.51539	3.77346	64
ChrVIII_A_nidulans_FGSC_A4	1620686	1620999	An_ecoA_20h_HA_1_withCtrl_peak_1246	58	.	2.87954	7.85907	5.86994	152
ChrVIII_A_nidulans_FGSC_A4	1627709	1627970	An_ecoA_20h_HA_1_withCtrl_peak_1247	75	.	3.1003	9.70793	7.55377	151
ChrVIII_A_nidulans_FGSC_A4	1644144	1645944	An_ecoA_20h_HA_1_withCtrl_peak_1248	158	.	4.33745	18.7548	15.8683	776
ChrVIII_A_nidulans_FGSC_A4	1651781	1652777	An_ecoA_20h_HA_1_withCtrl_peak_1249	80	.	3.0446	10.2525	8.04663	260
ChrVIII_A_nidulans_FGSC_A4	1653008	1653208	An_ecoA_20h_HA_1_withCtrl_peak_1250	39	.	2.88001	5.70277	3.94013	175
ChrVIII_A_nidulans_FGSC_A4	1669919	1671052	An_ecoA_20h_HA_1_withCtrl_peak_1251	221	.	4.72857	25.5118	22.1415	182
ChrVIII_A_nidulans_FGSC_A4	1671304	1671600	An_ecoA_20h_HA_1_withCtrl_peak_1252	39	.	2.37992	5.71239	3.9489	159
ChrVIII_A_nidulans_FGSC_A4	1671915	1672149	An_ecoA_20h_HA_1_withCtrl_peak_1253	25	.	2.19244	4.17396	2.5942	86
ChrVIII_A_nidulans_FGSC_A4	1672259	1672822	An_ecoA_20h_HA_1_withCtrl_peak_1254	99	.	3.55707	12.3003	9.91796	208
ChrVIII_A_nidulans_FGSC_A4	1673040	1673342	An_ecoA_20h_HA_1_withCtrl_peak_1255	45	.	2.8798	6.42129	4.58139	161
ChrVIII_A_nidulans_FGSC_A4	1686446	1686784	An_ecoA_20h_HA_1_withCtrl_peak_1256	116	.	3.81115	14.1384	11.6017	153
ChrVIII_A_nidulans_FGSC_A4	1715629	1718413	An_ecoA_20h_HA_1_withCtrl_peak_1257	152	.	4.46102	18.0579	15.2273	1974
ChrVIII_A_nidulans_FGSC_A4	1791575	1792329	An_ecoA_20h_HA_1_withCtrl_peak_1258	70	.	3.17158	9.17848	7.0694	330
ChrVIII_A_nidulans_FGSC_A4	1795647	1795983	An_ecoA_20h_HA_1_withCtrl_peak_1259	56	.	2.61827	7.58986	5.62869	192
ChrVIII_A_nidulans_FGSC_A4	1806925	1808170	An_ecoA_20h_HA_1_withCtrl_peak_1260	123	.	4.06292	14.9156	12.3174	779
ChrVIII_A_nidulans_FGSC_A4	1817265	1818256	An_ecoA_20h_HA_1_withCtrl_peak_1261	214	.	5.58856	24.8101	21.4866	408
ChrVIII_A_nidulans_FGSC_A4	1820720	1820974	An_ecoA_20h_HA_1_withCtrl_peak_1262	37	.	2.34258	5.43471	3.70201	189
ChrVIII_A_nidulans_FGSC_A4	1821964	1823275	An_ecoA_20h_HA_1_withCtrl_peak_1263	78	.	2.95395	10.0145	7.82768	295
ChrVIII_A_nidulans_FGSC_A4	1862340	1862593	An_ecoA_20h_HA_1_withCtrl_peak_1264	60	.	3.09807	8.09393	6.08698	93
ChrVIII_A_nidulans_FGSC_A4	1870637	1870914	An_ecoA_20h_HA_1_withCtrl_peak_1265	34	.	2.44665	5.16532	3.46358	156
ChrVIII_A_nidulans_FGSC_A4	1879835	1880203	An_ecoA_20h_HA_1_withCtrl_peak_1266	33	.	2.49845	5.05788	3.36769	111
ChrVIII_A_nidulans_FGSC_A4	1880525	1880916	An_ecoA_20h_HA_1_withCtrl_peak_1267	83	.	3.36497	10.5806	8.34439	290
ChrVIII_A_nidulans_FGSC_A4	1902765	1903214	An_ecoA_20h_HA_1_withCtrl_peak_1268	78	.	3.23239	10.0484	7.85875	140
ChrVIII_A_nidulans_FGSC_A4	1904421	1904878	An_ecoA_20h_HA_1_withCtrl_peak_1269	60	.	2.94369	8.10758	6.09562	391
ChrVIII_A_nidulans_FGSC_A4	1942806	1943201	An_ecoA_20h_HA_1_withCtrl_peak_1270	363	.	8.79288	40.7228	36.3731	214
ChrVIII_A_nidulans_FGSC_A4	1971716	1972551	An_ecoA_20h_HA_1_withCtrl_peak_1271	117	.	3.86164	14.3544	11.7988	442
ChrVIII_A_nidulans_FGSC_A4	1972726	1973246	An_ecoA_20h_HA_1_withCtrl_peak_1272	179	.	5.19062	20.9786	17.9201	233
ChrVIII_A_nidulans_FGSC_A4	1976593	1977060	An_ecoA_20h_HA_1_withCtrl_peak_1273	40	.	2.85329	5.80673	4.03204	344
ChrVIII_A_nidulans_FGSC_A4	2019175	2019528	An_ecoA_20h_HA_1_withCtrl_peak_1274	60	.	3.1607	8.10467	6.09425	102
ChrVIII_A_nidulans_FGSC_A4	2025704	2027056	An_ecoA_20h_HA_1_withCtrl_peak_1275	74	.	3.16117	9.5516	7.40734	936
ChrVIII_A_nidulans_FGSC_A4	2027293	2027713	An_ecoA_20h_HA_1_withCtrl_peak_1276	80	.	3.1798	10.2505	8.0454	197
ChrVIII_A_nidulans_FGSC_A4	2035359	2035741	An_ecoA_20h_HA_1_withCtrl_peak_1277	65	.	2.94131	8.65539	6.59145	150
ChrVIII_A_nidulans_FGSC_A4	2038028	2039096	An_ecoA_20h_HA_1_withCtrl_peak_1278	93	.	3.40851	11.6684	9.33927	710
ChrVIII_A_nidulans_FGSC_A4	2043295	2043986	An_ecoA_20h_HA_1_withCtrl_peak_1279	171	.	4.57338	20.1413	17.1438	491
ChrVIII_A_nidulans_FGSC_A4	2044246	2044457	An_ecoA_20h_HA_1_withCtrl_peak_1280	50	.	2.48927	6.99681	5.09911	105
ChrVIII_A_nidulans_FGSC_A4	2044633	2045028	An_ecoA_20h_HA_1_withCtrl_peak_1281	56	.	2.81812	7.61888	5.65229	141
ChrVIII_A_nidulans_FGSC_A4	2045633	2047470	An_ecoA_20h_HA_1_withCtrl_peak_1282	122	.	3.98483	14.8746	12.2772	191
ChrVIII_A_nidulans_FGSC_A4	2047552	2048170	An_ecoA_20h_HA_1_withCtrl_peak_1283	111	.	4.18508	13.6461	11.1537	459
ChrVIII_A_nidulans_FGSC_A4	2051068	2051280	An_ecoA_20h_HA_1_withCtrl_peak_1284	48	.	3.10006	6.69567	4.82701	115
ChrVIII_A_nidulans_FGSC_A4	2051570	2052063	An_ecoA_20h_HA_1_withCtrl_peak_1285	102	.	3.63632	12.6314	10.2212	143
ChrVIII_A_nidulans_FGSC_A4	2077059	2077402	An_ecoA_20h_HA_1_withCtrl_peak_1286	54	.	2.75927	7.38664	5.44478	143
ChrVIII_A_nidulans_FGSC_A4	2077599	2078049	An_ecoA_20h_HA_1_withCtrl_peak_1287	50	.	2.8376	6.9925	5.09511	139
ChrVIII_A_nidulans_FGSC_A4	2085810	2086010	An_ecoA_20h_HA_1_withCtrl_peak_1288	38	.	2.56633	5.57077	3.82155	62
ChrVIII_A_nidulans_FGSC_A4	2090506	2090796	An_ecoA_20h_HA_1_withCtrl_peak_1289	63	.	3.01076	8.36485	6.33077	134
ChrVIII_A_nidulans_FGSC_A4	2095419	2095710	An_ecoA_20h_HA_1_withCtrl_peak_1290	61	.	3.3088	8.157	6.13916	157
ChrVIII_A_nidulans_FGSC_A4	2117073	2117273	An_ecoA_20h_HA_1_withCtrl_peak_1291	26	.	2.43755	4.1849	2.603	91
ChrVIII_A_nidulans_FGSC_A4	2117424	2117679	An_ecoA_20h_HA_1_withCtrl_peak_1292	78	.	3.75041	10.002	7.81762	150
ChrVIII_A_nidulans_FGSC_A4	2121796	2122029	An_ecoA_20h_HA_1_withCtrl_peak_1293	61	.	3.3088	8.157	6.13916	146
ChrVIII_A_nidulans_FGSC_A4	2161617	2162334	An_ecoA_20h_HA_1_withCtrl_peak_1294	117	.	3.98954	14.3383	11.7847	381
ChrVIII_A_nidulans_FGSC_A4	2175449	2175673	An_ecoA_20h_HA_1_withCtrl_peak_1295	32	.	2.53308	4.87706	3.20961	103
ChrVIII_A_nidulans_FGSC_A4	2200035	2200587	An_ecoA_20h_HA_1_withCtrl_peak_1296	53	.	3.04918	7.33477	5.3977	154
ChrVIII_A_nidulans_FGSC_A4	2216478	2216778	An_ecoA_20h_HA_1_withCtrl_peak_1297	34	.	2.62225	5.14009	3.44233	137
ChrVIII_A_nidulans_FGSC_A4	2216988	2217339	An_ecoA_20h_HA_1_withCtrl_peak_1298	60	.	2.99035	8.09641	6.08765	194
ChrVIII_A_nidulans_FGSC_A4	2228003	2228231	An_ecoA_20h_HA_1_withCtrl_peak_1299	63	.	3.55201	8.41757	6.37525	148
ChrVIII_A_nidulans_FGSC_A4	2233198	2233734	An_ecoA_20h_HA_1_withCtrl_peak_1300	76	.	3.47677	9.84644	7.67506	407
ChrVIII_A_nidulans_FGSC_A4	2236110	2238260	An_ecoA_20h_HA_1_withCtrl_peak_1301	86	.	3.64792	10.9317	8.66613	2045
ChrVIII_A_nidulans_FGSC_A4	2250604	2251237	An_ecoA_20h_HA_1_withCtrl_peak_1302	68	.	3.15452	8.90744	6.82428	332
ChrVIII_A_nidulans_FGSC_A4	2252400	2252709	An_ecoA_20h_HA_1_withCtrl_peak_1303	243	.	5.04831	27.9184	24.397	169
ChrVIII_A_nidulans_FGSC_A4	2256677	2256989	An_ecoA_20h_HA_1_withCtrl_peak_1304	43	.	2.56946	6.17731	4.36351	225
ChrVIII_A_nidulans_FGSC_A4	2260473	2263479	An_ecoA_20h_HA_1_withCtrl_peak_1305	179	.	3.89262	20.9655	17.9086	688
ChrVIII_A_nidulans_FGSC_A4	2299298	2299562	An_ecoA_20h_HA_1_withCtrl_peak_1306	91	.	3.79024	11.4317	9.12377	117
ChrVIII_A_nidulans_FGSC_A4	2322551	2322751	An_ecoA_20h_HA_1_withCtrl_peak_1307	22	.	2.062	3.82193	2.28833	115
ChrVIII_A_nidulans_FGSC_A4	2338419	2338690	An_ecoA_20h_HA_1_withCtrl_peak_1308	70	.	2.68265	9.15987	7.05718	151
ChrVIII_A_nidulans_FGSC_A4	2339937	2341222	An_ecoA_20h_HA_1_withCtrl_peak_1309	145	.	3.7638	17.306	14.5274	441
ChrVIII_A_nidulans_FGSC_A4	2355948	2356167	An_ecoA_20h_HA_1_withCtrl_peak_1310	48	.	2.87212	6.75563	4.87864	66
ChrVIII_A_nidulans_FGSC_A4	2379788	2380326	An_ecoA_20h_HA_1_withCtrl_peak_1311	160	.	5.24072	18.9547	16.0529	354
ChrVIII_A_nidulans_FGSC_A4	2381192	2381863	An_ecoA_20h_HA_1_withCtrl_peak_1312	58	.	3.0204	7.82168	5.84134	504
ChrVIII_A_nidulans_FGSC_A4	2401693	2401916	An_ecoA_20h_HA_1_withCtrl_peak_1313	68	.	3.35707	8.97907	6.88566	80
ChrVIII_A_nidulans_FGSC_A4	2403099	2403319	An_ecoA_20h_HA_1_withCtrl_peak_1314	45	.	2.76977	6.41391	4.57458	108
ChrVIII_A_nidulans_FGSC_A4	2424358	2424666	An_ecoA_20h_HA_1_withCtrl_peak_1315	49	.	2.7834	6.80064	4.91829	98
ChrVIII_A_nidulans_FGSC_A4	2424826	2425747	An_ecoA_20h_HA_1_withCtrl_peak_1316	96	.	3.65331	11.9514	9.60068	162
ChrVIII_A_nidulans_FGSC_A4	2435554	2435923	An_ecoA_20h_HA_1_withCtrl_peak_1317	38	.	2.53727	5.61869	3.8646	150
ChrVIII_A_nidulans_FGSC_A4	2465203	2465597	An_ecoA_20h_HA_1_withCtrl_peak_1318	26	.	2.19118	4.27923	2.68472	367
ChrVIII_A_nidulans_FGSC_A4	2465773	2466062	An_ecoA_20h_HA_1_withCtrl_peak_1319	105	.	3.29976	12.9476	10.5126	133
ChrVIII_A_nidulans_FGSC_A4	2468906	2469453	An_ecoA_20h_HA_1_withCtrl_peak_1320	63	.	2.92158	8.38975	6.35062	367
ChrVIII_A_nidulans_FGSC_A4	2472356	2473059	An_ecoA_20h_HA_1_withCtrl_peak_1321	36	.	2.38485	5.34325	3.6212	123
ChrVIII_A_nidulans_FGSC_A4	2474961	2475161	An_ecoA_20h_HA_1_withCtrl_peak_1322	37	.	2.67352	5.44946	3.71402	121
ChrVIII_A_nidulans_FGSC_A4	2488225	2488599	An_ecoA_20h_HA_1_withCtrl_peak_1323	41	.	2.68452	5.96467	4.17243	177
ChrVIII_A_nidulans_FGSC_A4	2508704	2509333	An_ecoA_20h_HA_1_withCtrl_peak_1324	135	.	4.48173	16.2484	13.5463	258
ChrVIII_A_nidulans_FGSC_A4	2509492	2509716	An_ecoA_20h_HA_1_withCtrl_peak_1325	46	.	2.78394	6.46153	4.61867	106
ChrVIII_A_nidulans_FGSC_A4	2510460	2510956	An_ecoA_20h_HA_1_withCtrl_peak_1326	42	.	2.69832	6.01026	4.2119	177
ChrVIII_A_nidulans_FGSC_A4	2521105	2521305	An_ecoA_20h_HA_1_withCtrl_peak_1327	24	.	2.45736	3.96326	2.41181	107
ChrVIII_A_nidulans_FGSC_A4	2521595	2522670	An_ecoA_20h_HA_1_withCtrl_peak_1328	88	.	3.45352	11.1629	8.87606	222
ChrVIII_A_nidulans_FGSC_A4	2531810	2532244	An_ecoA_20h_HA_1_withCtrl_peak_1329	53	.	2.59599	7.33698	5.39946	159
ChrVIII_A_nidulans_FGSC_A4	2532452	2532865	An_ecoA_20h_HA_1_withCtrl_peak_1330	55	.	3.03886	7.49651	5.54801	239
ChrVIII_A_nidulans_FGSC_A4	2538487	2538901	An_ecoA_20h_HA_1_withCtrl_peak_1331	177	.	5.43588	20.7545	17.712	244
ChrVIII_A_nidulans_FGSC_A4	2572103	2572715	An_ecoA_20h_HA_1_withCtrl_peak_1332	35	.	2.42421	5.2227	3.5152	165
ChrVIII_A_nidulans_FGSC_A4	2598258	2598491	An_ecoA_20h_HA_1_withCtrl_peak_1333	61	.	3.37537	8.13715	6.12212	170
ChrVIII_A_nidulans_FGSC_A4	2608428	2608671	An_ecoA_20h_HA_1_withCtrl_peak_1334	37	.	2.67352	5.44946	3.71402	81
ChrVIII_A_nidulans_FGSC_A4	2623317	2623722	An_ecoA_20h_HA_1_withCtrl_peak_1335	143	.	4.81673	17.1358	14.3694	292
ChrVIII_A_nidulans_FGSC_A4	2625524	2625989	An_ecoA_20h_HA_1_withCtrl_peak_1336	36	.	2.38485	5.34325	3.6212	236
ChrVIII_A_nidulans_FGSC_A4	2627966	2628314	An_ecoA_20h_HA_1_withCtrl_peak_1337	31	.	2.45018	4.76668	3.11136	106
ChrVIII_A_nidulans_FGSC_A4	2629811	2630311	An_ecoA_20h_HA_1_withCtrl_peak_1338	46	.	2.60785	6.47433	4.6278	259
ChrVIII_A_nidulans_FGSC_A4	2632603	2633835	An_ecoA_20h_HA_1_withCtrl_peak_1339	111	.	3.52715	13.6094	11.1179	989
ChrVIII_A_nidulans_FGSC_A4	2671438	2671784	An_ecoA_20h_HA_1_withCtrl_peak_1340	102	.	3.91856	12.6902	10.2769	131
ChrVIII_A_nidulans_FGSC_A4	2674504	2674897	An_ecoA_20h_HA_1_withCtrl_peak_1341	73	.	3.42716	9.44327	7.31169	177
ChrVIII_A_nidulans_FGSC_A4	2710972	2711336	An_ecoA_20h_HA_1_withCtrl_peak_1342	179	.	5.39015	20.9724	17.9142	174
ChrVIII_A_nidulans_FGSC_A4	2712065	2714313	An_ecoA_20h_HA_1_withCtrl_peak_1343	221	.	4.61966	25.57	22.1967	306
ChrVIII_A_nidulans_FGSC_A4	2714720	2715044	An_ecoA_20h_HA_1_withCtrl_peak_1344	35	.	2.53324	5.31391	3.59376	71
ChrVIII_A_nidulans_FGSC_A4	2715616	2717316	An_ecoA_20h_HA_1_withCtrl_peak_1345	182	.	4.31134	21.3642	18.2767	588
ChrVIII_A_nidulans_FGSC_A4	2719352	2720067	An_ecoA_20h_HA_1_withCtrl_peak_1346	41	.	2.48289	5.98919	4.19354	621
ChrVIII_A_nidulans_FGSC_A4	2730560	2730794	An_ecoA_20h_HA_1_withCtrl_peak_1347	82	.	3.901	10.4612	8.23744	167
ChrVIII_A_nidulans_FGSC_A4	2759886	2760088	An_ecoA_20h_HA_1_withCtrl_peak_1348	19	.	1.98737	3.38033	1.9078	196
ChrVIII_A_nidulans_FGSC_A4	2763998	2764253	An_ecoA_20h_HA_1_withCtrl_peak_1349	66	.	3.47801	8.67632	6.60967	162
ChrVIII_A_nidulans_FGSC_A4	2780841	2781052	An_ecoA_20h_HA_1_withCtrl_peak_1350	35	.	2.56439	5.26705	3.5537	137
ChrVIII_A_nidulans_FGSC_A4	2781393	2781800	An_ecoA_20h_HA_1_withCtrl_peak_1351	76	.	3.47677	9.84644	7.67506	305
ChrVIII_A_nidulans_FGSC_A4	2785937	2786406	An_ecoA_20h_HA_1_withCtrl_peak_1352	55	.	2.99814	7.55182	5.59708	357
ChrVIII_A_nidulans_FGSC_A4	2800353	2800865	An_ecoA_20h_HA_1_withCtrl_peak_1353	58	.	3.27018	7.82034	5.84134	403
ChrVIII_A_nidulans_FGSC_A4	2802416	2804224	An_ecoA_20h_HA_1_withCtrl_peak_1354	148	.	4.22718	17.6516	14.8479	208
ChrVIII_A_nidulans_FGSC_A4	2806019	2806780	An_ecoA_20h_HA_1_withCtrl_peak_1355	134	.	3.8949	16.1176	13.4252	211
ChrVIII_A_nidulans_FGSC_A4	2810952	2811279	An_ecoA_20h_HA_1_withCtrl_peak_1356	56	.	3.1191	7.55934	5.60181	283
ChrVIII_A_nidulans_FGSC_A4	2816351	2816805	An_ecoA_20h_HA_1_withCtrl_peak_1357	46	.	2.52707	6.45055	4.60809	260
ChrVIII_A_nidulans_FGSC_A4	2816933	2817519	An_ecoA_20h_HA_1_withCtrl_peak_1358	75	.	3.01278	9.71957	7.56041	182
ChrVIII_A_nidulans_FGSC_A4	2817806	2818072	An_ecoA_20h_HA_1_withCtrl_peak_1359	32	.	2.22521	4.96359	3.28536	110
ChrVIII_A_nidulans_FGSC_A4	2835750	2835973	An_ecoA_20h_HA_1_withCtrl_peak_1360	58	.	3.07727	7.82263	5.84134	113
ChrVIII_A_nidulans_FGSC_A4	2848225	2848508	An_ecoA_20h_HA_1_withCtrl_peak_1361	55	.	2.66839	7.50016	5.55075	156
ChrVIII_A_nidulans_FGSC_A4	2849571	2849923	An_ecoA_20h_HA_1_withCtrl_peak_1362	50	.	2.91834	6.90826	5.01651	166
ChrVIII_A_nidulans_FGSC_A4	2853221	2853482	An_ecoA_20h_HA_1_withCtrl_peak_1363	108	.	3.8059	13.3269	10.858	114
ChrVIII_A_nidulans_FGSC_A4	2864653	2865125	An_ecoA_20h_HA_1_withCtrl_peak_1364	130	.	3.97852	15.6796	13.0206	220
ChrVIII_A_nidulans_FGSC_A4	2877668	2878505	An_ecoA_20h_HA_1_withCtrl_peak_1365	110	.	3.41577	13.5344	11.0488	563
ChrVIII_A_nidulans_FGSC_A4	2881261	2882139	An_ecoA_20h_HA_1_withCtrl_peak_1366	51	.	3.07245	7.01341	5.11147	76
ChrVIII_A_nidulans_FGSC_A4	2909978	2910605	An_ecoA_20h_HA_1_withCtrl_peak_1367	82	.	3.19396	10.5203	8.29192	448
ChrVIII_A_nidulans_FGSC_A4	2911242	2911593	An_ecoA_20h_HA_1_withCtrl_peak_1368	76	.	3.39789	9.79926	7.63092	165
ChrVIII_A_nidulans_FGSC_A4	2912224	2912480	An_ecoA_20h_HA_1_withCtrl_peak_1369	46	.	2.75643	6.5368	4.68119	117
ChrVIII_A_nidulans_FGSC_A4	2912571	2912877	An_ecoA_20h_HA_1_withCtrl_peak_1370	19	.	2.16585	3.44074	1.95943	10
ChrVIII_A_nidulans_FGSC_A4	2920360	2920945	An_ecoA_20h_HA_1_withCtrl_peak_1371	73	.	3.13361	9.44093	7.31047	328
ChrVIII_A_nidulans_FGSC_A4	2942417	2942804	An_ecoA_20h_HA_1_withCtrl_peak_1372	182	.	5.48072	21.296	18.217	196
ChrVIII_A_nidulans_FGSC_A4	2942943	2945377	An_ecoA_20h_HA_1_withCtrl_peak_1373	226	.	4.69947	26.018	22.616	1499
ChrVIII_A_nidulans_FGSC_A4	2945491	2945785	An_ecoA_20h_HA_1_withCtrl_peak_1374	122	.	3.98483	14.8746	12.2772	140
ChrVIII_A_nidulans_FGSC_A4	2946020	2946246	An_ecoA_20h_HA_1_withCtrl_peak_1375	37	.	2.57193	5.44022	3.70721	170
ChrVIII_A_nidulans_FGSC_A4	2966595	2966843	An_ecoA_20h_HA_1_withCtrl_peak_1376	59	.	3.31146	7.94524	5.94847	96
ChrVIII_A_nidulans_FGSC_A4	2967399	2968261	An_ecoA_20h_HA_1_withCtrl_peak_1377	117	.	3.98954	14.3383	11.7847	524
ChrVIII_A_nidulans_FGSC_A4	2993977	2994309	An_ecoA_20h_HA_1_withCtrl_peak_1378	22	.	2.29368	3.79371	2.26247	177
ChrVIII_A_nidulans_FGSC_A4	2996822	2997152	An_ecoA_20h_HA_1_withCtrl_peak_1379	110	.	4.24331	13.5524	11.0659	130
ChrVIII_A_nidulans_FGSC_A4	2998766	2999307	An_ecoA_20h_HA_1_withCtrl_peak_1380	230	.	5.04045	26.4523	23.02	223
ChrVIII_A_nidulans_FGSC_A4	3090270	3090541	An_ecoA_20h_HA_1_withCtrl_peak_1381	61	.	2.90101	8.1243	6.11039	140
ChrVIII_A_nidulans_FGSC_A4	3091000	3091911	An_ecoA_20h_HA_1_withCtrl_peak_1382	51	.	2.77053	7.09312	5.18005	517
ChrVIII_A_nidulans_FGSC_A4	3092041	3092797	An_ecoA_20h_HA_1_withCtrl_peak_1383	126	.	4.14165	15.2331	12.61	172
ChrVIII_A_nidulans_FGSC_A4	3093263	3093597	An_ecoA_20h_HA_1_withCtrl_peak_1384	105	.	4.33412	12.9469	10.5122	188
ChrVIII_A_nidulans_FGSC_A4	3100444	3100803	An_ecoA_20h_HA_1_withCtrl_peak_1385	68	.	3.28242	8.94507	6.8548	171
ChrVIII_A_nidulans_FGSC_A4	3109455	3109711	An_ecoA_20h_HA_1_withCtrl_peak_1386	33	.	2.49845	5.05788	3.36769	189
ChrVIII_A_nidulans_FGSC_A4	3110863	3111181	An_ecoA_20h_HA_1_withCtrl_peak_1387	41	.	2.83611	5.93345	4.14425	270
ChrVIII_A_nidulans_FGSC_A4	3121530	3121921	An_ecoA_20h_HA_1_withCtrl_peak_1388	71	.	3.315	9.27868	7.15954	225
ChrVIII_A_nidulans_FGSC_A4	3137422	3137800	An_ecoA_20h_HA_1_withCtrl_peak_1389	38	.	2.56633	5.57077	3.82155	190
ChrVIII_A_nidulans_FGSC_A4	3152150	3152468	An_ecoA_20h_HA_1_withCtrl_peak_1390	22	.	2.29368	3.79371	2.26247	147
ChrVIII_A_nidulans_FGSC_A4	3152649	3153396	An_ecoA_20h_HA_1_withCtrl_peak_1391	257	.	5.55335	29.3463	25.7296	276
ChrVIII_A_nidulans_FGSC_A4	3187879	3188316	An_ecoA_20h_HA_1_withCtrl_peak_1392	116	.	3.60064	14.2019	11.6593	158
ChrVIII_A_nidulans_FGSC_A4	3194796	3195421	An_ecoA_20h_HA_1_withCtrl_peak_1393	148	.	4.87388	17.6799	14.8741	136
ChrVIII_A_nidulans_FGSC_A4	3260203	3260456	An_ecoA_20h_HA_1_withCtrl_peak_1394	37	.	2.69359	5.50982	3.7683	147
ChrVIII_A_nidulans_FGSC_A4	3377924	3378198	An_ecoA_20h_HA_1_withCtrl_peak_1395	46	.	2.79826	6.50954	4.65758	85
ChrVIII_A_nidulans_FGSC_A4	3383687	3383887	An_ecoA_20h_HA_1_withCtrl_peak_1396	33	.	2.52856	5.00863	3.32428	92
ChrVIII_A_nidulans_FGSC_A4	3401165	3401437	An_ecoA_20h_HA_1_withCtrl_peak_1397	79	.	3.90151	10.1925	7.99287	183
ChrVIII_A_nidulans_FGSC_A4	3427778	3428023	An_ecoA_20h_HA_1_withCtrl_peak_1398	29	.	2.39851	4.60584	2.97138	127
ChrVIII_A_nidulans_FGSC_A4	3447620	3448474	An_ecoA_20h_HA_1_withCtrl_peak_1399	86	.	3.78457	10.8898	8.62614	245
ChrVIII_A_nidulans_FGSC_A4	3466721	3466954	An_ecoA_20h_HA_1_withCtrl_peak_1400	43	.	2.609	6.17286	4.36036	69
ChrVIII_A_nidulans_FGSC_A4	3503362	3503739	An_ecoA_20h_HA_1_withCtrl_peak_1401	53	.	3.09647	7.28645	5.35749	150
ChrVIII_A_nidulans_FGSC_A4	3506128	3506411	An_ecoA_20h_HA_1_withCtrl_peak_1402	57	.	3.15528	7.67462	5.70412	104
ChrVIII_A_nidulans_FGSC_A4	3508691	3509290	An_ecoA_20h_HA_1_withCtrl_peak_1403	34	.	2.47128	5.11026	3.41438	135
ChrVIII_A_nidulans_FGSC_A4	3524901	3525271	An_ecoA_20h_HA_1_withCtrl_peak_1404	69	.	3.44255	9.03198	6.9353	252
ChrVIII_A_nidulans_FGSC_A4	3526782	3527050	An_ecoA_20h_HA_1_withCtrl_peak_1405	34	.	2.5376	5.1823	3.47944	140
ChrVIII_A_nidulans_FGSC_A4	3532451	3532701	An_ecoA_20h_HA_1_withCtrl_peak_1406	24	.	2.42201	4.00904	2.44954	182
ChrVIII_A_nidulans_FGSC_A4	3557074	3557566	An_ecoA_20h_HA_1_withCtrl_peak_1407	34	.	2.10836	5.18841	3.48391	350
ChrVIII_A_nidulans_FGSC_A4	3589556	3589914	An_ecoA_20h_HA_1_withCtrl_peak_1408	106	.	3.89729	13.1533	10.6997	174
ChrVIII_A_nidulans_FGSC_A4	3609827	3610361	An_ecoA_20h_HA_1_withCtrl_peak_1409	49	.	2.7834	6.80064	4.91829	353
ChrVIII_A_nidulans_FGSC_A4	3612203	3612476	An_ecoA_20h_HA_1_withCtrl_peak_1410	87	.	3.90007	10.999	8.72847	109
ChrVIII_A_nidulans_FGSC_A4	3614740	3615144	An_ecoA_20h_HA_1_withCtrl_peak_1411	48	.	2.70808	6.69442	4.82592	250
ChrVIII_A_nidulans_FGSC_A4	3615287	3616350	An_ecoA_20h_HA_1_withCtrl_peak_1412	71	.	2.90299	9.22328	7.10815	898
ChrVIII_A_nidulans_FGSC_A4	3629051	3629330	An_ecoA_20h_HA_1_withCtrl_peak_1413	44	.	2.8156	6.22026	4.40011	88
ChrVIII_A_nidulans_FGSC_A4	3630331	3631608	An_ecoA_20h_HA_1_withCtrl_peak_1414	312	.	5.07734	35.243	31.237	684
ChrVIII_A_nidulans_FGSC_A4	3632392	3632655	An_ecoA_20h_HA_1_withCtrl_peak_1415	44	.	2.76954	6.24402	4.42094	115
ChrVIII_A_nidulans_FGSC_A4	3633515	3633972	An_ecoA_20h_HA_1_withCtrl_peak_1416	137	.	4.02414	16.4426	13.728	337
ChrVIII_A_nidulans_FGSC_A4	3634189	3634649	An_ecoA_20h_HA_1_withCtrl_peak_1417	191	.	4.6902	22.3207	19.165	158
ChrVIII_A_nidulans_FGSC_A4	3640635	3641017	An_ecoA_20h_HA_1_withCtrl_peak_1418	24	.	2.36343	3.98419	2.42843	349
ChrVIII_A_nidulans_FGSC_A4	3644045	3644552	An_ecoA_20h_HA_1_withCtrl_peak_1419	104	.	3.64177	12.9032	10.4707	311
ChrVIII_A_nidulans_FGSC_A4	3648546	3648932	An_ecoA_20h_HA_1_withCtrl_peak_1420	40	.	2.65732	5.87461	4.09184	227
ChrVIII_A_nidulans_FGSC_A4	3649495	3650051	An_ecoA_20h_HA_1_withCtrl_peak_1421	65	.	3.13663	8.63633	6.57724	209
ChrVIII_A_nidulans_FGSC_A4	3650307	3650569	An_ecoA_20h_HA_1_withCtrl_peak_1422	43	.	2.8	6.17112	4.35876	176
ChrVIII_A_nidulans_FGSC_A4	3653121	3653373	An_ecoA_20h_HA_1_withCtrl_peak_1423	70	.	3.23168	9.19376	7.08176	138
ChrVIII_A_nidulans_FGSC_A4	3671730	3672032	An_ecoA_20h_HA_1_withCtrl_peak_1424	69	.	3.53444	9.08633	6.98681	110
ChrVIII_A_nidulans_FGSC_A4	3679755	3680187	An_ecoA_20h_HA_1_withCtrl_peak_1425	48	.	3.04693	6.74021	4.86755	165
ChrVIII_A_nidulans_FGSC_A4	3683909	3684141	An_ecoA_20h_HA_1_withCtrl_peak_1426	23	.	2.34914	3.9453	2.39475	177
ChrVIII_A_nidulans_FGSC_A4	3691845	3692107	An_ecoA_20h_HA_1_withCtrl_peak_1427	28	.	2.33838	4.41734	2.8051	142
ChrVIII_A_nidulans_FGSC_A4	3694229	3694482	An_ecoA_20h_HA_1_withCtrl_peak_1428	44	.	2.69062	6.30741	4.47694	112
ChrVIII_A_nidulans_FGSC_A4	3731802	3732384	An_ecoA_20h_HA_1_withCtrl_peak_1429	51	.	2.94998	7.01218	5.11116	473
ChrVIII_A_nidulans_FGSC_A4	3737931	3738160	An_ecoA_20h_HA_1_withCtrl_peak_1430	35	.	2.65339	5.23119	3.5211	171
ChrVIII_A_nidulans_FGSC_A4	3772813	3773237	An_ecoA_20h_HA_1_withCtrl_peak_1431	28	.	2.3195	4.4812	2.86195	74
ChrVIII_A_nidulans_FGSC_A4	3778221	3778556	An_ecoA_20h_HA_1_withCtrl_peak_1432	27	.	2.45178	4.36029	2.7551	120
ChrVIII_A_nidulans_FGSC_A4	3782022	3782663	An_ecoA_20h_HA_1_withCtrl_peak_1433	136	.	4.26788	16.3346	13.626	452
ChrVIII_A_nidulans_FGSC_A4	3784821	3785047	An_ecoA_20h_HA_1_withCtrl_peak_1434	29	.	2.4232	4.54868	2.91972	131
ChrVIII_A_nidulans_FGSC_A4	3804632	3805083	An_ecoA_20h_HA_1_withCtrl_peak_1435	39	.	2.75242	5.68569	3.92418	160
ChrVIII_A_nidulans_FGSC_A4	3805217	3805417	An_ecoA_20h_HA_1_withCtrl_peak_1436	18	.	2.04116	3.27982	1.82377	150
ChrVIII_A_nidulans_FGSC_A4	3815302	3815534	An_ecoA_20h_HA_1_withCtrl_peak_1437	31	.	2.46182	4.80277	3.14282	57
ChrVIII_A_nidulans_FGSC_A4	3829881	3830081	An_ecoA_20h_HA_1_withCtrl_peak_1438	76	.	3.47677	9.84644	7.67506	108
ChrVIII_A_nidulans_FGSC_A4	3844072	3844428	An_ecoA_20h_HA_1_withCtrl_peak_1439	34	.	2.7307	5.12537	3.42883	315
ChrVIII_A_nidulans_FGSC_A4	3846731	3847561	An_ecoA_20h_HA_1_withCtrl_peak_1440	48	.	2.9239	6.7424	4.86799	160
ChrVIII_A_nidulans_FGSC_A4	3856907	3857175	An_ecoA_20h_HA_1_withCtrl_peak_1441	45	.	2.81411	6.38907	4.5517	123
ChrVIII_A_nidulans_FGSC_A4	3869900	3870118	An_ecoA_20h_HA_1_withCtrl_peak_1442	18	.	1.98926	3.29871	1.83728	91
ChrVIII_A_nidulans_FGSC_A4	3871512	3871746	An_ecoA_20h_HA_1_withCtrl_peak_1443	24	.	2.10334	3.96881	2.41616	180
ChrVIII_A_nidulans_FGSC_A4	3871986	3872640	An_ecoA_20h_HA_1_withCtrl_peak_1444	115	.	3.9332	14.1108	11.5765	253
ChrVIII_A_nidulans_FGSC_A4	3876959	3877873	An_ecoA_20h_HA_1_withCtrl_peak_1445	50	.	2.67811	6.90324	5.01188	720
ChrVIII_A_nidulans_FGSC_A4	3880242	3880741	An_ecoA_20h_HA_1_withCtrl_peak_1446	145	.	4.3496	17.2794	14.5034	166
ChrVIII_A_nidulans_FGSC_A4	3896169	3896989	An_ecoA_20h_HA_1_withCtrl_peak_1447	239	.	5.24666	27.4793	23.9803	593
ChrVIII_A_nidulans_FGSC_A4	3914384	3914720	An_ecoA_20h_HA_1_withCtrl_peak_1448	45	.	2.65656	6.34562	4.51162	164
ChrVIII_A_nidulans_FGSC_A4	3948302	3948758	An_ecoA_20h_HA_1_withCtrl_peak_1449	37	.	2.43465	5.52972	3.78455	369
ChrVIII_A_nidulans_FGSC_A4	3951417	3951692	An_ecoA_20h_HA_1_withCtrl_peak_1450	35	.	2.78474	5.27033	3.55653	99
ChrVIII_A_nidulans_FGSC_A4	3975379	3976418	An_ecoA_20h_HA_1_withCtrl_peak_1451	169	.	4.26198	19.9043	16.9253	563
ChrVIII_A_nidulans_FGSC_A4	3983445	3983837	An_ecoA_20h_HA_1_withCtrl_peak_1452	38	.	2.7857	5.61394	3.86156	303
ChrVIII_A_nidulans_FGSC_A4	3988093	3988344	An_ecoA_20h_HA_1_withCtrl_peak_1453	43	.	2.92506	6.19352	4.37787	116
ChrVIII_A_nidulans_FGSC_A4	4003692	4004483	An_ecoA_20h_HA_1_withCtrl_peak_1454	137	.	4.23921	16.5148	13.7938	483
ChrVIII_A_nidulans_FGSC_A4	4005398	4005933	An_ecoA_20h_HA_1_withCtrl_peak_1455	71	.	3.29795	9.21803	7.10331	387
ChrVIII_A_nidulans_FGSC_A4	4010919	4011210	An_ecoA_20h_HA_1_withCtrl_peak_1456	38	.	2.56633	5.57077	3.82155	113
ChrVIII_A_nidulans_FGSC_A4	4017811	4018347	An_ecoA_20h_HA_1_withCtrl_peak_1457	80	.	3.59368	10.2483	8.04472	153
ChrVIII_A_nidulans_FGSC_A4	4018501	4018870	An_ecoA_20h_HA_1_withCtrl_peak_1458	75	.	3.32673	9.76348	7.5989	179
ChrVIII_A_nidulans_FGSC_A4	4022832	4023080	An_ecoA_20h_HA_1_withCtrl_peak_1459	30	.	2.19495	4.73155	3.08159	168
ChrVIII_A_nidulans_FGSC_A4	4025398	4025920	An_ecoA_20h_HA_1_withCtrl_peak_1460	47	.	2.52416	6.58265	4.72326	164
ChrVIII_A_nidulans_FGSC_A4	4032710	4032979	An_ecoA_20h_HA_1_withCtrl_peak_1461	46	.	3.02172	6.47244	4.62632	121
ChrVIII_A_nidulans_FGSC_A4	4033959	4034417	An_ecoA_20h_HA_1_withCtrl_peak_1462	86	.	3.70258	10.8707	8.60965	131
ChrVIII_A_nidulans_FGSC_A4	4035732	4037531	An_ecoA_20h_HA_1_withCtrl_peak_1463	193	.	5.13266	22.5675	19.3938	1188
ChrVIII_A_nidulans_FGSC_A4	4040479	4040702	An_ecoA_20h_HA_1_withCtrl_peak_1464	20	.	2.15409	3.51396	2.02305	69
ChrVIII_A_nidulans_FGSC_A4	4052334	4053044	An_ecoA_20h_HA_1_withCtrl_peak_1465	117	.	4.38386	14.3361	11.7845	418
ChrVIII_A_nidulans_FGSC_A4	4053465	4053898	An_ecoA_20h_HA_1_withCtrl_peak_1466	53	.	3.01538	7.22539	5.30385	339
ChrVIII_A_nidulans_FGSC_A4	4054085	4054808	An_ecoA_20h_HA_1_withCtrl_peak_1467	72	.	3.33223	9.3398	7.21695	322
ChrVIII_A_nidulans_FGSC_A4	4054943	4057499	An_ecoA_20h_HA_1_withCtrl_peak_1468	228	.	5.22181	26.252	22.8328	225
ChrVIII_A_nidulans_FGSC_A4	4058087	4058510	An_ecoA_20h_HA_1_withCtrl_peak_1469	65	.	3.32854	8.66155	6.59759	158
ChrVIII_A_nidulans_FGSC_A4	4058720	4060791	An_ecoA_20h_HA_1_withCtrl_peak_1470	145	.	4.79005	17.3801	14.5992	1626
ChrVIII_A_nidulans_FGSC_A4	4063350	4064012	An_ecoA_20h_HA_1_withCtrl_peak_1471	164	.	4.62145	19.3778	16.441	497
ChrVIII_A_nidulans_FGSC_A4	4064110	4064734	An_ecoA_20h_HA_1_withCtrl_peak_1472	80	.	3.66772	10.248	8.04461	177
ChrVIII_A_nidulans_FGSC_A4	4065121	4066175	An_ecoA_20h_HA_1_withCtrl_peak_1473	338	.	5.77363	38.0569	33.8593	634
ChrVIII_A_nidulans_FGSC_A4	4066326	4067473	An_ecoA_20h_HA_1_withCtrl_peak_1474	63	.	3.01076	8.36485	6.33077	196
ChrVIII_A_nidulans_FGSC_A4	4067767	4068004	An_ecoA_20h_HA_1_withCtrl_peak_1475	33	.	2.64317	5.04479	3.35773	169
ChrVIII_A_nidulans_FGSC_A4	4076583	4076820	An_ecoA_20h_HA_1_withCtrl_peak_1476	28	.	2.3195	4.4812	2.86195	68
ChrVIII_A_nidulans_FGSC_A4	4078501	4079242	An_ecoA_20h_HA_1_withCtrl_peak_1477	85	.	3.37658	10.8527	8.59288	397
ChrVIII_A_nidulans_FGSC_A4	4084779	4086436	An_ecoA_20h_HA_1_withCtrl_peak_1478	98	.	3.44146	12.2732	9.89388	544
ChrVIII_A_nidulans_FGSC_A4	4086610	4086836	An_ecoA_20h_HA_1_withCtrl_peak_1479	31	.	2.18609	4.80522	3.14505	42
ChrVIII_A_nidulans_FGSC_A4	4087097	4087739	An_ecoA_20h_HA_1_withCtrl_peak_1480	70	.	3.17158	9.17848	7.0694	488
ChrVIII_A_nidulans_FGSC_A4	4087926	4088286	An_ecoA_20h_HA_1_withCtrl_peak_1481	78	.	3.46926	10.0546	7.86437	188
ChrVIII_A_nidulans_FGSC_A4	4092611	4093032	An_ecoA_20h_HA_1_withCtrl_peak_1482	106	.	3.57727	13.1159	10.6657	280
ChrVIII_A_nidulans_FGSC_A4	4107716	4108042	An_ecoA_20h_HA_1_withCtrl_peak_1483	35	.	2.53324	5.31391	3.59376	170
ChrVIII_A_nidulans_FGSC_A4	4108182	4108503	An_ecoA_20h_HA_1_withCtrl_peak_1484	32	.	2.30535	4.9217	3.24744	245
ChrVIII_A_nidulans_FGSC_A4	4108738	4109097	An_ecoA_20h_HA_1_withCtrl_peak_1485	105	.	3.71918	12.9735	10.5348	169
ChrVIII_A_nidulans_FGSC_A4	4110624	4111028	An_ecoA_20h_HA_1_withCtrl_peak_1486	132	.	4.67005	15.9563	13.2757	140
ChrVIII_A_nidulans_FGSC_A4	4111236	4111626	An_ecoA_20h_HA_1_withCtrl_peak_1487	151	.	4.76689	17.9701	15.1439	205
ChrVIII_A_nidulans_FGSC_A4	4172827	4173041	An_ecoA_20h_HA_1_withCtrl_peak_1488	24	.	2.22672	4.06379	2.49694	86
ChrVIII_A_nidulans_FGSC_A4	4174934	4175392	An_ecoA_20h_HA_1_withCtrl_peak_1489	63	.	3.01076	8.36485	6.33077	344
ChrVIII_A_nidulans_FGSC_A4	4184666	4185476	An_ecoA_20h_HA_1_withCtrl_peak_1490	157	.	5.04609	18.6416	15.7646	559
ChrVIII_A_nidulans_FGSC_A4	4203004	4203406	An_ecoA_20h_HA_1_withCtrl_peak_1491	96	.	3.54974	12.0282	9.66998	278
ChrVIII_A_nidulans_FGSC_A4	4207172	4207768	An_ecoA_20h_HA_1_withCtrl_peak_1492	76	.	3.7609	9.77552	7.61018	294
ChrVIII_A_nidulans_FGSC_A4	4214387	4215105	An_ecoA_20h_HA_1_withCtrl_peak_1493	300	.	6.09784	33.9831	30.0616	348
ChrVIII_A_nidulans_FGSC_A4	4216463	4217440	An_ecoA_20h_HA_1_withCtrl_peak_1494	220	.	5.55364	25.4492	22.086	226
ChrVIII_A_nidulans_FGSC_A4	4225363	4225587	An_ecoA_20h_HA_1_withCtrl_peak_1495	36	.	2.64321	5.35802	3.63463	38
ChrVIII_A_nidulans_FGSC_A4	4235661	4235947	An_ecoA_20h_HA_1_withCtrl_peak_1496	32	.	2.64229	4.88593	3.21696	172
ChrVIII_A_nidulans_FGSC_A4	4252776	4253000	An_ecoA_20h_HA_1_withCtrl_peak_1497	35	.	2.53324	5.31391	3.59376	111
ChrVIII_A_nidulans_FGSC_A4	4253448	4253882	An_ecoA_20h_HA_1_withCtrl_peak_1498	65	.	3.13663	8.63633	6.57724	170
ChrVIII_A_nidulans_FGSC_A4	4274184	4274434	An_ecoA_20h_HA_1_withCtrl_peak_1499	104	.	3.83953	12.9311	10.497	129
ChrVIII_A_nidulans_FGSC_A4	4275334	4275820	An_ecoA_20h_HA_1_withCtrl_peak_1500	93	.	3.47238	11.7073	9.37401	211
ChrVIII_A_nidulans_FGSC_A4	4277318	4277618	An_ecoA_20h_HA_1_withCtrl_peak_1501	84	.	3.5713	10.6581	8.41715	167
ChrVIII_A_nidulans_FGSC_A4	4287226	4287810	An_ecoA_20h_HA_1_withCtrl_peak_1502	49	.	2.90277	6.85696	4.97005	478
ChrVIII_A_nidulans_FGSC_A4	4310967	4311220	An_ecoA_20h_HA_1_withCtrl_peak_1503	64	.	3.41256	8.47698	6.42961	86
ChrVIII_A_nidulans_FGSC_A4	4340252	4341874	An_ecoA_20h_HA_1_withCtrl_peak_1504	162	.	4.639	19.1248	16.208	585
ChrVIII_A_nidulans_FGSC_A4	4342298	4342558	An_ecoA_20h_HA_1_withCtrl_peak_1505	22	.	2.01932	3.76075	2.2333	118
ChrVIII_A_nidulans_FGSC_A4	4342818	4343457	An_ecoA_20h_HA_1_withCtrl_peak_1506	84	.	3.39592	10.7033	8.45905	133
ChrVIII_A_nidulans_FGSC_A4	4345040	4346480	An_ecoA_20h_HA_1_withCtrl_peak_1507	244	.	5.35623	28.0137	24.4853	813
ChrVIII_A_nidulans_FGSC_A4	4351300	4351798	An_ecoA_20h_HA_1_withCtrl_peak_1508	46	.	2.84463	6.48786	4.63812	344
ChrVIII_A_nidulans_FGSC_A4	4353141	4353787	An_ecoA_20h_HA_1_withCtrl_peak_1509	63	.	3.24877	8.39863	6.35813	506
ChrVIII_A_nidulans_FGSC_A4	4360118	4360456	An_ecoA_20h_HA_1_withCtrl_peak_1510	47	.	3.15994	6.65872	4.79298	112
ChrVIII_A_nidulans_FGSC_A4	4366695	4368033	An_ecoA_20h_HA_1_withCtrl_peak_1511	115	.	3.43175	14.0756	11.5438	312
ChrVIII_A_nidulans_FGSC_A4	4379379	4379679	An_ecoA_20h_HA_1_withCtrl_peak_1512	52	.	3.2079	7.20934	5.28838	81
ChrVIII_A_nidulans_FGSC_A4	4380142	4380400	An_ecoA_20h_HA_1_withCtrl_peak_1513	26	.	2.202	4.20654	2.62204	130
ChrVIII_A_nidulans_FGSC_A4	4388535	4389134	An_ecoA_20h_HA_1_withCtrl_peak_1514	109	.	3.65197	13.4465	10.9687	283
ChrVIII_A_nidulans_FGSC_A4	4392551	4392862	An_ecoA_20h_HA_1_withCtrl_peak_1515	18	.	1.94736	3.32909	1.86563	111
ChrVIII_A_nidulans_FGSC_A4	4395495	4395695	An_ecoA_20h_HA_1_withCtrl_peak_1516	34	.	2.47128	5.11026	3.41438	128
ChrVIII_A_nidulans_FGSC_A4	4419348	4419638	An_ecoA_20h_HA_1_withCtrl_peak_1517	88	.	3.32735	11.0954	8.8152	198
ChrVIII_A_nidulans_FGSC_A4	4451008	4451771	An_ecoA_20h_HA_1_withCtrl_peak_1518	264	.	6.19615	30.1608	26.4904	576
ChrVIII_A_nidulans_FGSC_A4	4490960	4491335	An_ecoA_20h_HA_1_withCtrl_peak_1519	48	.	2.5966	6.73411	4.86373	301
ChrVIII_A_nidulans_FGSC_A4	4491453	4492059	An_ecoA_20h_HA_1_withCtrl_peak_1520	38	.	2.39676	5.64999	3.89349	282
ChrVIII_A_nidulans_FGSC_A4	4495059	4495379	An_ecoA_20h_HA_1_withCtrl_peak_1521	69	.	3.53444	9.08633	6.98681	115
ChrVIII_A_nidulans_FGSC_A4	4509874	4510112	An_ecoA_20h_HA_1_withCtrl_peak_1522	30	.	2.52305	4.70285	3.05648	178
ChrVIII_A_nidulans_FGSC_A4	4518866	4519148	An_ecoA_20h_HA_1_withCtrl_peak_1523	40	.	2.99719	5.82983	4.05166	126
ChrVIII_A_nidulans_FGSC_A4	4531112	4531423	An_ecoA_20h_HA_1_withCtrl_peak_1524	97	.	3.89853	12.0757	9.71483	134
ChrVIII_A_nidulans_FGSC_A4	4556242	4556509	An_ecoA_20h_HA_1_withCtrl_peak_1525	22	.	2.31567	3.73098	2.21137	92
ChrVIII_A_nidulans_FGSC_A4	4562433	4562657	An_ecoA_20h_HA_1_withCtrl_peak_1526	29	.	2.4232	4.54868	2.91972	53
ChrVIII_A_nidulans_FGSC_A4	4620933	4621936	An_ecoA_20h_HA_1_withCtrl_peak_1527	225	.	5.66731	25.918	22.5249	682
ChrVIII_A_nidulans_FGSC_A4	4624028	4624397	An_ecoA_20h_HA_1_withCtrl_peak_1528	60	.	3.09807	8.09393	6.08698	178
ChrVIII_A_nidulans_FGSC_A4	4636101	4636833	An_ecoA_20h_HA_1_withCtrl_peak_1529	66	.	3.21454	8.70766	6.63793	605
ChrVIII_A_nidulans_FGSC_A4	4642834	4643046	An_ecoA_20h_HA_1_withCtrl_peak_1530	17	.	1.99357	3.1356	1.70058	179
ChrVIII_A_nidulans_FGSC_A4	4655548	4655941	An_ecoA_20h_HA_1_withCtrl_peak_1531	29	.	2.21474	4.58595	2.95444	227
ChrVIII_A_nidulans_FGSC_A4	4680163	4680424	An_ecoA_20h_HA_1_withCtrl_peak_1532	53	.	3.03219	7.27984	5.3538	132
ChrVIII_A_nidulans_FGSC_A4	4708955	4709337	An_ecoA_20h_HA_1_withCtrl_peak_1533	51	.	3.00771	7.00835	5.10885	67
ChrVIII_A_nidulans_FGSC_A4	4711308	4711587	An_ecoA_20h_HA_1_withCtrl_peak_1534	23	.	2.27414	3.8587	2.31895	169
ChrVIII_A_nidulans_FGSC_A4	4729604	4729912	An_ecoA_20h_HA_1_withCtrl_peak_1535	56	.	2.94653	7.55978	5.60181	129
ChrVIII_A_nidulans_FGSC_A4	4730558	4730845	An_ecoA_20h_HA_1_withCtrl_peak_1536	47	.	2.68395	6.60513	4.74353	142
ChrVIII_A_nidulans_FGSC_A4	4730984	4731554	An_ecoA_20h_HA_1_withCtrl_peak_1537	51	.	2.85148	7.04139	5.13434	258
ChrVIII_A_nidulans_FGSC_A4	4731724	4732553	An_ecoA_20h_HA_1_withCtrl_peak_1538	125	.	3.81717	15.2198	12.5973	498
ChrVIII_A_nidulans_FGSC_A4	4733075	4733441	An_ecoA_20h_HA_1_withCtrl_peak_1539	83	.	3.2462	10.5328	8.30107	157
ChrVIII_A_nidulans_FGSC_A4	4738477	4738820	An_ecoA_20h_HA_1_withCtrl_peak_1540	32	.	2.64229	4.88593	3.21696	150
ChrVIII_A_nidulans_FGSC_A4	4739141	4739631	An_ecoA_20h_HA_1_withCtrl_peak_1541	47	.	2.68395	6.60513	4.74353	394
ChrVIII_A_nidulans_FGSC_A4	4742335	4742735	An_ecoA_20h_HA_1_withCtrl_peak_1542	140	.	4.37227	16.7586	14.0186	226
ChrVIII_A_nidulans_FGSC_A4	4742967	4743253	An_ecoA_20h_HA_1_withCtrl_peak_1543	41	.	2.7245	5.93177	4.14376	166
ChrVIII_A_nidulans_FGSC_A4	4743455	4744691	An_ecoA_20h_HA_1_withCtrl_peak_1544	71	.	3.29795	9.21803	7.10331	1068
ChrVIII_A_nidulans_FGSC_A4	4803280	4803585	An_ecoA_20h_HA_1_withCtrl_peak_1545	86	.	3.44343	10.8905	8.62614	177
ChrVIII_A_nidulans_FGSC_A4	4804936	4805457	An_ecoA_20h_HA_1_withCtrl_peak_1546	118	.	3.81275	14.4088	11.8501	364
ChrVIII_A_nidulans_FGSC_A4	4805796	4806013	An_ecoA_20h_HA_1_withCtrl_peak_1547	29	.	2.30235	4.54668	2.91963	125
ChrVIII_A_nidulans_FGSC_A4	4839703	4839911	An_ecoA_20h_HA_1_withCtrl_peak_1548	81	.	3.7782	10.3478	8.1308	40
ChrVIII_A_nidulans_FGSC_A4	4896805	4897104	An_ecoA_20h_HA_1_withCtrl_peak_1549	66	.	3.42697	8.75132	6.67905	131
ChrVII_A_nidulans_FGSC_A4	82755	83159	An_ecoA_20h_HA_1_withCtrl_peak_1550	85	.	4.0083	10.7826	8.53365	191
ChrVII_A_nidulans_FGSC_A4	83652	84194	An_ecoA_20h_HA_1_withCtrl_peak_1551	155	.	4.20667	18.4447	15.5834	350
ChrVII_A_nidulans_FGSC_A4	102385	103138	An_ecoA_20h_HA_1_withCtrl_peak_1552	137	.	4.15579	16.4547	13.7384	464
ChrVII_A_nidulans_FGSC_A4	104142	104532	An_ecoA_20h_HA_1_withCtrl_peak_1553	48	.	3.04502	6.73458	4.86418	138
ChrVII_A_nidulans_FGSC_A4	106542	107488	An_ecoA_20h_HA_1_withCtrl_peak_1554	200	.	4.89027	23.2666	20.0454	354
ChrVII_A_nidulans_FGSC_A4	107586	108021	An_ecoA_20h_HA_1_withCtrl_peak_1555	33	.	2.64808	5.05866	3.36818	45
ChrVII_A_nidulans_FGSC_A4	119373	119720	An_ecoA_20h_HA_1_withCtrl_peak_1556	108	.	3.8059	13.3269	10.858	154
ChrVII_A_nidulans_FGSC_A4	145596	145970	An_ecoA_20h_HA_1_withCtrl_peak_1557	164	.	4.95176	19.3539	16.4214	188
ChrVII_A_nidulans_FGSC_A4	164043	164293	An_ecoA_20h_HA_1_withCtrl_peak_1558	69	.	3.44052	9.02543	6.92877	119
ChrVII_A_nidulans_FGSC_A4	207189	207931	An_ecoA_20h_HA_1_withCtrl_peak_1559	203	.	5.19568	23.5626	20.3192	191
ChrVII_A_nidulans_FGSC_A4	234314	234716	An_ecoA_20h_HA_1_withCtrl_peak_1560	103	.	3.80197	12.7856	10.3626	182
ChrVII_A_nidulans_FGSC_A4	251040	252023	An_ecoA_20h_HA_1_withCtrl_peak_1561	100	.	3.38019	12.4512	10.0561	372
ChrVII_A_nidulans_FGSC_A4	254556	255537	An_ecoA_20h_HA_1_withCtrl_peak_1562	139	.	4.51333	16.6849	13.9518	404
ChrVII_A_nidulans_FGSC_A4	271755	272113	An_ecoA_20h_HA_1_withCtrl_peak_1563	65	.	3.19801	8.64946	6.58694	158
ChrVII_A_nidulans_FGSC_A4	280146	280356	An_ecoA_20h_HA_1_withCtrl_peak_1564	43	.	2.92506	6.19352	4.37787	112
ChrVII_A_nidulans_FGSC_A4	302423	302855	An_ecoA_20h_HA_1_withCtrl_peak_1565	20	.	2.0779	3.58608	2.08687	187
ChrVII_A_nidulans_FGSC_A4	328093	328607	An_ecoA_20h_HA_1_withCtrl_peak_1566	279	.	4.61864	31.7597	27.9901	268
ChrVII_A_nidulans_FGSC_A4	334192	334615	An_ecoA_20h_HA_1_withCtrl_peak_1567	224	.	5.47402	25.8864	22.4948	224
ChrVII_A_nidulans_FGSC_A4	347666	347874	An_ecoA_20h_HA_1_withCtrl_peak_1568	32	.	2.23568	4.89193	3.22249	89
ChrVII_A_nidulans_FGSC_A4	350933	351266	An_ecoA_20h_HA_1_withCtrl_peak_1569	118	.	4.50946	14.4447	11.8838	145
ChrVII_A_nidulans_FGSC_A4	352554	353025	An_ecoA_20h_HA_1_withCtrl_peak_1570	74	.	3.23205	9.62114	7.47277	325
ChrVII_A_nidulans_FGSC_A4	359232	359477	An_ecoA_20h_HA_1_withCtrl_peak_1571	14	.	2.07191	2.88705	1.49107	177
ChrVII_A_nidulans_FGSC_A4	361757	362079	An_ecoA_20h_HA_1_withCtrl_peak_1572	36	.	2.80581	5.32653	3.60559	147
ChrVII_A_nidulans_FGSC_A4	454780	455026	An_ecoA_20h_HA_1_withCtrl_peak_1573	30	.	2.49073	4.75104	3.09668	50
ChrVII_A_nidulans_FGSC_A4	466472	466931	An_ecoA_20h_HA_1_withCtrl_peak_1574	469	.	8.75501	51.7321	46.927	184
ChrVII_A_nidulans_FGSC_A4	470430	470918	An_ecoA_20h_HA_1_withCtrl_peak_1575	61	.	3.37537	8.13715	6.12212	380
ChrVII_A_nidulans_FGSC_A4	496913	497260	An_ecoA_20h_HA_1_withCtrl_peak_1576	28	.	2.17206	4.42666	2.81388	280
ChrVII_A_nidulans_FGSC_A4	506910	508124	An_ecoA_20h_HA_1_withCtrl_peak_1577	128	.	4.07338	15.5274	12.8809	808
ChrVII_A_nidulans_FGSC_A4	508720	508984	An_ecoA_20h_HA_1_withCtrl_peak_1578	79	.	3.48757	10.1197	7.92432	124
ChrVII_A_nidulans_FGSC_A4	554977	555671	An_ecoA_20h_HA_1_withCtrl_peak_1579	52	.	2.70283	7.16198	5.244	41
ChrVII_A_nidulans_FGSC_A4	564143	564915	An_ecoA_20h_HA_1_withCtrl_peak_1580	174	.	4.44038	20.4755	17.4527	178
ChrVII_A_nidulans_FGSC_A4	565661	565895	An_ecoA_20h_HA_1_withCtrl_peak_1581	41	.	2.73927	5.9788	4.18344	65
ChrVII_A_nidulans_FGSC_A4	566099	566655	An_ecoA_20h_HA_1_withCtrl_peak_1582	66	.	3.3419	8.70527	6.63588	430
ChrVII_A_nidulans_FGSC_A4	596291	596717	An_ecoA_20h_HA_1_withCtrl_peak_1583	23	.	2.39064	3.92739	2.37789	27
ChrVII_A_nidulans_FGSC_A4	712852	713452	An_ecoA_20h_HA_1_withCtrl_peak_1584	102	.	3.89788	12.6144	10.2065	151
ChrVII_A_nidulans_FGSC_A4	713884	714521	An_ecoA_20h_HA_1_withCtrl_peak_1585	73	.	3.2473	9.46573	7.32945	464
ChrVII_A_nidulans_FGSC_A4	715390	715703	An_ecoA_20h_HA_1_withCtrl_peak_1586	46	.	2.79826	6.50954	4.65758	176
ChrVII_A_nidulans_FGSC_A4	719204	719415	An_ecoA_20h_HA_1_withCtrl_peak_1587	27	.	2.35924	4.3554	2.75065	125
ChrVII_A_nidulans_FGSC_A4	721458	722339	An_ecoA_20h_HA_1_withCtrl_peak_1588	116	.	3.89628	14.2312	11.6863	633
ChrVII_A_nidulans_FGSC_A4	740166	742007	An_ecoA_20h_HA_1_withCtrl_peak_1589	70	.	3.11685	9.17106	7.06476	1558
ChrVII_A_nidulans_FGSC_A4	742566	743432	An_ecoA_20h_HA_1_withCtrl_peak_1590	170	.	4.94785	20.038	17.0522	471
ChrVII_A_nidulans_FGSC_A4	752188	753127	An_ecoA_20h_HA_1_withCtrl_peak_1591	159	.	4.29273	18.851	15.9581	621
ChrVII_A_nidulans_FGSC_A4	756900	757196	An_ecoA_20h_HA_1_withCtrl_peak_1592	70	.	3.73591	9.18751	7.07754	133
ChrVII_A_nidulans_FGSC_A4	757304	757536	An_ecoA_20h_HA_1_withCtrl_peak_1593	37	.	2.73457	5.46685	3.73088	111
ChrVII_A_nidulans_FGSC_A4	785247	785790	An_ecoA_20h_HA_1_withCtrl_peak_1594	51	.	3.00771	7.00835	5.10885	361
ChrVII_A_nidulans_FGSC_A4	812023	812727	An_ecoA_20h_HA_1_withCtrl_peak_1595	53	.	3.22922	7.27068	5.34622	140
ChrVII_A_nidulans_FGSC_A4	812894	813176	An_ecoA_20h_HA_1_withCtrl_peak_1596	26	.	2.28118	4.2368	2.64782	11
ChrVII_A_nidulans_FGSC_A4	865398	866595	An_ecoA_20h_HA_1_withCtrl_peak_1597	180	.	4.80369	21.1627	18.0916	314
ChrVII_A_nidulans_FGSC_A4	877766	878046	An_ecoA_20h_HA_1_withCtrl_peak_1598	31	.	2.33763	4.79047	3.13318	85
ChrVII_A_nidulans_FGSC_A4	883516	884068	An_ecoA_20h_HA_1_withCtrl_peak_1599	65	.	3.03027	8.63336	6.57604	150
ChrVII_A_nidulans_FGSC_A4	957848	958573	An_ecoA_20h_HA_1_withCtrl_peak_1600	48	.	2.484	6.69304	4.82471	235
ChrVII_A_nidulans_FGSC_A4	984226	984634	An_ecoA_20h_HA_1_withCtrl_peak_1601	139	.	4.67866	16.6463	13.917	220
ChrVII_A_nidulans_FGSC_A4	984811	985402	An_ecoA_20h_HA_1_withCtrl_peak_1602	99	.	3.89819	12.3451	9.95989	377
ChrVII_A_nidulans_FGSC_A4	985490	987016	An_ecoA_20h_HA_1_withCtrl_peak_1603	243	.	5.04831	27.9184	24.397	1192
ChrVII_A_nidulans_FGSC_A4	987113	988348	An_ecoA_20h_HA_1_withCtrl_peak_1604	276	.	6.1782	31.3698	27.6226	335
ChrVII_A_nidulans_FGSC_A4	990876	991242	An_ecoA_20h_HA_1_withCtrl_peak_1605	49	.	2.57188	6.78259	4.90296	191
ChrVII_A_nidulans_FGSC_A4	991599	991800	An_ecoA_20h_HA_1_withCtrl_peak_1606	59	.	3.31146	7.94524	5.94847	145
ChrVII_A_nidulans_FGSC_A4	991972	992295	An_ecoA_20h_HA_1_withCtrl_peak_1607	45	.	3.0458	6.34591	4.51191	150
ChrVII_A_nidulans_FGSC_A4	1005569	1005925	An_ecoA_20h_HA_1_withCtrl_peak_1608	60	.	3.1607	8.10467	6.09425	174
ChrVII_A_nidulans_FGSC_A4	1012257	1012551	An_ecoA_20h_HA_1_withCtrl_peak_1609	108	.	4.02168	13.3449	10.8748	172
ChrVII_A_nidulans_FGSC_A4	1014964	1015210	An_ecoA_20h_HA_1_withCtrl_peak_1610	60	.	3.04158	8.09155	6.08641	159
ChrVII_A_nidulans_FGSC_A4	1017486	1017715	An_ecoA_20h_HA_1_withCtrl_peak_1611	55	.	3.05534	7.55127	5.59708	152
ChrVII_A_nidulans_FGSC_A4	1026372	1026753	An_ecoA_20h_HA_1_withCtrl_peak_1612	65	.	3.08097	8.63131	6.57566	242
ChrVII_A_nidulans_FGSC_A4	1029349	1029959	An_ecoA_20h_HA_1_withCtrl_peak_1613	39	.	2.66697	5.74765	3.9784	87
ChrVII_A_nidulans_FGSC_A4	1030757	1031562	An_ecoA_20h_HA_1_withCtrl_peak_1614	92	.	3.6977	11.6156	9.29114	156
ChrVII_A_nidulans_FGSC_A4	1032559	1033908	An_ecoA_20h_HA_1_withCtrl_peak_1615	120	.	3.73927	14.6002	12.027	944
ChrVII_A_nidulans_FGSC_A4	1040430	1040724	An_ecoA_20h_HA_1_withCtrl_peak_1616	32	.	2.41228	4.91478	3.24295	108
ChrVII_A_nidulans_FGSC_A4	1051317	1051994	An_ecoA_20h_HA_1_withCtrl_peak_1617	70	.	3.11685	9.17106	7.06476	522
[truncated: 795 more rows]

## Sheet: RpdA
Supplemental Data S19 MACS2 narrowPeak file for RpdA ChIPseq data.
[truncated: 4,165 more rows]

## Sheet: SntB
Supplemental Data S19 MACS2 narrowPeak file for SntB ChIPseq data.
[truncated: 2,915 more rows]
