# Supplementary material for: The KdmB-EcoA-RpdA-SntB chromatin complex binds regulatory genes and coordinates fungal development with mycotoxin synthesis
Source: Nucleic Acids Res. 2022 Sep 12;50(17):9797–813. doi: 10.1093/nar/gkac744 (PMC9508808; doi:10.1093/nar/gkac744)
Supplement: gkac744_Supplemental_Files [file gkac744_supplemental_files.zip › Supplemental Data S20.xlsx]

## Sheet: 20hr
Supplemental Data S20 Genes and their description for each of the fifteen groups with bindings by different number of KERS factors.
Gene name	KdmB	EcoA	RpdA	SntB	Classes	Class description	Gene description
AN12284	1	1	1	1	1	KERS	Protein of unknown function
AN10625	1	1	1	1	1	KERS	Has domain(s) with predicted RNA-DNA hybrid ribonuclease activity, nucleic acid binding activity
AN12279	1	1	1	1	1	KERS	Putative chitinase; glycoside hydrolase family 18 (GH18) protein with a predicted role in chitin hydrolysis
AN5076	1	1	1	1	1	KERS	Has domain(s) with predicted role in cell wall macromolecule catabolic process
AN5075	1	1	1	1	1	KERS	Protein of unknown function
AN5069	1	1	1	1	1	KERS	Ortholog of A. nidulans FGSC A4 : AN2683, A. fumigatus Af293 : Afu5g02860, Afu5g14320, A. niger CBS 513.88 : An09g04830, An14g05730 and A. oryzae RIB40 : AO090102000482, AO090001000197
AN5068	1	1	1	1	1	KERS	Has domain(s) with predicted arylformamidase activity and role in tryptophan catabolic process to kynurenine
AN5055	1	1	1	1	1	KERS	Has domain(s) with predicted aminopeptidase activity, metalloexopeptidase activity and role in cellular process, proteolysis
AN5051	1	1	1	1	1	KERS	Has domain(s) with predicted zinc ion binding activity
AN5050	1	1	1	1	1	KERS	Has domain(s) with predicted transmembrane transporter activity, role in transmembrane transport and integral component of membrane, membrane localization
AN5035	1	1	1	1	1	KERS	Has domain(s) with predicted solute:proton antiporter activity, role in cation transport, transmembrane transport and integral component of membrane localization
AN5028	1	1	1	1	1	KERS	Fatty acid oxygenase that plays a role in oxylipin biosynthesis; responsible for the formation of the psi-factor component psiB-beta; expression reduced after exposure to farnesol
AN11778	1	1	1	1	1	KERS	Putative exoinulinase
AN11776	1	1	1	1	1	KERS	Ortholog(s) have mitochondrial inner membrane, mitochondrial large ribosomal subunit localization
AN5003	1	1	1	1	1	KERS	Ortholog(s) have role in negative regulation by symbiont of host inflammatory response
AN4998	1	1	1	1	1	KERS	Putative Ras GTPase-activating protein; required for normal cell polarity and conidiophore development
AN4991	1	1	1	1	1	KERS	Predicted inositol phosphorylceramide (IPC) synthase with a role in sphingolipid metabolism; mutation confers resistance to aureobasidin A
AN4990	1	1	1	1	1	KERS	Ortholog(s) have ferrous iron transmembrane transporter activity, manganese ion transmembrane transporter activity
AN4989	1	1	1	1	1	KERS	Ortholog of A. fumigatus Af293 : Afu3g09980, A. niger CBS 513.88 : An16g03710, Aspergillus sydowii : Aspsy1_0042878 and Aspergillus terreus NIH2624 : ATET_04521
AN4987	1	1	1	1	1	KERS	Putative protein kinase A (PKA) regulatory subunit
AN4986	1	1	1	1	1	KERS	Has domain(s) with predicted 2-oxoglutarate-dependent dioxygenase activity, L-ascorbic acid binding, iron ion binding, oxidoreductase activity, acting on paired donors, with incorporation or reduction of molecular oxygen activity
AN4985	1	1	1	1	1	KERS	Has domain(s) with predicted DNA-binding transcription factor activity, sequence-specific DNA binding activity and role in regulation of transcription, DNA-templated
AN4984	1	1	1	1	1	KERS	Putative cyclin-dependent protein kinase; locus contains the conserved upstream open reading frame (uORF) AN4984-uORF
AN4976	1	1	1	1	1	KERS	Putative TATA-binding protein; contains a uORF in the upstream leader sequence
AN4973	1	1	1	1	1	KERS	Ortholog of A. fumigatus Af293 : Afu3g10150, A. niger CBS 513.88 : An16g03980, A. oryzae RIB40 : AO090003000550, Aspergillus wentii : Aspwe1_0049197 and Aspergillus sydowii : Aspsy1_0056460
AN4969	1	1	1	1	1	KERS	Putative component of the kinetochore-associated Ndc80 complex
AN10610	1	1	1	1	1	KERS	Ortholog(s) have peroxisome matrix targeting signal-1 binding, peroxisome matrix targeting signal-2 binding, protein binding, bridging activity
AN4956	1	1	1	1	1	KERS	Large subunit of acetolactate synthase involved in branched-chain amino acid biosynthesis under hypoxic conditions
AN4938	1	1	1	1	1	KERS	Ortholog of A. fumigatus Af293 : Afu3g10500, A. niger CBS 513.88 : An16g04440, A. oryzae RIB40 : AO090003000596, Aspergillus wentii : Aspwe1_0049228 and Aspergillus sydowii : Aspsy1_0146146
AN4935	1	1	1	1	1	KERS	Ortholog(s) have protein kinase activity, protein serine/threonine kinase activity
AN4929	1	1	1	1	1	KERS	Ortholog of A. fumigatus Af293 : Afu3g10610, A. niger CBS 513.88 : An02g06220, A. oryzae RIB40 : AO090003000605, Aspergillus wentii : Aspwe1_0104935 and Aspergillus sydowii : Aspsy1_0147876
AN4925	1	1	1	1	1	KERS	Has domain(s) with predicted peptidase activity and role in proteolysis
AN4924	1	1	1	1	1	KERS	Protein of unknown function
AN4923	1	1	1	1	1	KERS	Putative 3-hydroxy-3-methylglutaryl coenzyme A synthase with a predicted role in sterol metabolism; protein expressed at decreased levels in a hapX mutant versus wild-type; expression reduced after exposure to farnesol
AN4920	1	1	1	1	1	KERS	Putative calcium-transporting mitochondrial ATPase involved in calcium homeostasis
AN4915	1	1	1	1	1	KERS	Putative RAB family GTPase; co-localizes with early endosomes; mutants have atypically small vacuoles
AN10615	1	1	1	1	1	KERS	Putative branchpoint binding protein
AN10614	1	1	1	1	1	KERS	Ortholog(s) have DNA binding, G-quadruplex DNA binding, ribosome binding, telomeric DNA binding, triplex DNA binding activity
AN4900	1	1	1	1	1	KERS	Putative bZIP DNA-binding protein involved in regulating nitrogen metabolite repression
AN4897	1	1	1	1	1	KERS	Ortholog(s) have role in asexual sporulation resulting in formation of a cellular spore, cellular response to heat and cell septum, cell surface localization
AN4889	1	1	1	1	1	KERS	Ortholog(s) have RNA binding activity and role in tRNA modification
AN4888	1	1	1	1	1	KERS	Putative pyruvate decarboxylase with a predicted role in pyruvate metabolism or penicillin biosynthesis; intracellular; protein abundance decreased by menadione stress
AN4877	1	1	1	1	1	KERS	Predicted DDE1 transposon-related ORF
AN4871	1	1	1	1	1	KERS	Class V chitinase; glycoside hydrolase family 18 (GH18) protein with a role in the age-dependent autolysis
AN4859	1	1	1	1	1	KERS	Plasma membrane ATPase with a predicted role in energy metabolism
AN4854	1	1	1	1	1	KERS	Ortholog of A. fumigatus Af293 : Afu3g07570, A. niger CBS 513.88 : An02g13130, A. oryzae RIB40 : AO090020000139, Aspergillus wentii : Aspwe1_0050934 and Aspergillus sydowii : Aspsy1_0798750
AN10604	1	1	1	1	1	KERS	Ortholog of A. fumigatus Af293 : Afu2g17760, A. niger CBS 513.88 : An03g02870, Neosartorya fischeri NRRL 181 : NFIA_093160, Aspergillus wentii : Aspwe1_0141692 and Aspergillus versicolor : Aspve1_0070749
AN10601	1	1	1	1	1	KERS	Ortholog of A. nidulans FGSC A4 : AN2923, A. fumigatus Af293 : Afu2g17770, Afu8g00650, A. niger CBS 513.88 : An11g02090, An01g01000 and A. oryzae RIB40 : AO090020000174, AO090103000301
AN4840	1	1	1	1	1	KERS	Ortholog of A. fumigatus Af293 : Afu3g07350, A. niger CBS 513.88 : An02g13370, A. oryzae RIB40 : AO090020000188, Aspergillus wentii : Aspwe1_0173525 and Aspergillus sydowii : Aspsy1_0130803
AN4833	1	1	1	1	1	KERS	Has domain(s) with predicted hydrolase activity and role in metabolic process
AN4832	1	1	1	1	1	KERS	Ortholog of A. fumigatus Af293 : Afu3g07240, A. niger CBS 513.88 : An02g13480/atg29, A. oryzae RIB40 : AO090020000200, Aspergillus wentii : Aspwe1_0042020 and Aspergillus sydowii : Aspsy1_0148063
AN4829	1	1	1	1	1	KERS	Putative reductase with a predicted role in carbohydrate metabolism
AN10599	1	1	1	1	1	KERS	Ortholog(s) have galactonate dehydratase activity and role in cellular carbohydrate catabolic process
AN4818	1	1	1	1	1	KERS	Putative histidine-containing phosphotransfer protein
AN4817	1	1	1	1	1	KERS	Has domain(s) with predicted role in transmembrane transport and integral component of membrane localization
AN4814	1	1	1	1	1	KERS	Ortholog(s) have calcium ion transmembrane transporter activity, manganese ion transmembrane transporter activity
AN10595	1	1	1	1	1	KERS	Putative septin; present only in filamentous fungi
AN4794	1	1	1	1	1	KERS	Putative ribosomal protein; expression increased in salt-adapted strains
AN4785	1	1	1	1	1	KERS	Ortholog(s) have DNA-binding transcription activator activity, RNA polymerase II-specific, DNA-binding transcription factor activity and RNA polymerase II-specific, more
AN12224	1	1	1	1	1	KERS	Protein of unknown function
AN4778	1	1	1	1	1	KERS	Putative phosphotransferase with a predicted role in phospholipid metabolism
AN12222	1	1	1	1	1	KERS	Has domain(s) with predicted role in transmembrane transport and integral component of membrane localization
AN4770	1	1	1	1	1	KERS	Adenosine 3-phosphate 5-phosphosulfate (PAPS) reductase involved in sulfate assimilation
AN4769	1	1	1	1	1	KERS	ATP sulfurylase involved in sulfate assimilation; mutants are resistant to selenate
AN4759	1	1	1	1	1	KERS	Predicted Rab guanine nucleotide exchange factor (Rab GEF)
AN10586	1	1	1	1	1	KERS	Has domain(s) with predicted 2-dehydropantoate 2-reductase activity, NADP binding, coenzyme binding, oxidoreductase activity, oxidoreductase activity, acting on the CH-OH group of donors, NAD or NADP as acceptor activity
AN10590	1	1	1	1	1	KERS	Ortholog of A. fumigatus Af293 : Afu3g06380, A. niger CBS 513.88 : An11g09960, A. oryzae RIB40 : AO090020000113, Aspergillus sydowii : Aspsy1_0087862 and Aspergillus terreus NIH2624 : ATET_08788
AN4755	1	1	1	1	1	KERS	Ortholog(s) have role in aerobic respiration, development of symbiont in host and mitochondrial intermembrane space localization
AN4745	1	1	1	1	1	KERS	Predicted Rho GTPase activating protein
AN4744	1	1	1	1	1	KERS	Has domain(s) with predicted DNA binding, DNA-binding transcription factor activity, RNA polymerase II-specific, zinc ion binding activity and role in regulation of transcription, DNA-templated, transcription, DNA-templated
AN4742	1	1	1	1	1	KERS	Ortholog(s) have ribosomal small subunit binding, translation initiation factor activity, translation initiation factor binding activity and role in formation of translation preinitiation complex, maintenance of translational fidelity
AN11978	1	1	1	1	1	KERS	Ortholog of S. cerevisiae : YPR063C
AN4733	1	1	1	1	1	KERS	Ortholog(s) have role in signal transduction and plasma membrane localization
AN4731	1	1	1	1	1	KERS	Ortholog(s) have role in cellular response to DNA damage stimulus, proteasome assembly, ubiquitin-dependent protein catabolic process and cytoplasm, nucleus localization
AN4730	1	1	1	1	1	KERS	Ortholog(s) have structural constituent of ribosome activity and mitochondrial small ribosomal subunit localization
AN4729	1	1	1	1	1	KERS	Ortholog of A. fumigatus Af293 : Afu5g09280, A. niger CBS 513.88 : An14g07350, An07g03730, An14g07330, A. oryzae RIB40 : AO090023000535, AO090020000531 and Aspergillus wentii : Aspwe1_0100252, Aspwe1_0111841
AN4727	1	1	1	1	1	KERS	UDP-glucose 4-epimerase, involved in galactose metabolism; converts UDP-galactose to UDP-glucose; intracellular; protein abundance decreased by menadione stress
AN4722	1	1	1	1	1	KERS	Predicted glycosylphosphatidylinositol (GPI)-anchored protein
AN4711	1	1	1	1	1	KERS	Has domain(s) with predicted hydrolase activity
AN4702	1	1	1	1	1	KERS	Predicted glycosylphosphatidylinositol (GPI)-anchored protein
AN4701	1	1	1	1	1	KERS	Ortholog of A. fumigatus Af293 : Afu5g08790, A. niger CBS 513.88 : An07g04640, A. oryzae RIB40 : AO090020000437, Aspergillus wentii : Aspwe1_0035231 and Aspergillus sydowii : Aspsy1_0047329
AN4700	1	1	1	1	1	KERS	Protein with endo-beta-(1,3)-glucanase activity, involved in degradation of glucans
AN4699	1	1	1	1	1	KERS	Ortholog of A. niger CBS 513.88 : An07g04660, A. oryzae RIB40 : AO090020000435, Aspergillus wentii : Aspwe1_0278331, Aspergillus versicolor : Aspve1_0053730 and Aspergillus clavatus NRRL 1 : ACLA_011760
AN4698	1	1	1	1	1	KERS	Ortholog of A. fumigatus Af293 : Afu5g08750, A. niger CBS 513.88 : An07g04700, Aspergillus wentii : Aspwe1_0278209, Aspergillus sydowii : Aspsy1_0155406 and Aspergillus terreus NIH2624 : ATET_06591
AN4695	1	1	1	1	1	KERS	Putative Woronin body protein; HapX-regulated gene; protein induced by farnesol
AN4680	1	1	1	1	1	KERS	Ortholog of A. fumigatus Af293 : Afu5g08990, A. niger CBS 513.88 : An07g04160, A. oryzae RIB40 : AO090020000471, Aspergillus wentii : Aspwe1_0048193 and Aspergillus sydowii : Aspsy1_0059440
AN4667	1	1	1	1	1	KERS	Septin, involved in development; prevents formation of inappropriate germ tubes and branches; required for formation of normal conidiophores; protein induced by farnesol
AN4658	1	1	1	1	1	KERS	Ortholog of A. fumigatus Af293 : Afu5g08460, Neosartorya fischeri NRRL 181 : NFIA_078820, Aspergillus wentii : Aspwe1_0035178 and Aspergillus versicolor : Aspve1_0042809
AN4655	1	1	1	1	1	KERS	Ortholog(s) have 2 iron, 2 sulfur cluster binding, ferrous iron binding, iron-sulfur cluster binding, iron-sulfur cluster carrier activity
AN4654	1	1	1	1	1	KERS	Ortholog of A. fumigatus Af293 : Afu2g01720, A. niger CBS 513.88 : An07g05260, Aspergillus sydowii : Aspsy1_0155851 and Aspergillus carbonarius ITEM 5010 : Acar5010_208321
AN10578	1	1	1	1	1	KERS	Ortholog of A. fumigatus Af293 : Afu2g01810, A. oryzae RIB40 : AO090011000438, Neosartorya fischeri NRRL 181 : NFIA_034160 and Aspergillus versicolor : Aspve1_0053770
AN4650	1	1	1	1	1	KERS	Ortholog of A. fumigatus Af293 : Afu2g01790, A. niger CBS 513.88 : An07g05410, A. oryzae RIB40 : AO090011000436, Aspergillus wentii : Aspwe1_0112486 and Aspergillus sydowii : Aspsy1_0059416
AN4642	1	1	1	1	1	KERS	Ortholog of A. nidulans FGSC A4 : AN6924, AN5943, AN8512, AN8548, AN0857, AN8661 and A. fumigatus Af293 : Afu1g15290, Afu3g00850, Afu4g08850, Afu7g00920
AN4637	1	1	1	1	1	KERS	Has domain(s) with predicted zinc ion binding activity
AN10575	1	1	1	1	1	KERS	Predicted glycosylphosphatidylinositol (GPI)-anchored protein
AN4622	1	1	1	1	1	KERS	Ortholog of A. fumigatus Af293 : Afu2g02380, A. niger CBS 513.88 : An07g06420, A. oryzae RIB40 : AO090011000518, Aspergillus wentii : Aspwe1_0168908 and Aspergillus sydowii : Aspsy1_0155773
AN4603	1	1	1	1	1	KERS	Putative allantoinase with a predicted role in purine metabolism
AN4598	1	1	1	1	1	KERS	Ortholog of A. fumigatus Af293 : Afu2g02180, A. niger CBS 513.88 : An07g06700, A. oryzae RIB40 : AO090011000495, Aspergillus wentii : Aspwe1_0024925 and Aspergillus sydowii : Aspsy1_1102655
AN4592	1	1	1	1	1	KERS	Ortholog(s) have oxidoreductase activity, acting on paired donors, with incorporation or reduction of molecular oxygen activity
AN4591	1	1	1	1	1	KERS	Ortholog(s) have phosphopentomutase activity and role in guanosine catabolic process, inosine catabolic process, purine ribonucleoside salvage
AN4589	1	1	1	1	1	KERS	Putative translocon, beta subunit; ortholog of S. cerevisiae Sss1p
AN4586	1	1	1	1	1	KERS	Has domain(s) with predicted nucleic acid binding, zinc ion binding activity
AN4575	1	1	1	1	1	KERS	Ortholog of A. oryzae RIB40 : AO090011000461, Aspergillus flavus NRRL 3357 : AFL2T_05228, Aspergillus versicolor : Aspve1_0042983 and Aspergillus sydowii : Aspsy1_0091136
AN4566	1	1	1	1	1	KERS	Class I chitin synthase with a role in chitin biosynthesis; involved with ChsA in septum formation and conidiation; protein expressed at high levels in young cleistothecia and in mature ascospores
AN4565	1	1	1	1	1	KERS	Ortholog of A. fumigatus Af293 : Afu2g01860, A. niger CBS 513.88 : An07g05550, A. oryzae RIB40 : AO090120000188, Aspergillus wentii : Aspwe1_0041692 and Aspergillus sydowii : Aspsy1_0091128
AN4563	1	1	1	1	1	KERS	Casein kinase I; required for delivery of amino acid transporters to the plasma membrane; mutants arrest as short germings
AN4545	1	1	1	1	1	KERS	Ortholog of A. fumigatus Af293 : Afu2g02770, A. oryzae RIB40 : AO090026000849, Aspergillus wentii : Aspwe1_0105973, Aspergillus sydowii : Aspsy1_0059271 and Aspergillus terreus NIH2624 : ATET_09613
AN4544	1	1	1	1	1	KERS	Putative dual-specificity protein tyrosine/serine/threonine phosphatase
AN4541	1	1	1	1	1	KERS	Ortholog of A. fumigatus Af293 : Afu1g17750, A. niger CBS 513.88 : An07g07090, A. oryzae RIB40 : AO090026000620, Aspergillus wentii : Aspwe1_0049093 and Aspergillus sydowii : Aspsy1_0032953
AN4535	1	1	1	1	1	KERS	Putative F-box protein
AN4532	1	1	1	1	1	KERS	Putative catechol oxygenase
AN11442	1	1	1	1	1	KERS	Protein of unknown function
AN4524	1	1	1	1	1	KERS	Has domain(s) with predicted DNA binding, chromatin binding activity
AN4518	1	1	1	1	1	KERS	Ortholog of A. fumigatus Af293 : Afu2g03080, A. niger CBS 513.88 : An07g07480, A. oryzae RIB40 : AO090026000660, Aspergillus wentii : Aspwe1_0172247 and Aspergillus sydowii : Aspsy1_0163245
AN4515	1	1	1	1	1	KERS	Putative transglycosidase with a predicted role in glucan processing; predicted glycosyl phosphatidylinositol (GPI)-anchor
AN4502	1	1	1	1	1	KERS	Ortholog of A. fumigatus Af293 : Afu2g03280, A. niger CBS 513.88 : An07g07740, A. oryzae RIB40 : AO090120000258, Aspergillus wentii : Aspwe1_0051500 and Aspergillus sydowii : Aspsy1_0062409
AN4500	1	1	1	1	1	KERS	Putative mitochondrial ATPase inhibitor; expression upregulated after exposure to farnesol
AN4483	1	1	1	1	1	KERS	Predicted protein serine/threonine kinase, part of HogA mitogen-activated protein kinase (MAPK) signaling pathway, involved in regulation of stress response and development
AN4482	1	1	1	1	1	KERS	Has domain(s) with predicted transmembrane transporter activity, role in transmembrane transport and integral component of membrane localization
AN4479	1	1	1	1	1	KERS	Putative histidine-specific protein kinase, part of a two-component signal transduction phosphorelay system involved in response to fungicides; mutant has a strong growth defect
AN4464	1	1	1	1	1	KERS	Putative bifunctional enzyme with a predicted role in purine metabolism; protein expressed at increased levels in a hapX mutant versus wild-type
AN4462	1	1	1	1	1	KERS	Putative pyruvate carboxylase or glutathione synthase
AN4460	1	1	1	1	1	KERS	Putative 18S rRNA processing complex subunit; locus contains the conserved upstream open reading frame (uORF) AN4460-uORF
AN4459	1	1	1	1	1	KERS	Ortholog of A. niger CBS 513.88 : An04g01890, A. oryzae RIB40 : AO090023000822, Aspergillus wentii : Aspwe1_0245001, Aspergillus versicolor : Aspve1_0134404 and Aspergillus zonatus : Aspzo1_0144638
AN4443	1	1	1	1	1	KERS	Putative methionine synthase with a predicted role in methionine metabolism; protein expressed at increased levels in a hapX mutant versus wild-type
AN4439	1	1	1	1	1	KERS	Ortholog(s) have ATPase activity, nicotinamide-nucleotide adenylyltransferase activity
AN4423	1	1	1	1	1	KERS	Has domain(s) with predicted nucleic acid binding activity
AN12230	1	1	1	1	1	KERS	Protein of unknown function
AN4419	1	1	1	1	1	KERS	Ortholog(s) have preribosome binding, protein tyrosine phosphatase activity
AN11437	1	1	1	1	1	KERS	Protein of unknown function
AN4398	1	1	1	1	1	KERS	Has domain(s) with predicted nucleic acid binding, nucleotide binding activity
AN4397	1	1	1	1	1	KERS	Ortholog of S. cerevisiae Pcs60p
AN4395	1	1	1	1	1	KERS	Ortholog of A. fumigatus Af293 : Afu4g06870, A. niger CBS 513.88 : An04g01260, A. oryzae RIB40 : AO090023000901, Aspergillus wentii : Aspwe1_0023285 and Aspergillus sydowii : Aspsy1_0545881
AN4392	1	1	1	1	1	KERS	Protein of unknown function
AN4390	1	1	1	1	1	KERS	Putative GPI-anchored protein with similarity to Saccharomyces cerevisiae Ecm33p; predicted role in cell wall biosynthesis
AN4389	1	1	1	1	1	KERS	Putative CMP glycosylase with a predicted role in nucleotide salvage pathways; plays a role in DNA damage response; multicopy suppressor of sonA1 mutation
AN4388	1	1	1	1	1	KERS	Putative ubiquinol-cytochrome-c reductase subunit with a predicted role in energy metabolism
AN4387	1	1	1	1	1	KERS	Ortholog(s) have NAD transmembrane transporter activity, pyruvate secondary active transmembrane transporter activity, role in NAD transmembrane transport, mitochondrial pyruvate transmembrane transport and mitochondrion localization
AN4384	1	1	1	1	1	KERS	Putative tetrahydrofolylpolyglutamate synthase with a predicted role in folate biosynthesis
AN4383	1	1	1	1	1	KERS	Ortholog of A. fumigatus Af293 : Afu4g06730, A. niger CBS 513.88 : An04g01110, A. oryzae RIB40 : AO090023000913, Aspergillus wentii : Aspwe1_0034688 and Aspergillus sydowii : Aspsy1_0051227
AN4379	1	1	1	1	1	KERS	Ortholog of A. fumigatus Af293 : Afu4g06670/aspf7, A. oryzae RIB40 : AO090023000918, Neosartorya fischeri NRRL 181 : NFIA_109540 and Aspergillus wentii : Aspwe1_0023301
AN4376	1	1	1	1	1	KERS	Putative NADP-linked glutamate dehydrogenase; predicted role in glutamate/glutamine metabolism; involved in nitrogen catabolite repression; induced by low nitrate; intracellular, menadione stress-induced protein; protein induced by farnesol
AN4375	1	1	1	1	1	KERS	Ortholog of A. nidulans FGSC A4 : AN2913, A. fumigatus Af293 : Afu3g07740, Afu4g06610, A. niger CBS 513.88 : An04g00930 and A. oryzae RIB40 : AO090023000927, AO090020000420
AN4371	1	1	1	1	1	KERS	Ortholog of A. nidulans FGSC A4 : AN1972, A. fumigatus Af293 : Afu4g06510, A. niger CBS 513.88 : An04g05970, An08g04550 and A. oryzae RIB40 : AO090003001143, AO090023000935
AN12157	1	1	1	1	1	KERS	Protein of unknown function
AN4361	1	1	1	1	1	KERS	Putative basic region and leucine zipper (bZIP) transcriptional activator with a role in regulating sulfur metabolism; upregulated in A. oryzae and A. nidulans under hypoxic growth conditions
AN4352	1	1	1	1	1	KERS	Ortholog(s) have plasma membrane localization
AN4349	1	1	1	1	1	KERS	Ortholog of A. fumigatus Af293 : Afu4g06480, A. niger CBS 513.88 : An04g00800, A. oryzae RIB40 : AO090023000945, Aspergillus wentii : Aspwe1_0100642 and Aspergillus sydowii : Aspsy1_0163308
AN4340	1	1	1	1	1	KERS	Ortholog of A. fumigatus Af293 : Afu4g06320, A. niger CBS 513.88 : An04g00650, Neosartorya fischeri NRRL 181 : NFIA_109830 and Aspergillus versicolor : Aspve1_0085213
AN4335	1	1	1	1	1	KERS	Predicted mariner transposon-related ORF
AN10550	1	1	1	1	1	KERS	Zn(2)Cys(6) binuclear cluster domain transcription factor involved in regulation of genes of galactose conversion pathway
AN4328	1	1	1	1	1	KERS	Ortholog(s) have role in positive regulation of (R)-carnitine transmembrane transport, positive regulation of polyamine transmembrane transport
AN10542	1	1	1	1	1	KERS	Ortholog of A. fumigatus Af293 : Afu4g06210, A. niger CBS 513.88 : An04g00510, A. oryzae RIB40 : AO090023000969, Aspergillus sydowii : Aspsy1_0094879 and Aspergillus terreus NIH2624 : ATET_05601
AN10541	1	1	1	1	1	KERS	Has domain(s) with predicted DNA binding, DNA-binding transcription factor activity, RNA polymerase II-specific, nucleic acid binding, protein kinase regulator activity, zinc ion binding activity
AN4324	1	1	1	1	1	KERS	Has domain(s) with predicted DNA-binding transcription factor activity, sequence-specific DNA binding activity and role in regulation of transcription, DNA-templated
AN4323	1	1	1	1	1	KERS	Putative branched chain amino acid aminotransferase with a predicted role in valine, leucine, and isoleucine metabolism
AN4322	1	1	1	1	1	KERS	Ortholog(s) have role in negative regulation of TORC1 signaling and cytoplasm localization
AN4315	1	1	1	1	1	KERS	Ortholog(s) have role in regulation of translational elongation and cytosolic ribosome localization
AN4313	1	1	1	1	1	KERS	Ortholog(s) have spermidine transmembrane transporter activity, spermine transmembrane transporter activity, xenobiotic transmembrane transporter activity
AN4312	1	1	1	1	1	KERS	Ortholog of A. fumigatus Af293 : Afu4g06040, A. niger CBS 513.88 : An04g00270, A. oryzae RIB40 : AO090023000991, Aspergillus wentii : Aspwe1_0101375 and Aspergillus sydowii : Aspsy1_0036593
AN4310	1	1	1	1	1	KERS	Ortholog(s) have cyclin-dependent protein serine/threonine kinase inhibitor activity
AN10539	1	1	1	1	1	KERS	Ortholog of S. cerevisiae : EFM6, A. fumigatus Af293 : Afu4g05890, A. niger CBS 513.88 : An04g00080, A. oryzae RIB40 : AO090672000009 and Aspergillus wentii : Aspwe1_0167304
AN4295	1	1	1	1	1	KERS	Ortholog(s) have role in cardiolipin metabolic process, cell-abiotic substrate adhesion, cristae formation, negative regulation of phosphatidylcholine biosynthetic process, phosphatidylethanolamine metabolic process, phospholipid transport
AN4293	1	1	1	1	1	KERS	Putative nuclear pore complex protein with similarity to Saccharomyces cerevisiae Nup133p; synthetically lethal with ndc1 mutation
AN8861	1	1	1	1	1	KERS	Ortholog(s) have GTP diphosphatase activity, ITP diphosphatase activity, UTP diphosphatase activity, XTP diphosphatase activity, dATP pyrophosphohydrolase activity and dCTP diphosphatase activity, more
AN8859	1	1	1	1	1	KERS	Putative aspartate kinase with a predicted role in glycine, serine, and threonine metabolism
AN12318	1	1	1	1	1	KERS	Protein of unknown function
AN8858	1	1	1	1	1	KERS	Forkhead-like transcription factor; multi-copy suppressor of nimA1
AN8839	1	1	1	1	1	KERS	Ortholog of A. fumigatus Af293 : Afu5g05860, A. niger CBS 513.88 : An17g02060, Aspergillus wentii : Aspwe1_0099757 and Aspergillus sydowii : Aspsy1_0159021
AN11125	1	1	1	1	1	KERS	Ortholog(s) have glycine-tRNA ligase activity, role in DNA-templated transcription, termination, glycyl-tRNA aminoacylation, mitochondrial glycyl-tRNA aminoacylation and cytoplasm, mitochondrion localization
AN8834	1	1	1	1	1	KERS	Ortholog(s) have rRNA primary transcript binding activity
AN8833	1	1	1	1	1	KERS	Putative LaeA-like methyltransferase
AN8832	1	1	1	1	1	KERS	Ortholog(s) have aminoacyl-tRNA hydrolase activity and role in mitochondrial translation
AN8831	1	1	1	1	1	KERS	Ortholog(s) have role in actin filament organization, hyphal growth, mitotic actomyosin contractile ring assembly, small GTPase mediated signal transduction, syncytium formation by plasma membrane fusion
AN8830	1	1	1	1	1	KERS	Predicted protein kinase involved in halotolerance; suppressor of molybdate sensitivity of pacC mutant; mutants are sensitive to NaCl and have a moderate growth defect
AN8829	1	1	1	1	1	KERS	Ortholog of A. oryzae RIB40 : AO090009000665, Aspergillus wentii : Aspwe1_0054722, Aspergillus sydowii : Aspsy1_0117087 and Aspergillus terreus NIH2624 : ATET_02810, ATET_09435
AN8825	1	1	1	1	1	KERS	Ortholog(s) have histone methyltransferase activity (H3-K36 specific) activity and role in asexual reproduction, regulation of growth rate, sexual reproduction
AN8822	1	1	1	1	1	KERS	Has domain(s) with predicted hydrolase activity
AN8817	1	1	1	1	1	KERS	Has domain(s) with predicted transcription corepressor activity
AN8815	1	1	1	1	1	KERS	Putative isoflavone reductase family protein; intracellular, menadione stress-induced protein
AN8798	1	1	1	1	1	KERS	Ortholog of A. fumigatus Af293 : Afu5g09630, A. niger CBS 513.88 : An07g03250, A. oryzae RIB40 : AO090020000592, Aspergillus wentii : Aspwe1_0023820 and Aspergillus sydowii : Aspsy1_0159494
AN8797	1	1	1	1	1	KERS	Protein involved in regulation of a cryptic orsellinic acid gene cluster
AN8788	1	1	1	1	1	KERS	Predicted DDE1 transposon-related ORF; transcript repressed by nitrate; overlaps AN8789
AN8787	1	1	1	1	1	KERS	Putative exportin, member of the Exportin-T family; non-essential
AN8785	1	1	1	1	1	KERS	Ortholog(s) have L-aspartate transmembrane transporter activity, L-glutamate transmembrane transporter activity, antiporter activity, uniporter activity
AN8781	1	1	1	1	1	KERS	Ortholog of A. niger CBS 513.88 : An07g03030, Neosartorya fischeri NRRL 181 : NFIA_026420, Aspergillus wentii : Aspwe1_0285981 and Aspergillus versicolor : Aspve1_0141259
AN8777	1	1	1	1	1	KERS	Acetamidase, produces ammonium and acetate from acetamide, allowing utilization of acetamide as sole carbon or nitrogen source; transcript induced under low nitrogen conditions
AN11119	1	1	1	1	1	KERS	Has domain(s) with predicted cell outer membrane, integral component of membrane localization
AN8764	1	1	1	1	1	KERS	Protein of unknown function; upregulated in A. oryzae and A. nidulans under hypoxic growth conditions
AN8757	1	1	1	1	1	KERS	Has domain(s) with predicted N,N-dimethylaniline monooxygenase activity, NADP binding, flavin adenine dinucleotide binding activity and role in oxidation-reduction process
AN8756	1	1	1	1	1	KERS	Has domain(s) with predicted FAD binding, oxidoreductase activity and role in metabolic process
AN8741	1	1	1	1	1	KERS	Putative C2H2 transcription factor involved in regulation of secondary metabolism and morphogenesis
AN8739	1	1	1	1	1	KERS	Protein of unknown function
AN9504	1	1	1	1	1	KERS	Cell-cycle regulated serine/threonine protein kinase; essential for entry into mitosis; temperature sensitive mutants arrest in G2-phase of the cell cycle; high levels of NimA are lethal
AN8727	1	1	1	1	1	KERS	Ortholog of A. nidulans FGSC A4 : AN3303, AN3346, AN3348, AN2044 and A. fumigatus Af293 : Afu4g10080, Afu7g00420, Afu8g06100, Afu4g01242
AN8726	1	1	1	1	1	KERS	Ortholog of A. fumigatus Af293 : Afu7g00440, Afu8g06090, Afu8g06580, A. niger CBS 513.88 : An02g08340, An02g09540, An03g00430 and A. oryzae RIB40 : AO090011000231, AO090011000243, AO090701000533
AN8718	1	1	1	1	1	KERS	Has domain(s) with predicted 2-dehydropantoate 2-reductase activity, NADP binding, coenzyme binding, oxidoreductase activity, oxidoreductase activity, acting on the CH-OH group of donors, NAD or NADP as acceptor activity
AN8717	1	1	1	1	1	KERS	Has domain(s) with predicted DNA binding, nucleic acid binding activity
AN8716	1	1	1	1	1	KERS	Has domain(s) with predicted FAD binding, oxidoreductase activity and role in metabolic process
AN8707	1	1	1	1	1	KERS	Putative fumarate dehydratase with a predicted role in the TCA cycle
AN8694	1	1	1	1	1	KERS	Has domain(s) with predicted DNA-binding transcription factor activity, RNA polymerase II-specific, zinc ion binding activity, role in regulation of transcription, DNA-templated and nucleus localization
AN8692	1	1	1	1	1	KERS	Thioredoxin-dependent peroxidase; intracellular; PRX5-like domain; highly similar to the allergen Aspf3 from related fungi; menadione stress-repressed protein; osmoadaptation-induced protein; repressed by starvation-induced autophagy
AN8691	1	1	1	1	1	KERS	Ortholog(s) have RNA binding, ribonuclease MRP activity, ribonuclease P activity, tRNA binding activity
AN8690	1	1	1	1	1	KERS	Protein expressed at increased levels during osmoadaptation; palA-dependent expression independent of pH
AN8689	1	1	1	1	1	KERS	Putative glucokinase; ORF that was absent from the original release of version 4 of the A. nidulans annotation, but present in a previous version; reinstated into version 4 in AspGD as of July 2009
AN8683	1	1	1	1	1	KERS	Ortholog(s) have ferric-chelate reductase activity, role in copper ion import, iron ion transport and plasma membrane localization
AN8677	1	1	1	1	1	KERS	Galactofuranosyltransferase involved in biosynthesis of galactofuranose antigen of cell wall O-glycan
AN8676	1	1	1	1	1	KERS	Putative MADS-box family transcription factor; ORF that was absent from the original release of version 4 of the A. nidulans annotation, but present in a previous version; reinstated into version 4 in AspGD as of July 2009
AN8673	1	1	1	1	1	KERS	ORF that was absent from the original release of version 4 of the A. nidulans annotation, but present in a previous version; reinstated into version 4 in AspGD as of July 2009
AN8672	1	1	1	1	1	KERS	Flippase, type 4 P-type ATPase involved in distribution of phosphatidylserine
AN9500	1	1	1	1	1	KERS	Has domain(s) with predicted protein kinase binding activity and role in regulation of cyclin-dependent protein serine/threonine kinase activity
AN11246	1	1	1	1	1	KERS	ORF that was absent from the original release of version 4 of the A. nidulans annotation, but present in a previous version; reinstated into version 4 in AspGD as of July 2009
AN8667	1	1	1	1	1	KERS	Wide-domain GATA-type transcription factor; mediates nitrogen metabolite repression; transcript induced by nitrogen starvation and degraded in response to ammonium or glutamine; AreA accumulates in the nucleus during nitrogen starvation
AN8666	1	1	1	1	1	KERS	Has domain(s) with predicted DNA-binding transcription factor activity, RNA polymerase II-specific, zinc ion binding activity, role in regulation of transcription, DNA-templated and nucleus localization
AN12030	1	1	1	1	1	KERS	Protein of unknown function
AN8647	1	1	1	1	1	KERS	High-affinity nitrite transporter; transcription is induced by nitrite and nitrate, and repressed by ammonium; regulated by NirA and AreA
AN8640	1	1	1	1	1	KERS	Ortholog of N. crassa conF, light-induced transcript expressed during conidiation in N. crassa; double conF conJ deletion results in increased cellular glycerol or erythritol leading to delayed germination and desiccation resistance
AN8639	1	1	1	1	1	KERS	Putative alpha,alpha-trehalose-phosphate synthase (UDP-forming) with a predicted role in trehalose biosynthesis
AN8636	1	1	1	1	1	KERS	Has domain(s) with predicted DNA binding, DNA-binding transcription factor activity, RNA polymerase II-specific, zinc ion binding activity and role in regulation of transcription, DNA-templated, transcription, DNA-templated
AN8615	1	1	1	1	1	KERS	Putative cytochrome P450
AN8614	1	1	1	1	1	KERS	Ortholog of A. niger CBS 513.88 : An14g07370, Aspergillus versicolor : Aspve1_0086394 and Aspergillus sydowii : Aspsy1_0060196
AN8602	1	1	1	1	1	KERS	Ortholog of A. fumigatus Af293 : Afu2g00500, Afu6g09865, A. oryzae RIB40 : AO090023000371, Neosartorya fischeri NRRL 181 : NFIA_032690, NFIA_055590 and Aspergillus versicolor : Aspve1_0031494
AN11098	1	1	1	1	1	KERS	Ortholog(s) have role in hyphal growth, regulation of glycogen metabolic process
AN8590	1	1	1	1	1	KERS	Has domain(s) with predicted DNA binding, DNA-binding transcription factor activity, RNA polymerase II-specific, zinc ion binding activity and role in regulation of transcription, DNA-templated, transcription, DNA-templated
AN7868	1	1	1	1	1	KERS	Ortholog of A. nidulans FGSC A4 : AN1866, A. fumigatus Af293 : Afu2g04540, A. niger CBS 513.88 : An04g07800, A. oryzae RIB40 : AO090003000256 and Neosartorya fischeri NRRL 181 : NFIA_057620, NFIA_081290
AN11581	1	1	1	1	1	KERS	Protein of unknown function
AN7872	1	1	1	1	1	KERS	Predicted transcription factor; predicted secondary metabolism gene cluster member
AN7873	1	1	1	1	1	KERS	Putative multifunctional enzyme with a predicted role in cytosolic fatty acid formation; predicted secondary metabolism gene cluster member
AN7874	1	1	1	1	1	KERS	Protein of unknown function; predicted secondary metabolism gene cluster member
AN7878	1	1	1	1	1	KERS	Putative branched chain amino acid aminotransferase with a predicted role in valine, leucine, and isoleucine metabolism; predicted secondary metabolism gene cluster member
AN7880	1	1	1	1	1	KERS	Putative fatty-acyl-CoA synthase with a predicted role in cytosolic fatty acid formation; predicted secondary metabolism gene cluster member
AN11031	1	1	1	1	1	KERS	Predicted transmembrane transporter; predicted secondary metabolism gene cluster member
AN7883	1	1	1	1	1	KERS	Protein of unknown function; predicted secondary metabolism gene cluster member
AN7895	1	1	1	1	1	KERS	Putative oxidoreductase; contains Zn-dependent alcohol dehydrogenase domain; protein expressed at increased levels during osmoadaptation
AN7896	1	1	1	1	1	KERS	Zn(II)2Cys6 transcription factor with a role in secondary metabolite biosynthesis; member of the dba gene cluster; overexpression upregulates dba gene cluster expression; dba cluster expression is coregulated
AN7913	1	1	1	1	1	KERS	Protein of unknown function; member of the F9775 secondary metabolite gene cluster
AN7914	1	1	1	1	1	KERS	Putative alcohol dehydrogenase; member of the F9775 secondary metabolite gene cluster; induced by rapamycin-induced autophagy
AN7937	1	1	1	1	1	KERS	Protein responsive to Concanamycin A
AN7950	1	1	1	1	1	KERS	Putative glucan endo-1,3-beta-D-glucosidase with predicted role in degradation of glucans; glycosyl phosphatidylinositol (GPI)-linked protein
AN7975	1	1	1	1	1	KERS	Ortholog of Aspergillus kawachii : Aspka1_0183274
AN7977	1	1	1	1	1	KERS	Has domain(s) with predicted RNA-DNA hybrid ribonuclease activity, nucleic acid binding activity
AN12431	1	1	1	1	1	KERS	Protein of unknown function
AN8009	1	1	1	1	1	KERS	Ortholog of A. fumigatus nmt1 and S. cerevisiae THI13; repressed by starvation-induced autophagy; this locus is reported to contain an upstream open reading frame (uORF)
AN8010	1	1	1	1	1	KERS	Putative glycogen (starch) synthase with a predicted role in glycogen biosynthesis
AN8019	1	1	1	1	1	KERS	Has domain(s) with predicted catalytic activity and role in nucleoside metabolic process
AN8029	1	1	1	1	1	KERS	Putative plasma membrane high affinity K+ transporter
AN8031	1	1	1	1	1	KERS	Ortholog of A. fumigatus Af293 : Afu5g02250, A. niger CBS 513.88 : An02g10580, A. oryzae RIB40 : AO090102000288, Aspergillus wentii : Aspwe1_0042830 and Aspergillus sydowii : Aspsy1_0156829
AN8036	1	1	1	1	1	KERS	Ortholog of A. fumigatus Af293 : Afu5g01910, A. niger CBS 513.88 : An16g01770, A. oryzae RIB40 : AO090003001328, Aspergillus wentii : Aspwe1_0042781 and Aspergillus sydowii : Aspsy1_0047861
AN8041	1	1	1	1	1	KERS	Glyceraldehyde-3-phosphate dehydrogenase with a predicted role in gluconeogenesis and glycolysis; the gpdA promoter is a commonly used regulatory sequence for driving constitutive heterologous gene expression
AN8075	1	1	1	1	1	KERS	Putative deoxyhypusine synthase with a predicted role in arginine metabolism
AN8098	1	1	1	1	1	KERS	Protein of unknown function
AN8102	1	1	1	1	1	KERS	Putative pepsin-like aspartic protease; predicted glycosyl phosphatidylinositol (GPI)-anchor
AN8118	1	1	1	1	1	KERS	Putative cytochrome c oxidase subunit with a predicted role in energy metabolism
AN8121	1	1	1	1	1	KERS	Putative 5'-phosphoribosylformyl glycinamidine synthetase with a predicted role in purine metabolism
AN8129	1	1	1	1	1	KERS	Gal4-type Zn(II)2Cys6 binuclear cluster DNA-binding protein; negative regulator of asexual development; mutant produces increased amounts of extracellular proteinase during carbon starvation
AN9506	1	1	1	1	1	KERS	Ortholog of A. fumigatus Af293 : Afu5g02790, A. niger CBS 513.88 : An02g09790, A. oryzae RIB40 : AO090102000476, Aspergillus wentii : Aspwe1_0052983 and Aspergillus sydowii : Aspsy1_0161734
AN12449	1	1	1	1	1	KERS	Has domain(s) with predicted NAD(P)+ transhydrogenase (AB-specific) activity, NAD(P)+ transhydrogenase activity, NADP binding activity and role in oxidation-reduction process, proton transmembrane transport
AN8145	1	1	1	1	1	KERS	Ortholog of S. cerevisiae : YML079W, Aspergillus versicolor : Aspve1_0040086, Aspergillus zonatus : Aspzo1_0075542 and Aspergillus sydowii : Aspsy1_0043162
AN8146	1	1	1	1	1	KERS	Protein of unknown function
AN11590	1	1	1	1	1	KERS	Protein of unknown function
AN8167	1	1	1	1	1	KERS	Ortholog of A. fumigatus Af293 : Afu5g02950, A. niger CBS 513.88 : An09g05040, A. oryzae RIB40 : AO090102000494, Aspergillus wentii : Aspwe1_0030018 and Aspergillus sydowii : Aspsy1_0061808
AN8168	1	1	1	1	1	KERS	Regulatory protein involved in nitrogen metabolite repression
AN8175	1	1	1	1	1	KERS	Has domain(s) with predicted viral capsid localization
AN8181	1	1	1	1	1	KERS	Ortholog of A. fumigatus Af293 : Afu5g03060, A. niger CBS 513.88 : An09g05240, A. oryzae RIB40 : AO090102000509, Aspergillus wentii : Aspwe1_0053030 and Aspergillus sydowii : Aspsy1_0050627
AN11052	1	1	1	1	1	KERS	Ortholog(s) have 5'-3' exoribonuclease activity, magnesium ion binding, ribonuclease activity and P-body, cytoplasmic stress granule localization
AN8186	1	1	1	1	1	KERS	Predicted mariner transposon-related ORF
AN8187	1	1	1	1	1	KERS	Ortholog(s) have sequence-specific DNA binding activity and role in CENP-A containing chromatin organization, kinetochore assembly, mitotic sister chromatid segregation
AN8188	1	1	1	1	1	KERS	Putative GTP cyclohydrolase I with a predicted role in folate biosynthesis
AN9461	1	1	1	1	1	KERS	Ortholog(s) have protein kinase activity, pyruvate dehydrogenase (acetyl-transferring) kinase activity and role in carbon utilization, negative regulation of pyruvate dehydrogenase activity, peptidyl-serine phosphorylation
AN11597	1	1	1	1	1	KERS	Ortholog of A. fumigatus Af293 : Afu5g03300, A. niger CBS 513.88 : An09g05625, Neosartorya fischeri NRRL 181 : NFIA_038810, Aspergillus wentii : Aspwe1_0114897 and Aspergillus versicolor : Aspve1_0203178
AN8211	1	1	1	1	1	KERS	Ortholog(s) have histone demethylase activity (H3-trimethyl-K4 specific) activity
AN8226	1	1	1	1	1	KERS	Component of the conserved oligomeric Golgi (COG) complex, involved in cell polarity, cell wall structure and protein glycosylation
AN8227	1	1	1	1	1	KERS	Ortholog of A. fumigatus Af293 : Afu5g03590, A. niger CBS 513.88 : An09g06000, A. oryzae RIB40 : AO090102000569, Aspergillus wentii : Aspwe1_0093098 and Aspergillus sydowii : Aspsy1_0509058
AN11061	1	1	1	1	1	KERS	Has domain(s) with predicted transferase activity, transferring acyl groups other than amino-acyl groups activity
AN8231	1	1	1	1	1	KERS	Putative S-adenosylmethionine decarboxylase with a predicted role in arginine metabolism
AN8237	1	1	1	1	1	KERS	Ortholog of A. fumigatus Af293 : Afu5g03730, A. niger CBS 513.88 : An09g06430, A. oryzae RIB40 : AO090102000583, Aspergillus wentii : Aspwe1_0114603 and Aspergillus sydowii : Aspsy1_0161802
AN8241	1	1	1	1	1	KERS	Endochitinase with a predicted role in chitin hydrolysis; glycosylphosphatidylinositol (GPI) anchored protein; modi&#64257;ed by O-linked glycosylation; localized to germination sites, hyphal branch points and regions of polarized growth
AN11063	1	1	1	1	1	KERS	Putative Class III chitinase
AN11069	1	1	1	1	1	KERS	Ortholog of A. fumigatus Af293 : Afu5g03860, A. niger CBS 513.88 : An09g06330, Neosartorya fischeri NRRL 181 : NFIA_038250 and Aspergillus wentii : Aspwe1_0115239
AN8251	1	1	1	1	1	KERS	bZIP transcription factor; physically interacts with CCAAT-complex protein HapB and HapE by two-hybrid; synthetically lethal with sreA; expression repressed by iron; mutants have increased ferricrocin and decreased triacetyl fusarinine C
AN8262	1	1	1	1	1	KERS	Secretin-like G-protein coupled receptor, involved in nutrient sensing and control of sexual development
AN8264	1	1	1	1	1	KERS	Ortholog of A. fumigatus Af293 : Afu5g04150, A. niger CBS 513.88 : An09g06550, A. oryzae RIB40 : AO090102000617, Aspergillus wentii : Aspwe1_0604276 and Aspergillus sydowii : Aspsy1_0161989
AN8265	1	1	1	1	1	KERS	Protein of unknown function
AN8266	1	1	1	1	1	KERS	Ortholog of A. oryzae RIB40 : AO090138000120, Aspergillus flavus NRRL 3357 : AFL2T_08795, Neosartorya fischeri NRRL 181 : NFIA_062350 and Aspergillus versicolor : Aspve1_0047270
AN8267	1	1	1	1	1	KERS	Ortholog of A. fumigatus Af293 : Afu5g04155, A. oryzae RIB40 : AO090102000618, Aspergillus wentii : Aspwe1_0116105 and Aspergillus sydowii : Aspsy1_0061914
AN8269	1	1	1	1	1	KERS	90 kilodalton heat shock protein; physically associates with importin-alpha, KapA; palA-dependent expression independent of pH
AN8270	1	1	1	1	1	KERS	Has domain(s) with predicted GTP binding activity and role in cell cycle
AN8274	1	1	1	1	1	KERS	Ortholog(s) have DNA binding, tricarboxylate secondary active transmembrane transporter activity
AN8278	1	1	1	1	1	KERS	Ortholog of Neosartorya fischeri NRRL 181 : NFIA_037840, Aspergillus wentii : Aspwe1_0605622, Aspergillus versicolor : Aspve1_0047287 and Aspergillus clavatus NRRL 1 : ACLA_000900
AN8279	1	1	1	1	1	KERS	Ortholog of S. cerevisiae Can1p which has arginine transmembrane transporter activity; basic amino acid transporter; expression reduced after exposure to farnesol
AN8283	1	1	1	1	1	KERS	Putative sterol 14-demethylase with a predicted role in sterol metabolism; putative cytochrome P450
AN8289	1	1	1	1	1	KERS	Ortholog of A. fumigatus Af293 : Afu7g03670, A. niger CBS 513.88 : An13g00010, Aspergillus wentii : Aspwe1_0170297, Aspergillus sydowii : Aspsy1_1173898 and Aspergillus terreus NIH2624 : ATET_02780
AN4289	1	1	1	1	1	KERS	Has domain(s) with predicted nucleic acid binding activity and role in DNA integration
AN9416	1	1	1	1	1	KERS	Predicted mariner transposon-related ORF
AN4276	1	1	1	1	1	KERS	Protein of unknown function
AN4273	1	1	1	1	1	KERS	Ortholog of A. fumigatus Af293 : Afu7g03800, A. niger CBS 513.88 : An13g00220, A. oryzae RIB40 : AO090026000834, Aspergillus wentii : Aspwe1_0026252 and Aspergillus sydowii : Aspsy1_1088954
AN4267	1	1	1	1	1	KERS	Ortholog of A. fumigatus Af293 : Afu7g03840, A. niger CBS 513.88 : An13g00270, A. oryzae RIB40 : AO090026000831, Aspergillus wentii : Aspwe1_0026255 and Aspergillus sydowii : Aspsy1_0059243
AN4264	1	1	1	1	1	KERS	Ortholog(s) have role in syncytium formation by plasma membrane fusion
AN10533	1	1	1	1	1	KERS	Putative trehalose-6-phosphate synthase; ortholog of S. cerevisiae Tps3p; expression upregulated after exposure to farnesol
AN4261	1	1	1	1	1	KERS	Ortholog of A. nidulans FGSC A4 : AN12307, A. fumigatus Af293 : Afu5g13200, Afu7g03960, A. oryzae RIB40 : AO090020000704, AO090026000045, AO090026000818 and Aspergillus wentii : Aspwe1_0181783
AN4260	1	1	1	1	1	KERS	Predicted glycosylphosphatidylinositol (GPI)-anchored protein
AN4255	1	1	1	1	1	KERS	Non-catalytic atypical hexokinase involved in regulation of extracellular proteases in response to carbon starvation; associates with mitochondria
AN4252	1	1	1	1	1	KERS	Ortholog of A. nidulans FGSC A4 : AN10165, A. fumigatus Af293 : Afu1g06580/hel10, Afu1g11910, A. niger CBS 513.88 : An18g05640, An08g04120 and A. oryzae RIB40 : AO090001000456, AO090001000373
AN4247	1	1	1	1	1	KERS	Has domain(s) with predicted DNA-binding transcription factor activity, RNA polymerase II-specific, zinc ion binding activity, role in regulation of transcription, DNA-templated and nucleus localization
AN4243	1	1	1	1	1	KERS	Has domain(s) with predicted 3-beta-hydroxy-delta5-steroid dehydrogenase activity and role in oxidation-reduction process, steroid biosynthetic process
AN4239	1	1	1	1	1	KERS	Ortholog(s) have RSC-type complex localization
AN4237	1	1	1	1	1	KERS	Ortholog of A. fumigatus Af293 : Afu1g06160, A. niger CBS 513.88 : An18g05340, A. oryzae RIB40 : AO090001000437, Aspergillus wentii : Aspwe1_0026108 and Aspergillus sydowii : Aspsy1_0153979
AN10527	1	1	1	1	1	KERS	Ortholog(s) have trimethyllysine dioxygenase activity and role in carnitine biosynthetic process, mitochondrion organization
AN4224	1	1	1	1	1	KERS	Has domain(s) with predicted integral component of membrane localization
AN4222	1	1	1	1	1	KERS	Ortholog(s) have cytosolic large ribosomal subunit, small-subunit processome localization
AN10518	1	1	1	1	1	KERS	Protein of unknown function; protein induced by farnesol
AN4220	1	1	1	1	1	KERS	Ortholog of S. cerevisiae : YGL242C, A. fumigatus Af293 : Afu1g06370, A. niger CBS 513.88 : An18g04870, A. oryzae RIB40 : AO090120000078 and Aspergillus wentii : Aspwe1_0152212
AN4219	1	1	1	1	1	KERS	Ortholog(s) have RNA polymerase III activity, role in tRNA 3'-trailer cleavage, tRNA transcription by RNA polymerase III, termination of RNA polymerase III transcription and RNA polymerase III complex localization
AN4214	1	1	1	1	1	KERS	Cell-end marker protein kinase; related to Schizosaccharomyces pombe Mod5; null mutant exhibits meandering hyphal phenotype; interacts with TeaA; predicted prenylation; wild-type localization requires TeaA, KipA
AN4210	1	1	1	1	1	KERS	Has domain(s) with predicted transcription coregulator activity, role in regulation of transcription by RNA polymerase II and mediator complex localization
AN4206	1	1	1	1	1	KERS	Ortholog of A. fumigatus Af293 : Afu1g06020, A. niger CBS 513.88 : An18g03870, Aspergillus wentii : Aspwe1_0026071, Aspergillus sydowii : Aspsy1_0059171 and Aspergillus terreus NIH2624 : ATET_03025
AN4197	1	1	1	1	1	KERS	Ortholog of Aspergillus versicolor : Aspve1_0138462 and Aspergillus sydowii : Aspsy1_0154012
AN4192	1	1	1	1	1	KERS	Ortholog of A. fumigatus Af293 : Afu1g05900, A. niger CBS 513.88 : An18g03700, A. oryzae RIB40 : AO090009000345, Aspergillus wentii : Aspwe1_0026054 and Aspergillus sydowii : Aspsy1_0154377
AN4190	1	1	1	1	1	KERS	Predicted glycosylphosphatidylinositol (GPI)-anchored protein; palA-dependent expression independent of pH
AN4187	1	1	1	1	1	KERS	Has domain(s) with predicted ATP binding, DNA binding, helicase activity, nucleic acid binding activity
AN10513	1	1	1	1	1	KERS	Has domain(s) with predicted calcium-dependent cysteine-type endopeptidase activity, role in proteolysis and intracellular localization
AN4171	1	1	1	1	1	KERS	Ortholog(s) have role in actin cytoskeleton organization, actin filament bundle assembly, eisosome assembly, endosomal transport and establishment or maintenance of actin cytoskeleton polarity, more
AN4170	1	1	1	1	1	KERS	Arrestin domains and PY motif-containing protein with homology to Saccharomyces cerevisiae Rod1p and Rog3p proteins; expression reduced after exposure to farnesol
AN4169	1	1	1	1	1	KERS	Ortholog(s) have role in ascospore formation, cellular response to calcium ion, fungal-type cell wall organization or biogenesis and cell cortex, cytoplasm, division septum localization
AN4159	1	1	1	1	1	KERS	Putative glutamate-ammonia ligase with a predicted role in glutamate and glutamine metabolism; intracellular; transcript upregulated by nitrate limitation; protein abundance decreased by menadione stress and induced by farnesol
AN4148	1	1	1	1	1	KERS	Putative xylose transporter; transcriptionally induced by growth on xylose
AN4143	1	1	1	1	1	KERS	Ortholog of A. nidulans FGSC A4 : AN12170, A. fumigatus Af293 : Afu1g00760, Afu5g14890, Aspergillus wentii : Aspwe1_0177868, Aspwe1_0403846 and Aspergillus niger ATCC 1015 : 41666-mRNA
AN4135	1	1	1	1	1	KERS	Putative delta-9-stearic acid desaturase; converts palmitic acid and stearic acid to palmitoleic acid and oleic acid; null mutant has decreased fatty acid content; synthetically lethal with sdeA mutation
AN4113	1	1	1	1	1	KERS	Histidine kinase, histidine-containing phosphotransfer protein; expression upregulated after exposure to farnesol; palA-dependent expression independent of pH
AN4102	1	1	1	1	1	KERS	Putative beta-glucosidase; induced by carbon starvation-induced autophagy
AN4088	1	1	1	1	1	KERS	Ortholog of A. fumigatus Af293 : Afu1g05680, A. oryzae RIB40 : AO090009000366, Neosartorya fischeri NRRL 181 : NFIA_019060, Aspergillus wentii : Aspwe1_0169283 and Aspergillus versicolor : Aspve1_0085484
AN12461	1	1	1	1	1	KERS	Ortholog of A. fumigatus Af293 : Afu1g05670, A. niger CBS 513.88 : An18g03360, A. oryzae RIB40 : AO090009000369 and Aspergillus wentii : Aspwe1_0169284
AN4081	1	1	1	1	1	KERS	Ortholog(s) have role in L-cysteine catabolic process to pyruvate, using cysteine dioxygenase
AN4080	1	1	1	1	1	KERS	Ortholog(s) have GTP binding activity, role in cytoplasmic translation, filamentous growth, positive regulation of cellular response to amino acid starvation and cytoplasm, cytoplasmic stress granule, polysome localization
AN4079	1	1	1	1	1	KERS	Protein of unknown function
AN4078	1	1	1	1	1	KERS	Protein of unknown function
AN4076	1	1	1	1	1	KERS	Ortholog of A. fumigatus Af293 : Afu1g05540, Aspergillus wentii : Aspwe1_0037239, Aspergillus versicolor : Aspve1_0054320, Aspergillus zonatus : Aspzo1_0131207 and Aspergillus terreus NIH2624 : ATET_03076
AN4071	1	1	1	1	1	KERS	Ortholog(s) have role in dolichol biosynthetic process, dolichol-linked oligosaccharide biosynthetic process, pseudohyphal growth
AN4070	1	1	1	1	1	KERS	Has domain(s) with predicted 2-oxoglutarate-dependent dioxygenase activity and role in oxidation-reduction process
AN4069	1	1	1	1	1	KERS	Protein with similarity to human parvulin; putative peptidyl-prolyl cis-trans isomerase
AN4062	1	1	1	1	1	KERS	Ortholog of A. fumigatus Af293 : Afu1g05370, A. niger CBS 513.88 : An18g04210, A. oryzae RIB40 : AO090009000407, Aspergillus wentii : Aspwe1_0104515 and Aspergillus sydowii : Aspsy1_0057614
AN4052	1	1	1	1	1	KERS	Putative glucan 1,3-beta-glucosidase with a predicted role in glucan metabolism
AN4051	1	1	1	1	1	KERS	Has domain(s) with predicted heme binding, iron ion binding, oxygen binding activity and role in oxygen transport
AN4049	1	1	1	1	1	KERS	Predicted glycosylphosphatidylinositol (GPI)-anchored protein
AN4041	1	1	1	1	1	KERS	Ortholog of A. fumigatus Af293 : Afu4g00280, A. oryzae RIB40 : AO090701000844, Neosartorya fischeri NRRL 181 : NFIA_045350 and Aspergillus versicolor : Aspve1_0043587
AN4026	1	1	1	1	1	KERS	Ortholog of A. fumigatus Af293 : Afu1g03650, A. niger CBS 513.88 : An18g04060, A. oryzae RIB40 : AO090003000980, Aspergillus wentii : Aspwe1_0169329 and Aspergillus sydowii : Aspsy1_0149715
AN3998	1	1	1	1	1	KERS	Transcript induced in response to calcium dichloride in a CrzA-dependent manner
AN3958	1	1	1	1	1	KERS	Ortholog(s) have cytoplasm, nucleus localization
AN3957	1	1	1	1	1	KERS	Amidase, similar to A. nidulans AmdS; probable A. niger AmdS ortholog; required for benzamide or phenylacetamide utilization; transcription is activated by AreA in low-nitrogen conditions and repressed during carbon starvation
AN3953	1	1	1	1	1	KERS	Has domain(s) with predicted nucleic acid binding, nucleotide binding activity
AN3948	1	1	1	1	1	KERS	Ortholog of A. fumigatus Af293 : Afu6g08100, A. niger CBS 513.88 : An11g02020, A. oryzae RIB40 : AO090003000119, Aspergillus wentii : Aspwe1_0055008 and Aspergillus sydowii : Aspsy1_0149127
AN3947	1	1	1	1	1	KERS	Ortholog(s) have 3'-tyrosyl-DNA phosphodiesterase activity, DNA-(apurinic or apyrimidinic site) endonuclease activity, double-stranded DNA 3'-5' exodeoxyribonuclease activity, phosphoric diester hydrolase activity
AN3945	1	1	1	1	1	KERS	Ortholog of A. fumigatus Af293 : Afu6g08130, A. niger CBS 513.88 : An11g01990, A. oryzae RIB40 : AO090003000113, Aspergillus wentii : Aspwe1_0032593 and Aspergillus sydowii : Aspsy1_0148533
AN3943	1	1	1	1	1	KERS	Has domain(s) with predicted pyroglutamyl-peptidase activity, role in proteolysis and cytosol localization
AN3935	1	1	1	1	1	KERS	Ortholog of A. niger CBS 513.88 : An11g01810, A. oryzae RIB40 : AO090003000098, Neosartorya fischeri NRRL 181 : NFIA_053920, Aspergillus wentii : Aspwe1_0032581 and Aspergillus versicolor : Aspve1_0664899
AN3925	1	1	1	1	1	KERS	Has domain(s) with predicted catalytic activity and role in carbohydrate metabolic process
AN3914	1	1	1	1	1	KERS	Putative transglycosidase with a predicted role in glucan processing
AN3911	1	1	1	1	1	KERS	Putative transcription factor; predicted role in secondary metabolite production
AN3901	1	1	1	1	1	KERS	Putative lactic acid dehydrogenase with a predicted role in energy metabolism
AN3891	1	1	1	1	1	KERS	Protein of unknown function
AN10475	1	1	1	1	1	KERS	Has domain(s) with predicted ATP binding, aminoacyl-tRNA ligase activity, tryptophan-tRNA ligase activity, role in tRNA aminoacylation for protein translation, tryptophanyl-tRNA aminoacylation and cytoplasm localization
AN3876	1	1	1	1	1	KERS	Has domain(s) with predicted role in transmembrane transport and membrane localization
AN3869	1	1	1	1	1	KERS	Putative mevalonate kinase with a predicted role in sterol metabolism
AN12177	1	1	1	1	1	KERS	Ortholog of A. niger CBS 513.88 : An04g02250, Aspergillus wentii : Aspwe1_0034538, Aspergillus zonatus : Aspzo1_0705620 and Aspergillus sydowii : Aspsy1_0912800
AN11419	1	1	1	1	1	KERS	Ortholog(s) have cytosolic large ribosomal subunit, hyphal cell wall, yeast-form cell wall localization
AN3835	1	1	1	1	1	KERS	Has domain(s) with predicted DNA binding, DNA-binding transcription factor activity, RNA polymerase II-specific, zinc ion binding activity and role in regulation of transcription, DNA-templated, transcription, DNA-templated
AN3832	1	1	1	1	1	KERS	Ortholog(s) have role in mitochondrial translation and mitochondrion localization
AN12174	1	1	1	1	1	KERS	Ortholog of A. niger CBS 513.88 : An04g02560, Aspergillus wentii : Aspwe1_0242207, Aspergillus versicolor : Aspve1_0672044, Aspergillus zonatus : Aspzo1_0698640 and Aspergillus sydowii : Aspsy1_0088785
AN3813	1	1	1	1	1	KERS	Ortholog(s) have copper ion transmembrane transporter activity and role in aerobic respiration, copper ion import, hyphal growth, spore germination, sporocarp development involved in sexual reproduction
AN3804	1	1	1	1	1	KERS	Ortholog(s) have IgE binding activity
AN10461	1	1	1	1	1	KERS	Protein of unknown function
AN3802	1	1	1	1	1	KERS	Protein of unknown function; PalA-dependent expression independent of pH
AN3799	1	1	1	1	1	KERS	Ortholog(s) have low-affinity zinc ion transmembrane transporter activity, zinc ion transmembrane transporter activity
AN3796	1	1	1	1	1	KERS	Ortholog of Neosartorya fischeri NRRL 181 : NFIA_080720, Aspergillus wentii : Aspwe1_0110971, Aspergillus versicolor : Aspve1_0083942 and Aspergillus clavatus NRRL 1 : ACLA_090600
AN3795	1	1	1	1	1	KERS	Ortholog(s) have role in hyphal growth
AN3794	1	1	1	1	1	KERS	Ortholog of A. fumigatus Af293 : Afu2g03930, A. niger CBS 513.88 : An07g08590, A. oryzae RIB40 : AO090005001519, Aspergillus wentii : Aspwe1_0040763 and Aspergillus sydowii : Aspsy1_0030678
AN3793	1	1	1	1	1	KERS	Catalytic subunit of protein phosphatase Z (PPZ); role in resistance to oxidative stress; reduced growth on AVICEL medium and reduced eglA and eglB expression
AN3791	1	1	1	1	1	KERS	Ortholog of A. fumigatus Af293 : Afu2g03990, A. niger CBS 513.88 : An07g08650, A. oryzae RIB40 : AO090005001527, Aspergillus wentii : Aspwe1_0183621 and Aspergillus sydowii : Aspsy1_0150415
AN3787	1	1	1	1	1	KERS	Ortholog(s) have metal ion binding, misfolded protein binding, peptide-N4-(N-acetyl-beta-glucosaminyl)asparagine amidase activity, structural constituent of cell wall activity
AN3785	1	1	1	1	1	KERS	Ortholog(s) have role in heterochromatin maintenance, mitotic recombination-dependent replication fork processing and CAF-1 complex, nuclear replication fork, nucleus localization
AN3781	1	1	1	1	1	KERS	Has domain(s) with predicted inorganic phosphate transmembrane transporter activity, role in phosphate ion transport and membrane localization
AN3776	1	1	1	1	1	KERS	Has domain(s) with predicted role in transmembrane transport and integral component of membrane localization
AN3774	1	1	1	1	1	KERS	Protein of unknown function
AN3773	1	1	1	1	1	KERS	Ortholog of A. oryzae RIB40 : AO090003001452, Aspergillus flavus NRRL 3357 : AFL2T_01630, Aspergillus wentii : Aspwe1_0068031 and Aspergillus versicolor : Aspve1_0083991, Aspve1_0118939
AN10467	1	1	1	1	1	KERS	Has domain(s) with predicted DNA-binding transcription factor activity, RNA polymerase II-specific, zinc ion binding activity, role in regulation of transcription, DNA-templated and nucleus localization
AN3765	1	1	1	1	1	KERS	Putative G-protein coupled receptor
AN3763	1	1	1	1	1	KERS	Has domain(s) with predicted role in transmembrane transport and integral component of membrane localization
AN3755	1	1	1	1	1	KERS	Has domain(s) with predicted protein kinase binding activity and role in regulation of cyclin-dependent protein serine/threonine kinase activity
AN3751	1	1	1	1	1	KERS	Transcript induced in response to calcium dichloride in a CrzA-dependent manner
AN3750	1	1	1	1	1	KERS	Ortholog of A. fumigatus Af293 : Afu7g04470, A. niger CBS 513.88 : An13g01050, A. oryzae RIB40 : AO090005000133, Aspergillus wentii : Aspwe1_0038525 and Aspergillus sydowii : Aspsy1_0088662
AN3748	1	1	1	1	1	KERS	Putative ATP phosphoribosyltransferase with a predicted role in histidine metabolism
AN3747	1	1	1	1	1	KERS	Ortholog(s) have Rab geranylgeranyltransferase activity and role in endoplasmic reticulum to Golgi vesicle-mediated transport, protein geranylgeranylation, protein targeting to membrane
AN3738	1	1	1	1	1	KERS	Ortholog(s) have role in ubiquinone biosynthetic process and mitochondrion localization
AN3729	1	1	1	1	1	KERS	Putative 1,3-beta-glucan synthase with a predicted role in glucan biosynthesis
AN3719	1	1	1	1	1	KERS	MAP kinase, component of a signaling module SteD-SteC-MkkB-MpkB that controls coordination of development and secondary metabolism; phosphorylates VeA in vitro; mutant has moderate growth defect and arrested sexual development
AN3708	1	1	1	1	1	KERS	Ortholog(s) have adenosine 5'-monophosphoramidase activity and role in nucleotide metabolic process
AN3707	1	1	1	1	1	KERS	Has domain(s) with predicted hydrolase activity, hydrolase activity, acting on carbon-nitrogen (but not peptide) bonds, in linear amidines activity and role in metabolic process
AN3692	1	1	1	1	1	KERS	Has domain(s) with predicted serine-type endopeptidase activity, role in retrograde vesicle-mediated transport, Golgi to endoplasmic reticulum and integral component of membrane localization
AN3690	1	1	1	1	1	KERS	Ortholog(s) have iron ion transmembrane transporter activity, role in RNA splicing, iron import into the mitochondrion, iron ion homeostasis and mitochondrion, plasma membrane localization
AN10459	1	1	1	1	1	KERS	Ortholog(s) have guanyl-nucleotide exchange factor activity, translation initiation factor activity, role in cytoplasmic translational initiation and eukaryotic translation initiation factor 2B complex localization
AN3688	1	1	1	1	1	KERS	Response regulator, part of a two-component signal transduction system involved in control of stress response and conidiation; transcript induced by hydrogen peroxide
AN3681	1	1	1	1	1	KERS	Ortholog(s) have role in cellular iron ion homeostasis and fungal-type vacuole membrane localization
AN3675	1	1	1	1	1	KERS	Transcription factor of the Gcn4p c-Jun-like transcriptional activator family; involved in cross-pathway control of amino acid biosynthesis in response to amino acid starvation; role in sexual development; contains two 5' uORFs
AN11408	1	1	1	1	1	KERS	Protein of unknown function
AN3667	1	1	1	1	1	KERS	Ortholog of A. fumigatus Af293 : Afu4g12410, A. niger CBS 513.88 : An01g07830, A. oryzae RIB40 : AO090009000453, Aspergillus wentii : Aspwe1_0166557 and Aspergillus sydowii : Aspsy1_1055875
AN3665	1	1	1	1	1	KERS	Has domain(s) with predicted sulfate transmembrane transporter activity, role in sulfate transport and integral component of membrane localization
AN3664	1	1	1	1	1	KERS	Ortholog(s) have cell surface localization
AN3663	1	1	1	1	1	KERS	Ortholog(s) have glycine transmembrane transporter activity, role in glycine import into mitochondrion, heme biosynthetic process and mitochondrion localization
AN3659	1	1	1	1	1	KERS	Predicted scaffold protein with similarity to mammalian paxillin
AN3649	1	1	1	1	1	KERS	Ortholog(s) have structural constituent of ribosome activity, role in mitochondrial translation and mitochondrial large ribosomal subunit, mitochondrial ribosome localization
AN3644	1	1	1	1	1	KERS	Ortholog(s) have ubiquitin conjugating enzyme activity, ubiquitin-protein transferase activity and role in free ubiquitin chain polymerization, postreplication repair, protein K63-linked ubiquitination, protein polyubiquitination
AN3642	1	1	1	1	1	KERS	Ortholog(s) have role in cellular response to starvation, filamentous growth and filamentous growth of a population of unicellular organisms in response to biotic stimulus, more
AN3641	1	1	1	1	1	KERS	Ortholog(s) have glucokinase activity, gluconokinase activity and role in D-gluconate catabolic process, glycolytic process via Entner-Doudoroff Pathway
AN3639	1	1	1	1	1	KERS	Putative dihydrolipoamide transacylase; alpha keto acid dehydrogenase E2 subunit
AN3638	1	1	1	1	1	KERS	Putative C-4 sterol methyl oxidase with a predicted role in sterol metabolism
AN3632	1	1	1	1	1	KERS	Ortholog(s) have role in iron-sulfur cluster assembly and cytosol, membrane localization
AN3607	1	1	1	1	1	KERS	Putative zinc-finger transcription factor involved in blue-light responsive differentiation; interacts with VeA, FphA, and LreA; similar to N. crassa blue-light-sensing component WC-2
AN3606	1	1	1	1	1	KERS	Ortholog of A. fumigatus Af293 : Afu4g12700, A. niger CBS 513.88 : An03g02800, A. oryzae RIB40 : AO090009000298, Aspergillus wentii : Aspwe1_0047287 and Aspergillus sydowii : Aspsy1_0090817
AN3597	1	1	1	1	1	KERS	Protein involved in carbon source utilization; interacts genetically with the ubiquitination pathway; contains three predicted transmembrane domains
AN3587	1	1	1	1	1	KERS	Ubiquitin processing protease involved in carbon catabolite repression
AN3586	1	1	1	1	1	KERS	Ortholog(s) have role in ubiquinone biosynthetic process and mitochondrion localization
AN3581	1	1	1	1	1	KERS	Thioredoxin reductase with a predicted role in pyrimidine metabolism; putative flavoprotein; intracellular, menadione stress-induced protein; transcripts of two different sizes have been detected
AN3551	1	1	1	1	1	KERS	Protein of unknown function
AN3548	1	1	1	1	1	KERS	Ortholog of Aspergillus glaucus : Aspgl1_0026445
AN3547	1	1	1	1	1	KERS	Has domain(s) with predicted ADP binding, catalytic activity, microtubule motor activity, role in nucleoside metabolic process and kinesin complex localization
AN12353	1	1	1	1	1	KERS	Protein of unknown function
AN3534	1	1	1	1	1	KERS	Protein of unknown function
AN12487	1	1	1	1	1	KERS	Protein of unknown function
AN3520	1	1	1	1	1	KERS	Ortholog of A. niger CBS 513.88 : An04g10140, Aspergillus brasiliensis : Aspbr1_0153268, Aspergillus kawachii : Aspka1_0181306 and Aspergillus acidus : Aspfo1_0032523
AN3517	1	1	1	1	1	KERS	Ortholog of Aspergillus sydowii : Aspsy1_0162744
AN10420	1	1	1	1	1	KERS	Putative alpha-glucosidase with a predicted role in starch metabolism; transcriptionally induced by isomaltose in an amyR-dependent manner
AN3515	1	1	1	1	1	KERS	Ortholog(s) have alpha-glucoside:proton symporter activity, maltose:proton symporter activity, trehalose transmembrane transporter activity
AN10422	1	1	1	1	1	KERS	Protein of unknown function
AN3506	1	1	1	1	1	KERS	Putative transcription factor; predicted role in secondary metabolite production
AN3499	1	1	1	1	1	KERS	Has domain(s) with predicted ATP binding, phosphotransferase activity, alcohol group as acceptor activity and role in amino sugar metabolic process, peptidoglycan turnover
AN3498	1	1	1	1	1	KERS	Has domain(s) with predicted transmembrane transporter activity, role in transmembrane transport and integral component of membrane, membrane localization
AN3482	1	1	1	1	1	KERS	Protein of unknown function
AN7387	1	1	1	1	1	KERS	Putative pyrroline-5-carboxylate reductase with a predicted role in proline metabolism
AN7386	1	1	1	1	1	KERS	Ortholog of A. nidulans FGSC A4 : AN1127, A. fumigatus Af293 : Afu1g11740, A. niger CBS 513.88 : An02g03380, An08g03700 and A. oryzae RIB40 : AO090026000507
AN7375	1	1	1	1	1	KERS	Has domain(s) with predicted role in lipid biosynthetic process
AN7374	1	1	1	1	1	KERS	Putative GNAT-type acetyltransferase; transcript upregulated in response to camptothecin
AN7357	1	1	1	1	1	KERS	Ortholog of A. fumigatus Af293 : Afu2g16340, A. niger CBS 513.88 : An15g06710, Aspergillus wentii : Aspwe1_0026925, Aspergillus sydowii : Aspsy1_0369947 and Aspergillus terreus NIH2624 : ATET_02316
AN7342	1	1	1	1	1	KERS	Ortholog(s) have RNA polymerase III general transcription initiation factor activity, chromatin insulator sequence binding activity and role in transcription initiation from RNA polymerase III promoter
AN7341	1	1	1	1	1	KERS	Ortholog of A. niger CBS 513.88 : An15g06860, A. oryzae RIB40 : AO090102000219, Neosartorya fischeri NRRL 181 : NFIA_091700, Aspergillus wentii : Aspwe1_0107255 and Aspergillus versicolor : Aspve1_0125535
AN7336	1	1	1	1	1	KERS	Ortholog of A. fumigatus Af293 : Afu2g16500, A. niger CBS 513.88 : An15g06925, Aspergillus wentii : Aspwe1_0026944, Aspergillus sydowii : Aspsy1_0054451 and Aspergillus terreus NIH2624 : ATET_02290
AN7334	1	1	1	1	1	KERS	Has domain(s) with predicted catalytic activity and role in metabolic process
AN7329	1	1	1	1	1	KERS	Protein of unknown function
AN7326	1	1	1	1	1	KERS	Protein of unknown function
AN7304	1	1	1	1	1	KERS	Ortholog(s) have coenzyme A transmembrane transporter activity, role in coenzyme A transport and mitochondrial inner membrane localization
AN7303	1	1	1	1	1	KERS	Ortholog(s) have role in chromatin silencing at telomere, negative regulation of transcription from RNA polymerase II promoter by pheromones
AN7283	1	1	1	1	1	KERS	Ortholog of A. fumigatus Af293 : Afu2g16980, Neosartorya fischeri NRRL 181 : NFIA_092310, Aspergillus wentii : Aspwe1_0106882 and Aspergillus versicolor : Aspve1_0123900
AN7273	1	1	1	1	1	KERS	Ortholog of A. fumigatus Af293 : Afu2g16990, A. oryzae RIB40 : AO090102000119, Aspergillus wentii : Aspwe1_0182487, Aspergillus sydowii : Aspsy1_0027170 and Aspergillus terreus NIH2624 : ATET_10043
AN7270	1	1	1	1	1	KERS	Ortholog of A. oryzae RIB40 : AO090001000616
AN7269	1	1	1	1	1	KERS	Ortholog(s) have role in fumiquinazoline C biosynthetic process, secondary metabolite biosynthetic process and fungal-type cell wall localization
AN7262	1	1	1	1	1	KERS	Ortholog of A. nidulans FGSC A4 : AN5649, AN1674, AN0384, AN1268, A. fumigatus Af293 : Afu1g01700, Afu2g17000, Afu4g08730, Afu4g13630, Afu1g10012 and A. niger CBS 513.88 : An01g09380, An01g06520, An04g09080, An04g03600
AN7253	1	1	1	1	1	KERS	Ortholog of A. niger CBS 513.88 : An04g09190, A. oryzae RIB40 : AO090102000106, Aspergillus wentii : Aspwe1_0463454 and Aspergillus sydowii : Aspsy1_0085206
AN7250	1	1	1	1	1	KERS	Putative sodium/hydrogen antiporter with a predicted role in sodium and potassium efflux
AN7229	1	1	1	1	1	KERS	Transcript induced in response to calcium dichloride in a CrzA-dependent manner
AN7221	1	1	1	1	1	KERS	Protein of unknown function
AN10912	1	1	1	1	1	KERS	Has domain(s) with predicted DNA-binding transcription factor activity, RNA polymerase II-specific, zinc ion binding activity, role in regulation of transcription, DNA-templated and nucleus localization
AN10906	1	1	1	1	1	KERS	Has domain(s) with predicted DNA binding, zinc ion binding activity, role in transcription, DNA-templated and nucleus localization
AN7199	1	1	1	1	1	KERS	Has domain(s) with predicted oxidoreductase activity, transferase activity, transferring acyl groups other than amino-acyl groups, zinc ion binding activity and role in oxidation-reduction process
AN7194	1	1	1	1	1	KERS	Has domain(s) with predicted oxidoreductase activity, zinc ion binding activity and role in oxidation-reduction process
AN7192	1	1	1	1	1	KERS	Ortholog of A. fumigatus Af293 : Afu6g10280, A. niger CBS 513.88 : An11g01180, A. oryzae RIB40 : AO090023000278, Aspergillus wentii : Aspwe1_0176873 and Aspergillus sydowii : Aspsy1_0075173
AN7189	1	1	1	1	1	KERS	Ortholog(s) have DNA-binding transcription factor activity
AN7188	1	1	1	1	1	KERS	Ortholog(s) have glutathione transmembrane transporter activity and role in glutathione import across plasma membrane, glutathione transmembrane transport
AN7187	1	1	1	1	1	KERS	Has domain(s) with predicted oxidoreductase activity and role in oxidation-reduction process
AN7177	1	1	1	1	1	KERS	Ortholog of A. fumigatus Af293 : Afu4g03322, A. niger CBS 513.88 : An14g01990, A. oryzae RIB40 : AO090011000139, Aspergillus sydowii : Aspsy1_0052594 and Aspergillus terreus NIH2624 : ATET_02136
AN7175	1	1	1	1	1	KERS	Ortholog of A. fumigatus Af293 : Afu4g03321/ubiE, A. niger CBS 513.88 : An14g01980, A. oryzae RIB40 : AO090011000143, Aspergillus wentii : Aspwe1_0174709 and Aspergillus sydowii : Aspsy1_0048835
AN7173	1	1	1	1	1	KERS	Has domain(s) with predicted role in transmembrane transport and integral component of membrane localization
AN7172	1	1	1	1	1	KERS	Ortholog of A. niger CBS 513.88 : An14g02030, A. oryzae RIB40 : AO090011000125, Aspergillus wentii : Aspwe1_0030391, Aspergillus clavatus NRRL 1 : ACLA_055220 and Aspergillus niger ATCC 1015 : 41626-mRNA
AN7170	1	1	1	1	1	KERS	Protein of unknown function; transcript upregulated in response to camptothecin
AN7169	1	1	1	1	1	KERS	NirA-dependent flavohemoprotein; required for nitrate and nitrite reductase enzyme activity, regulates sexual development; menadione stress-induced protein; induced by nitrate; palA-dependent, pH-independent expression
AN10902	1	1	1	1	1	KERS	Ortholog(s) have water channel activity and role in ascospore formation, cellular response to freezing, cellular response to osmotic stress, single-species biofilm formation on inanimate substrate, transmembrane transport, water transport
AN10905	1	1	1	1	1	KERS	Ortholog(s) have gamma-aminobutyric acid:proton symporter activity, putrescine transmembrane transporter activity and role in gamma-aminobutyric acid transport, putrescine transport, transmembrane transport
AN7166	1	1	1	1	1	KERS	Ortholog of A. nidulans FGSC A4 : AN3215, AN8609, A. fumigatus Af293 : Afu3g14210, Afu4g03360, Afu4g12510 and A. niger CBS 513.88 : An09g04200, An14g01840
AN7159	1	1	1	1	1	KERS	Ortholog(s) have exopeptidase activity, tripeptidyl-peptidase activity
AN7158	1	1	1	1	1	KERS	Has domain(s) with predicted hydrolase activity, hydrolase activity, acting on ester bonds activity and role in lipid metabolic process
AN7148	1	1	1	1	1	KERS	Ortholog of A. nidulans FGSC A4 : AN11171, A. fumigatus Af293 : Afu4g03595, A. niger CBS 513.88 : An02g01320, An14g01685, An03g06340 and A. oryzae RIB40 : AO090026000213, AO090026000142, AO090023000130
AN7146	1	1	1	1	1	KERS	Putative S-adenosyl-methionine delta-24-sterol-C-methyltransferase with a predicted role in sterol metabolism
AN7145	1	1	1	1	1	KERS	Ortholog of the pre-RNA splicing factor, Slt11p; not an extracellular cutinase
AN7139	1	1	1	1	1	KERS	Ortholog of A. fumigatus Af293 : Afu4g03730, A. niger CBS 513.88 : An14g01430, A. oryzae RIB40 : AO090011000309, Aspergillus wentii : Aspwe1_0030342 and Aspergillus sydowii : Aspsy1_0034590
AN7138	1	1	1	1	1	KERS	Has domain(s) with predicted role in transmembrane transport and integral component of membrane localization
AN7133	1	1	1	1	1	KERS	Protein of unknown function
AN7131	1	1	1	1	1	KERS	Putative cytochrome P450
AN7111	1	1	1	1	1	KERS	Peroxisomal multifunctional enzyme involved in fatty acid beta-oxidation; required for growth on very long-chain fatty acids; transcription is induced by fatty acids
AN7110	1	1	1	1	1	KERS	Ortholog of Aspergillus versicolor : Aspve1_0139279, Aspve1_0834531 and Aspergillus sydowii : Aspsy1_0091735
AN7102	1	1	1	1	1	KERS	Ortholog of A. fumigatus Af293 : Afu4g03830, A. niger CBS 513.88 : An14g01068, A. oryzae RIB40 : AO090011000343, Aspergillus wentii : Aspwe1_0030332 and Aspergillus sydowii : Aspsy1_0060599
AN10896	1	1	1	1	1	KERS	Ortholog of A. fumigatus Af293 : Afu1g11040, A. niger CBS 513.88 : An09g03860, An09g00570, A. oryzae RIB40 : AO090113000167 and Aspergillus wentii : Aspwe1_0137373, Aspwe1_0169359
AN10898	1	1	1	1	1	KERS	Protein of unknown function
AN12290	1	1	1	1	1	KERS	Has domain(s) with predicted oxidoreductase activity and role in metabolic process
AN7081	1	1	1	1	1	KERS	Predicted UDP-N-acetylmuramate dehydrogenase; predicted secondary metabolism gene cluster member
AN7080	1	1	1	1	1	KERS	Protein of unknown function; predicted secondary metabolism gene cluster member
AN12481	1	1	1	1	1	KERS	Protein of unknown function
AN7078	1	1	1	1	1	KERS	Protein of unknown function
AN7076	1	1	1	1	1	KERS	Protein of unknown function
AN7041	1	1	1	1	1	KERS	Signaling mucin involved in regulation of starvation response, adhesion and secretion of cellulase
AN7033	1	1	1	1	1	KERS	Ortholog of A. fumigatus Af293 : Afu4g04190, A. niger CBS 513.88 : An14g00640, A. oryzae RIB40 : AO090206000078, Aspergillus wentii : Aspwe1_0174608 and Aspergillus sydowii : Aspsy1_0427823
AN7030	1	1	1	1	1	KERS	Polarisome component required for conidiation and vacuolar fusion; has similarity to Saccharomyces cerevisiae Bem1p
AN7026	1	1	1	1	1	KERS	Ortholog of A. fumigatus Af293 : Afu4g04230, A. niger CBS 513.88 : An14g00600, A. oryzae RIB40 : AO090206000070, Aspergillus wentii : Aspwe1_0030288 and Aspergillus sydowii : Aspsy1_0092867
AN12064	1	1	1	1	1	KERS	Protein of unknown function
AN7018	1	1	1	1	1	KERS	Ortholog of Neosartorya fischeri NRRL 181 : NFIA_029090, Aspergillus wentii : Aspwe1_0115404, Aspergillus versicolor : Aspve1_0339168 and Aspergillus clavatus NRRL 1 : ACLA_054100
AN7012	1	1	1	1	1	KERS	Has domain(s) with predicted DNA binding, DNA-binding transcription factor activity, sequence-specific DNA binding activity and role in regulation of transcription, DNA-templated
AN7004	1	1	1	1	1	KERS	Ortholog of A. fumigatus Af293 : Afu4g04450, A. niger CBS 513.88 : An14g00380, A. oryzae RIB40 : AO090206000048, Aspergillus wentii : Aspwe1_0043225 and Aspergillus sydowii : Aspsy1_0034669
AN10872	1	1	1	1	1	KERS	Has domain(s) with predicted role in ubiquitin-dependent protein catabolic process
AN6982	1	1	1	1	1	KERS	Putative phosphotyrosine-specific protein phosphatase of the HOG signaling pathway that regulates osmotic stress response; reduced growth on AVICEL medium and reduced eglA and eglB expression
AN6973	1	1	1	1	1	KERS	Putative C-4 sterol methyl oxidase with a predicted role in sterol metabolism; expression reduced after exposure to farnesol
AN7432	1	1	1	1	1	KERS	Has domain(s) with predicted ornithine decarboxylase inhibitor activity
AN7436	1	1	1	1	1	KERS	Putative protein disulfide isomerase; pdiA mRNA expression increased in the presence of farnesol
AN7443	1	1	1	1	1	KERS	Ortholog of A. fumigatus Af293 : Afu2g06100, A. niger CBS 513.88 : An02g14710, A. oryzae RIB40 : AO090001000726, Aspergillus wentii : Aspwe1_0110234 and Aspergillus sydowii : Aspsy1_0152786
AN7451	1	1	1	1	1	KERS	Putative NAD-glutamate dehydrogenase with a predicted role in glutamate and glutamine metabolism
AN7453	1	1	1	1	1	KERS	Ortholog of A. fumigatus Af293 : Afu2g05990, A. niger CBS 513.88 : An02g14270, Aspergillus wentii : Aspwe1_0032863, Aspergillus sydowii : Aspsy1_0090031 and Aspergillus terreus NIH2624 : ATET_06789
AN7454	1	1	1	1	1	KERS	Ortholog of S. cerevisiae : TDA6, A. fumigatus Af293 : Afu2g05980, A. niger CBS 513.88 : An02g14280, A. oryzae RIB40 : AO090001000716 and Aspergillus wentii : Aspwe1_0055229
AN7458	1	1	1	1	1	KERS	Ortholog(s) have small-subunit processome localization
AN7463	1	1	1	1	1	KERS	Major ammonium transporter of A. nidulans; transcript upregulated by nitrate limitation
AN7467	1	1	1	1	1	KERS	Protein of unknown function
AN7468	1	1	1	1	1	KERS	Putative binuclear zinc-cluster type transcriptional activator of gluconeogenesis
AN7469	1	1	1	1	1	KERS	Ortholog(s) have riboflavin kinase activity, zinc ion binding activity, role in FMN biosynthetic process, riboflavin biosynthetic process and intracellular membrane-bounded organelle, mitochondrial inner membrane localization
AN7475	1	1	1	1	1	KERS	Has domain(s) with predicted role in histone exchange, regulation of transcription, DNA-templated and nucleus localization
AN7476	1	1	1	1	1	KERS	Ortholog of A. fumigatus Af293 : Afu2g05630, A. niger CBS 513.88 : An02g14010, A. oryzae RIB40 : AO090001000675, Aspergillus wentii : Aspwe1_0120551 and Aspergillus sydowii : Aspsy1_0058449
AN7482	1	1	1	1	1	KERS	Ortholog of A. fumigatus Af293 : Afu2g05690, A. oryzae RIB40 : AO090001000684, Aspergillus wentii : Aspwe1_0055196, Aspergillus sydowii : Aspsy1_0152978 and Aspergillus terreus NIH2624 : ATET_06759
AN11748	1	1	1	1	1	KERS	Protein of unknown function
AN7484	1	1	1	1	1	KERS	Protein expressed at increased levels during osmoadaptation; contains a DUF1349 domain
AN7485	1	1	1	1	1	KERS	Predicted siderophore iron transporter
AN7506	1	1	1	1	1	KERS	Ortholog(s) have GTPase activator activity, role in cellular response to nitrogen starvation, negative regulation of TORC1 signaling and GATOR1 complex, fungal-type vacuole membrane localization
AN7507	1	1	1	1	1	KERS	Has domain(s) with predicted DNA binding, DNA-binding transcription factor activity, RNA polymerase II-specific, zinc ion binding activity and role in regulation of transcription, DNA-templated, transcription, DNA-templated
AN7509	1	1	1	1	1	KERS	Protein of unknown function
AN7511	1	1	1	1	1	KERS	Putative 1,3-beta-transglycosidase with a predicted role in glucan processing; predicted glycosyl phosphatidylinositol (GPI)-anchor
AN10945	1	1	1	1	1	KERS	Ortholog of A. fumigatus Af293 : Afu6g09950, A. niger CBS 513.88 : An11g08010, A. oryzae RIB40 : AO090001000628, Aspergillus wentii : Aspwe1_0121304 and Aspergillus sydowii : Aspsy1_0058487
AN7530	1	1	1	1	1	KERS	Ortholog of A. niger CBS 513.88 : An11g07875, Aspergillus wentii : Aspwe1_0121053, Aspergillus sydowii : Aspsy1_0031999 and Aspergillus terreus NIH2624 : ATET_06692
AN7532	1	1	1	1	1	KERS	Ortholog of A. niger CBS 513.88 : An11g07940, A. oryzae RIB40 : AO090001000606, Neosartorya fischeri NRRL 181 : NFIA_054950, Aspergillus wentii : Aspwe1_0045822 and Aspergillus versicolor : Aspve1_0043923
AN7534	1	1	1	1	1	KERS	Ortholog of A. fumigatus Af293 : Afu1g01380/och4, A. niger CBS 513.88 : An14g07140, An12g07020, Aspergillus versicolor : Aspve1_0085820 and Aspergillus clavatus NRRL 1 : ACLA_033030
AN7537	1	1	1	1	1	KERS	Predicted protein serine/threonine kinase, protein tyrosine kinase; mutants sensitive to NaCl
AN11753	1	1	1	1	1	KERS	Has domain(s) with predicted DNA-binding transcription factor activity, RNA polymerase II-specific, zinc ion binding activity, role in regulation of transcription, DNA-templated and nucleus localization
AN7546	1	1	1	1	1	KERS	Protein of unknown function
AN7552	1	1	1	1	1	KERS	Ortholog of A. fumigatus Af293 : Afu2g14790, A. oryzae RIB40 : AO090026000798, Aspergillus wentii : Aspwe1_0692743, Aspergillus sydowii : Aspsy1_0058559 and Aspergillus terreus NIH2624 : ATET_07821
AN7553	1	1	1	1	1	KERS	Basic helix-loop-helix transcription factor required for normal conidiophore development; mutants are infertile in self-crosses
AN11754	1	1	1	1	1	KERS	Protein of unknown function
AN7564	1	1	1	1	1	KERS	Putative threonine aldolase with a predicted role in glycine, serine, and threonine metabolism
AN7565	1	1	1	1	1	KERS	Ortholog of A. fumigatus Af293 : Afu2g14940, A. niger CBS 513.88 : An15g03240, A. oryzae RIB40 : AO090012000409, Aspergillus wentii : Aspwe1_0693532 and Aspergillus sydowii : Aspsy1_1021602
AN7566	1	1	1	1	1	KERS	Has domain(s) with predicted exonuclease activity and intracellular localization
AN7567	1	1	1	1	1	KERS	Ortholog(s) have 2 iron, 2 sulfur cluster binding, RNA polymerase II activating transcription factor binding, disulfide oxidoreductase activity, glutathione disulfide oxidoreductase activity
AN7571	1	1	1	1	1	KERS	Ortholog(s) have stretch-activated, cation-selective, calcium channel activity, role in calcium ion transmembrane transport, cell volume homeostasis, cellular calcium ion homeostasis and perinuclear endoplasmic reticulum localization
AN7572	1	1	1	1	1	KERS	Putative response regulator of a two-component phosphorelay system; mutants sensitive to NaCl
AN7576	1	1	1	1	1	KERS	Predicted Rho GTPase activating protein
AN7580	1	1	1	1	1	KERS	Ortholog of A. fumigatus Af293 : Afu2g15110, A. niger CBS 513.88 : An15g02960, A. oryzae RIB40 : AO090012000329, Aspergillus wentii : Aspwe1_0044605 and Aspergillus sydowii : Aspsy1_0046014
AN7583	1	1	1	1	1	KERS	Ortholog of A. fumigatus Af293 : Afu2g15170, A. niger CBS 513.88 : An09g03380, Aspergillus wentii : Aspwe1_0117969, Aspergillus sydowii : Aspsy1_0152812 and Aspergillus terreus NIH2624 : ATET_07870
AN10964	1	1	1	1	1	KERS	Has domain(s) with predicted methyltransferase activity and role in metabolic process
AN7600	1	1	1	1	1	KERS	Ortholog(s) have role in hydrogen sulfide biosynthetic process, sulfate assimilation, sulfur amino acid biosynthetic process
AN10952	1	1	1	1	1	KERS	Has domain(s) with predicted FAD binding, oxidoreductase activity and role in metabolic process
AN7610	1	1	1	1	1	KERS	Predicted GAL4-type zinc finger transcription factor involved in regulation of genes of xylan degradation; regulated by CreA, the mediator of carbon catabolite repression; transcriptionally induced by growth on xylose
AN7619	1	1	1	1	1	KERS	Secreted thaumatin-like protein; role in early conidial germination; localized to the cell wall of germinating conidia but not to germ tubes; null appears wild-type, shows severe conidial germination defects with cetA calA double mutant
AN10974	1	1	1	1	1	KERS	Has domain(s) with predicted methyltransferase activity
AN11570	1	1	1	1	1	KERS	Protein of unknown function
AN7649	1	1	1	1	1	KERS	Ortholog(s) have protein transporter activity, unfolded protein binding activity and role in protein insertion into mitochondrial inner membrane, protein insertion into mitochondrial outer membrane, regulation of growth rate
AN7651	1	1	1	1	1	KERS	Ortholog of A. fumigatus Af293 : Afu2g01080, A. niger CBS 513.88 : An10g00470, A. oryzae RIB40 : AO090701000377, Aspergillus wentii : Aspwe1_0113772 and Aspergillus sydowii : Aspsy1_1029216
AN7654	1	1	1	1	1	KERS	Predicted glycosylphosphatidylinositol (GPI)-anchored protein
AN7657	1	1	1	1	1	KERS	Putative 1,3-beta-transglycosidase with a predicted role in glucan processing; predicted glycosyl phosphatidylinositol (GPI)-anchor; palA-dependent expression independent of pH
AN10980	1	1	1	1	1	KERS	Protein of unknown function
AN7659	1	1	1	1	1	KERS	Ortholog(s) have ATP-dependent RNA helicase activity, RNA-dependent ATPase activity, inositol hexakisphosphate binding activity and role in mRNA export from nucleus, poly(A)+ mRNA export from nucleus, translational termination
AN7661	1	1	1	1	1	KERS	Ortholog(s) have DNA binding, DNA-binding transcription activator activity, RNA polymerase II-specific, DNA-binding transcription repressor activity and RNA polymerase II-specific, more
AN10983	1	1	1	1	1	KERS	Ortholog of A. fumigatus Af293 : Afu2g01630, A. niger CBS 513.88 : An03g04810, A. oryzae RIB40 : AO090701000784, Aspergillus wentii : Aspwe1_0135351 and Aspergillus sydowii : Aspsy1_0046214
AN7690	1	1	1	1	1	KERS	Ortholog of A. fumigatus Af293 : Afu2g01610, A. niger CBS 513.88 : An03g04840, A. oryzae RIB40 : AO090701000787, Aspergillus wentii : Aspwe1_0112969 and Aspergillus sydowii : Aspsy1_0058707
AN7700	1	1	1	1	1	KERS	Ortholog(s) have role in regulation of fungal-type cell wall biogenesis
AN7710	1	1	1	1	1	KERS	Has domain(s) with predicted hydrolase activity
AN11006	1	1	1	1	1	KERS	Ortholog of A. fumigatus Af293 : Afu5g08200, A. niger CBS 513.88 : An03g04400, A. oryzae RIB40 : AO090701000738, Aspergillus wentii : Aspwe1_0048123 and Aspergillus sydowii : Aspsy1_0046266
AN7729	1	1	1	1	1	KERS	Ortholog(s) have bilirubin transmembrane transporter activity, glutathione S-conjugate-exporting ATPase activity, phytochelatin transmembrane transporter ATPase activity
AN7739	1	1	1	1	1	KERS	Has domain(s) with predicted chromatin binding activity
AN7742	1	1	1	1	1	KERS	Ortholog(s) have single-stranded DNA binding activity, role in mitochondrial genome maintenance, positive regulation of mitochondrial DNA replication and mitochondrial nucleoid, mitochondrion localization
AN7749	1	1	1	1	1	KERS	Ortholog of A. fumigatus Af293 : Afu5g07800, A. niger CBS 513.88 : An03g03800, A. oryzae RIB40 : AO090701000914, Aspergillus wentii : Aspwe1_0101068 and Aspergillus sydowii : Aspsy1_0058767
AN7750	1	1	1	1	1	KERS	Ortholog of A. fumigatus Af293 : Afu5g07830, A. niger CBS 513.88 : An03g03830, A. oryzae RIB40 : AO090701000691, Aspergillus wentii : Aspwe1_0102011 and Aspergillus sydowii : Aspsy1_0153321
AN11008	1	1	1	1	1	KERS	Ortholog(s) have drug binding, squalene monooxygenase activity
AN7757	1	1	1	1	1	KERS	Coiled-coil protein involved in distribution of nuclei in hyphae and in conididiophores; required for entry of nuclei into sterigmata; mutants are nearly aconidial
AN12084	1	1	1	1	1	KERS	Ortholog of Aspergillus wentii : Aspwe1_0167532, Aspergillus versicolor : Aspve1_0052887, Aspergillus zonatus : Aspzo1_0014388 and Aspergillus sydowii : Aspsy1_1045764
AN12085	1	1	1	1	1	KERS	Ortholog of Aspergillus versicolor : Aspve1_0150796 and Aspergillus sydowii : Aspsy1_0090491
AN7765	1	1	1	1	1	KERS	Has domain(s) with predicted DNA binding activity
AN7779	1	1	1	1	1	KERS	Has domain(s) with predicted role in transmembrane transport and integral component of membrane localization
AN7785	1	1	1	1	1	KERS	Ortholog of A. nidulans FGSC A4 : AN5372, A. fumigatus Af293 : Afu5g07450, Afu6g14060 and A. niger CBS 513.88 : An08g08280, An15g02880, An12g10360
AN12087	1	1	1	1	1	KERS	Protein of unknown function
AN7794	1	1	1	1	1	KERS	Has domain(s) with predicted chitin binding activity
AN7819	1	1	1	1	1	KERS	Ortholog(s) have role in aflatoxin biosynthetic process, regulation of aflatoxin biosynthetic process
AN7824	1	1	1	1	1	KERS	Putative sterigmatocystin biosynthesis P450 monooxygenase with a predicted role in sterigmatocystin/aflatoxin biosynthesis; member of the sterigmatocystin biosynthesis gene cluster
AN7832	1	1	1	1	1	KERS	Has domain(s) with predicted flavin adenine dinucleotide binding, oxidoreductase activity, acting on CH-OH group of donors activity and role in oxidation-reduction process
AN7839	1	1	1	1	1	KERS	Has domain(s) with predicted ATP binding, ATPase activity, ATPase activity, coupled to transmembrane movement of substances, nucleoside-triphosphatase activity, nucleotide binding activity and role in transmembrane transport
AN11574	1	1	1	1	1	KERS	Protein of unknown function
AN6473	1	1	1	1	1	KERS	Ortholog of A. fumigatus Af293 : Afu1g16430, Neosartorya fischeri NRRL 181 : NFIA_009010, Aspergillus versicolor : Aspve1_0315435 and Aspergillus fumigatus A1163 : AFUB_015770
AN6463	1	1	1	1	1	KERS	Ortholog of A. nidulans FGSC A4 : AN7976, A. fumigatus Af293 : Afu4g14310, Afu8g01590 and A. niger CBS 513.88 : An15g05580, An11g01710, An12g06830, An11g08100, An08g01130, An07g04970, An03g04950, An09g06370, An15g02610
AN11921	1	1	1	1	1	KERS	Ortholog(s) have role in response to amino acid
AN11920	1	1	1	1	1	KERS	Has domain(s) with predicted oxidoreductase activity and role in metabolic process
AN6418	1	1	1	1	1	KERS	Has domain(s) with predicted role in transmembrane transport and integral component of membrane localization
AN6413	1	1	1	1	1	KERS	Ortholog of A. nidulans FGSC A4 : AN6419, AN6946, AN5312, AN5664, AN8328, AN3241, AN10369, AN1930, AN2386, AN1738, AN11159, AN8984, AN8951, AN1540, AN8971, AN9387, AN9266, AN9306, AN1317, AN10886, AN7232, AN7774, AN12202
AN6406	1	1	1	1	1	KERS	Protein of unknown function
AN6405	1	1	1	1	1	KERS	Has domain(s) with predicted catalytic activity, lysozyme activity and role in carbohydrate metabolic process, cell wall macromolecule catabolic process, peptidoglycan catabolic process
AN6404	1	1	1	1	1	KERS	Has domain(s) with predicted zinc ion binding activity
AN11915	1	1	1	1	1	KERS	Ortholog of A. fumigatus Af293 : Afu6g10840, A. niger CBS 513.88 : An11g00410, A. oryzae RIB40 : AO090012000154, Aspergillus wentii : Aspwe1_0050803 and Aspergillus sydowii : Aspsy1_0058317
AN6386	1	1	1	1	1	KERS	Has domain(s) with predicted oxidoreductase activity and role in oxidation-reduction process
AN6380	1	1	1	1	1	KERS	Ortholog of A. fumigatus Af293 : Afu2g13930, A. niger CBS 513.88 : An02g05120, A. oryzae RIB40 : AO090026000179, Neosartorya fischeri NRRL 181 : NFIA_089090 and Aspergillus versicolor : Aspve1_0052622
AN6379	1	1	1	1	1	KERS	Protein of unknown function
AN6371	1	1	1	1	1	KERS	Ortholog of A. fumigatus Af293 : Afu2g14000, A. niger CBS 513.88 : An02g04960, A. oryzae RIB40 : AO090026000160, Aspergillus wentii : Aspwe1_0072469 and Aspergillus sydowii : Aspsy1_0150852
AN6370	1	1	1	1	1	KERS	Ortholog of A. fumigatus Af293 : Afu2g14010, A. oryzae RIB40 : AO090026000159, Aspergillus wentii : Aspwe1_0696714, Aspergillus sydowii : Aspsy1_0031745 and Aspergillus terreus NIH2624 : ATET_01392
AN6366	1	1	1	1	1	KERS	Ortholog(s) have plasma membrane localization
AN6359	1	1	1	1	1	KERS	Protein involved in sulfur metabolite repression; contains an F-box and seven WD repeats
AN6338	1	1	1	1	1	KERS	Putative aromatic-amino-acid transaminase with a predicted role in aromatic amino acid biosynthesis
AN6337	1	1	1	1	1	KERS	Ortholog of A. niger CBS 513.88 : An02g05620, Aspergillus wentii : Aspwe1_0176582, Aspergillus versicolor : Aspve1_0041268 and Aspergillus clavatus NRRL 1 : ACLA_072320
AN6330	1	1	1	1	1	KERS	Putative elongation factor 2; intracellular; protein abundance decreased by menadione stress
AN6327	1	1	1	1	1	KERS	Protein of unknown function
AN10807	1	1	1	1	1	KERS	Has domain(s) with predicted RNA binding activity
AN6318	1	1	1	1	1	KERS	Class V chitin synthase with a role in chitin biosynthesis; involved in hyphal tip growth; contains a myosin-like domain; mutation is synthetically lethal with csmB mutation; localized at hyphal tips and septa
AN6309	1	1	1	1	1	KERS	Ortholog of A. fumigatus Af293 : Afu2g12160, A. niger CBS 513.88 : An02g04230, A. oryzae RIB40 : AO090026000430, Aspergillus wentii : Aspwe1_0044446 and Aspergillus sydowii : Aspsy1_0045350
AN6308	1	1	1	1	1	KERS	Ortholog of A. fumigatus Af293 : Afu2g12170, A. niger CBS 513.88 : An02g04240, A. oryzae RIB40 : AO090026000429, Aspergillus wentii : Aspwe1_0096119 and Aspergillus sydowii : Aspsy1_0151169
AN6295	1	1	1	1	1	KERS	Has domain(s) with predicted protein dimerization activity
AN6294	1	1	1	1	1	KERS	Ortholog of A. fumigatus Af293 : Afu2g12320, A. niger CBS 513.88 : An02g04360, Aspergillus wentii : Aspwe1_0117092, Aspergillus sydowii : Aspsy1_0985663 and Aspergillus terreus NIH2624 : ATET_01165
AN6284	1	1	1	1	1	KERS	Ortholog of A. fumigatus Af293 : Afu2g12430, A. niger CBS 513.88 : An02g04620, A. oryzae RIB40 : AO090026000390, Aspergillus wentii : Aspwe1_0175655 and Aspergillus sydowii : Aspsy1_0986615
AN6280	1	1	1	1	1	KERS	Has domain(s) with predicted role in histone deacetylation
AN6279	1	1	1	1	1	KERS	Carnitine acetyltransferase, required for utilization of acetate and fatty acids; transcription induction in response to acetate mediated by FacB; transcription induction in response to long-chain fatty acids mediated by FarA
AN6278	1	1	1	1	1	KERS	Ortholog of A. fumigatus Af293 : Afu2g12540, Neosartorya fischeri NRRL 181 : NFIA_087680, Aspergillus wentii : Aspwe1_0071673 and Aspergillus versicolor : Aspve1_0041153
AN6275	1	1	1	1	1	KERS	Ortholog of A. fumigatus Af293 : Afu2g12570, A. niger CBS 513.88 : An02g01500, A. oryzae RIB40 : AO090026000362, Aspergillus wentii : Aspwe1_0116943 and Aspergillus sydowii : Aspsy1_0151369
AN6264	1	1	1	1	1	KERS	Ortholog of A. fumigatus Af293 : Afu2g12910, A. niger CBS 513.88 : An02g01620, A. oryzae RIB40 : AO090026000343, Aspergillus wentii : Aspwe1_0117790 and Aspergillus sydowii : Aspsy1_0151049
AN6262	1	1	1	1	1	KERS	Ortholog of A. fumigatus Af293 : Afu2g12930, A. oryzae RIB40 : AO090026000341, Aspergillus wentii : Aspwe1_0031317, Aspergillus sydowii : Aspsy1_0058174 and Aspergillus terreus NIH2624 : ATET_01256
AN10803	1	1	1	1	1	KERS	Ortholog of Aspergillus wentii : Aspwe1_0175695, Aspergillus versicolor : Aspve1_0130960, Aspergillus zonatus : Aspzo1_0015856 and Aspergillus sydowii : Aspsy1_0150723
AN6255	1	1	1	1	1	KERS	Putative cytochrome c oxidase subunit with a predicted role in energy metabolism
AN6249	1	1	1	1	1	KERS	Putative calcineurin binding protein, calcipressin
AN6247	1	1	1	1	1	KERS	Ortholog of A. fumigatus Af293 : Afu2g13100, A. niger CBS 513.88 : An02g01810, A. oryzae RIB40 : AO090026000266, Aspergillus wentii : Aspwe1_0663686 and Aspergillus sydowii : Aspsy1_0058211
AN6245	1	1	1	1	1	KERS	Ortholog of A. fumigatus Af293 : Afu2g13120, A. niger CBS 513.88 : An02g01860, A. oryzae RIB40 : AO090026000269, Aspergillus wentii : Aspwe1_0031335 and Aspergillus sydowii : Aspsy1_0150794
AN6243	1	1	1	1	1	KERS	Putative serine/threonine protein kinase involved in light-mediated regulation of sexual development; required for sterigmatocystin production; mutant has a moderate growth defect
AN6239	1	1	1	1	1	KERS	Ortholog(s) have hydrolase activity, acting on ester bonds activity and role in siderophore catabolic process
AN6233	1	1	1	1	1	KERS	Ortholog of A. fumigatus Af293 : Afu2g13210, A. niger CBS 513.88 : An02g01990, A. oryzae RIB40 : AO090026000281, Aspergillus wentii : Aspwe1_0044560 and Aspergillus sydowii : Aspsy1_0045434
AN12360	1	1	1	1	1	KERS	Has domain(s) with predicted role in response to stress
AN12359	1	1	1	1	1	KERS	Protein of unknown function
AN10793	1	1	1	1	1	KERS	Has domain(s) with predicted oxidoreductase activity, zinc ion binding activity and role in oxidation-reduction process
AN6220	1	1	1	1	1	KERS	Ortholog of S. cerevisiae : YMR155W, A. fumigatus Af293 : Afu2g13390, A. niger CBS 513.88 : An02g02260, A. oryzae RIB40 : AO090026000316 and Aspergillus wentii : Aspwe1_0118199
AN6211	1	1	1	1	1	KERS	Putative phospholipase with a predicted role in phospholipid metabolism; calcium-dependent phospholipase A2 activity
AN6210	1	1	1	1	1	KERS	Ortholog(s) have GTP-Rho binding, phosphatidylinositol-4,5-bisphosphate binding activity and role in Golgi to plasma membrane transport, Rho protein signal transduction, exocyst assembly, exocyst localization, exocytosis
AN6208	1	1	1	1	1	KERS	Ortholog of A. fumigatus Af293 : Afu2g11920, A. niger CBS 513.88 : An02g04010, A. oryzae RIB40 : AO090026000451, Aspergillus wentii : Aspwe1_0658676 and Aspergillus sydowii : Aspsy1_0202684
AN6207	1	1	1	1	1	KERS	Putative protein kinase; reduced growth on AVICEL medium
AN12054	1	1	1	1	1	KERS	Ortholog of S. cerevisiae Ssn6p; essential gene in A. nidulans and S. pombe but not in S. cerevisiae
AN12052	1	1	1	1	1	KERS	Protein of unknown function
AN12051	1	1	1	1	1	KERS	Protein of unknown function
AN6195	1	1	1	1	1	KERS	Transcriptional regulator that mediates carbon catabolite repression; mutants display increased extracellular protease activity
AN6172	1	1	1	1	1	KERS	Ortholog of A. fumigatus Af293 : Afu2g08340, A. niger CBS 513.88 : An05g00970, A. oryzae RIB40 : AO090011000871, Aspergillus wentii : Aspwe1_0176098 and Aspergillus sydowii : Aspsy1_0151670
AN6167	1	1	1	1	1	KERS	Has domain(s) with predicted FMN binding, catalytic activity, oxidoreductase activity and role in oxidation-reduction process
AN6160	1	1	1	1	1	KERS	WD repeat-containing protein; transcript repressed by nitrate
AN6159	1	1	1	1	1	KERS	Putative 1-acylglycerol-3-phosphate acyltransferase with a predicted role in glycerolipid metabolism
AN6156	1	1	1	1	1	KERS	Has domain(s) with predicted DNA binding, nucleic acid binding activity
AN6151	1	1	1	1	1	KERS	Has domain(s) with predicted catalytic activity
AN6132	1	1	1	1	1	KERS	Component of the SltA-dependent pathway involved in cation homeostasis; has domain(s) with predicted transferase activity, transferring phosphorus-containing groups
AN6129	1	1	1	1	1	KERS	Ortholog(s) have role in cellular response to drug, filamentous growth, filamentous growth of a population of unicellular organisms and nitrogen utilization, more
AN6126	1	1	1	1	1	KERS	Putative acetyl-CoA carboxylase with a predicted role in cytosolic fatty acid formation
AN6125	1	1	1	1	1	KERS	Protein with homology to Neurospora crassa RO11; multicopy suppressor of nudF mutation; physically interacts with NudF
AN6118	1	1	1	1	1	KERS	Dicarboxylic amino acid permease, mediates high-affinity transport of L-glutamate and L-aspartate; regulated by nitrogen metabolite repression; mutants fail to utilize aspartate as a sole nitrogen source
AN6116	1	1	1	1	1	KERS	Ortholog of A. fumigatus Af293 : Afu2g08820, A. niger CBS 513.88 : An12g04450, A. oryzae RIB40 : AO090011000818, Aspergillus wentii : Aspwe1_0044988 and Aspergillus sydowii : Aspsy1_0045203
AN6104	1	1	1	1	1	KERS	Ortholog of A. fumigatus Af293 : Afu2g09510, A. niger CBS 513.88 : An16g06890, A. oryzae RIB40 : AO090011000722, Aspergillus wentii : Aspwe1_0045050 and Aspergillus sydowii : Aspsy1_0151936
AN6095	1	1	1	1	1	KERS	Short-chain carboxylic acid transporter involved in uptake of lactate, succinate, pyruvate and malate
AN6084	1	1	1	1	1	KERS	Ortholog of A. fumigatus Af293 : Afu2g09220, A. niger CBS 513.88 : An12g04880, A. oryzae RIB40 : AO090011000773, Aspergillus wentii : Aspwe1_0678682 and Aspergillus sydowii : Aspsy1_0152386
AN6071	1	1	1	1	1	KERS	Has domain(s) with predicted membrane localization
AN6070	1	1	1	1	1	KERS	Ortholog(s) have 3'-5' DNA/RNA helicase activity, ATP-dependent 3'-5' DNA helicase activity, ATP-dependent DNA helicase activity, ATP-dependent four-way junction helicase activity and ATPase activity, more
AN12017	1	1	1	1	1	KERS	Ortholog(s) have calmodulin binding, inositol hexakisphosphate binding, polyphosphate kinase activity
AN6067	1	1	1	1	1	KERS	Ortholog(s) have GDP-dissociation inhibitor activity, translation initiation factor activity, translation initiation factor binding activity
AN6066	1	1	1	1	1	KERS	Has domain(s) with predicted catalytic activity and role in metabolic process
AN6062	1	1	1	1	1	KERS	Has domain(s) with predicted DNA-binding transcription factor activity, RNA polymerase II-specific, zinc ion binding activity, role in regulation of transcription, DNA-templated and nucleus localization
AN6061	1	1	1	1	1	KERS	Has domain(s) with predicted role in response to stress
AN6060	1	1	1	1	1	KERS	Has domain(s) with predicted DNA binding, RNA binding activity and role in RNA metabolic process
AN6048	1	1	1	1	1	KERS	Putative aspartate transaminase with a predicted role in amino acid metabolism; palA-dependent expression independent of pH; induced by carbon starvation-induced autophagy
AN12015	1	1	1	1	1	KERS	Protein of unknown function
AN6032	1	1	1	1	1	KERS	Putative multifunctional enzyme with a predicted role in folate biosynthesis
AN6031	1	1	1	1	1	KERS	Ortholog(s) have glyoxysome localization
AN6016	1	1	1	1	1	KERS	Protein of unknown function
AN6015	1	1	1	1	1	KERS	Has domain(s) with predicted DNA binding activity
AN6011	1	1	1	1	1	KERS	Protein of unknown function
AN5999	1	1	1	1	1	KERS	Carbamoyl-phosphate synthase, large subunit; predicted role in arginine or pyrimidine metabolism; protein induced by farnesol
AN5992	1	1	1	1	1	KERS	Ortholog(s) have 3'-5' DNA/RNA helicase activity, ATPase activity, single-stranded DNA binding, single-stranded DNA-dependent ATP-dependent 3'-5' DNA helicase activity, single-stranded RNA binding activity
AN5991	1	1	1	1	1	KERS	Putative peroxisomal protein (peroxin) with a role in fatty acid utilization; required for growth on long chain fatty acids
AN5989	1	1	1	1	1	KERS	Putative NAD dependent epimerase/dehydratase; intracellular; protein abundance decreased by menadione stress
AN5976	1	1	1	1	1	KERS	Putative beta-glucosidase
AN5975	1	1	1	1	1	KERS	Putative mannitol-1-phosphate 5-dehydrogenase with a predicted role in mannose/mannitol, fructose, and sorbose/sorbitol metabolism; expression upregulated after exposure to farnesol
AN9470	1	1	1	1	1	KERS	Urate oxidase; catalyzes the formation of 5-hydroxy-isourate; regulated by UaY and AreA; putative sites for copper binding and a canonical PTS2 peroxisomal localization sequence
AN5963	1	1	1	1	1	KERS	Possible pseudogene, Mariner element-related
AN5956	1	1	1	1	1	KERS	Has domain(s) with predicted DNA binding, transposase activity and role in DNA integration, transposition, DNA-mediated
AN5955	1	1	1	1	1	KERS	Has domain(s) with predicted DNA binding, DNA-binding transcription factor activity, RNA polymerase II-specific, zinc ion binding activity and role in regulation of transcription, DNA-templated, transcription, DNA-templated
AN5953	1	1	1	1	1	KERS	Ortholog(s) have iron ion binding activity and role in biotin biosynthetic process, iron-sulfur cluster assembly, protein maturation by [4Fe-4S] cluster transfer, protein maturation by iron-sulfur cluster transfer
AN5952	1	1	1	1	1	KERS	Putative kynureninase with a predicted role in aromatic amino acid biosynthesis
AN5944	1	1	1	1	1	KERS	Ortholog of A. niger CBS 513.88 : An11g00100, A. oryzae RIB40 : AO090009000720, Aspergillus wentii : Aspwe1_0173103, Aspergillus versicolor : Aspve1_0147448 and Aspergillus niger ATCC 1015 : 179912-mRNA
AN5939	1	1	1	1	1	KERS	Putative 5'-nucleotidase with a predicted role in nucleotide salvage pathways; predicted glycosylphosphatidylinositol (GPI)-anchored protein
AN5937	1	1	1	1	1	KERS	Has domain(s) with predicted manganese ion binding, nutrient reservoir activity
AN12162	1	1	1	1	1	KERS	Protein of unknown function
AN5934	1	1	1	1	1	KERS	Ortholog(s) have role in budding cell bud growth, microtubule cytoskeleton organization, tRNA wobble uridine modification and cytoplasm localization
AN5929	1	1	1	1	1	KERS	Has domain(s) with predicted nucleic acid binding activity
AN5928	1	1	1	1	1	KERS	Protein of unknown function
AN5924	1	1	1	1	1	KERS	Has domain(s) with predicted DNA-binding transcription factor activity, RNA polymerase II-specific, zinc ion binding activity, role in regulation of transcription, DNA-templated and nucleus localization
AN10760	1	1	1	1	1	KERS	Has domain(s) with predicted zinc ion binding activity
AN12159	1	1	1	1	1	KERS	Has domain(s) with predicted RNA polymerase I CORE element sequence-specific DNA binding, RNA polymerase I general transcription initiation factor activity and role in transcription initiation from RNA polymerase I promoter
AN5918	1	1	1	1	1	KERS	Putative catalase with a predicted role in gluconic acid and gluconate metabolism
AN5908	1	1	1	1	1	KERS	Putative triose-phosphate isomerase with a predicted role in glycolysis
AN5893	1	1	1	1	1	KERS	RGS (regulator of G-protein signaling) family member; negative regulator of G-protein signaling promoting conidiophore development; required for light-dependent activation of brlA transcription
AN5891	1	1	1	1	1	KERS	Ortholog of A. fumigatus Af293 : Afu2g11210, A. niger CBS 513.88 : An02g03210, A. oryzae RIB40 : AO090026000529, Neosartorya fischeri NRRL 181 : NFIA_086490 and Aspergillus clavatus NRRL 1 : ACLA_070170
AN5886	1	1	1	1	1	KERS	Alpha-isopropylmalate isomerase with a predicted role in valine, leucine, and isoleucine metabolism; protein expressed at increased levels in a hapX mutant versus wild-type; transcript is induced by nitrate; protein induced by farnesol
AN5878	1	1	1	1	1	KERS	Has domain(s) with predicted catalytic activity, transferase activity, transferring acyl groups other than amino-acyl groups activity and role in metabolic process
AN5877	1	1	1	1	1	KERS	Putative fatty acyl-CoA synthetase
AN5871	1	1	1	1	1	KERS	Ortholog(s) have rRNA (adenine) methyltransferase activity, rRNA (adenine-N1-)-methyltransferase activity, role in rRNA methylation, rRNA processing, ribosomal large subunit biogenesis and 90S preribosome, nucleolus localization
AN5870	1	1	1	1	1	KERS	Has domain(s) with predicted DNA-binding transcription factor activity, RNA polymerase II-specific, zinc ion binding activity, role in regulation of transcription, DNA-templated and nucleus localization
AN5864	1	1	1	1	1	KERS	Has domain(s) with predicted transmembrane transporter activity, role in transmembrane transport and integral component of membrane, membrane localization
AN5863	1	1	1	1	1	KERS	Predicted DDE1 transposon-related ORF
AN5860	1	1	1	1	1	KERS	Low affinity glucose transporter of the major facilitator superfamily (MFS); transcriptionally repressed by growth on xylose
AN5859	1	1	1	1	1	KERS	Has domain(s) with predicted DNA binding, DNA-binding transcription factor activity, RNA polymerase II-specific, zinc ion binding activity and role in regulation of transcription, DNA-templated, transcription, DNA-templated
AN10751	1	1	1	1	1	KERS	Protein of unknown function
AN5857	1	1	1	1	1	KERS	Ortholog(s) have role in filamentous growth, filamentous growth of a population of unicellular organisms in response to biotic stimulus, vacuole inheritance
AN5856	1	1	1	1	1	KERS	Ortholog(s) have magnesium ion transmembrane transporter activity, role in cellular magnesium ion homeostasis, magnesium ion transmembrane transport and fungal-type vacuole membrane, vacuole-mitochondrion membrane contact site localization
AN5849	1	1	1	1	1	KERS	Has domain(s) with predicted DNA-binding transcription factor activity, RNA polymerase II-specific, zinc ion binding activity, role in regulation of transcription, DNA-templated and nucleus localization
AN5848	1	1	1	1	1	KERS	Ortholog of A. fumigatus Af293 : Afu2g08010, A. niger CBS 513.88 : An05g00570, A. oryzae RIB40 : AO090011000900 and Aspergillus wentii : Aspwe1_0031468, Aspwe1_0628489
AN5846	1	1	1	1	1	KERS	Has domain(s) with predicted FAD binding, UDP-N-acetylmuramate dehydrogenase activity, flavin adenine dinucleotide binding, oxidoreductase activity, oxidoreductase activity, acting on CH-OH group of donors activity
AN10745	1	1	1	1	1	KERS	Ortholog(s) have mitochondrion localization
AN5832	1	1	1	1	1	KERS	Putative Ras GTPase
AN5830	1	1	1	1	1	KERS	Has domain(s) with predicted hydrolase activity, hydrolase activity, acting on acid halide bonds, in C-halide compounds, phosphoglycolate phosphatase activity and role in metabolic process
AN5823	1	1	1	1	1	KERS	L-ornithine N5-monooxygenase; involved in siderophore biosynthesis; null mutant inviable unless medium is supplemented with siderophores
AN5822	1	1	1	1	1	KERS	Serine/threonine protein kinase involved in DNA damage checkpoint and G2/M transition; ortholog of S. pombe wee1; inviable; arrests in cell cycle
AN5821	1	1	1	1	1	KERS	Putative vacuolar H+/Ca++ exchanger; transcript induced in response to calcium dichloride in a CrzA-dependent manner
AN5819	1	1	1	1	1	KERS	Ortholog(s) have signal recognition particle binding activity, role in protein targeting to ER and integral component of endoplasmic reticulum membrane, plasma membrane, signal recognition particle receptor complex localization
AN5818	1	1	1	1	1	KERS	Has domain(s) with predicted role in (1->6)-beta-D-glucan biosynthetic process, cell wall biogenesis and extracellular region localization
AN5801	1	1	1	1	1	KERS	Ortholog(s) have 3'-phosphoadenosine 5'-phosphosulfate transmembrane transporter activity, 5'-adenylyl sulfate transmembrane transporter activity
AN6493	1	1	1	1	1	KERS	Has domain(s) with predicted role in vesicle docking involved in exocytosis and exocyst localization
AN6499	1	1	1	1	1	KERS	Putative malate dehydrogenase with a predicted role in the methylglyoxal bypass or the TCA cycle; intracellular; protein abundance decreased by menadione stress
AN6504	1	1	1	1	1	KERS	Protein of unknown function
AN6508	1	1	1	1	1	KERS	Protein kinase; transcript upregulated in response to camptothecin; mutants have brown pigment, a conidiaton defect and a strong growth defect but defects remediated by sucrose; required for nuclear import of CrzA under alkaline pH stress
AN6528	1	1	1	1	1	KERS	Protein predicted to have a role in pheromone precursor processing
AN6534	1	1	1	1	1	KERS	Putative mannosylinositol phosphorylceramide (MIP2C) synthase with a predicted role in sphingoglycolipid metabolism
AN6538	1	1	1	1	1	KERS	Has domain(s) with predicted phospholipid binding activity
AN6540	1	1	1	1	1	KERS	Ortholog(s) have role in mitochondrial RNA catabolic process, positive regulation of mitochondrial RNA catabolic process and mitochondrial envelope localization
AN6541	1	1	1	1	1	KERS	Putative ligase with a predicted role in purine metabolism
AN6542	1	1	1	1	1	KERS	Gamma-actin
AN10830	1	1	1	1	1	KERS	Protein of unknown function
AN6551	1	1	1	1	1	KERS	Has domain(s) with predicted ATP binding activity
AN6554	1	1	1	1	1	KERS	Ortholog(s) have role in CENP-A containing chromatin organization and chromosome, centromeric core domain, chromosome, centromeric region, condensed nuclear chromosome, centromeric region, nuclear chromatin localization
AN6558	1	1	1	1	1	KERS	Ortholog(s) have DNA-directed 5'-3' RNA polymerase activity, RNA polymerase I activity, RNA polymerase III activity
AN6560	1	1	1	1	1	KERS	Ortholog of A. fumigatus Af293 : Afu6g04600, A. niger CBS 513.88 : An15g00728, A. oryzae RIB40 : AO090701000086, Aspergillus wentii : Aspwe1_0324754 and Aspergillus sydowii : Aspsy1_0037161
AN6566	1	1	1	1	1	KERS	Calcium-dependent protein serine/threonine phosphatase; calcineurin regulatory subunit; extragenic suppressor of a crzA null mutation; role in hyphal branching frequency
AN6567	1	1	1	1	1	KERS	Ortholog(s) have role in histone acetylation and NuA4 histone acetyltransferase complex localization
AN12009	1	1	1	1	1	KERS	Protein of unknown function
AN6581	1	1	1	1	1	KERS	Has domain(s) with predicted ATP binding, ATPase activity, ATPase activity, coupled to transmembrane movement of substances, nucleoside-triphosphatase activity, nucleotide binding activity and role in transmembrane transport
AN6588	1	1	1	1	1	KERS	Ortholog of A. fumigatus Af293 : Afu6g04300, A. niger CBS 513.88 : An15g01200, A. oryzae RIB40 : AO090701000121, Aspergillus wentii : Aspwe1_0048668 and Aspergillus sydowii : Aspsy1_0164200
AN10841	1	1	1	1	1	KERS	Ortholog(s) have dodecenoyl-CoA delta-isomerase activity, role in fatty acid beta-oxidation, filamentous growth and peroxisome localization
AN10834	1	1	1	1	1	KERS	Protein with an acyl-CoA dehydrogenase domain
AN6596	1	1	1	1	1	KERS	Ortholog of A. fumigatus Af293 : Afu6g04060, A. niger CBS 513.88 : An15g01300, A. oryzae RIB40 : AO090701000130, Aspergillus wentii : Aspwe1_0065449 and Aspergillus sydowii : Aspsy1_0051825
AN6643	1	1	1	1	1	KERS	Putative biotin synthase with a predicted role in Coenzyme A and pantothenate biosynthesis
AN6644	1	1	1	1	1	KERS	Putative bifunctional dethiobiotin synthetase/adenosylmethionine-8-amino-7-oxononanoate aminotransferase, enzyme of the biotin biosynthesis pathway; common mutation in laboratory strains
AN6645	1	1	1	1	1	KERS	Putative 8-amino-7-oxononanoate synthase with a predicted role in Coenzyme A and pantothenate biosynthesis
AN6651	1	1	1	1	1	KERS	Ortholog(s) have ATP binding, ATPase activity, role in poly(A)+ mRNA export from nucleus, ribosomal small subunit biogenesis and cytoplasm, plasma membrane, polysome localization
AN6657	1	1	1	1	1	KERS	Ortholog of A. fumigatus Af293 : Afu6g03400, A. niger CBS 513.88 : An15g02040, Neosartorya fischeri NRRL 181 : NFIA_049930, Aspergillus wentii : Aspwe1_0168205 and Aspergillus versicolor : Aspve1_0086179
AN10843	1	1	1	1	1	KERS	Protein of unknown function
AN6664	1	1	1	1	1	KERS	Has domain(s) with predicted role in cell wall macromolecule catabolic process
AN6669	1	1	1	1	1	KERS	High-affinity glucose transporter active in germinating conidia
AN6679	1	1	1	1	1	KERS	Ortholog(s) have small ribosomal subunit rRNA binding, structural constituent of ribosome activity and role in maturation of SSU-rRNA from tricistronic rRNA transcript (SSU-rRNA, 5.8S rRNA, LSU-rRNA)
AN6680	1	1	1	1	1	KERS	Putative G-protein coupled receptor
AN6684	1	1	1	1	1	KERS	Has domain(s) with predicted DNA-binding transcription factor activity, RNA polymerase II-specific, zinc ion binding activity, role in regulation of transcription, DNA-templated and nucleus localization
AN6688	1	1	1	1	1	KERS	Putative septin B; localizes to septa during early septum formation and to branch points during vegetative growth; localizes to the vesicle/metula, the metula/phialide and the phialide/conidium interfaces during conidiophore development
AN6692	1	1	1	1	1	KERS	Protein of unknown function
AN6696	1	1	1	1	1	KERS	Ortholog(s) have chromatin binding activity, role in cellular response to DNA damage stimulus, regulation of gene expression and nuclear chromatin, nucleus localization
AN6697	1	1	1	1	1	KERS	Putative Sun-family protein
AN6703	1	1	1	1	1	KERS	Short-chain carboxylic acid transporter involved in uptake of lactate, succinate, pyruvate and malate
AN11899	1	1	1	1	1	KERS	Ortholog of Aspergillus glaucus : Aspgl1_0830437 and Aspergillus clavatus NRRL 1 : ACLA_007370
AN10844	1	1	1	1	1	KERS	Putative fructose-2,6-bisphosphate 2-phosphatase
AN6727	1	1	1	1	1	KERS	Ortholog of A. nidulans FGSC A4 : AN5371, AN0386, A. fumigatus Af293 : Afu1g01610, Afu4g01060, Afu6g03180, Afu7g05880 and A. niger CBS 513.88 : An04g08650, An07g02000
AN6730	1	1	1	1	1	KERS	Low-to-moderate capacity, broad specificity purine permease; putative paralog of UapA; localized to the cell periphery, relocalizes to vacuoles in the presence of ammonium
AN6733	1	1	1	1	1	KERS	Ortholog(s) have role in negative regulation of transcription by RNA polymerase II, positive regulation of transcription by RNA polymerase II, regulation of fungal-type cell wall organization and nuclear chromatin, nucleolus localization
AN6740	1	1	1	1	1	KERS	Protein of unknown function
AN6753	1	1	1	1	1	KERS	Putative NADH-dependent flavin oxidoreductase; menadione stress-induced protein
AN6754	1	1	1	1	1	KERS	Predicted glycosylphosphatidylinositol (GPI)-anchored protein
AN6787	1	1	1	1	1	KERS	Putative cytochrome P450
AN6789	1	1	1	1	1	KERS	Protein of unknown function
AN6790	1	1	1	1	1	KERS	Putative transcription factor; predicted role in secondary metabolite production
AN11907	1	1	1	1	1	KERS	Protein of unknown function
AN6794	1	1	1	1	1	KERS	Ortholog of Aspergillus glaucus : Aspgl1_0053875 and Neosartorya fischeri NRRL 181 : NFIA_007460
AN11980	1	1	1	1	1	KERS	Protein of unknown function
AN6805	1	1	1	1	1	KERS	Has domain(s) with predicted transmembrane transporter activity, role in transmembrane transport and integral component of membrane, membrane localization
AN6823	1	1	1	1	1	KERS	Ortholog of A. fumigatus Af293 : Afu5g12860, A. niger CBS 513.88 : An14g06360, A. oryzae RIB40 : AO090120000406, Aspergillus wentii : Aspwe1_0039015 and Aspergillus sydowii : Aspsy1_0142898
AN6835	1	1	1	1	1	KERS	Putative cytochrome P450; expression upregulated after exposure to farnesol
AN6836	1	1	1	1	1	KERS	Ortholog of A. nidulans FGSC A4 : AN6393, AN11077, AN3419, A. fumigatus Af293 : Afu2g08430, Afu3g03380, Afu3g11510 and A. niger CBS 513.88 : An01g14790, An12g03670, An02g07160
AN6838	1	1	1	1	1	KERS	Beta-tubulin, highly conserved component of microtubules; A. nidulans has two beta-tubulin genes, tubC and benA; expression of tubC increases during conidiation
AN6840	1	1	1	1	1	KERS	Putative hydroxyacylglutathione hydrolase with a predicted role in the methylglyoxal bypass
AN6849	1	1	1	1	1	KERS	Ortholog(s) have role in cellular response to heat, cellular response to hydrogen peroxide
AN10860	1	1	1	1	1	KERS	Ortholog of S. cerevisiae : AAD15
AN6857	1	1	1	1	1	KERS	Ortholog(s) have alpha-1,2-mannosyltransferase activity, role in protein glycosylation and Golgi apparatus localization
AN6859	1	1	1	1	1	KERS	Ortholog of A. fumigatus Af293 : Afu5g13070, A. niger CBS 513.88 : An14g06090, A. oryzae RIB40 : AO090120000432, Aspergillus wentii : Aspwe1_0107789 and Aspergillus sydowii : Aspsy1_0085559
AN6861	1	1	1	1	1	KERS	DUF1275 domain protein; possible prohibitin homolog
AN6875	1	1	1	1	1	KERS	Kinesin-family protein
AN6885	1	1	1	1	1	KERS	Ortholog of A. fumigatus Af293 : Afu5g13250, A. niger CBS 513.88 : An14g04640, A. oryzae RIB40 : AO090120000468, Aspergillus sydowii : Aspsy1_0054799 and Aspergillus terreus NIH2624 : ATET_06186
AN6886	1	1	1	1	1	KERS	Protein involved in a signaling pathway that activates PacC transcription factor in response to alkaline ambient pH; contains 7 transmembrane motifs
AN12408	1	1	1	1	1	KERS	Ortholog(s) have role in filamentous growth, filamentous growth of a population of unicellular organisms in response to biotic stimulus, hyphal growth, vacuole inheritance and fungal-type vacuole localization
AN6908	1	1	1	1	1	KERS	Ortholog of A. fumigatus Af293 : Afu5g13560, A. niger CBS 513.88 : An14g05050, A. oryzae RIB40 : AO090113000013, Aspergillus wentii : Aspwe1_0452655 and Aspergillus sydowii : Aspsy1_0589528
AN6916	1	1	1	1	1	KERS	Possible pseudogene
AN9451	1	1	1	1	1	KERS	Protein of unknown function; overexpression confers the "fluffy" phenotype; transcript is induced by nitrate
AN6920	1	1	1	1	1	KERS	Subunit of the endosomal sorting complex required for transport III (ESCRT-III); mediates recruitment of calpain-like cysteine protease PalB to the ESCRT-III complex; mutant inefficiently processes the pacC transcript
AN6921	1	1	1	1	1	KERS	Ortholog(s) have chaperone binding activity, role in negative regulation of DNA binding, positive regulation of telomere maintenance via telomerase, protein folding, regulation of telomerase activity and cytoplasm, nucleus localization
AN6971	1	1	1	1	1	KERS	Protein of unknown function
AN9240	1	1	1	1	1	KERS	Putative C2H2 transcription factor; transcript repressed by light in developmentally competent mycelia
AN11817	1	1	1	1	1	KERS	Protein of unknown function
AN9241	1	1	1	1	1	KERS	Has domain(s) with predicted zinc ion binding activity and role in lipid metabolic process
AN9263	1	1	1	1	1	KERS	Ortholog of A. oryzae RIB40 : AO090011000236, Neosartorya fischeri NRRL 181 : NFIA_029940, Aspergillus wentii : Aspwe1_0072689 and Aspergillus versicolor : Aspve1_0042688
AN9295	1	1	1	1	1	KERS	Has domain(s) with predicted transmembrane transporter activity, role in transmembrane transport and integral component of membrane, membrane localization
AN9297	1	1	1	1	1	KERS	Has domain(s) with predicted FAD binding, oleate hydratase activity and role in fatty acid metabolic process
AN9299	1	1	1	1	1	KERS	Ortholog of Aspergillus glaucus : Aspgl1_0045484, Aspergillus versicolor : Aspve1_0045065, Aspve1_0176243, Aspergillus zonatus : Aspzo1_0054543 and Aspergillus sydowii : Aspsy1_0047825, Aspsy1_0208145
AN9303	1	1	1	1	1	KERS	Ortholog of A. nidulans FGSC A4 : AN1597, AN2561, A. fumigatus Af293 : Afu3g03290, Afu3g13140, Afu3g15010, Afu3g03295 and A. niger CBS 513.88 : An17g00490, An11g08500, An09g01100, An08g09870, An07g06460
AN9304	1	1	1	1	1	KERS	Glutathione S-transferase; upregulated in A. oryzae and A. nidulans under hypoxic growth conditions
AN9305	1	1	1	1	1	KERS	Has domain(s) with predicted transferase activity, transferring acyl groups other than amino-acyl groups activity
AN9306	1	1	1	1	1	KERS	Ortholog of A. nidulans FGSC A4 : AN6413, AN6419, AN6946, AN5312, AN5664, AN8328, AN3241, AN10369, AN1930, AN2386, AN1738, AN11159, AN8984, AN8951, AN1540, AN8971, AN9387, AN9266, AN1317, AN10886, AN7232, AN7774, AN12202
AN9339	1	1	1	1	1	KERS	Hyphal catalase with a predicted role in gluconic acid and gluconate metabolism
AN9340	1	1	1	1	1	KERS	Alpha,alpha-trehalase with a role in trehalose hydrolysis; localized to the conidial cell wall; expression upregulated after exposure to farnesol
AN9380	1	1	1	1	1	KERS	Putative chitin deacetylase; catalyzes the conversion of chitin to chitosan by the deacetylation of N-acetyl-D-glucosamine residues
AN9385	1	1	1	1	1	KERS	Protein of unknown function
AN9386	1	1	1	1	1	KERS	Ortholog of Aspergillus brasiliensis : Aspbr1_0139979, Aspergillus kawachii : Aspka1_0182863, Aspergillus wentii : Aspwe1_0051750 and Aspergillus versicolor : Aspve1_0057888
AN9397	1	1	1	1	1	KERS	Putative basic leucine zipper (bZIP) transcription factor that regulates the unfolded protein response; hacA mRNA expression increased in the presence of farnesol
AN9408	1	1	1	1	1	KERS	Fatty acid synthase, beta subunit; multifunctional enzyme with a predicted role in cytosolic fatty acid formation
AN1402	1	1	1	1	1	KERS	Ortholog(s) have role in sporocarp development involved in sexual reproduction
AN1397	1	1	1	1	1	KERS	Putative cytochrome P450 monooxygenase involved in the catabolism of aromatic compounds; transcript induced by phenylacetate and repressed by glucose
AN1396	1	1	1	1	1	KERS	Putative FAD dependent glycerol 3-phosphate dehydrogenase with a predicted role in glycerol metabolism; transcript upregulated by growth in glycerol and after exposure to farnesol; protein induced by farnesol
AN12348	1	1	1	1	1	KERS	Ortholog of A. niger CBS 513.88 : An08g00240, Neosartorya fischeri NRRL 181 : NFIA_016850, Aspergillus versicolor : Aspve1_0024638 and Aspergillus clavatus NRRL 1 : ACLA_026690
AN1387	1	1	1	1	1	KERS	Ortholog of A. niger CBS 513.88 : An08g00340, A. oryzae RIB40 : AO090005001641, Aspergillus wentii : Aspwe1_0105493 and Aspergillus sydowii : Aspsy1_0037790
AN1379	1	1	1	1	1	KERS	Putative nuclear pore complex protein; extragenic suppressor of nimA1; similar to Schizosaccharomyces pombe Rae1 and Saccharomyces cerevisiae Gle2
AN1378	1	1	1	1	1	KERS	Ortholog of A. fumigatus Af293 : Afu1g09030, A. niger CBS 513.88 : An08g00540, A. oryzae RIB40 : AO090005001622, Aspergillus wentii : Aspwe1_0024518 and Aspergillus sydowii : Aspsy1_0138364
AN1358	1	1	1	1	1	KERS	Ortholog(s) have protein serine/threonine phosphatase activity
AN1357	1	1	1	1	1	KERS	Putative cholinephosphate cytidylyltransferase with a predicted role in phospholipid metabolism
AN1356	1	1	1	1	1	KERS	Ortholog of A. fumigatus Af293 : Afu1g09300, A. niger CBS 513.88 : An08g00850, A. oryzae RIB40 : AO090005001593, Aspergillus wentii : Aspwe1_0127273 and Aspergillus sydowii : Aspsy1_0025389
AN10181	1	1	1	1	1	KERS	Ortholog of A. fumigatus Af293 : Afu1g09530, A. niger CBS 513.88 : An08g01090, A. oryzae RIB40 : AO090012000919, Neosartorya fischeri NRRL 181 : NFIA_016080 and Aspergillus wentii : Aspwe1_0036341
AN1334	1	1	1	1	1	KERS	Ortholog(s) have GTPase regulator activity, mRNA binding activity
AN1331	1	1	1	1	1	KERS	Has domain(s) with predicted plasma membrane localization
AN1330	1	1	1	1	1	KERS	Predicted glycosylphosphatidylinositol (GPI)-anchored protein
AN1319	1	1	1	1	1	KERS	Ortholog(s) have RNA binding, U3 snoRNA binding, U4 snRNA binding activity and role in mRNA splicing, via spliceosome, maturation of SSU-rRNA from tricistronic rRNA transcript (SSU-rRNA, 5.8S rRNA, LSU-rRNA)
AN1304	1	1	1	1	1	KERS	Protein of unknown function
AN1303	1	1	1	1	1	KERS	Putative Zn2-Cys6 binuclear cluster domain transcription factor; required for transcriptional activation of genes involved in utilization of short-chain fatty acids; transcript repressed by nitrogen limitation
AN1297	1	1	1	1	1	KERS	Ortholog(s) have role in retrograde transport, endosome to Golgi and Golgi membrane, Golgi trans cisterna localization
AN10176	1	1	1	1	1	KERS	Protein of unknown function
AN1283	1	1	1	1	1	KERS	Ortholog(s) have role in positive regulation of TORC2 signaling
AN1282	1	1	1	1	1	KERS	Ortholog(s) have molecular adaptor activity, role in posttranslational protein targeting to endoplasmic reticulum membrane, response to heat and TRC complex localization
AN1277	1	1	1	1	1	KERS	Protein with alpha-arabinofuranosidase activity, involved in degradation of pectin
AN1276	1	1	1	1	1	KERS	Has domain(s) with predicted transmembrane transporter activity, role in transmembrane transport and integral component of membrane, membrane localization
AN1275	1	1	1	1	1	KERS	Ortholog of A. fumigatus Af293 : Afu1g09920, A. niger CBS 513.88 : An08g01730, A. oryzae RIB40 : AO090038000461, Aspergillus wentii : Aspwe1_0343642 and Aspergillus sydowii : Aspsy1_0228584
AN1272	1	1	1	1	1	KERS	Ortholog(s) have protein kinase regulator activity, protein serine/threonine kinase activator activity and role in cellular response to drug, negative regulation of transcription by RNA polymerase II, protein phosphorylation
AN11935	1	1	1	1	1	KERS	Ortholog of A. fumigatus Af293 : Afu1g10060, A. oryzae RIB40 : AO090038000429, Aspergillus wentii : Aspwe1_0168733, Aspergillus sydowii : Aspsy1_0126887 and Aspergillus terreus NIH2624 : ATET_00179
AN1265	1	1	1	1	1	KERS	Putative transcription factor, similar to S.cerevisiae ZAP1 and A. fumigatus zafA, which are regulators of zinc homeostasis
AN1251	1	1	1	1	1	KERS	Has domain(s) with predicted nucleic acid binding, zinc ion binding activity
AN1250	1	1	1	1	1	KERS	Ortholog of A. fumigatus Af293 : Afu1g10220, A. niger CBS 513.88 : An08g02090, Neosartorya fischeri NRRL 181 : NFIA_015430 and Aspergillus versicolor : Aspve1_0119420
AN11934	1	1	1	1	1	KERS	Has domain(s) with predicted ATP binding, ATPase activity, ATPase activity, coupled to transmembrane movement of substances, nucleoside-triphosphatase activity, nucleotide binding activity and role in transmembrane transport
AN1236	1	1	1	1	1	KERS	Ortholog of A. fumigatus Af293 : Afu1g10420, A. niger CBS 513.88 : An08g02360, Neosartorya fischeri NRRL 181 : NFIA_015250, Aspergillus wentii : Aspwe1_0036579 and Aspergillus versicolor : Aspve1_0036917
AN1226	1	1	1	1	1	KERS	Ortholog(s) have histone deacetylase activity
AN1223	1	1	1	1	1	KERS	Ortholog(s) have role in mitotic sister chromatid cohesion, protein import into nucleus
AN1222	1	1	1	1	1	KERS	Putative S-adenosylmethionine synthetase; predicted role in methionine metabolism; expression reduced after exposure to farnesol; strongly expressed during vegetative growth, downregulated during development in asexual or sexual cultures
AN1221	1	1	1	1	1	KERS	Ortholog of A. fumigatus Af293 : Afu1g10620, A. niger CBS 513.88 : An08g02680, A. oryzae RIB40 : AO090038000358, Aspergillus wentii : Aspwe1_0049022 and Aspergillus sydowii : Aspsy1_0139464
AN1220	1	1	1	1	1	KERS	Ortholog of A. fumigatus Af293 : Afu2g02390, Afu8g06040, A. niger CBS 513.88 : An08g02670, A. oryzae RIB40 : AO090011000529, AO090005000537 and Aspergillus wentii : Aspwe1_0045220, Aspwe1_0346482
AN1219	1	1	1	1	1	KERS	Ortholog of A. fumigatus Af293 : Afu1g10600, A. niger CBS 513.88 : An08g02600, A. oryzae RIB40 : AO090038000362, Aspergillus wentii : Aspwe1_0095261 and Aspergillus sydowii : Aspsy1_0025527
AN1217	1	1	1	1	1	KERS	Putative LIM/homeobox transcription factor; transcript upregulated in response to camptothecin
AN1213	1	1	1	1	1	KERS	Ortholog of A. fumigatus Af293 : Afu1g10650, A. niger CBS 513.88 : An08g02730, A. oryzae RIB40 : AO090038000354, Neosartorya fischeri NRRL 181 : NFIA_014990 and Aspergillus versicolor : Aspve1_0119055
AN1199	1	1	1	1	1	KERS	Ortholog(s) have role in cell-abiotic substrate adhesion
AN1189	1	1	1	1	1	KERS	Putative calcium-transporting vacuolar ATPase involved in calcium homeostasis; transcript induced in response to calcium dichloride in a CrzA-dependent manner
AN1187	1	1	1	1	1	KERS	Ortholog of A. fumigatus Af293 : Afu1g10900, A. niger CBS 513.88 : An08g03170, A. oryzae RIB40 : AO090038000320, Aspergillus wentii : Aspwe1_0348221 and Aspergillus sydowii : Aspsy1_0083555
AN1183	1	1	1	1	1	KERS	Has domain(s) with predicted DNA binding, DNA-binding transcription factor activity, RNA polymerase II-specific, zinc ion binding activity and role in regulation of transcription, DNA-templated, transcription, DNA-templated
AN1181	1	1	1	1	1	KERS	Putative transporter with a predicted role in small molecule transport; ammonium permease
AN1160	1	1	1	1	1	KERS	Predicted glycosylphosphatidylinositol (GPI)-anchored protein; S. cerevisiae ortholog Srl1p has role in cell wall organization
AN1159	1	1	1	1	1	KERS	Has domain(s) with predicted acid-amino acid ligase activity
AN1156	1	1	1	1	1	KERS	Ortholog of A. fumigatus Af293 : Afu1g11450, A. niger CBS 513.88 : An08g03570, A. oryzae RIB40 : AO090038000280, Aspergillus wentii : Aspwe1_0068767 and Aspergillus sydowii : Aspsy1_0191007
AN1151	1	1	1	1	1	KERS	Ortholog(s) have carboxy-cis,cis-muconate cyclase activity and extracellular region localization
AN11844	1	1	1	1	1	KERS	Protein of unknown function
AN10149	1	1	1	1	1	KERS	Ortholog of A. fumigatus Af293 : Afu1g11510, A. niger CBS 513.88 : An08g03630, A. oryzae RIB40 : AO090038000273, Neosartorya fischeri NRRL 181 : NFIA_014060 and Aspergillus wentii : Aspwe1_0028047
AN10156	1	1	1	1	1	KERS	Has domain(s) with predicted kinase activity, transferase activity, transferring phosphorus-containing groups activity and role in glycerophospholipid biosynthetic process
AN1133	1	1	1	1	1	KERS	Ortholog of A. fumigatus Af293 : Afu5g09310, A. niger CBS 513.88 : An07g03680, A. oryzae RIB40 : AO090020000537, Aspergillus wentii : Aspwe1_0099581 and Aspergillus sydowii : Aspsy1_0059490
AN1130	1	1	1	1	1	KERS	Ortholog of A. nidulans FGSC A4 : AN5168, A. fumigatus Af293 : Afu6g07030, Afu4g13872, A. niger CBS 513.88 : An15g06750, An07g01930 and A. oryzae RIB40 : AO090701000916
AN1126	1	1	1	1	1	KERS	Putative ADP ribosylation factor involved in hyphal growth and secretion; essential gene; ArfA-GFP localizes to presumed Golgi compartments
AN10166	1	1	1	1	1	KERS	Ortholog of A. fumigatus Af293 : Afu1g11900/gprG, A. niger CBS 513.88 : An08g04110, A. oryzae RIB40 : AO090001000374/gprG and Aspergillus wentii : Aspwe1_0027952
AN1099	1	1	1	1	1	KERS	SH3 domain protein that localizes to hyphal tips and septa; related to Schizosaccharomyces pombe Tea4; required for selection of initial polarity of germ tube emergence; interacts with TeaA at hyphal tips and SepA at hyphal tips and septa
AN1097	1	1	1	1	1	KERS	Ortholog(s) have role in proteolysis and cytoplasm localization
AN1096	1	1	1	1	1	KERS	Cyclin-like protein involved in regulation of development
AN1094	1	1	1	1	1	KERS	Putative mitochondrial NADH dehydrogenase (ubiquinone) with a predicted role in energy metabolism
AN1070	1	1	1	1	1	KERS	Possible pseudogene, mariner element-related
AN1069	1	1	1	1	1	KERS	Ortholog(s) have unfolded protein binding activity
AN1066	1	1	1	1	1	KERS	Ortholog(s) have role in mitochondrial respiratory chain complex IV assembly and integral component of mitochondrial inner membrane, mitochondrial membrane, mitochondrial respirasome, plasma membrane localization
AN1060	1	1	1	1	1	KERS	Histone H3 demethylase, involved in transcriptional regulation
AN1058	1	1	1	1	1	KERS	Ortholog of A. fumigatus Af293 : Afu1g12350, A. oryzae RIB40 : AO090001000294, Aspergillus wentii : Aspwe1_0172072, Aspergillus sydowii : Aspsy1_0053315 and Aspergillus terreus NIH2624 : ATET_00433
AN1052	1	1	1	1	1	KERS	Protein involved in light-sensitive control of differentiation and secondary metabolism; localizes to the nucleus in dark and to both nucleus and cytoplasm in the light; induced by light; AspGD sequence represents the veA1 mutant allele
AN1047	1	1	1	1	1	KERS	Putative heat shock protein
AN12189	1	1	1	1	1	KERS	Protein of unknown function
AN1015	1	1	1	1	1	KERS	Putative phosphorylase with a predicted role in glycogen degradation
AN10140	1	1	1	1	1	KERS	Ortholog of A. fumigatus Af293 : Afu1g12900, A. niger CBS 513.88 : An08g05760, A. oryzae RIB40 : AO090012000610, Aspergillus wentii : Aspwe1_0499968 and Aspergillus sydowii : Aspsy1_1154488
AN1007	1	1	1	1	1	KERS	Putative nitrite reductase with a predicted role in nitrogen metabolism; transcript stabilized by intracellular nitrate
AN0991	1	1	1	1	1	KERS	Has domain(s) with predicted catalytic activity, pyridoxal phosphate binding, transaminase activity
AN0979	1	1	1	1	1	KERS	Ortholog of A. fumigatus Af293 : Afu1g16680, A. niger CBS 513.88 : An01g10380, A. oryzae RIB40 : AO090005001032, Aspergillus wentii : Aspwe1_0109980 and Aspergillus sydowii : Aspsy1_0140609
AN0964	1	1	1	1	1	KERS	Ortholog of A. fumigatus Af293 : Afu1g16640, A. niger CBS 513.88 : An01g10620, A. oryzae RIB40 : AO090005001050, Aspergillus wentii : Aspwe1_0039876 and Aspergillus sydowii : Aspsy1_0138532
AN11891	1	1	1	1	1	KERS	Putative bZIP transcription factor
AN0936	1	1	1	1	1	KERS	Ortholog(s) have threonine-tRNA ligase activity
AN0935	1	1	1	1	1	KERS	Protein of unknown function
AN0933	1	1	1	1	1	KERS	Putative transglycosidase with a predicted role in glucan processing; predicted glycosyl phosphatidylinositol (GPI)-anchor
AN0930	1	1	1	1	1	KERS	Has domain(s) with predicted role in transmembrane transport and integral component of membrane localization
AN0929	1	1	1	1	1	KERS	Putative choline kinase with a predicted role in phospholipid metabolism
AN0928	1	1	1	1	1	KERS	Ortholog(s) have role in conidiophore development
AN0927	1	1	1	1	1	KERS	Ortholog(s) have NEDD8-specific protease activity, thiol-dependent ubiquitin-specific protease activity and role in cellular response to drug, cytoplasm protein quality control by the ubiquitin-proteasome system, protein deneddylation
AN0918	1	1	1	1	1	KERS	Putative ceramide hydroxylase with a predicted role in sphingoglycolipid metabolism
AN0904	1	1	1	1	1	KERS	Ortholog of A. fumigatus Af293 : Afu1g15700, A. niger CBS 513.88 : An01g14040, A. oryzae RIB40 : AO090005001136, Aspergillus wentii : Aspwe1_0027549 and Aspergillus sydowii : Aspsy1_0141245
AN0902	1	1	1	1	1	KERS	Has domain(s) with predicted DNA-binding transcription factor activity, RNA polymerase II-specific, zinc ion binding activity, role in regulation of transcription, DNA-templated and nucleus localization
AN0889	1	1	1	1	1	KERS	Ortholog(s) have ribosome binding activity, role in cytoplasmic translation and extrinsic component of membrane, mitochondrial inner membrane localization
AN0885	1	1	1	1	1	KERS	Has domain(s) with predicted DNA binding, DNA-binding transcription factor activity, sequence-specific DNA binding activity and role in regulation of transcription, DNA-templated
AN10128	1	1	1	1	1	KERS	Has domain(s) with predicted DNA binding, DNA-binding transcription factor activity, RNA polymerase II-specific, zinc ion binding activity and role in regulation of transcription, DNA-templated, transcription, DNA-templated
AN0870	1	1	1	1	1	KERS	Putative transporter with a predicted role in small molecule transport
AN0867	1	1	1	1	1	KERS	Ortholog of A. nidulans FGSC A4 : AN4122, AN2881, AN10123, A. fumigatus Af293 : Afu1g13860, Afu1g15180, Afu3g11650 and A. niger CBS 513.88 : An08g07010, An02g07440, An01g13480
AN0866	1	1	1	1	1	KERS	Ortholog of A. nidulans FGSC A4 : AN3519, AN2646, AN0587, AN7370 and A. fumigatus Af293 : Afu1g15200, Afu3g03790, Afu4g14040, Afu5g06900, Afu7g08575
AN0863	1	1	1	1	1	KERS	Ortholog(s) have role in conidiophore development, conidium formation, hyphal growth
AN0859	1	1	1	1	1	KERS	Protein of unknown function
AN0858	1	1	1	1	1	KERS	Putative chaperone
AN0857	1	1	1	1	1	KERS	Ortholog of A. nidulans FGSC A4 : AN6924, AN5943, AN8512, AN8548, AN8661, AN4642 and A. fumigatus Af293 : Afu1g15290, Afu3g00850, Afu4g08850, Afu7g00920
AN0842	1	1	1	1	1	KERS	Has domain(s) with predicted catalytic activity, transcription factor binding activity, role in metabolic process and nucleus localization
AN0833	1	1	1	1	1	KERS	Ortholog of A. fumigatus Af293 : Afu1g14930, A. oryzae RIB40 : AO090005001239, Aspergillus wentii : Aspwe1_0171773, Aspergillus sydowii : Aspsy1_0139633 and Aspergillus terreus NIH2624 : ATET_00857
AN0826	1	1	1	1	1	KERS	Predicted DDE1 transposon-related ORF
AN0820	1	1	1	1	1	KERS	Ortholog of A. niger CBS 513.88 : An01g12850, Neosartorya fischeri NRRL 181 : NFIA_010610, Aspergillus carbonarius ITEM 5010 : Acar5010_207906 and Aspergillus tubingensis : Asptu1_0189069
AN10127	1	1	1	1	1	KERS	Putative beta-glucosidase with a predicted role in polysaccharide degradation; predicted mariner transposon-related ORF
AN0803	1	1	1	1	1	KERS	Ortholog of A. fumigatus Af293 : Afu1g14620, A. niger CBS 513.88 : An01g12620, A. oryzae RIB40 : AO090003001568, Aspergillus wentii : Aspwe1_0027658 and Aspergillus sydowii : Aspsy1_0139476
AN0790	1	1	1	1	1	KERS	Ortholog of A. nidulans FGSC A4 : AN9521, A. fumigatus Af293 : Afu5g03750, A. niger CBS 513.88 : An09g06410, A. oryzae RIB40 : AO090102000585 and Aspergillus wentii : Aspwe1_0174463
AN0789	1	1	1	1	1	KERS	Ortholog of Aspergillus sydowii : Aspsy1_0053160
AN11281	1	1	1	1	1	KERS	Ortholog of A. fumigatus Af293 : Afu3g01196, Aspergillus wentii : Aspwe1_0041157, Aspergillus clavatus NRRL 1 : ACLA_063740, Aspergillus zonatus : Aspzo1_0069971 and Aspergillus sydowii : Aspsy1_0281282
AN0787	1	1	1	1	1	KERS	Putative mannosyl-oligosaccharide 1,2-alpha-mannosidase with a predicted role in mannose polymer metabolism
AN0781	1	1	1	1	1	KERS	Ortholog of A. fumigatus Af293 : Afu1g14500, A. niger CBS 513.88 : An01g12470, A. oryzae RIB40 : AO090011000360, Aspergillus wentii : Aspwe1_0112044 and Aspergillus sydowii : Aspsy1_0145580
AN0773	1	1	1	1	1	KERS	Has domain(s) with predicted oxidoreductase activity and role in oxidation-reduction process
AN0771	1	1	1	1	1	KERS	Putative ABC multidrug transporter; confers resistance to azole antifungal drugs
AN0764	1	1	1	1	1	KERS	Has domain(s) with predicted catalytic activity, catechol 1,2-dioxygenase activity, ferric iron binding, iron ion binding and oxidoreductase activity, more
AN12218	1	1	1	1	1	KERS	Protein of unknown function
AN0745	1	1	1	1	1	KERS	Putative nucleolar protein; ortholog of S. cerevisiae Nop1p; related to mammalian fibrillarin; expression reduced after exposure to farnesol
AN0742	1	1	1	1	1	KERS	Has domain(s) with predicted DNA binding, DNA-binding transcription factor activity, RNA polymerase II-specific, zinc ion binding activity and role in regulation of transcription, DNA-templated, transcription, DNA-templated
AN0736	1	1	1	1	1	KERS	Ortholog of A. nidulans FGSC A4 : AN2423, A. fumigatus Af293 : Afu1g14230, Afu2g13800, A. niger CBS 513.88 : An01g12240, An02g05360 and A. oryzae RIB40 : AO090026000195
AN0735	1	1	1	1	1	KERS	Protein of unknown function
AN0734	1	1	1	1	1	KERS	Histone H4.1, core histone protein; nearly identical to histone H4.2
AN0732	1	1	1	1	1	KERS	Putative transporter of the major facilitator superfamily (MFS); expression upregulated after exposure to farnesol
AN10115	1	1	1	1	1	KERS	Has domain(s) with predicted role in transmembrane transport and integral component of membrane localization
AN10116	1	1	1	1	1	KERS	Ortholog of A. nidulans FGSC A4 : AN2186, A. fumigatus Af293 : Afu1g13980, A. niger CBS 513.88 : An08g07120, An12g09760, An05g02480, An12g10180 and A. oryzae RIB40 : AO090010000355, AO090010000554
AN0709	1	1	1	1	1	KERS	Putative zinc-finger protein; expression upregulated after exposure to farnesol
AN0698	1	1	1	1	1	KERS	Ortholog of A. nidulans FGSC A4 : AN9272, A. fumigatus Af293 : Afu1g13610, Afu4g09370, A. niger CBS 513.88 : An08g06690, An07g08670 and A. oryzae RIB40 : AO090012000513
AN0697	1	1	1	1	1	KERS	Ortholog(s) have enzyme inhibitor activity and role in actin cortical patch assembly, negative regulation of catalytic activity, septin cytoskeleton organization
AN0689	1	1	1	1	1	KERS	Transcription factor containing a Zn(II)2-Cys6 binuclear DNA-binding cluster domain; activates transcription of genes required for acetate utilization; active form is likely a dimer formed via leucine zipper-like repeats; induced by acetate
AN0688	1	1	1	1	1	KERS	Putative transketolase with a predicted role in the pentose-phosphate shunt or xylulose metabolism
AN0684	1	1	1	1	1	KERS	Ortholog of A. fumigatus Af293 : Afu1g13450, A. niger CBS 513.88 : An08g06520, A. oryzae RIB40 : AO090012000535, Aspergillus wentii : Aspwe1_0171971 and Aspergillus sydowii : Aspsy1_0028405
AN0683	1	1	1	1	1	KERS	Predicted mariner transposon-related ORF
AN0682	1	1	1	1	1	KERS	Ortholog of A. nidulans FGSC A4 : AN1574, A. fumigatus Af293 : Afu1g13430, Afu8g05950, A. niger CBS 513.88 : An09g02840 and A. oryzae RIB40 : AO090012000536
AN0680	1	1	1	1	1	KERS	Has domain(s) with predicted DNA-binding transcription factor activity, RNA polymerase II-specific, zinc ion binding activity, role in regulation of transcription, DNA-templated and nucleus localization
AN10108	1	1	1	1	1	KERS	Has domain(s) with predicted FMN binding, oxidoreductase activity and role in oxidation-reduction process
AN0677	1	1	1	1	1	KERS	Has domain(s) with predicted zinc ion binding activity
AN0668	1	1	1	1	1	KERS	Subunit of the SAGA transcriptional regulatory complex
AN0664	1	1	1	1	1	KERS	Putative 1-phosphatidylinositol-4,5-bisphosphate phosphodiesterase with a predicted role in phospholipid metabolism; directly linked to high-molecular-weight carbon source sensing
AN0663	1	1	1	1	1	KERS	Protein of unknown function
AN0660	1	1	1	1	1	KERS	Putative allantoin transporter; transcript is induced by allantoin and by uric acid and is repressed by ammonium
AN0652	1	1	1	1	1	KERS	Protein of unknown function
AN0644	1	1	1	1	1	KERS	Has domain(s) with predicted nucleic acid binding activity
AN0640	1	1	1	1	1	KERS	Protein with a role in sphingoglycolipid metabolism; required for phytosphingosine biosynthesis; depletion causes cell wall thickening, reduced asexual development, increased sexual development, increased levels of ppoA and steA transcript
AN0628	1	1	1	1	1	KERS	Putative D-lactate dehydrogenase with a role in pyruvate-acetyl-coA metabolism; transcript is induced by nitrate
AN0627	1	1	1	1	1	KERS	Putative FYVE domain-containing protein; transcript is induced by nitrate; predicted NirA binding site
AN0620	1	1	1	1	1	KERS	Ortholog of Aspergillus versicolor : Aspve1_0023747 and Aspergillus sydowii : Aspsy1_0086329
AN0608	1	1	1	1	1	KERS	Ortholog(s) have role in N',N'',N'''-triacetylfusarinine C biosynthetic process, ergosterol biosynthetic process, siderophore biosynthetic process and peroxisome localization
AN0583	1	1	1	1	1	KERS	Putative ATP-dependent RNA helicase; ortholog of S. cerevisiae Dbp10p; expression reduced after exposure to farnesol
AN0582	1	1	1	1	1	KERS	Ortholog(s) have double-stranded DNA binding, sequence-specific DNA binding, single-stranded DNA binding activity
AN0578	1	1	1	1	1	KERS	Has domain(s) with predicted nucleic acid binding, zinc ion binding activity
AN0575	1	1	1	1	1	KERS	Ortholog of A. fumigatus Af293 : Afu6g11200, A. oryzae RIB40 : AO090023000494, Aspergillus wentii : Aspwe1_0108297, Aspergillus sydowii : Aspsy1_0144497 and Aspergillus terreus NIH2624 : ATET_05047
AN0566	1	1	1	1	1	KERS	Transient receptor potential Ca2+ channel family protein
AN0565	1	1	1	1	1	KERS	Multifunctional enzyme with carbamoyl-phosphate synthase (CPSase) and aspartate carbamoyltransferase (ATCase) activities that catalyze the first two steps in pyrimidine biosynthesis
AN0554	1	1	1	1	1	KERS	Aldehyde dehydrogenase; possible roles in beta-alanine, acetate, acetaldehyde and ethanol metabolism, methylglyoxal bypass, penicillin biosynthesis; menadione stress-decreased; carbon starvation autophagy-induced; hypoxia upregulated
AN0553	1	1	1	1	1	KERS	Protein of unknown function
AN0535	1	1	1	1	1	KERS	Protein of unknown function
AN0495	1	1	1	1	1	KERS	Has domain(s) with predicted amino acid binding, formyltetrahydrofolate deformylase activity, hydroxymethyl-, formyl- and related transferase activity and role in 'de novo' IMP biosynthetic process, biosynthetic process, metabolic process
AN0493	1	1	1	1	1	KERS	PalA-dependent expression independent of pH
AN10081	1	1	1	1	1	KERS	Alpha-ketoglutarate-dependent xanthine dioxygenase involved in the oxidation of xanthine to uric acid; regulated by uaY and AreA transcription factors; the 5' region of xanA is included in a helitron fragment and is duplicated in the genome
AN0480	1	1	1	1	1	KERS	Protein of unknown function
AN0473	1	1	1	1	1	KERS	Has domain(s) with predicted role in transmembrane transport and integral component of membrane localization
AN10080	1	1	1	1	1	KERS	Ferricrocin (FC) biosynthetic transacetylase; siderophore biosynthetic enzyme
AN0454	1	1	1	1	1	KERS	Ortholog of A. fumigatus Af293 : Afu1g04440, A. niger CBS 513.88 : An01g03310, A. oryzae RIB40 : AO090003000907, Aspergillus wentii : Aspwe1_0150842 and Aspergillus sydowii : Aspsy1_0086117
AN0453	1	1	1	1	1	KERS	Putative G1/S cyclin; physically interacts with nimX; expression is transcriptionally regulated by BrlA and AbaA; mutants produce abnormal conidiophores with extra layers of phialides
AN11735	1	1	1	1	1	KERS	Protein of unknown function
AN10077	1	1	1	1	1	KERS	Putative aspartate-based protein phosphatase
AN0418	1	1	1	1	1	KERS	Putative high-affinity urea/H+ symporter; regulated by nitrogen catabolite repression; transcript upregulated by nitrate limitation
AN0417	1	1	1	1	1	KERS	Putative protein translocation complex subunit; expression reduced after exposure to farnesol
AN0416	1	1	1	1	1	KERS	Ortholog of A. fumigatus Af293 : Afu1g04880, A. niger CBS 513.88 : An02g07740, An01g03870, A. oryzae RIB40 : AO090138000094, AO090003000852 and Aspergillus wentii : Aspwe1_0106434, Aspwe1_0736585
AN0413	1	1	1	1	1	KERS	Protein of unknown function
AN0410	1	1	1	1	1	KERS	Essential protein phosphatase required for the completion of anaphase; uORF encoded in the upstream leader sequence
AN0409	1	1	1	1	1	KERS	Ortholog of A. fumigatus Af293 : Afu1g04960, A. niger CBS 513.88 : An01g04150, A. oryzae RIB40 : AO090003000840, Aspergillus wentii : Aspwe1_0103901 and Aspergillus sydowii : Aspsy1_0028019
AN0408	1	1	1	1	1	KERS	Ortholog(s) have triglyceride lipase activity, role in cellular detoxification, triglyceride mobilization and lipid droplet localization
AN0403	1	1	1	1	1	KERS	Ortholog(s) have cytoplasm localization
AN0399	1	1	1	1	1	KERS	High-affinity nitrate transporter; transcription is induced by nitrate and repressed by ammonium; predicted NirA binding site in promoter
AN0394	1	1	1	1	1	KERS	Ortholog(s) have role in positive regulation of apoptotic process, response to singlet oxygen and cytoplasm, mitochondrion, nucleus localization
AN0393	1	1	1	1	1	KERS	Putative endo-mannanase GH76 family protein; predicted type I transmembrane protein
AN0379	1	1	1	1	1	KERS	Ortholog of A. fumigatus Af293 : Afu1g01760, A. oryzae RIB40 : AO090005000918, Aspergillus wentii : Aspwe1_0025697 and Aspergillus sydowii : Aspsy1_0115500
AN0367	1	1	1	1	1	KERS	Putative integral membrane protein; transcript repressed by light in developmentally competent mycelia
AN0364	1	1	1	1	1	KERS	Has domain(s) with predicted DNA-binding transcription factor activity, RNA polymerase II-specific, zinc ion binding activity, role in regulation of transcription, DNA-templated and nucleus localization
AN0363	1	1	1	1	1	KERS	Component of the velvet complex composed of VelB, VeA, and LaeA that coordinates development and secondary metabolism in response to light
AN0357	1	1	1	1	1	KERS	Putative ubiquinol-cytochrome-c reductase subunit with a predicted role in energy metabolism
AN0351	1	1	1	1	1	KERS	Putative NAD+ dependent glycerol-3-phosphate dehydrogenase with a predicted role in glycerol metabolism
AN0350	1	1	1	1	1	KERS	Ortholog of A. niger CBS 513.88 : An01g06100, Neosartorya fischeri NRRL 181 : NFIA_022490, Aspergillus wentii : Aspwe1_0025662 and Aspergillus versicolor : Aspve1_0067306
AN10066	1	1	1	1	1	KERS	Predicted mariner transposon-related ORF
AN0340	1	1	1	1	1	KERS	Ortholog of A. fumigatus Af293 : Afu1g02270/abp2, A. niger CBS 513.88 : An01g05990, Aspergillus wentii : Aspwe1_0181210, Aspergillus sydowii : Aspsy1_0145577 and Aspergillus terreus NIH2624 : ATET_04867
AN0339	1	1	1	1	1	KERS	Ortholog of A. fumigatus Af293 : Afu1g02280, A. niger CBS 513.88 : An01g05970, A. oryzae RIB40 : AO090005000872, Aspergillus wentii : Aspwe1_0049720 and Aspergillus sydowii : Aspsy1_0040896
AN0335	1	1	1	1	1	KERS	Ortholog of A. fumigatus Af293 : Afu1g02330, A. niger CBS 513.88 : An01g05850, A. oryzae RIB40 : AO090005000867, Aspergillus wentii : Aspwe1_0103633 and Aspergillus sydowii : Aspsy1_0633416
AN0334	1	1	1	1	1	KERS	Ortholog of A. fumigatus Af293 : Afu1g02340, A. oryzae RIB40 : AO090005000866, Aspergillus wentii : Aspwe1_0169667 and Aspergillus sydowii : Aspsy1_0145773
AN0333	1	1	1	1	1	KERS	Has domain(s) with predicted DNA binding, zinc ion binding activity, role in transcription, DNA-templated and nucleus localization
AN0332	1	1	1	1	1	KERS	Has domain(s) with predicted role in transmembrane transport and integral component of membrane localization
AN0331	1	1	1	1	1	KERS	Ortholog of A. fumigatus Af293 : Afu1g02380, A. niger CBS 513.88 : An01g05810, Aspergillus wentii : Aspwe1_0049711, Aspergillus sydowii : Aspsy1_0040882 and Aspergillus terreus NIH2624 : ATET_04855
AN0324	1	1	1	1	1	KERS	Ortholog of A. oryzae RIB40 : AO090701000442, Aspergillus wentii : Aspwe1_0176341, Aspergillus versicolor : Aspve1_0048578, Aspve1_0052669 and Aspergillus niger ATCC 1015 : 52903-mRNA
AN10053	1	1	1	1	1	KERS	Protein of unknown function
AN0311	1	1	1	1	1	KERS	Ortholog of A. fumigatus Af293 : Afu1g02600, A. niger CBS 513.88 : An01g05600, A. oryzae RIB40 : AO090005000834, Aspergillus wentii : Aspwe1_0169640 and Aspergillus sydowii : Aspsy1_0027873
AN0301	1	1	1	1	1	KERS	Ortholog of A. fumigatus Af293 : Afu1g02770, A. niger CBS 513.88 : An01g05370, A. oryzae RIB40 : AO090005000817, Aspergillus wentii : Aspwe1_0169626 and Aspergillus sydowii : Aspsy1_0144698
AN9450	1	1	1	1	1	KERS	Predicted glycosylphosphatidylinositol (GPI)-anchored protein
AN0287	1	1	1	1	1	KERS	Ortholog of A. fumigatus Af293 : Afu1g02990, A. oryzae RIB40 : AO090005000791, Neosartorya fischeri NRRL 181 : NFIA_021640, Aspergillus wentii : Aspwe1_0169598 and Aspergillus versicolor : Aspve1_0035678
AN0286	1	1	1	1	1	KERS	Ortholog of A. fumigatus Af293 : Afu1g02985, A. niger CBS 513.88 : An01g05160, A. oryzae RIB40 : AO090005000790, Aspergillus wentii : Aspwe1_0103349 and Aspergillus sydowii : Aspsy1_0626563
AN0284	1	1	1	1	1	KERS	Protein of unknown function
AN0283	1	1	1	1	1	KERS	Protein of unknown function
AN10051	1	1	1	1	1	KERS	Protein of unknown function
AN0282	1	1	1	1	1	KERS	Has domain(s) with predicted nucleic acid binding, nucleotide binding activity
AN0279	1	1	1	1	1	KERS	Putative transcription factor involved in regulation of asexual and sexual development and in response to nitrogen starvation; contains a myb-like DNA-binding domain
AN0276	1	1	1	1	1	KERS	Ortholog of A. fumigatus Af293 : Afu1g02840, A. niger CBS 513.88 : An01g04950, A. oryzae RIB40 : AO090005000773, Aspergillus wentii : Aspwe1_0169585 and Aspergillus sydowii : Aspsy1_0085871
AN0275	1	1	1	1	1	KERS	Ortholog(s) have L-cystine transmembrane transporter activity, role in L-cystine transport and endosome, fungal-type vacuole, plasma membrane localization
AN0274	1	1	1	1	1	KERS	Has domain(s) with predicted nucleic acid binding activity
AN11850	1	1	1	1	1	KERS	Protein of unknown function
AN0272	1	1	1	1	1	KERS	Ortholog of A. fumigatus Af293 : Afu1g02880, A. niger CBS 513.88 : An01g05030, A. oryzae RIB40 : AO090005000779, Aspergillus wentii : Aspwe1_0025563 and Aspergillus sydowii : Aspsy1_0055099
AN10031	1	1	1	1	1	KERS	Predicted glycosylphosphatidylinositol (GPI)-anchored protein
AN0263	1	1	1	1	1	KERS	Predicted mariner transposon-related ORF
AN0241	1	1	1	1	1	KERS	Cu/Zn-superoxide dismutase; induced under iron starvation and repressed under copper starvation
AN10030	1	1	1	1	1	KERS	Putative alkaline serine protease; predicted glycosylphosphatidylinositol (GPI)-anchored protein
AN0235	1	1	1	1	1	KERS	Putative serine-threonine kinase with a predicted role in the endoplasmic reticulum (ER) unfolded protein response (UPR); ortholog of S. cerevisiae Ire1p; mutants are inviable and produce swollen hyphae
AN0232	1	1	1	1	1	KERS	Nickel-binding protein involved in utilization of urea as a nitrogen source
AN0230	1	1	1	1	1	KERS	Ortholog of Neosartorya fischeri NRRL 181 : NFIA_102580, Aspergillus wentii : Aspwe1_0182725, Aspergillus versicolor : Aspve1_0035599 and Aspergillus zonatus : Aspzo1_0019331
AN10045	1	1	1	1	1	KERS	Has domain(s) with predicted nucleic acid binding activity
AN0229	1	1	1	1	1	KERS	Ortholog(s) have role in Golgi to plasma membrane transport and membrane localization
AN0228	1	1	1	1	1	KERS	Ortholog(s) have 3'-5' DNA/RNA helicase activity, ATP-dependent 3'-5' DNA helicase activity, ATP-dependent DNA helicase activity, ATP-dependent four-way junction helicase activity and ATPase activity, more
AN0227	1	1	1	1	1	KERS	Ortholog of A. fumigatus Af293 : Afu3g12020, Afu5g10910, Afu4g06275, A. niger CBS 513.88 : An14g03700, An04g00590, An02g07840 and A. oryzae RIB40 : AO090010000440, AO090023000963
AN0224	1	1	1	1	1	KERS	Has domain(s) with predicted dipeptidase activity, dipeptidyl-peptidase activity, metalloexopeptidase activity and role in proteolysis
AN10042	1	1	1	1	1	KERS	Protein of unknown function
AN0214	1	1	1	1	1	KERS	Protein of unknown function
AN0213	1	1	1	1	1	KERS	Ortholog of A. fumigatus Af293 : Afu5g10950, A. niger CBS 513.88 : An14g02320, A. oryzae RIB40 : AO090010000435, Aspergillus wentii : Aspwe1_0440942 and Aspergillus sydowii : Aspsy1_0085799
AN0210	1	1	1	1	1	KERS	Ortholog(s) have ATPase activity, GTPase activity, adenosine-diphosphatase activity, cytidine diphosphatase activity, guanosine-diphosphatase activity and nucleoside-diphosphatase activity, more
AN0200	1	1	1	1	1	KERS	Ortholog of A. fumigatus Af293 : Afu4g03700, Afu5g11090, A. niger CBS 513.88 : An14g01450, An01g02170, A. oryzae RIB40 : AO090011000307 and Aspergillus wentii : Aspwe1_0038807
AN0187	1	1	1	1	1	KERS	Protein of unknown function
AN0186	1	1	1	1	1	KERS	Component of the plasma membrane-associated VapA-VipC-VapB methyltransferase complex that controls differentiation; contains three FYVE-like zinc finger domains
AN0182	1	1	1	1	1	KERS	Small monomeric GTPase of the Ras superfamily involved in regulation of development; involved in conidiophore formation and conidial germination
AN0179	1	1	1	1	1	KERS	Putative oxidoreductase; protein induced by farnesol
AN0176	1	1	1	1	1	KERS	Predicted GATA transcription factor involved in iron uptake, acts as a repressor of siderophore biosynthesis under high-iron conditions; mutants accumulate increased amounts of iron
AN0172	1	1	1	1	1	KERS	Ortholog of A. fumigatus Af293 : Afu5g11310, A. niger CBS 513.88 : An01g02460, A. oryzae RIB40 : AO090026000711, Aspergillus wentii : Aspwe1_0442534 and Aspergillus sydowii : Aspsy1_0027712
AN0170	1	1	1	1	1	KERS	Thioredoxin; predicted role in cell redox homeostasis; required for conidiation; expression upregulated after exposure to farnesol
AN0169	1	1	1	1	1	KERS	Protein of unknown function
AN0168	1	1	1	1	1	KERS	Ortholog of A. fumigatus Af293 : Afu5g11330, A. niger CBS 513.88 : An01g02510, A. oryzae RIB40 : AO090026000707, Aspergillus wentii : Aspwe1_0075145 and Aspergillus sydowii : Aspsy1_0027709
AN11261	1	1	1	1	1	KERS	Protein of unknown function
AN0158	1	1	1	1	1	KERS	Ortholog(s) have 2-alkenal reductase [NAD(P)] activity, NADPH:quinone reductase activity, mRNA 3'-UTR AU-rich region binding activity and role in cellular response to oxidative stress
AN0148	1	1	1	1	1	KERS	C6 zinc finger transcription factor similar to AflR; member of the monodictyphenone secondary metabolite biosynthesis gene cluster; required for synthesis of monodictyphenone and related compounds but not prenyl xanthones
AN0135	1	1	1	1	1	KERS	Ortholog(s) have role in cellular protein localization, mitotic actomyosin contractile ring assembly and actomyosin contractile ring, polysome localization
AN0134	1	1	1	1	1	KERS	Histone arginine methyltransferase
AN0133	1	1	1	1	1	KERS	Putative mRNA splicing factor ATP-dependent RNA helicase; ortholog of S. cerevisiae Prp43p; expression reduced after exposure to farnesol
AN0129	1	1	1	1	1	KERS	Putative dual-specificity protein tyrosine/serine/threonine phosphatase
AN0122	1	1	1	1	1	KERS	Has domain(s) with predicted ATP binding, ATP-dependent peptidase activity, nucleoside-triphosphatase activity, nucleotide binding, serine-type endopeptidase activity and role in proteolysis
AN0121	1	1	1	1	1	KERS	porphobilinogen deaminase; heme biosynthesis enzyme that facilitates growth in reactive nitrogen species conditions; transcriptionally induced by reactive nitrogen species
AN9523	1	1	1	1	1	KERS	Ortholog of A. fumigatus Af293 : Afu5g12040, A. niger CBS 513.88 : An18g02305, A. oryzae RIB40 : AO090120000321, Aspergillus wentii : Aspwe1_0445614 and Aspergillus sydowii : Aspsy1_0054923
AN0094	1	1	1	1	1	KERS	Has domain(s) with predicted DNA binding, zinc ion binding activity, role in transcription, DNA-templated and nucleus localization
AN0086	1	1	1	1	1	KERS	Has domain(s) with predicted mannosyltransferase activity, role in protein glycosylation and membrane localization
AN0078	1	1	1	1	1	KERS	MYND zinc-finger protein; mutation causes polarity defects, abnormal hyphal branching and septation, abnormal germling morphology; mutation suppresses aconidial phenotype of apsA mutant; C-terminal zinc-fingers required for function
AN0067	1	1	1	1	1	KERS	Putative ribonucleotide reductase small subunit; transcript upregulated in response to camptothecin
AN0066	1	1	1	1	1	KERS	Ortholog(s) have isopropylmalate transmembrane transporter activity, malonate(1-) transmembrane transporter activity, oxaloacetate transmembrane transporter activity, sulfate transmembrane transporter activity
AN0065	1	1	1	1	1	KERS	Ortholog(s) have histone methyltransferase activity (H3-K4 specific) activity and role in histone H3-K4 methylation, histone H3-K79 methylation, mRNA 3'-end processing, snoRNA 3'-end processing, telomere maintenance
AN10014	1	1	1	1	1	KERS	Protein of unknown function
AN0056	1	1	1	1	1	KERS	Arrestin-like protein; involved in UapA ubiquitination, endocytosis and vacuolar turnover; HulA-dependent ubiquitination at Lys-343 is critical for function
AN0054	1	1	1	1	1	KERS	Putative adenylate-forming enzyme
AN0035	1	1	1	1	1	KERS	Protein of unknown function
AN0034	1	1	1	1	1	KERS	Putative glycerone kinase with a predicted role in glycerol metabolism; transcript upregulated by growth in glycerol
AN0011	1	1	1	1	1	KERS	Possible pseudogene
AN9025	1	1	1	1	1	KERS	Has domain(s) with predicted DNA binding, DNA-binding transcription factor activity, RNA polymerase II-specific, nucleic acid binding, zinc ion binding activity
AN9018	1	1	1	1	1	KERS	Protein of unknown function
AN9008	1	1	1	1	1	KERS	Phytochrome photoreceptor, a red-light sensor that represses sexual development under red light; activator of polarized growth in the dark; binds chromophore biliverdin; interacts with VeA and LreB
AN9003	1	1	1	1	1	KERS	Has domain(s) with predicted zinc ion binding activity
AN8990	1	1	1	1	1	KERS	Ortholog of A. fumigatus Af293 : Afu8g00840, A. oryzae RIB40 : AO090023000465, Neosartorya fischeri NRRL 181 : NFIA_094290 and Aspergillus wentii : Aspwe1_0046447, Aspwe1_0100493
AN8978	1	1	1	1	1	KERS	Transcription factor involved in positive regulation of the ethanol regulon; contains Zn(II)2Cys6 DNA-binding domain
AN8972	1	1	1	1	1	KERS	Has domain(s) with predicted transmembrane transporter activity, role in transmembrane transport and integral component of membrane, membrane localization
AN8971	1	1	1	1	1	KERS	Putative integral membrane protein
AN8966	1	1	1	1	1	KERS	Has domain(s) with predicted neurotransmitter:sodium symporter activity, role in neurotransmitter transport and integral component of membrane localization
AN8963	1	1	1	1	1	KERS	Protein of unknown function
AN8956	1	1	1	1	1	KERS	Has domain(s) with predicted inorganic phosphate transmembrane transporter activity, role in phosphate ion transport and membrane localization
AN11152	1	1	1	1	1	KERS	Putative 1,3-beta-transglycosidase with a predicted role in glucan processing; predicted glycosylphosphatidylinositol (GPI)-anchored protein
AN8945	1	1	1	1	1	KERS	Component of the plasma membrane-associated VapA-VipC-VapB methyltransferase complex that controls differentiation; TAM domain methyltransferase; ortholog of A. fumigatus Afu8g01930
AN8943	1	1	1	1	1	KERS	Ortholog of A. fumigatus Af293 : Afu2g00900, Afu6g11560, A. niger CBS 513.88 : An01g11690, An03g01300, A. oryzae RIB40 : AO090113000175, AO090023000422 and Aspergillus wentii : Aspwe1_0024673, Aspwe1_0108934
AN9426	1	1	1	1	1	KERS	Has domain(s) with predicted ADP binding, catalytic activity, microtubule motor activity, nucleoside-triphosphatase activity, nucleotide binding activity, role in nucleoside metabolic process and kinesin complex localization
AN8915	1	1	1	1	1	KERS	Ortholog(s) have dipeptide transmembrane transporter activity, tripeptide transmembrane transporter activity and role in dipeptide transport, tripeptide transport
AN8913	1	1	1	1	1	KERS	Predicted glycosylphosphatidylinositol (GPI)-anchored protein
AN8907	1	1	1	1	1	KERS	Putative C-4 sterol methyl oxidase with a predicted role in sterol metabolism
AN8903	1	1	1	1	1	KERS	Putative peptide transporter; transcript upregulated by nitrate limitation
AN8886	1	1	1	1	1	KERS	Putative pentafunctional aroM polypeptide with 3-dehydroquinate synthase, 3-dehydroquinate dehydratase, shikimate 5-dehydrogenase, shikimate kinase, and EPSP synthase activities; has a predicted role in aromatic amino acid biosynthesis
AN1416	1	1	1	1	1	KERS	Ortholog(s) have H3 histone acetyltransferase activity, N-acetyltransferase activity
AN1417	1	1	1	1	1	KERS	Protein of unknown function
AN1425	1	1	1	1	1	KERS	Putative transcription factor containing a Zn2-Cys6 binuclear cluster domain; required for transcriptional activation of genes involved in utilization of short-chain fatty acids; highly conserved in filamentous ascomycetes
AN1428	1	1	1	1	1	KERS	Ortholog(s) have N-acetylglucosamine-6-phosphate deacetylase activity
AN1439	1	1	1	1	1	KERS	Ortholog of A. niger CBS 513.88 : An16g08810, Aspergillus wentii : Aspwe1_0117655, Aspergillus versicolor : Aspve1_0068476 and Aspergillus clavatus NRRL 1 : ACLA_057630
AN10191	1	1	1	1	1	KERS	Ortholog(s) have chromatin binding, histone binding activity
AN1449	1	1	1	1	1	KERS	Predicted glycosylphosphatidylinositol (GPI)-anchored protein
AN1471	1	1	1	1	1	KERS	Protein of unknown function
AN9515	1	1	1	1	1	KERS	Has domain(s) with predicted phosphatidylinositol binding activity and role in cell communication
AN1500	1	1	1	1	1	KERS	Has domain(s) with predicted nucleic acid binding activity
AN1501	1	1	1	1	1	KERS	Protein of unknown function
AN1505	1	1	1	1	1	KERS	Ortholog of A. nidulans FGSC A4 : AN3207, A. fumigatus Af293 : Afu2g15470, Afu8g00720, Afu8g05070 and A. niger CBS 513.88 : An07g04980, An16g07680, An14g02720, An14g07130, An15g05540
AN1509	1	1	1	1	1	KERS	Ortholog of A. fumigatus Af293 : Afu8g05120, A. niger CBS 513.88 : An16g07630, A. oryzae RIB40 : AO090005000631, Aspergillus wentii : Aspwe1_0044080 and Aspergillus sydowii : Aspsy1_0028718
AN1510	1	1	1	1	1	KERS	Ortholog(s) have protein disulfide isomerase activity, protein disulfide oxidoreductase activity, thiol oxidase activity and role in oxidation-reduction process, protein folding in endoplasmic reticulum
AN1515	1	1	1	1	1	KERS	Ortholog of A. nidulans FGSC A4 : AN2922, AN7536, A. niger CBS 513.88 : An12g10030, A. oryzae RIB40 : AO090701000305, AO090102000038, AO090124000043 and Aspergillus wentii : Aspwe1_0030521
AN1518	1	1	1	1	1	KERS	Ortholog(s) have DNA-binding transcription factor activity, RNA polymerase II-specific activity and role in cellular response to drug, positive regulation of transcription by RNA polymerase II
AN1536	1	1	1	1	1	KERS	Ortholog(s) have role in ascospore release from ascus, conidiophore development, conidium formation, hyphal growth, sporocarp development involved in sexual reproduction
AN12134	1	1	1	1	1	KERS	Protein of unknown function
AN1540	1	1	1	1	1	KERS	Ortholog of A. nidulans FGSC A4 : AN6413, AN6419, AN6946, AN5312, AN5664, AN8328, AN3241, AN10369, AN1930, AN2386, AN1738, AN11159, AN8984, AN8951, AN8971, AN9387, AN9266, AN9306, AN1317, AN10886, AN7232, AN7774, AN12202
AN1541	1	1	1	1	1	KERS	Has domain(s) with predicted oxidoreductase activity, oxidoreductase activity, acting on the aldehyde or oxo group of donors, NAD or NADP as acceptor activity and role in oxidation-reduction process
AN1547	1	1	1	1	1	KERS	Acyl-CoA:carboxylate CoA-transferase involved in detoxification of propionyl-CoA ; predicted role in acetate, acetaldehyde, and ethanol (two-carbon) metabolism; expression upregulated after exposure to farnesol
AN1549	1	1	1	1	1	KERS	Ortholog of A. fumigatus Af293 : Afu8g05600, A. niger CBS 513.88 : An16g07080, A. oryzae RIB40 : AO090005000583, Aspergillus wentii : Aspwe1_0187131 and Aspergillus sydowii : Aspsy1_0086712
AN12135	1	1	1	1	1	KERS	Protein of unknown function
AN1551	1	1	1	1	1	KERS	Putative beta-glucosidase with predicted role in degradation of glucans; covalently bound cell wall protein
AN1555	1	1	1	1	1	KERS	Class IV chitin synthase involved in chitin biosynthesis
AN10216	1	1	1	1	1	KERS	Ortholog of A. fumigatus Af293 : Afu8g05640, A. niger CBS 513.88 : An15g04470, A. oryzae RIB40 : AO090005000578, Aspergillus wentii : Aspwe1_0118846 and Aspergillus sydowii : Aspsy1_0055743
AN1578	1	1	1	1	1	KERS	Ortholog of Aspergillus wentii : Aspwe1_0177575, Aspergillus niger ATCC 1015 : 42227-mRNA, Aspergillus sydowii : Aspsy1_0046412 and Aspergillus brasiliensis : Aspbr1_0045436
AN1587	1	1	1	1	1	KERS	Protein of unknown function; transcript repressed by nitrate
AN1588	1	1	1	1	1	KERS	Ortholog of A. fumigatus Af293 : Afu3g13740, Neosartorya fischeri NRRL 181 : NFIA_049880, NFIA_063630, Aspergillus wentii : Aspwe1_0042965 and Aspergillus fumigatus A1163 : AFUB_035450
AN1605	1	1	1	1	1	KERS	Ortholog of Aspergillus sydowii : Aspsy1_0679421
AN1608	1	1	1	1	1	KERS	Ortholog of A. fumigatus Af293 : Afu4g09250, A. niger CBS 513.88 : An04g04280, A. oryzae RIB40 : AO090023000611 and Aspergillus wentii : Aspwe1_0025307, Aspwe1_0043468, Aspwe1_0045458
AN1612	1	1	1	1	1	KERS	Ortholog(s) have inorganic phosphate transmembrane transporter activity, manganese ion transmembrane transporter activity, phosphate:proton symporter activity, selenite:proton symporter activity
AN1620	1	1	1	1	1	KERS	Ortholog of A. nidulans FGSC A4 : AN2626, A. fumigatus Af293 : Afu8g02040/och3, A. niger CBS 513.88 : An03g01090/hocA, An05g02320 and A. oryzae RIB40 : AO090010000615
AN1622	1	1	1	1	1	KERS	Protein of unknown function
AN1624	1	1	1	1	1	KERS	Subunit 9 of the mitochondrial inner membrane F1F0-ATPase complex; mutation confers oligomycin resistance; palA-dependent expression independent of pH
AN1628	1	1	1	1	1	KERS	Putative membrane ATPase with a predicted role in energy metabolism
AN10220	1	1	1	1	1	KERS	Putatice cytochrome c peroxidase; intracellular; protein abundance decreased by menadione stress
AN1632	1	1	1	1	1	KERS	Ortholog(s) have protein serine/threonine kinase activity
AN1646	1	1	1	1	1	KERS	Ortholog of Aspergillus versicolor : Aspve1_0064838 and Aspergillus sydowii : Aspsy1_0059989
AN11883	1	1	1	1	1	KERS	Protein of unknown function
AN11884	1	1	1	1	1	KERS	Protein of unknown function
AN11886	1	1	1	1	1	KERS	Has domain(s) with predicted transferase activity, transferring phosphorus-containing groups activity and membrane localization
AN1659	1	1	1	1	1	KERS	Putative amino acid transporter; transcript is induced by nitrate
AN1664	1	1	1	1	1	KERS	Has domain(s) with predicted hydrolase activity
AN1675	1	1	1	1	1	KERS	Putative lysophospholipase (phoshopholipase B); predicted glycosylphosphatidylinositol (GPI)-anchored protein
AN1677	1	1	1	1	1	KERS	Short-chain dehydrogenase; transcriptionally induced by growth on xylose
AN1686	1	1	1	1	1	KERS	Ortholog of A. fumigatus Af293 : Afu4g08620, A. niger CBS 513.88 : An04g03440, Neosartorya fischeri NRRL 181 : NFIA_107560, Aspergillus wentii : Aspwe1_0079295 and Aspergillus versicolor : Aspve1_0124141
AN1688	1	1	1	1	1	KERS	Ortholog of S. cerevisiae : YBR053C, A. fumigatus Af293 : Afu4g08610, A. niger CBS 513.88 : An04g03420, A. oryzae RIB40 : AO090023000696 and Aspergillus wentii : Aspwe1_0034438
AN10223	1	1	1	1	1	KERS	Putative 1-Cys peroxiredoxin; intracellular; protein abundance decreased by menadione stress; expression reduced after exposure to farnesol
AN1697	1	1	1	1	1	KERS	Ortholog(s) have role in cellular response to drug
AN1714	1	1	1	1	1	KERS	Ortholog of A. nidulans FGSC A4 : AN1718, A. fumigatus Af293 : Afu4g08380, Afu4g08420, A. niger CBS 513.88 : An04g03190, An04g03210 and A. oryzae RIB40 : AO090023000718
AN1716	1	1	1	1	1	KERS	Ortholog of Aspergillus versicolor : Aspve1_0037607, Aspergillus sydowii : Aspsy1_0084105 and Aspergillus terreus NIH2624 : ATET_05357
AN1717	1	1	1	1	1	KERS	Protein of unknown function
AN1719	1	1	1	1	1	KERS	Ortholog of A. fumigatus Af293 : Afu4g08370, A. niger CBS 513.88 : An04g03180, A. oryzae RIB40 : AO090701000366 and Aspergillus wentii : Aspwe1_0102057, Aspwe1_0436878
AN1721	1	1	1	1	1	KERS	Ortholog of A. fumigatus Af293 : Afu4g08350, A. niger CBS 513.88 : An04g03130, A. oryzae RIB40 : AO090023000724, Aspergillus wentii : Aspwe1_0034464 and Aspergillus sydowii : Aspsy1_0084114
AN1722	1	1	1	1	1	KERS	Ortholog(s) have role in heme a biosynthetic process
AN11313	1	1	1	1	1	KERS	Protein of unknown function
AN1752	1	1	1	1	1	KERS	Putative sulfite reductase with a predicted role in sulfur metabolism
AN1753	1	1	1	1	1	KERS	Ortholog of S. cerevisiae : FMP52, A. fumigatus Af293 : Afu6g08930, A. niger CBS 513.88 : An11g06680, A. oryzae RIB40 : AO090001000572, AO090010000132 and Aspergillus wentii : Aspwe1_0706048
AN1767	1	1	1	1	1	KERS	Has domain(s) with predicted catalytic activity
AN1778	1	1	1	1	1	KERS	Putative ketopentoate hydroxymethyl transferase with a predicted role in Coenzyme A and pantothenate biosynthesis
AN1780	1	1	1	1	1	KERS	Ortholog(s) have aminopeptidase activity, role in protein processing, protein stabilization and extrinsic component of mitochondrial inner membrane, mitochondrion, nucleus localization
AN1781	1	1	1	1	1	KERS	Has domain(s) with predicted FMN binding, oxidoreductase activity and role in oxidation-reduction process
AN1794	1	1	1	1	1	KERS	Putative cytochrome P450; expression reduced after exposure to farnesol
AN1800	1	1	1	1	1	KERS	Transmembrane histidine kinase, part of a two-component signal transducer involved in the HOG signaling pathway that regulates osmotic stress response' transcript upregulated by growth in glycerol
AN1801	1	1	1	1	1	KERS	Ortholog of A. fumigatus Af293 : Afu2g14620, A. niger CBS 513.88 : An15g03880, A. oryzae RIB40 : AO090005000082, Neosartorya fischeri NRRL 181 : NFIA_089820 and Aspergillus versicolor : Aspve1_0147504
AN1812	1	1	1	1	1	KERS	bZIP transcription factor; induced in response to amino acid starvation
AN10242	1	1	1	1	1	KERS	Protein of unknown function
AN1817	1	1	1	1	1	KERS	Ortholog of A. niger CBS 513.88 : An04g08430, Neosartorya fischeri NRRL 181 : NFIA_033170, Aspergillus wentii : Aspwe1_0178646 and Aspergillus versicolor : Aspve1_0037631, Aspve1_0037735
AN1832	1	1	1	1	1	KERS	N-glycosylated membrane protein, immunodominant antigen in sera from aspergilloma patients; repressed by bafilomycin; production increases under zinc-limiting conditions
AN1833	1	1	1	1	1	KERS	Ortholog(s) have zinc ion binding activity and role in pathogenesis, sequestering of zinc ion, zinc ion homeostasis, zinc ion transmembrane transport, zinc ion transport
AN1846	1	1	1	1	1	KERS	Ortholog of A. fumigatus Af293 : Afu4g09670, A. oryzae RIB40 : AO090003001272, Aspergillus wentii : Aspwe1_0102762, Aspergillus sydowii : Aspsy1_0026263 and Aspergillus terreus NIH2624 : ATET_00776
AN1847	1	1	1	1	1	KERS	Protein of unknown function
AN1848	1	1	1	1	1	KERS	Zinc(II)2Cys6 putative transcription factor involved in the regulation of sexual development; mutant produces immature cleistothecia and reduced numbers of ascospores
AN10243	1	1	1	1	1	KERS	Ortholog of S. cerevisiae : ECM15, A. fumigatus Af293 : Afu2g04880, Afu4g09900, A. oryzae RIB40 : AO090003001243 and Aspergillus wentii : Aspwe1_0072976, Aspwe1_0166814
AN1855	1	1	1	1	1	KERS	Has domain(s) with predicted phosphoric diester hydrolase activity and role in lipid metabolic process
AN1861	1	1	1	1	1	KERS	Ortholog(s) have Prp19 complex, post-mRNA release spliceosomal complex, spliceosomal complex localization
AN1862	1	1	1	1	1	KERS	Ortholog of A. fumigatus Af293 : Afu4g09790, A. niger CBS 513.88 : An04g07280, Aspergillus wentii : Aspwe1_0166824, Aspergillus sydowii : Aspsy1_0138374 and Aspergillus terreus NIH2624 : ATET_00762
AN1866	1	1	1	1	1	KERS	Ortholog of A. nidulans FGSC A4 : AN7868, A. fumigatus Af293 : Afu2g04540, A. niger CBS 513.88 : An04g07800, A. oryzae RIB40 : AO090003000256 and Neosartorya fischeri NRRL 181 : NFIA_057620, NFIA_081290
AN1879	1	1	1	1	1	KERS	Ortholog(s) have glutathione hydrolase activity, omega peptidase activity, peptidase activity, role in glutathione catabolic process and cytoplasm, glutathione hydrolase complex, nuclear periphery localization
AN1893	1	1	1	1	1	KERS	Light response regulator
AN1900	1	1	1	1	1	KERS	Has domain(s) with predicted zinc ion binding activity
AN1901	1	1	1	1	1	KERS	Putative sterol 14 alpha-demethylase with a predicted role in sterol metabolism
AN1902	1	1	1	1	1	KERS	Ortholog of A. fumigatus Af293 : Afu2g04170, A. niger CBS 513.88 : An11g02270, A. oryzae RIB40 : AO090003000203, Aspergillus wentii : Aspwe1_0032670 and Aspergillus sydowii : Aspsy1_0026333
AN1903	1	1	1	1	1	KERS	Protein of unknown function
AN1917	1	1	1	1	1	KERS	Putative mitochondrial dicarboxylate-tricarboxylate carrier
AN1918	1	1	1	1	1	KERS	Putative phosphoenolpyruvate carboxykinase with a predicted role in gluconeogenesis and glycolysis; transcriptionally induced by acetate and after exposure to farnesol
AN1923	1	1	1	1	1	KERS	Putative alanine transaminase with a predicted role in alanine and aspartate metabolism; intracellular, menadione stress-induced protein
AN1924	1	1	1	1	1	KERS	Has domain(s) with predicted DNA binding, DNA-binding transcription factor activity, copper ion binding activity, role in regulation of transcription, DNA-templated and nucleus localization
AN1940	1	1	1	1	1	KERS	Ortholog of A. fumigatus Af293 : Afu4g13200, A. niger CBS 513.88 : An01g08880, A. oryzae RIB40 : AO090009000261, Aspergillus wentii : Aspwe1_0166484 and Aspergillus terreus NIH2624 : ATET_03203
AN1948	1	1	1	1	1	KERS	Ortholog(s) have role in DNA methylation
AN1950	1	1	1	1	1	KERS	Ortholog(s) have FAD transmembrane transporter activity, calcium channel activity
AN1952	1	1	1	1	1	KERS	Ortholog of A. fumigatus Af293 : Afu4g13380, A. niger CBS 513.88 : An01g09090, Aspergillus wentii : Aspwe1_0022581, Aspergillus sydowii : Aspsy1_0142528 and Aspergillus terreus NIH2624 : ATET_03221
AN1962	1	1	1	1	1	KERS	Ortholog of A. fumigatus Af293 : Afu4g10820, A. niger CBS 513.88 : An04g05820, Aspergillus wentii : Aspwe1_0145558, Aspergillus sydowii : Aspsy1_0142548 and Aspergillus terreus NIH2624 : ATET_03987
AN10237	1	1	1	1	1	KERS	Has domain(s) with predicted iron-sulfur cluster binding, structural molecule activity and role in iron-sulfur cluster assembly, protein maturation by iron-sulfur cluster transfer
AN1975	1	1	1	1	1	KERS	Ortholog of A. fumigatus Af293 : Afu4g10680, A. niger CBS 513.88 : An04g06030, A. oryzae RIB40 : AO090003001147, Aspergillus wentii : Aspwe1_0022825 and Aspergillus sydowii : Aspsy1_0053914
AN1984	1	1	1	1	1	KERS	Ortholog(s) have TFIID-class transcription factor complex binding, chromatin binding, core promoter binding, lysine-acetylated histone binding, nucleosomal histone binding activity
AN1989	1	1	1	1	1	KERS	Putative dihydrosphingosine-1-phosphate lyase with a predicted role in sphingoglycolipid metabolism
AN1993	1	1	1	1	1	KERS	Putative aspartate transaminase with a predicted role in alanine, aspartate, and aromatic amino acid metabolism
AN1995	1	1	1	1	1	KERS	Ortholog of A. fumigatus Af293 : Afu4g10400, A. niger CBS 513.88 : An04g06400, A. oryzae RIB40 : AO090003001177, Aspergillus wentii : Aspwe1_0022851 and Aspergillus sydowii : Aspsy1_0053931
AN1996	1	1	1	1	1	KERS	Ortholog of S. cerevisiae : RMD8, A. fumigatus Af293 : Afu4g10390, A. niger CBS 513.88 : An04g06420, A. oryzae RIB40 : AO090003001178 and Aspergillus wentii : Aspwe1_0034138
AN11321	1	1	1	1	1	KERS	Protein of unknown function
AN2000	1	1	1	1	1	KERS	Polyubiquitin, contains four head to tail repeats of ubiqiutin; transcript upregulated in response to camptothecin
AN2001	1	1	1	1	1	KERS	Has domain(s) with predicted DNA-binding transcription factor activity, RNA polymerase II-specific, zinc ion binding activity, role in regulation of transcription, DNA-templated and nucleus localization
AN2005	1	1	1	1	1	KERS	Histidine-containing phosphotransfer protein, part of a two-component signal transducer involved in the HOG signaling pathway that regulates osmotic stress response
AN2009	1	1	1	1	1	KERS	Ortholog(s) have role in conidiophore development, conidium formation, hyphal growth
AN2012	1	1	1	1	1	KERS	Ortholog of A. fumigatus Af293 : Afu4g10200/rfeF, A. niger CBS 513.88 : An04g06870, A. oryzae RIB40 : AO090003001201, Aspergillus wentii : Aspwe1_0230245 and Aspergillus sydowii : Aspsy1_0084459
AN2015	1	1	1	1	1	KERS	Has domain(s) with predicted transferase activity, transferring glycosyl groups activity and membrane localization
AN2021	1	1	1	1	1	KERS	Ortholog of A. nidulans FGSC A4 : AN8468, A. fumigatus Af293 : Afu7g00550 and A. niger CBS 513.88 : An15g05630, An11g03460, An11g07530, An04g03850, An09g00640
AN10256	1	1	1	1	1	KERS	Has domain(s) with predicted RNA binding, RNA-directed DNA polymerase activity, nucleic acid binding activity and role in DNA integration, RNA-dependent DNA biosynthetic process
AN2029	1	1	1	1	1	KERS	Putative F-box protein
AN2036	1	1	1	1	1	KERS	Putative transcription factor; predicted role in secondary metabolite production; predicted secondary metabolism gene cluster member
AN2042	1	1	1	1	1	KERS	Has domain(s) with predicted oxidoreductase activity and role in oxidation-reduction process
AN2055	1	1	1	1	1	KERS	Ortholog of A. fumigatus Af293 : Afu4g09960, A. niger CBS 513.88 : An04g07090, A. oryzae RIB40 : AO090003001238, Aspergillus wentii : Aspwe1_0102496 and Aspergillus sydowii : Aspsy1_0326546
AN2059	1	1	1	1	1	KERS	Velvet family protein with homology to VeA, involved in regulation of sexual development
AN2073	1	1	1	1	1	KERS	Ortholog(s) have Cul3-RING ubiquitin ligase complex, ubiquitin ligase complex localization
AN11864	1	1	1	1	1	KERS	Protein of unknown function
AN2099	1	1	1	1	1	KERS	Putative alternative oxidase
AN11865	1	1	1	1	1	KERS	Protein of unknown function
AN2113	1	1	1	1	1	KERS	Ortholog of A. fumigatus Af293 : Afu2g05250/rfeD, A. niger CBS 513.88 : An11g05180, A. oryzae RIB40 : AO090003000347, Aspergillus wentii : Aspwe1_0120495 and Aspergillus sydowii : Aspsy1_0141369
AN2114	1	1	1	1	1	KERS	Has domain(s) with predicted FAD binding, oxidoreductase activity and role in metabolic process
AN11867	1	1	1	1	1	KERS	Protein of unknown function
AN2126	1	1	1	1	1	KERS	Predicted actin capping protein
AN2130	1	1	1	1	1	KERS	Ortholog(s) have Ras guanyl-nucleotide exchange factor activity
AN12489	1	1	1	1	1	KERS	Has domain(s) with predicted DNA binding, nucleic acid binding, zinc ion binding activity, role in transcription, DNA-templated and nucleus localization
AN2134	1	1	1	1	1	KERS	Protein of unknown function; transcript is induced by nitrate
AN2135	1	1	1	1	1	KERS	Has domain(s) with predicted DNA binding, DNA-directed 5'-3' RNA polymerase activity, role in transcription by RNA polymerase III and RNA polymerase III complex localization
AN2147	1	1	1	1	1	KERS	Putative ribosomal RNA processing protein; ortholog of S. cerevisiae Rrp5p; expression reduced after exposure to farnesol
AN2148	1	1	1	1	1	KERS	Ortholog(s) have protein binding, bridging, protein-containing complex binding activity, role in premeiotic DNA replication, ubiquitin-dependent protein catabolic process and Cul4-RING E3 ubiquitin ligase complex, nucleus localization
AN2151	1	1	1	1	1	KERS	Ortholog of A. fumigatus Af293 : Afu2g16000, A. niger CBS 513.88 : An15g06350, A. oryzae RIB40 : AO090012000201, Aspergillus wentii : Aspwe1_0077396 and Aspergillus sydowii : Aspsy1_0366918
AN2171	1	1	1	1	1	KERS	Ortholog of A. fumigatus Af293 : Afu2g15800, A. niger CBS 513.88 : An15g06080, Aspergillus wentii : Aspwe1_0026865, Aspergillus sydowii : Aspsy1_0026967 and Aspergillus terreus NIH2624 : ATET_02458
AN2177	1	1	1	1	1	KERS	Has domain(s) with predicted oxidoreductase activity and role in metabolic process
AN10268	1	1	1	1	1	KERS	Protein of unknown function
AN2183	1	1	1	1	1	KERS	Ortholog of A. fumigatus Af293 : Afu6g03800, A. niger CBS 513.88 : An15g01720, A. oryzae RIB40 : AO090701000169, Aspergillus wentii : Aspwe1_0035996 and Aspergillus sydowii : Aspsy1_0084971
AN2232	1	1	1	1	1	KERS	Ortholog of A. fumigatus Af293 : Afu5g07250, A. niger CBS 513.88 : An17g00680, A. oryzae RIB40 : AO090701000231, Aspergillus wentii : Aspwe1_0101724 and Aspergillus sydowii : Aspsy1_0054323
AN2248	1	1	1	1	1	KERS	Putative 4-aminobutyrate transaminase, required for utilization of gamma-aminobutyric acid (GABA); transcriptionally regulated by AmdR
AN2251	1	1	1	1	1	KERS	Putative bestrophin-like protein; anion channel capable of transporting a wide range of organic anions across the plasma membrane; currents activated by elevated cytosolic Ca(2+)
AN12476	1	1	1	1	1	KERS	Ortholog(s) have glutathione synthase activity
AN2255	1	1	1	1	1	KERS	Has domain(s) with predicted ATP binding, DNA binding, helicase activity, nucleic acid binding activity
AN2265	1	1	1	1	1	KERS	Putative serine/threonine protein kinase; expression upregulated after exposure to farnesol
AN2266	1	1	1	1	1	KERS	Protein similar to S. cerevisiae Pep3p vacuolar trafficking factor; mutation causes vacuolar fragmentation and pleiotropic phenotypes proposed to be secondary to vacuole defects; granular cytoplasmic localization, possibly vesicular
AN2270	1	1	1	1	1	KERS	C2H2 zinc-finger transcription factor involved in regulation of structural genes for acetamidase (amdS), formate dehydrogenase (aciA), and alcohol dehydrogenase II (alcB)
AN2277	1	1	1	1	1	KERS	Has domain(s) with predicted cytoplasm localization
AN2282	1	1	1	1	1	KERS	Putative MFS transporter; PalA-dependent expression independent of pH
AN2284	1	1	1	1	1	KERS	Putative 5-aminolevulinic acid synthase; catalyzes the first committed step in the synthesis of heme; protein expressed at increased levels in a hapX mutant compared to wild-type
AN2286	1	1	1	1	1	KERS	Alcohol dehydrogenase III with a predicted role in two-carbon compound metabolism; required for long-term survival under anaerobic conditions; regulated at both the transcriptional and translational levels
AN2290	1	1	1	1	1	KERS	STE-like transcription factor with homeobox and zinc finger domains; null mutation blocks sexual cycle but not asexual development, forms Hulle cells but no ascogenous tissue nor cleistothecia
AN2291	1	1	1	1	1	KERS	Predicted DDE1 transposon-related ORF
AN2300	1	1	1	1	1	KERS	Putative ATP-binding cassette (ABC) transporter of the P-glycoprotein cluster; has a role in protection against cytotoxic agents, in antibiotic secretion and in the efflux of the azole-related fungicide fenarimol; upregulated by farnesol
AN10290	1	1	1	1	1	KERS	Has domain(s) with predicted FMN binding, oxidoreductase activity, oxidoreductase activity, acting on the CH-NH2 group of donors, pyridoxamine-phosphate oxidase activity
AN10285	1	1	1	1	1	KERS	Ortholog of A. fumigatus Af293 : Afu5g10660, A. niger CBS 513.88 : An14g04040, A. oryzae RIB40 : AO090010000472, Aspergillus wentii : Aspwe1_0050403 and Aspergillus terreus NIH2624 : ATET_07619
AN2312	1	1	1	1	1	KERS	Has domain(s) with predicted integral component of membrane localization
AN12123	1	1	1	1	1	KERS	Protein of unknown function
AN2337	1	1	1	1	1	KERS	Ortholog of Neosartorya fischeri NRRL 181 : NFIA_077020, Aspergillus wentii : Aspwe1_0170563, Aspergillus clavatus NRRL 1 : ACLA_013280 and Aspergillus niger ATCC 1015 : 53845-mRNA
AN2338	1	1	1	1	1	KERS	Ortholog of A. fumigatus Af293 : Afu5g10240, A. oryzae RIB40 : AO090020000142, AO090010000531, Neosartorya fischeri NRRL 181 : NFIA_077030 and Aspergillus wentii : Aspwe1_0033922, Aspwe1_0038721
AN10294	1	1	1	1	1	KERS	Has domain(s) with predicted DNA-binding transcription factor activity, RNA polymerase II-specific, zinc ion binding activity, role in regulation of transcription, DNA-templated and nucleus localization
AN10295	1	1	1	1	1	KERS	Has domain(s) with predicted DNA binding activity
AN12127	1	1	1	1	1	KERS	Ortholog of A. fumigatus Af293 : Afu3g07310, A. niger CBS 513.88 : An02g13400, A. oryzae RIB40 : AO090020000191 and Aspergillus wentii : Aspwe1_0173528
AN10296	1	1	1	1	1	KERS	Ortholog(s) have fumarate reductase (NADH) activity, role in cellular response to anoxia and cytosol localization
AN2366	1	1	1	1	1	KERS	Putative trypsin-like protease with a role in the proteolytic cleavage of NmrA
AN2375	1	1	1	1	1	KERS	Has domain(s) with predicted DNA-binding transcription factor activity, RNA polymerase II-specific, zinc ion binding activity, role in regulation of transcription, DNA-templated and nucleus localization
AN2385	1	1	1	1	1	KERS	Protein with licheninase activity, involved in degradation of glucans: predicted glycosyl phosphatidylinositol (GPI)-anchor
AN2386	1	1	1	1	1	KERS	Ortholog of A. nidulans FGSC A4 : AN6413, AN6419, AN6946, AN5312, AN5664, AN8328, AN3241, AN10369, AN1930, AN1738, AN11159, AN8984, AN8951, AN1540, AN8971, AN9387, AN9266, AN9306, AN1317, AN10886, AN7232, AN7774, AN12202
AN2391	1	1	1	1	1	KERS	Ortholog of A. fumigatus Af293 : Afu2g14510, A. niger CBS 513.88 : An02g00660, An07g03040, A. oryzae RIB40 : AO090023000055, AO090026000077, AO090020000644 and Aspergillus wentii : Aspwe1_0163838
AN12114	1	1	1	1	1	KERS	Protein of unknown function
AN2395	1	1	1	1	1	KERS	Putative beta-glucuronidase with a predicted role in polysaccharide degradation
AN2412	1	1	1	1	1	KERS	Calcium/calmodulin-dependent protein kinase A; essential for growth and nuclear division; expression downregulated by farnesol; transcript upregulated by camptothecin; mutants have a moderate growth defect and increased pigment production
AN2418	1	1	1	1	1	KERS	Putative protein with a predicted role in vacuolar sorting
AN2419	1	1	1	1	1	KERS	Ortholog(s) have role in ascospore formation, ascospore-type prospore assembly, prospore membrane biogenesis and prospore membrane localization
AN2421	1	1	1	1	1	KERS	Putative C2H2 zinc finger transcription factor; involved in regulation of conidiophore development; required for light-dependent activation of brlA transcription
AN9510	1	1	1	1	1	KERS	Protein of unknown function
AN12232	1	1	1	1	1	KERS	Protein of unknown function
AN2427	1	1	1	1	1	KERS	Transcript induced in response to calcium dichloride in a CrzA-dependent manner
AN2466	1	1	1	1	1	KERS	Has domain(s) with predicted transmembrane transporter activity, role in transmembrane transport and integral component of membrane, membrane localization
AN10311	1	1	1	1	1	KERS	Putative hyphal cell wall mannoprotein; expression is transcriptionally upregulated during sexual development; expression is flbA-, fadA- and veA-dependent; present in the hyphal cell wall, absent from the conidial cell wall
AN2488	1	1	1	1	1	KERS	Ortholog of A. fumigatus Af293 : Afu3g00500, Afu4g03010, A. niger CBS 513.88 : An14g03080, A. oryzae RIB40 : AO090012000174 and Aspergillus wentii : Aspwe1_0176515, Aspwe1_0622364
AN2493	1	1	1	1	1	KERS	Putative alkaline phosphatase with a predicted role in folate biosynthesis or gluconic acid and gluconate metabolism
AN2498	1	1	1	1	1	KERS	Ortholog of A. fumigatus Af293 : Afu3g14090, A. oryzae RIB40 : AO090012000646, Aspergillus wentii : Aspwe1_0407854, Aspergillus sydowii : Aspsy1_0148141 and Aspergillus terreus NIH2624 : ATET_04020
AN2500	1	1	1	1	1	KERS	Putative nicotinamide N-methyltransferase
AN2505	1	1	1	1	1	KERS	Putative F-box protein; NeddH-associated protein; required for asexual and for sexual development
AN2506	1	1	1	1	1	KERS	Has domain(s) with predicted NAD binding, oxidoreductase activity, acting on the aldehyde or oxo group of donors, NAD or NADP as acceptor activity and role in cellular amino acid metabolic process, oxidation-reduction process
AN2508	1	1	1	1	1	KERS	Ortholog(s) have cysteine desulfurase activity
AN2509	1	1	1	1	1	KERS	Putative tryptophan 2,3-dioxygenase with a predicted role in aromatic amino acid biosynthesis
AN2510	1	1	1	1	1	KERS	Ortholog of A. fumigatus Af293 : Afu3g14300, A. niger CBS 513.88 : An09g04130, Neosartorya fischeri NRRL 181 : NFIA_063000, Aspergillus wentii : Aspwe1_0025929 and Aspergillus versicolor : Aspve1_0081377
AN2517	1	1	1	1	1	KERS	Has domain(s) with predicted nucleic acid binding, zinc ion binding activity
AN2523	1	1	1	1	1	KERS	Class III chitin synthase with a role in chitin biosynthesis; required for normal growth and conidiation; constitutively expressed during vegetative growth, sexual and asexual development
AN11347	1	1	1	1	1	KERS	Ortholog(s) have cytochrome-c oxidase activity, role in mitochondrial electron transport, cytochrome c to oxygen and mitochondrial respiratory chain complex IV, plasma membrane localization
AN2526	1	1	1	1	1	KERS	Putative ketol-acid reductoisomerase with a predicted role in Coenzyme A and pantothenate biosynthesis or amino acid metabolism
AN2529	1	1	1	1	1	KERS	Ortholog(s) have glyoxysome localization
AN11961	1	1	1	1	1	KERS	Ortholog(s) have role in nucleotide-excision repair, phosphorylation of RNA polymerase II C-terminal domain, transcription by RNA polymerase II
AN2532	1	1	1	1	1	KERS	Ortholog(s) have copper ion binding, primary amine oxidase activity, quinone binding activity, role in oxidation-reduction process and external side of fungal-type cell wall localization
AN2549	1	1	1	1	1	KERS	Putative acyl-CoA ligase; required for emericellamide biosynthesis; emericellamide (eas) biosynthetic gene cluster member
AN2571	1	1	1	1	1	KERS	Protein of unknown function
AN2572	1	1	1	1	1	KERS	Putative dipeptidyl-peptidase; transcript upregulated by nitrate limitation
AN10327	1	1	1	1	1	KERS	Ortholog of A. niger CBS 513.88 : An05g01350, A. oryzae RIB40 : AO090010000120, Aspergillus wentii : Aspwe1_0167953, Aspergillus niger ATCC 1015 : 39005-mRNA and Aspergillus zonatus : Aspzo1_0064042
AN2581	1	1	1	1	1	KERS	Putative histidine-containing phosphotransfer protein
AN2582	1	1	1	1	1	KERS	Has domain(s) with predicted role in cell wall macromolecule catabolic process
AN2596	1	1	1	1	1	KERS	Putative cytochrome P450
AN2597	1	1	1	1	1	KERS	Has domain(s) with predicted DNA-binding transcription factor activity, RNA polymerase II-specific, zinc ion binding activity, role in regulation of transcription, DNA-templated and nucleus localization
AN2601	1	1	1	1	1	KERS	Has domain(s) with predicted transmembrane transporter activity, role in transmembrane transport and integral component of membrane, membrane localization
AN2614	1	1	1	1	1	KERS	Has domain(s) with predicted transmembrane transporter activity, role in transmembrane transport and integral component of membrane, membrane localization
AN9199	1	1	1	1	1	KERS	Putative G-protein coupled receptor
AN9184	1	1	1	1	1	KERS	Ortholog(s) have plasma membrane localization
AN9168	1	1	1	1	1	KERS	Ortholog(s) have solute:proton symporter activity, role in glycerol transport, transmembrane transport and plasma membrane localization
AN9167	1	1	1	1	1	KERS	Ortholog of A. fumigatus Af293 : Afu3g01090, Neosartorya fischeri NRRL 181 : NFIA_001950, Aspergillus wentii : Aspwe1_0028617 and Aspergillus fumigatus A1163 : AFUB_047320
AN9149	1	1	1	1	1	KERS	Ortholog(s) have Golgi apparatus, cell tip, cytoplasmic vesicle, plasma membrane localization
AN9148	1	1	1	1	1	KERS	Putative UTP-glucose-1-phosphate uridylyltransferase with a predicted role in galactose and galactitol metabolism; protein expressed at decreased levels in a hapX mutant versus wild-type
AN11932	1	1	1	1	1	KERS	Ortholog(s) have phosphatidylinositol-3-phosphate binding, ubiquitin protein ligase activity, ubiquitin-protein transferase activity and role in cytoplasm protein quality control by the ubiquitin-proteasome system, protein ubiquitination
AN9131	1	1	1	1	1	KERS	Has domain(s) with predicted catalytic activity
AN9121	1	1	1	1	1	KERS	Protein with a glycogen binding domain involved in sexual development; regulated by VeA and FlbA
AN11176	1	1	1	1	1	KERS	Ortholog of A. fumigatus Af293 : Afu7g01950, A. oryzae RIB40 : AO090038000574, Neosartorya fischeri NRRL 181 : NFIA_114680 and Aspergillus versicolor : Aspve1_0047813
AN9109	1	1	1	1	1	KERS	Putative nuclear pore complex protein with homology to Saccharomyces cerevisiae Nup85p
AN9105	1	1	1	1	1	KERS	Arrestin-like protein
AN9100	1	1	1	1	1	KERS	Has domain(s) with predicted role in chromatin remodeling and Ino80 complex localization
AN9095	1	1	1	1	1	KERS	Putative peptidyl-prolyl cis-trans isomerase (PPIase)
AN9090	1	1	1	1	1	KERS	RNA binding protein involved in regulation of arginine catabolism; controls stability of mRNAs in response to nitrogen sources and oxidative stress
AN9086	1	1	1	1	1	KERS	Component of the TRAPII complex that mediates Rab guanyl-nucleotide exchange factor activity, involved in Golgi vesicle-mediated transport
AN9085	1	1	1	1	1	KERS	Ortholog(s) have U5 snRNP, post-mRNA release spliceosomal complex, spliceosomal complex localization
AN9083	1	1	1	1	1	KERS	Putative adenine phosphoribosyltransferase with a predicted role in nucleotide salvage pathways; intracellular; protein abundance decreased by menadione stress
AN9077	1	1	1	1	1	KERS	Ortholog(s) have role in chromatin remodeling, histone exchange, regulation of phenotypic switching by regulation of transcription from RNA polymerase II promoter and Swr1 complex localization
AN9076	1	1	1	1	1	KERS	Transcript repressed by light in developmentally competent mycelia
AN11926	1	1	1	1	1	KERS	Protein of unknown function
AN9071	1	1	1	1	1	KERS	Ortholog of A. fumigatus Af293 : Afu7g02520, A. niger CBS 513.88 : An12g00050, Neosartorya fischeri NRRL 181 : NFIA_115250 and Aspergillus versicolor : Aspve1_0047888
AN9070	1	1	1	1	1	KERS	Transcript induced in response to calcium dichloride in a CrzA-dependent manner
AN9069	1	1	1	1	1	KERS	Ortholog of A. fumigatus Af293 : Afu7g02500, A. niger CBS 513.88 : An12g00100, A. oryzae RIB40 : AO090038000626, Aspergillus wentii : Aspwe1_0136265 and Aspergillus sydowii : Aspsy1_0061378
AN9068	1	1	1	1	1	KERS	Ortholog of A. niger CBS 513.88 : An12g00010, Aspergillus wentii : Aspwe1_0114304, Aspergillus versicolor : Aspve1_0047905 and Aspergillus clavatus NRRL 1 : ACLA_064970
AN9064	1	1	1	1	1	KERS	Xylitol dehydrogenase with a predicted role in amino acid or carbohydrate metabolism; putative D-xylulose reductase; transcriptionally induced by growth on xylose
AN9057	1	1	1	1	1	KERS	Ortholog of A. fumigatus Af293 : Afu7g02600, A. niger CBS 513.88 : An09g03040, A. oryzae RIB40 : AO090311000001, Aspergillus wentii : Aspwe1_0052567 and Aspergillus sydowii : Aspsy1_0049967
AN3469	1	1	1	1	1	KERS	Histone H2B; core histone protein
AN3468	1	1	1	1	1	KERS	Histone H2A
AN3433	1	1	1	1	1	KERS	Has domain(s) with predicted DNA-binding transcription factor activity, RNA polymerase II-specific, zinc ion binding activity, role in regulation of transcription, DNA-templated and nucleus localization
AN10407	1	1	1	1	1	KERS	Has domain(s) with predicted zinc ion binding activity
AN10409	1	1	1	1	1	KERS	Ortholog of A. fumigatus Af293 : Afu3g05830, A. niger CBS 513.88 : An11g10770, A. oryzae RIB40 : AO090020000051, Aspergillus wentii : Aspwe1_0029425 and Aspergillus sydowii : Aspsy1_0030109
AN3416	1	1	1	1	1	KERS	Similar to syntaxin proteins; SsoA-GFP localizes to the plasma membrane and to the hyphal tip
AN3396	1	1	1	1	1	KERS	Putative non-ribosomal peptide synthase (NRPS); responsible for microperfuranone biosynthesis; coregulated (with AN3394 and AN3395) secondary metabolism cluster member; transcript repressed by nitrogen limitation
AN3388	1	1	1	1	1	KERS	Putative alpha-amylase with a predicted role in starch metabolism; transcriptionally induced by isomaltose in an amyR-dependent manner
AN3387	1	1	1	1	1	KERS	Putative G-protein coupled receptor
AN3368	1	1	1	1	1	KERS	Protein with beta-mannosidase activity, involved in degradation of mannans; transcriptionally induced by growth on xylose
AN3361	1	1	1	1	1	KERS	Bacterial rhodopsin family G-protein coupled receptor-like protein
AN3359	1	1	1	1	1	KERS	Has domain(s) with predicted role in transmembrane transport and membrane localization
AN3357	1	1	1	1	1	KERS	Has domain(s) with predicted transmembrane transporter activity, role in transmembrane transport and integral component of membrane, membrane localization
AN3352	1	1	1	1	1	KERS	Protein with homology to the Saccharomyces cerevisiae uracil transporter Fur4p; mutant is unaffected in uracil transport in A. nidulans
AN10399	1	1	1	1	1	KERS	Has domain(s) with predicted oxidoreductase activity and role in metabolic process
AN10392	1	1	1	1	1	KERS	Has domain(s) with predicted FAD binding, UDP-N-acetylmuramate dehydrogenase activity, flavin adenine dinucleotide binding, oxidoreductase activity, acting on CH-OH group of donors activity and role in oxidation-reduction process
AN3349	1	1	1	1	1	KERS	Putative cytochrome P450
AN3345	1	1	1	1	1	KERS	Has domain(s) with predicted amino acid transmembrane transporter activity, role in amino acid transmembrane transport and membrane localization
AN3344	1	1	1	1	1	KERS	Putative GNAT-type acetyltransferase
AN3342	1	1	1	1	1	KERS	Ortholog of A. nidulans FGSC A4 : AN10302, AN4609, A. fumigatus Af293 : Afu7g06670, A. niger CBS 513.88 : An04g04320, An16g05670, An04g03250 and A. oryzae RIB40 : AO090011000012
AN3329	1	1	1	1	1	KERS	Has domain(s) with predicted ATP binding, ATPase activity, ATPase activity, coupled to transmembrane movement of substances, nucleoside-triphosphatase activity, nucleotide binding activity and role in transmembrane transport
AN11387	1	1	1	1	1	KERS	Protein of unknown function
AN3321	1	1	1	1	1	KERS	Has domain(s) with predicted aspartic-type endopeptidase activity and role in proteolysis
AN10391	1	1	1	1	1	KERS	Protein of unknown function
AN3318	1	1	1	1	1	KERS	Has domain(s) with predicted zinc ion binding activity and role in lipid metabolic process
AN3308	1	1	1	1	1	KERS	Putative alpha-amylase with a predicted role in starch metabolism; predicted glycosyl phosphatidylinositol (GPI)-anchor
AN3294	1	1	1	1	1	KERS	Protein with acetylxylan esterase activity, involved in degradation of xylans
AN3287	1	1	1	1	1	KERS	Has domain(s) with predicted role in transmembrane transport and membrane localization
AN3285	1	1	1	1	1	KERS	Ortholog of A. fumigatus Af293 : Afu4g01270, Neosartorya fischeri NRRL 181 : NFIA_044020, Aspergillus versicolor : Aspve1_0066429 and Aspergillus fumigatus A1163 : AFUB_101760
AN3280	1	1	1	1	1	KERS	Has domain(s) with predicted DNA-binding transcription factor activity, RNA polymerase II-specific, zinc ion binding activity, role in regulation of transcription, DNA-templated and nucleus localization
AN3279	1	1	1	1	1	KERS	Has domain(s) with predicted oxidoreductase activity and role in metabolic process
AN3264	1	1	1	1	1	KERS	Putative xylose transporter
AN3262	1	1	1	1	1	KERS	Ortholog of Aspergillus glaucus : Aspgl1_0062845, Aspgl1_0155124, Aspergillus versicolor : Aspve1_0149729 and Aspergillus sydowii : Aspsy1_0067279
AN3244	1	1	1	1	1	KERS	Ortholog of A. nidulans FGSC A4 : AN5689, AN1550, A. niger CBS 513.88 : An18g00740, A. oryzae RIB40 : AO090038000176 and Aspergillus wentii : Aspwe1_0042514, Aspwe1_0046700, Aspwe1_0176395
AN3224	1	1	1	1	1	KERS	Ortholog(s) have RNA polymerase II complex recruiting activity, RNA polymerase II core promoter sequence-specific DNA binding, activating transcription factor binding, transcription coactivator activity
AN3221	1	1	1	1	1	KERS	Has domain(s) with predicted role in transmembrane transport and integral component of membrane localization
AN3214	1	1	1	1	1	KERS	Putative histidine-containing phosphotransfer protein
AN12378	1	1	1	1	1	KERS	Protein of unknown function
AN3213	1	1	1	1	1	KERS	Protein with proline-rich region and C-terminal coiled-coil domain; physically interacts with NudF; GFP fusion localizes to spindle-pole bodies in a NudF-dependent manner
AN3209	1	1	1	1	1	KERS	Putative high affinity copper transporter
AN3208	1	1	1	1	1	KERS	Has domain(s) with predicted oxidoreductase activity and role in oxidation-reduction process
AN3198	1	1	1	1	1	KERS	Protein of unknown function
AN3193	1	1	1	1	1	KERS	Ortholog of A. fumigatus Af293 : Afu4g02880, A. oryzae RIB40 : AO090001000177, Aspergillus wentii : Aspwe1_0115469, Aspergillus sydowii : Aspsy1_0414254 and Aspergillus terreus NIH2624 : ATET_07904
AN10378	1	1	1	1	1	KERS	Putative bZIP transcription factor
AN3182	1	1	1	1	1	KERS	Ortholog of A. fumigatus Af293 : Afu3g13220, A. niger CBS 513.88 : An02g09070, A. oryzae RIB40 : AO090012000811, Neosartorya fischeri NRRL 181 : NFIA_064130 and Aspergillus wentii : Aspwe1_0170074
AN3181	1	1	1	1	1	KERS	Protein kinase domain-containing protein; transcript is induced by nitrate; predicted NirA binding site in promoter
AN3180	1	1	1	1	1	KERS	Ortholog of Aspergillus versicolor : Aspve1_0051207 and Aspergillus sydowii : Aspsy1_0056131
AN3179	1	1	1	1	1	KERS	Ortholog of A. fumigatus Af293 : Afu3g13160, A. niger CBS 513.88 : An02g09030, A. oryzae RIB40 : AO090012000817, Aspergillus wentii : Aspwe1_0038173 and Aspergillus sydowii : Aspsy1_0056130
AN3163	1	1	1	1	1	KERS	Putative stomatin ortholog, predicted to have scaffolding functions in maintenance of lipid microdomains in membranes; mutation affects hyphal morphology
AN3161	1	1	1	1	1	KERS	Short-chain dehydrogenase/reductase family oxidoreductase; Protein expressed at decreased levels in a hapX mutant versus wild-type
AN3153	1	1	1	1	1	KERS	Ortholog(s) have role in protein de-ADP-ribosylation
AN3152	1	1	1	1	1	KERS	Predicted GATA-type zinc-finger transcription factor required for sexual development; transcript induced by nitrositive stress
AN11708	1	1	1	1	1	KERS	Protein of unknown function
AN3150	1	1	1	1	1	KERS	Putative gamma-glutamylcysteine synthetase with a predicted role in glutathione biosynthesis
AN3148	1	1	1	1	1	KERS	Ortholog(s) have role in ascospore wall assembly, ascospore-type prospore membrane assembly, protein localization to prospore membrane and plasma membrane, prospore membrane localization
AN3147	1	1	1	1	1	KERS	Ortholog(s) have role in glycolipid transport, pathogenesis
AN10357	1	1	1	1	1	KERS	Ortholog of A. fumigatus Af293 : Afu3g13810, A. niger CBS 513.88 : An02g09500, A. oryzae RIB40 : AO090012000774, Neosartorya fischeri NRRL 181 : NFIA_063450 and Aspergillus wentii : Aspwe1_0170040
AN3145	1	1	1	1	1	KERS	Ortholog of A. fumigatus Af293 : Afu3g13930, A. niger CBS 513.88 : An09g04790, A. oryzae RIB40 : AO090012000761, Aspergillus wentii : Aspwe1_0409946 and Aspergillus sydowii : Aspsy1_0742106
AN3142	1	1	1	1	1	KERS	Ortholog of A. fumigatus Af293 : Afu3g13100, A. niger CBS 513.88 : An02g09000, A. oryzae RIB40 : AO090012000819, Aspergillus wentii : Aspwe1_0050035 and Aspergillus sydowii : Aspsy1_0056138
AN3130	1	1	1	1	1	KERS	Ortholog of A. fumigatus Af293 : Afu3g12990, A. niger CBS 513.88 : An02g08890, Aspergillus wentii : Aspwe1_0025260, Aspergillus sydowii : Aspsy1_0029142 and Aspergillus terreus NIH2624 : ATET_04103
AN3125	1	1	1	1	1	KERS	Has domain(s) with predicted role in response to stress and integral component of membrane localization
AN3124	1	1	1	1	1	KERS	Kinesin-family protein
AN3121	1	1	1	1	1	KERS	Ortholog of A. fumigatus Af293 : Afu3g12790, A. niger CBS 513.88 : An02g08810, Neosartorya fischeri NRRL 181 : NFIA_064510 and Aspergillus wentii : Aspwe1_0025248
AN3114	1	1	1	1	1	KERS	Ortholog of A. fumigatus Af293 : Afu3g12710, A. niger CBS 513.88 : An02g08680, A. oryzae RIB40 : AO090012000852, Aspergillus wentii : Aspwe1_0105294 and Aspergillus sydowii : Aspsy1_0056161
AN3113	1	1	1	1	1	KERS	UDP-galactofuranose transporter; 11 membrane-predicted spanning regions; required for wild-type conidiophore development, conidiation, cell wall architecture, hyphal morphology and drug sensitivity; required for cell wall galactofuranose
AN3102	1	1	1	1	1	KERS	Putative histidine-containing phosphotransfer protein
AN3101	1	1	1	1	1	KERS	Putative histidine-containing phosphotransfer protein
AN3087	1	1	1	1	1	KERS	Ortholog of A. fumigatus Af293 : Afu3g12360, A. niger CBS 513.88 : An03g02910, A. oryzae RIB40 : AO090005000731, Aspergillus wentii : Aspwe1_0049379 and Aspergillus sydowii : Aspsy1_0056184
AN3085	1	1	1	1	1	KERS	Ortholog(s) have role in cellular response to starvation, filamentous growth of a population of unicellular organisms in response to biotic stimulus, filamentous growth of a population of unicellular organisms in response to starvation
AN3074	1	1	1	1	1	KERS	Ortholog of A. nidulans FGSC A4 : AN6578/osaA, A. fumigatus Af293 : Afu3g09640, Afu6g04490, A. niger CBS 513.88 : An15g01110 and A. oryzae RIB40 : AO090701000110
AN3072	1	1	1	1	1	KERS	Has domain(s) with predicted nucleic acid binding, nucleotide binding activity
AN3071	1	1	1	1	1	KERS	Putative MYST-type histone acetyltransferase; transcript upregulated in response to camptothecin
AN3068	1	1	1	1	1	KERS	Has domain(s) with predicted role in mitochondrial respiratory chain complex IV assembly and mitochondrial inner membrane localization
AN3067	1	1	1	1	1	KERS	Ortholog(s) have DNA-directed DNA polymerase activity, double-stranded DNA binding, single-stranded DNA 3'-5' exodeoxyribonuclease activity, single-stranded DNA binding activity
AN3053	1	1	1	1	1	KERS	Putative transglycosidase with a predicted role in glucan processing
AN11702	1	1	1	1	1	KERS	Ortholog of S. cerevisiae : APD1, A. fumigatus Af293 : Afu3g09110, A. niger CBS 513.88 : An16g02680, A. oryzae RIB40 : AO090005001339 and Aspergillus wentii : Aspwe1_0041768
AN3050	1	1	1	1	1	KERS	Has domain(s) with predicted DNA binding, DNA-binding transcription factor activity, RNA polymerase II-specific, zinc ion binding activity and role in regulation of transcription, DNA-templated, transcription, DNA-templated
AN3049	1	1	1	1	1	KERS	Putative endo-mannanase GH76 family protein; predicted type I transmembrane protein
AN3047	1	1	1	1	1	KERS	Predicted DDE1 transposon-related ORF
AN3044	1	1	1	1	1	KERS	Putative arabinan endo-1,5-alpha-L-arabinosidase with a predicted role in degradation of pectin; predicted glycosylphosphatidylinositol (GPI)-anchored protein
AN3036	1	1	1	1	1	KERS	Putative low affinity Ca2+ channel family protein
AN3021	1	1	1	1	1	KERS	Ortholog of A. fumigatus Af293 : Afu3g08920, A. niger CBS 513.88 : An16g02420, A. oryzae RIB40 : AO090005001345, Aspergillus wentii : Aspwe1_0052288 and Aspergillus sydowii : Aspsy1_0147269
AN3001	1	1	1	1	1	KERS	Has domain(s) with predicted ATP binding, protein kinase activity, protein tyrosine kinase activity and role in protein phosphorylation
AN2998	1	1	1	1	1	KERS	Putative multifunctional enzyme with a predicted role in one-carbon metabolism; palA-dependent expression independent of pH
AN2997	1	1	1	1	1	KERS	Ortholog(s) have sequence-specific DNA binding activity and role in cellular response to drug, cellular response to osmotic stress, cytoplasmic translational initiation
AN2989	1	1	1	1	1	KERS	Has domain(s) with predicted nucleic acid binding, nucleotide binding activity
AN2984	1	1	1	1	1	KERS	Putative MADS-box family transcription factor; regulates cell wall hydrolase gene expression and autolysis; mutants have abnormal conidiophores arrested at metula formation
AN2980	1	1	1	1	1	KERS	Ortholog(s) have structural constituent of ribosome activity, role in cytoplasmic translation and cytosolic large ribosomal subunit localization
AN2974	1	1	1	1	1	KERS	Has domain(s) with predicted transmembrane transporter activity, role in transmembrane transport and integral component of membrane, membrane localization
AN10351	1	1	1	1	1	KERS	Ortholog(s) have aminopeptidase activity, metalloaminopeptidase activity, role in cellular response to drug, chaperone-mediated protein folding, proteolysis and fungal-type vacuole lumen localization
AN2962	1	1	1	1	1	KERS	Putative gamma-amino-n-butyrate (GABA) permease
AN10370	1	1	1	1	1	KERS	Has domain(s) with predicted oxidoreductase activity
AN2957	1	1	1	1	1	KERS	Ortholog of A. fumigatus Af293 : Afu4g14680, A. niger CBS 513.88 : An02g11270, A. oryzae RIB40 : AO090038000089, Aspergillus wentii : Aspwe1_0296046 and Aspergillus sydowii : Aspsy1_0198433
AN2954	1	1	1	1	1	KERS	Ortholog of A. fumigatus Af293 : Afu3g07870, A. niger CBS 513.88 : An02g11390, A. oryzae RIB40 : AO090005001484, Aspergillus wentii : Aspwe1_0029219 and Aspergillus sydowii : Aspsy1_0042610
AN2953	1	1	1	1	1	KERS	Ortholog of A. fumigatus Af293 : Afu3g07890, A. niger CBS 513.88 : An02g11360, A. oryzae RIB40 : AO090005001486, Aspergillus wentii : Aspwe1_0041944 and Aspergillus sydowii : Aspsy1_0056308
AN10350	1	1	1	1	1	KERS	Has domain(s) with predicted phosphatidylinositol binding activity and role in cell communication
AN2944	1	1	1	1	1	KERS	Transcriptional co-activator of the major nitrogen regulatory protein AreA; binds and activates gdhA promoter; transcript is induced by nitrate
AN2943	1	1	1	1	1	KERS	Putative regulator of secondary metabolism
AN2937	1	1	1	1	1	KERS	Ortholog of A. fumigatus Af293 : Afu3g08210, A. niger CBS 513.88 : An02g11760, Aspergillus wentii : Aspwe1_0029179 and Aspergillus sydowii : Aspsy1_0042633
AN2933	1	1	1	1	1	KERS	Ortholog of A. fumigatus Af293 : Afu3g08170, A. niger CBS 513.88 : An02g11690, A. oryzae RIB40 : AO090005001460, Aspergillus wentii : Aspwe1_0113955 and Aspergillus sydowii : Aspsy1_0029366
AN2928	1	1	1	1	1	KERS	Ortholog of A. fumigatus Af293 : Afu3g08110, A. niger CBS 513.88 : An02g11620, A. oryzae RIB40 : AO090005001467, Aspergillus wentii : Aspwe1_0078084 and Aspergillus terreus NIH2624 : ATET_01658
AN2927	1	1	1	1	1	KERS	Essential protein kinase
AN2914	1	1	1	1	1	KERS	Putative argininosuccinate lyase with a predicted role in arginine metabolism
AN2913	1	1	1	1	1	KERS	Ortholog of A. nidulans FGSC A4 : AN4375, A. fumigatus Af293 : Afu3g07740, Afu4g06610, A. niger CBS 513.88 : An04g00930 and A. oryzae RIB40 : AO090023000927, AO090020000420
AN2911	1	1	1	1	1	KERS	Basic-region leucine zipper transcription factor; plays a role in the response of conidia to stress; expression upregulated after exposure to farnesol
AN2902	1	1	1	1	1	KERS	RNA polymerase II C-terminal domain protein phosphatase; required for completion of mitosis; locus contains the conserved upstream open reading frame (uORF) AN2902-uORF
AN2899	1	1	1	1	1	KERS	Ortholog of A. fumigatus Af293 : Afu3g11450, A. niger CBS 513.88 : An02g07290, A. oryzae RIB40 : AO090003000699, Aspergillus wentii : Aspwe1_0150280 and Aspergillus sydowii : Aspsy1_0056343
AN2885	1	1	1	1	1	KERS	High-mobility group (HMG) protein with a predicted role in sequence-specific DNA binding, RNA polymerase III transcriptional preinitiation complex assembly and chromatin remodeling
AN11685	1	1	1	1	1	KERS	Ortholog of A. oryzae RIB40 : AO090003000723, Aspergillus wentii : Aspwe1_0025143, Aspergillus versicolor : Aspve1_0026974 and Aspergillus clavatus NRRL 1 : ACLA_039550
AN2880	1	1	1	1	1	KERS	Has domain(s) with predicted membrane localization
AN2875	1	1	1	1	1	KERS	Putative fructose-bisphosphate aldolase with a predicted role in gluconeogenesis and glycolysis; intracellular, menadione stress-induced protein; palA-dependent expression independent of pH
AN2865	1	1	1	1	1	KERS	Has domain(s) with predicted nucleic acid binding, zinc ion binding activity
AN2862	1	1	1	1	1	KERS	Predicted CAP-Gly domain protein with similarity to Saccharomyces cerevisiae Bim1p
AN2861	1	1	1	1	1	KERS	Putative F-box protein
AN2859	1	1	1	1	1	KERS	Has domain(s) with predicted catalytic activity, lyase activity and role in metabolic process
AN2858	1	1	1	1	1	KERS	Has domain(s) with predicted oxidoreductase activity
AN2855	1	1	1	1	1	KERS	C2H2 finger domain transcription factor; undergoes proteolytic activation in response to alkaline ambient pH; physically interacts with PalA by two-hybrid analysis
AN2852	1	1	1	1	1	KERS	Ortholog(s) have role in filamentous growth, filamentous growth of a population of unicellular organisms, positive regulation of transcription by RNA polymerase II, regulation of filamentous growth of a population of unicellular organisms
AN2815	1	1	1	1	1	KERS	Putative mannitol 2-dehydrogenase with a predicted role in mannose/mannitol, fructose, and sorbose/sorbitol metabolism
AN2814	1	1	1	1	1	KERS	Ortholog(s) have role in cellobiose transport, ethanol biosynthetic process
AN2810	1	1	1	1	1	KERS	Ortholog(s) have metallopeptidase activity
AN2794	1	1	1	1	1	KERS	Has domain(s) with predicted transmembrane transporter activity, role in transmembrane transport and integral component of membrane, membrane localization
AN2793	1	1	1	1	1	KERS	Putative beta-isopropylmalate dehydrogenase with a predicted role in valine, leucine, and isoleucine metabolism; transcript is induced by nitrate
AN2771	1	1	1	1	1	KERS	Ortholog of A. fumigatus Af293 : Afu3g05940, A. niger CBS 513.88 : An11g10670, A. oryzae RIB40 : AO090020000063, Aspergillus wentii : Aspwe1_0052511 and Aspergillus sydowii : Aspsy1_0087907
AN2760	1	1	1	1	1	KERS	Ortholog of A. fumigatus Af293 : Afu3g06020, A. niger CBS 513.88 : An11g10520, A. oryzae RIB40 : AO090020000072, Aspergillus wentii : Aspwe1_0052504 and Aspergillus sydowii : Aspsy1_0056680
AN2749	1	1	1	1	1	KERS	Has domain(s) with predicted phospholipid binding activity
AN2746	1	1	1	1	1	KERS	Has domain(s) with predicted role in transmembrane transport and integral component of membrane localization
AN2742	1	1	1	1	1	KERS	Gamma subunit of a heterotrimeric G protein composed of FadA, SfaD, GpgA and involved in regulation of proliferation and development; mutants show abnormal conidiation and are defective in formation of cleistothecia
AN2740	1	1	1	1	1	KERS	High-affinity cAMP phosphodiesterase
AN2739	1	1	1	1	1	KERS	Putative DNA polymerase theta; transcript upregulated in response to camptothecin
AN2731	1	1	1	1	1	KERS	Ortholog(s) have ATPase activator activity, unfolded protein binding activity
AN2730	1	1	1	1	1	KERS	Putative transporter with a predicted role in small molecule transport; transcript negatively regulated by sulfate and methionine
AN2726	1	1	1	1	1	KERS	Protein of unknown function
AN2702	1	1	1	1	1	KERS	Protein of unknown function
AN2701	1	1	1	1	1	KERS	Ortholog(s) have role in conidiophore development, hyphal growth, sporocarp development involved in sexual reproduction, syncytium formation by plasma membrane fusion
AN2692	1	1	1	1	1	KERS	Phosphoprotein regulated by proline-directed phosphorylation; multi-copy suppressor of nimA1
AN2687	1	1	1	1	1	KERS	Putative Rho-like GTPase
AN2686	1	1	1	1	1	KERS	Has domain(s) with predicted role in mitotic spindle organization and DASH complex, mitotic spindle localization
AN2682	1	1	1	1	1	KERS	Has domain(s) with predicted FMN binding, catalytic activity, oxidoreductase activity and role in oxidation-reduction process
AN2675	1	1	1	1	1	KERS	Has domain(s) with predicted role in transmembrane transport and integral component of membrane localization
AN2670	1	1	1	1	1	KERS	Has domain(s) with predicted RNA binding, RNA-directed DNA polymerase activity, nucleic acid binding activity and role in DNA integration, RNA-dependent DNA biosynthetic process
AN11359	1	1	1	1	1	KERS	Protein of unknown function
AN2669	1	1	1	1	1	KERS	Has domain(s) with predicted role in response to stress and integral component of membrane localization
AN2660	1	1	1	1	1	KERS	Ortholog of A. nidulans FGSC A4 : AN6764, AN7798, A. fumigatus Af293 : Afu8g01960 and A. niger CBS 513.88 : An15g04120, An11g05430, An01g12050, An11g03480, An01g01140
AN2648	1	1	1	1	1	KERS	Has domain(s) with predicted UDP-N-acetylmuramate dehydrogenase activity, flavin adenine dinucleotide binding, oxidoreductase activity and role in oxidation-reduction process
AN12460	1	1	1	1	1	KERS	Ortholog of A. nidulans FGSC A4 : AN10483, AN2809, AN2115, AN0033, A. fumigatus Af293 : Afu2g00940, Afu2g16560, Afu3g15340, Afu7g00460, Afu7g06360 and A. niger CBS 513.88 : An14g02830, An16g00830
AN9531	1	1	1	1	1	KERS	Ortholog of A. nidulans FGSC A4 : AN1600, AN9354, AN4608 and A. fumigatus Af293 : Afu4g03520, Afu5g14130, Afu7g06920
AN2630	1	1	1	1	1	KERS	Protein of unknown function
AN11356	1	1	1	1	1	KERS	Protein of unknown function
AN10329	1	1	1	1	1	KERS	Predicted mariner transposon-related ORF
AN8347	1	1	1	1	1	KERS	Ortholog(s) have role in cellobiose transport, cellulose catabolic process
AN8368	1	1	1	1	1	KERS	Ortholog of A. nidulans FGSC A4 : AN2952, A. fumigatus Af293 : Afu3g07900, Afu4g14080, Afu8g00900, A. niger CBS 513.88 : An02g11330, An03g05560 and A. oryzae RIB40 : AO090120000471
AN8369	1	1	1	1	1	KERS	Has domain(s) with predicted role in biosynthetic process
AN8413	1	1	1	1	1	KERS	Putative exporter; member of the aspyridone (apd) gene cluster
AN11872	1	1	1	1	1	KERS	Protein of unknown function
AN11609	1	1	1	1	1	KERS	Ortholog of A. nidulans FGSC A4 : AN11757, A. oryzae RIB40 : AO090012000297, Aspergillus versicolor : Aspve1_0088687, Aspergillus zonatus : Aspzo1_0133237 and Aspergillus sydowii : Aspsy1_0049837
AN8421	1	1	1	1	1	KERS	Putative endo-mannanase GH76 family protein; role in polysaccharide degradation
AN8455	1	1	1	1	1	KERS	Ortholog of A. fumigatus Af293 : Afu5g10940, Afu5g10960, Neosartorya fischeri NRRL 181 : NFIA_076300, Aspergillus wentii : Aspwe1_0041244 and Aspergillus versicolor : Aspve1_0042580
AN8461	1	1	1	1	1	KERS	Ortholog(s) have IgE binding activity
AN11877	1	1	1	1	1	KERS	Protein of unknown function
AN8485	1	1	1	1	1	KERS	Has domain(s) with predicted iron-sulfur cluster binding activity, role in apoptotic process, iron-sulfur cluster assembly and cytoplasm localization
AN8489	1	1	1	1	1	KERS	Putative plasma membrane ATP-binding cassette (ABC) transporter with a predicted role in multidrug resistance; transcript induced by the fungicide imazalil, by camptothecin and by farnesol
AN11878	1	1	1	1	1	KERS	Protein of unknown function
AN8498	1	1	1	1	1	KERS	Ortholog of A. nidulans FGSC A4 : AN5429, AN8310, AN11121, A. fumigatus Af293 : Afu3g01350 and A. niger CBS 513.88 : An12g08560, An09g02370, An13g02790, An13g02620
AN8499	1	1	1	1	1	KERS	Has domain(s) with predicted role in transmembrane transport and integral component of membrane localization
AN8502	1	1	1	1	1	KERS	Ortholog(s) have role in cellular response to drug
AN8503	1	1	1	1	1	KERS	Ortholog of A. niger CBS 513.88 : An13g03080, Aspergillus wentii : Aspwe1_0177501, Aspergillus versicolor : Aspve1_0046851 and Aspergillus sydowii : Aspsy1_0159981
AN9476	1	1	1	1	1	KERS	Ortholog of Aspergillus acidus : Aspfo1_0097096, Aspfo1_0097585, Aspfo1_0098396, Aspfo1_0099194, Aspfo1_0099992
AN11670	1	1	1	1	1	KERS	Protein of unknown function
AN8512	1	1	1	1	1	KERS	Protein of unknown function; adjacent to tdi (terrequinone biosynthesis) gene cluster. Not required for terrequinone biosynthesis
AN8524	1	1	1	1	1	KERS	Has domain(s) with predicted catalytic activity and role in nucleoside metabolic process
AN8534	1	1	1	1	1	KERS	Purine transporter with high affinity for hypoxanthine and adenine; takes up purines for nucleotide salvage and as nitrogen sources; induced by uric acid; regulated by UaY and AreA
AN8553	1	1	1	1	1	KERS	Putative catalase with a predicted role in gluconic acid and gluconate metabolism
AN8557	1	1	1	1	1	KERS	Protein of unknown function; transcript is induced by nitrate
AN8565	1	1	1	1	1	KERS	Putative serine O-acetyltransferase with a predicted role in cysteine metabolism
AN8566	1	1	1	1	1	KERS	Has domain(s) with predicted catalytic activity, catechol 1,2-dioxygenase activity, ferric iron binding, iron ion binding and oxidoreductase activity, more
AN8567	1	1	1	1	1	KERS	Protein of unknown function
AN8568	1	1	1	1	1	KERS	Protein of unknown function
AN8573	1	1	1	1	1	KERS	Protein of unknown function
AN11622	1	1	1	1	1	KERS	Protein of unknown function
AN11623	1	1	1	1	1	KERS	Protein of unknown function
AN5098	1	1	1	1	1	KERS	Ortholog(s) have U2 snRNP, post-mRNA release spliceosomal complex localization
AN5099	1	1	1	1	1	KERS	Ortholog(s) have role in chromatin remodeling and Clr6 histone deacetylase complex I'', Rpd3L-Expanded complex, Rpd3S complex localization
AN5117	1	1	1	1	1	KERS	Protein of unknown function
AN5119	1	1	1	1	1	KERS	Ortholog(s) have tRNA (uracil) methyltransferase activity and role in cellular response to drug, chronological cell aging, regulation of translational elongation, tRNA methylation, tRNA wobble uridine modification
AN5120	1	1	1	1	1	KERS	Protein of unknown function; transcript is induced by nitrate; predicted NirA binding site in promoter
AN5129	1	1	1	1	1	KERS	70 kilodalton heat shock protein; protein abundance decreased by menadione stress; physically associates with importin-alpha, KapA; palA-dependent expression independent of pH; protein induced by farnesol
AN5131	1	1	1	1	1	KERS	Ortholog(s) have phosphatidylethanolamine binding, protein tag activity
AN5132	1	1	1	1	1	KERS	Ortholog(s) have guanine nucleotide transmembrane transporter activity and role in cellular iron ion homeostasis, guanine nucleotide transport, mitochondrial genome maintenance, transmembrane transport
AN5133	1	1	1	1	1	KERS	Has domain(s) with predicted role in anaphase-promoting complex-dependent catabolic process, regulation of mitotic metaphase/anaphase transition and anaphase-promoting complex localization
AN5134	1	1	1	1	1	KERS	Glutamate synthase, NAD(+)-dependent (GOGAT) with a predicted role in glutamate and glutamine metabolism; required for ammonium uptake in the absence of NADP-glutamate dehydrogenase GdhA; transcript upregulated by nitrate limitation
AN5136	1	1	1	1	1	KERS	Ortholog of A. fumigatus Af293 : Afu1g07360, A. niger CBS 513.88 : An07g09900, Aspergillus wentii : Aspwe1_0040941 and Aspergillus sydowii : Aspsy1_0047597
AN10634	1	1	1	1	1	KERS	Putative ortholog of S. cerevisiae Yme2p which has role in mitochondrial genome maintenance; expression upregulated after exposure to farnesol
AN5144	1	1	1	1	1	KERS	Putative 6-phosphofructo-2-kinase with a predicted role in mannose/mannitol, fructose, and sorbose/sorbitol metabolism
AN5156	1	1	1	1	1	KERS	Pho80-like cyclin involved in regulation of development and phosphate homeostasis, interacts with the cyclin-dependent kinase PhoA
AN5167	1	1	1	1	1	KERS	Has domain(s) with predicted phospholipid binding, zinc ion binding activity
AN5168	1	1	1	1	1	KERS	Has domain(s) with predicted nucleoside-triphosphatase activity, nucleotide binding activity
AN5169	1	1	1	1	1	KERS	Ortholog(s) have role in syncytium formation by plasma membrane fusion
AN5170	1	1	1	1	1	KERS	Putative Zn(II)2Cys6 transcription factor; negative regulator of sexual development
AN5199	1	1	1	1	1	KERS	Has domain(s) with predicted aminopeptidase activity, metalloexopeptidase activity, zinc ion binding activity and role in cellular process, proteolysis
AN5200	1	1	1	1	1	KERS	Putative kynurenine 3-monooxygenase with a predicted role in aromatic amino acid biosynthesis
AN5203	1	1	1	1	1	KERS	Ortholog(s) have structural constituent of ribosome activity and mitochondrial ribosome, mitochondrial small ribosomal subunit localization
AN5204	1	1	1	1	1	KERS	Ortholog of A. fumigatus Af293 : Afu6g07370, A. niger CBS 513.88 : An07g09060, A. oryzae RIB40 : AO090005001564, Aspergillus wentii : Aspwe1_0040832 and Aspergillus sydowii : Aspsy1_0156764
AN5208	1	1	1	1	1	KERS	Ortholog of A. fumigatus Af293 : Afu6g07410, A. niger CBS 513.88 : An07g09020, A. oryzae RIB40 : AO090005001559, Neosartorya fischeri NRRL 181 : NFIA_053090 and Aspergillus wentii : Aspwe1_0040827
AN5209	1	1	1	1	1	KERS	Putative F-box protein
AN5210	1	1	1	1	1	KERS	Putative pyruvate kinase with a predicted role in gluconeogenesis and glycolysis; intracellular, menadione stress-induced protein
AN5213	1	1	1	1	1	KERS	Ortholog(s) have cell cortex of cell tip localization
AN5218	1	1	1	1	1	KERS	Putative bZIP transcription factor involved in regulation of sulfur metabolism
AN5219	1	1	1	1	1	KERS	Protein of unknown function
AN5220	1	1	1	1	1	KERS	Ortholog(s) have role in filamentous growth of a population of unicellular organisms in response to biotic stimulus and growth of unicellular organism as a thread of attached cells, more
AN5225	1	1	1	1	1	KERS	Ortholog of A. fumigatus Af293 : Afu4g04605, Afu2g04095, A. niger CBS 513.88 : An13g04060, An07g08820, A. oryzae RIB40 : AO090206000029 and Aspergillus wentii : Aspwe1_0109774, Aspwe1_0159657
AN5226	1	1	1	1	1	KERS	Acetate permease, involved in acetate uptake; has similarity to GPR1/FUN34/YaaH family members; transcript induced by ethanol
AN10709	1	1	1	1	1	KERS	Putative glutamine-fructose-6-phosphate transaminase
AN5776	1	1	1	1	1	KERS	Ortholog(s) have role in hypotonic response, intracellular transport, syncytium formation by plasma membrane fusion and cell septum, cytoplasmic stress granule localization
AN5775	1	1	1	1	1	KERS	Predicted sequence-specific DNA binding transcription factor; upregulated in A. oryzae and A. nidulans under hypoxic growth conditions
AN5768	1	1	1	1	1	KERS	Ortholog(s) have role in actin cytoskeleton organization, inositol lipid-mediated signaling, negative regulation of phospholipid translocation, vacuole organization and plasma membrane localization
AN5759	1	1	1	1	1	KERS	Ortholog(s) have role in ascospore formation, sporocarp development involved in sexual reproduction
AN5757	1	1	1	1	1	KERS	Putative casein kinase-type protein kinase; ortholog of S. cerevisiae Yck2p; expression reduced after exposure to farnesol; mutant has a strong growth defect
AN5752	1	1	1	1	1	KERS	Ortholog(s) have RNA polymerase II core promoter sequence-specific DNA binding, RNA polymerase II transcription regulator recruiting activity
AN5749	1	1	1	1	1	KERS	Has domain(s) with predicted hydrolase activity and role in metabolic process
AN5746	1	1	1	1	1	KERS	Putative phosphopyruvate hydratase with a predicted role in gluconeogenesis and glycolysis; intracellular; protein abundance decreased by menadione stress; protein induced by farnesol
AN5744	1	1	1	1	1	KERS	Putative 14-3-3-like protein; transcript upregulated in response to camptothecin
AN5740	1	1	1	1	1	KERS	Protein with similarity to Saccharomyces cerevisiae Rho family GTPase Rho1p; involved in polar growth, hyphal branching, and cell wall synthesis
AN5732	1	1	1	1	1	KERS	Has domain(s) with predicted catalytic activity and role in cellular protein modification process
AN5731	1	1	1	1	1	KERS	Putative chorismate synthase with a predicted role in aromatic amino acid biosynthesis
AN5729	1	1	1	1	1	KERS	Protein of unknown function
AN5728	1	1	1	1	1	KERS	Putative protein kinase; reduced growth on AVICEL medium
AN5716	1	1	1	1	1	KERS	Putative inosine-5'-monophosphate dehydrogenase with a predicted role in purine metabolism
AN5715	1	1	1	1	1	KERS	Putative 40s ribosomal protein S26; ortholog of S. cerevisiae Rps26Bp which has role in rRNA export from nucleus; expression reduced after exposure to farnesol
AN5714	1	1	1	1	1	KERS	Ortholog of A. fumigatus Af293 : Afu1g06762, A. niger CBS 513.88 : An18g05800, A. oryzae RIB40 : AO090001000477, Aspergillus wentii : Aspwe1_0109415 and Aspergillus sydowii : Aspsy1_0150388
AN11789	1	1	1	1	1	KERS	Has domain(s) with predicted nucleic acid binding, zinc ion binding activity
AN5712	1	1	1	1	1	KERS	Putative metacaspase
AN5709	1	1	1	1	1	KERS	Ortholog of A. fumigatus Af293 : Afu1g06670, A. niger CBS 513.88 : An18g05730, A. oryzae RIB40 : AO090001000467, Aspergillus wentii : Aspwe1_0038290 and Aspergillus sydowii : Aspsy1_0056984
AN11489	1	1	1	1	1	KERS	Protein of unknown function; transcript is induced by nitrate
AN5694	1	1	1	1	1	KERS	Putative poly(A) RNA polymerase; required for mRNA 3'-end processing
AN5682	1	1	1	1	1	KERS	Ortholog(s) have role in protein glycosylation, protein retention in ER lumen and membrane localization
AN5681	1	1	1	1	1	KERS	Ortholog(s) have ubiquitin-protein transferase activity and role in protein import into peroxisome matrix, protein polyubiquitination, protein ubiquitination
AN5677	1	1	1	1	1	KERS	Ortholog(s) have GTPase activator activity, role in establishment or maintenance of actin cytoskeleton polarity and cell cortex of cell tip, cell division site, division septum, growing cell tip, medial cortex localization
AN5672	1	1	1	1	1	KERS	Ortholog(s) have mannonate dehydratase activity and role in cellular carbohydrate catabolic process
AN5671	1	1	1	1	1	KERS	Has domain(s) with predicted phospholipid binding activity
AN5669	1	1	1	1	1	KERS	Putative succinyl-CoA:3-ketoacid-coenzyme A transferase
AN5663	1	1	1	1	1	KERS	Ortholog of A. fumigatus Af293 : Afu4g13710, A. niger CBS 513.88 : An01g09510, A. oryzae RIB40 : AO090010000145, AO090009000200 and Aspergillus wentii : Aspwe1_0106727
AN5660	1	1	1	1	1	KERS	Putative plasma membrane sensor-transducer; N- and O- glycosylated and localized in the cell wall and membrane; mutants display a high frequency of swollen hyphae under hypo-osmotic conditions; required for conidiation
AN5654	1	1	1	1	1	KERS	Protein of unknown function
AN5652	1	1	1	1	1	KERS	Putative hydantoinase/oxoprolinase; protein expressed at decreased levels in a hapX mutant versus wild-type
AN5651	1	1	1	1	1	KERS	Ortholog(s) have DNA-binding transcription activator activity, RNA polymerase II-specific, RNA polymerase II proximal promoter sequence-specific DNA binding activity
AN5649	1	1	1	1	1	KERS	Ortholog of A. nidulans FGSC A4 : AN1674, AN0384, AN1268, AN7262, A. fumigatus Af293 : Afu1g01700, Afu2g17000, Afu4g08730, Afu4g13630, Afu1g10012 and A. niger CBS 513.88 : An01g09380, An01g06520, An04g09080, An04g03600
AN5634	1	1	1	1	1	KERS	Isocitrate lyase, required for utilization of acetate and fatty acids as carbon sources; transcriptional induction in response to acetate is mediated by FacB; transcriptional induction in response to long-chain fatty acids mediated by FarA
AN5626	1	1	1	1	1	KERS	Acetyl-CoA synthase, required for utilization of acetate as a carbon source; transcriptional induction by acetate is mediated by FacB; carbon catabolite repression is mediated by CreA
AN11782	1	1	1	1	1	KERS	Protein of unknown function
AN5611	1	1	1	1	1	KERS	Putative carbonic anhydrase
AN9473	1	1	1	1	1	KERS	Ortholog of A. fumigatus Af293 : Afu4g11270, A. niger CBS 513.88 : An04g05360, A. oryzae RIB40 : AO090003001094, Aspergillus wentii : Aspwe1_0102365 and Aspergillus sydowii : Aspsy1_0148568
AN5607	1	1	1	1	1	KERS	Ortholog(s) have peptidase activator activity, proteasome binding activity
AN5604	1	1	1	1	1	KERS	Putative fructose-bisphosphatase with a predicted role in gluconeogenesis and glycolysis; intracellular; protein abundance decreased by menadione stress; expression upregulated after exposure to farnesol
AN5603	1	1	1	1	1	KERS	Ortholog of A. nidulans FGSC A4 : AN3743, A. fumigatus Af293 : Afu4g11320, Afu7g04400, A. niger CBS 513.88 : An13g00980, An04g05280 and A. oryzae RIB40 : AO090005000127
AN5602	1	1	1	1	1	KERS	Ortholog(s) have ATPase activator activity, chaperone binding activity, role in cellular response to heat, protein folding and cytoplasm localization
AN5589	1	1	1	1	1	KERS	Putative glycerol kinase with a predicted role in glycerol metabolism; required for growth on glycerol; transcript upregulated by growth in glycerol
AN5587	1	1	1	1	1	KERS	Ortholog of A. fumigatus Af293 : Afu4g11520, A. niger CBS 513.88 : An04g04980, Aspergillus wentii : Aspwe1_0100770, Aspergillus sydowii : Aspsy1_0030385 and Aspergillus terreus NIH2624 : ATET_03930
AN5586	1	1	1	1	1	KERS	Putative mannose-1-phosphate guanylyltransferase with a predicted role in mannose/mannitol, fructose, and sorbose/sorbitol metabolism
AN5582	1	1	1	1	1	KERS	Protein of unknown function
AN5580	1	1	1	1	1	KERS	Ortholog of A. fumigatus Af293 : Afu4g11550, A. niger CBS 513.88 : An04g04940, Aspergillus wentii : Aspwe1_0022740, Aspergillus sydowii : Aspsy1_0057110 and Aspergillus terreus NIH2624 : ATET_03924
AN5579	1	1	1	1	1	KERS	Ortholog(s) have role in ascospore-type prospore membrane assembly, late endosome to vacuole transport, mitochondrion organization, protein retention in Golgi apparatus, protein targeting to vacuole
AN5568	1	1	1	1	1	KERS	Putative F-box protein
AN5566	1	1	1	1	1	KERS	Putative GMP synthase (glutamine-hydrolyzing) with a predicted role in purine metabolism
AN5563	1	1	1	1	1	KERS	Putative dehydrogenase with a predicted role in carbohydrate metabolism; NADP+-dependent glycerol dehydrogenase; required for osmotolerance; transcript downregulated by growth in glycerol; expression upregulated after exposure to farnesol
AN10694	1	1	1	1	1	KERS	Ortholog of A. fumigatus Af293 : Afu4g11740, A. niger CBS 513.88 : An01g06990, Neosartorya fischeri NRRL 181 : NFIA_104480, Aspergillus wentii : Aspwe1_0166620 and Aspergillus versicolor : Aspve1_0042220
AN5558	1	1	1	1	1	KERS	Broad specificity thermostable alkaline protease; extracellular; regulated by nitrogen, carbon and sulfur metabolite repression; transcript repressed by light in developmentally competent mycelia
AN5549	1	1	1	1	1	KERS	Has domain(s) with predicted transmembrane transporter activity, role in transmembrane transport and integral component of membrane localization
AN5540	1	1	1	1	1	KERS	Has domain(s) with predicted role in transmembrane transport and integral component of membrane localization
AN10682	1	1	1	1	1	KERS	Ortholog(s) have molecular adaptor activity, protein binding, bridging activity and role in phosphatidylinositol biosynthetic process, positive regulation of lipid kinase activity, protein localization to vacuolar membrane
AN5526	1	1	1	1	1	KERS	Has domain(s) with predicted nucleic acid binding, zinc ion binding activity
AN5523	1	1	1	1	1	KERS	Putative alpha,alpha-trehalose-phosphate synthase (UDP-forming) with a role in trehalose biosynthesis; transcriptionally induced during spore germination and exponential growth; required for viability of conidia during prolonged storage
AN5517	1	1	1	1	1	KERS	Putative F-box protein
AN10689	1	1	1	1	1	KERS	Has domain(s) with predicted carbohydrate:proton symporter activity, pyrimidine nucleotide-sugar transmembrane transporter activity and role in carbohydrate transport, pyrimidine nucleotide-sugar transmembrane transport
AN10676	1	1	1	1	1	KERS	Ortholog(s) have UDP-galactose transmembrane transporter activity, role in UDP-galactose transmembrane import into Golgi lumen, UDP-galactose transmembrane transport and integral component of Golgi membrane localization
AN5501	1	1	1	1	1	KERS	Ortholog(s) have lipase activity
AN5493	1	1	1	1	1	KERS	Putative nucleoside transporter
AN5482	1	1	1	1	1	KERS	Putative Ran GTPase, GTP binding protein; protein abundance decreased by menadione stress; palA-dependent expression independent of pH
AN5458	1	1	1	1	1	KERS	Ortholog(s) have role in syncytium formation by plasma membrane fusion
AN5446	1	1	1	1	1	KERS	Ortholog of A. fumigatus Af293 : Afu6g13500, A. niger CBS 513.88 : An08g08820, A. oryzae RIB40 : AO090103000340, Neosartorya fischeri NRRL 181 : NFIA_059450 and Aspergillus versicolor : Aspve1_0084095
AN5445	1	1	1	1	1	KERS	Ortholog of A. fumigatus Af293 : Afu6g13510, A. niger CBS 513.88 : An08g08780, A. oryzae RIB40 : AO090103000339, Aspergillus wentii : Aspwe1_0033546 and Aspergillus sydowii : Aspsy1_0057232
AN5441	1	1	1	1	1	KERS	Ortholog(s) have role in endonucleolytic cleavage in ITS1 to separate SSU-rRNA from 5.8S rRNA and LSU-rRNA from tricistronic rRNA transcript (SSU-rRNA, 5.8S rRNA, LSU-rRNA), rRNA export from nucleus
AN5415	1	1	1	1	1	KERS	Ortholog(s) have O-methyltransferase activity and role in fumitremorgin B biosynthetic process, verruculogen biosynthetic process
AN5407	1	1	1	1	1	KERS	Has domain(s) with predicted intracellular localization
AN5357	1	1	1	1	1	KERS	Predicted glycosylphosphatidylinositol (GPI)-anchored protein
AN5354	1	1	1	1	1	KERS	Has domain(s) with predicted oxidoreductase activity, transferase activity, transferring acyl groups other than amino-acyl groups activity and role in oxidation-reduction process
AN10664	1	1	1	1	1	KERS	Ortholog of A. fumigatus Af293 : Afu6g14120, A. oryzae RIB40 : AO090103000398, Aspergillus wentii : Aspwe1_0100298, Aspergillus sydowii : Aspsy1_0035748 and Aspergillus terreus NIH2624 : ATET_00923
AN5351	1	1	1	1	1	KERS	Putative ubiquitin-conjugating enzyme
AN5350	1	1	1	1	1	KERS	Has domain(s) with predicted role in response to stress and integral component of membrane localization
AN5349	1	1	1	1	1	KERS	Has domain(s) with predicted DNA-binding transcription factor activity, RNA polymerase II-specific, zinc ion binding activity, role in regulation of transcription, DNA-templated and nucleus localization
AN5335	1	1	1	1	1	KERS	Putative cytochrome P450
AN11475	1	1	1	1	1	KERS	Protein of unknown function
AN5296	1	1	1	1	1	KERS	Two-component signaling protein with histidine kinase and response regulator domains; involved in control of conidiation
AN5283	1	1	1	1	1	KERS	Ortholog of A. nidulans FGSC A4 : AN2708, AN1572, AN7419, A. fumigatus Af293 : Afu6g14000, Afu8g05970, A. niger CBS 513.88 : An07g02380, An08g07270 and A. oryzae RIB40 : AO090026000716, AO090005000543
AN5279	1	1	1	1	1	KERS	Has domain(s) with predicted DNA-binding transcription factor activity, RNA polymerase II-specific, zinc ion binding activity, role in regulation of transcription, DNA-templated and nucleus localization
AN5278	1	1	1	1	1	KERS	Has domain(s) with predicted ATP binding, DNA helicase activity, helicase activity and role in DNA repair, telomere maintenance
AN12443	1	1	1	1	1	KERS	Ortholog of A. niger CBS 513.88 : An16g02400, Aspergillus niger ATCC 1015 : 125573-mRNA, 38987-mRNA, Aspergillus zonatus : Aspzo1_0076718 and Aspergillus terreus NIH2624 : ATET_09959
AN5263	1	1	1	1	1	KERS	Protein of unknown function
AN5255	1	1	1	1	1	KERS	Protein of unknown function
AN5252	1	1	1	1	1	KERS	Protein of unknown function
AN4940	1	1	1	0	2	KER-	Ortholog(s) have role in reciprocal meiotic recombination and mitochondrion, nuclear envelope, plasma membrane localization
AN4843	1	1	1	0	2	KER-	Putative alpha-glucosidase with a predicted role in maltose metabolism
AN4735	1	1	1	0	2	KER-	Ortholog of A. fumigatus Af293 : Afu3g06200, A. niger CBS 513.88 : An11g10210, Aspergillus wentii : Aspwe1_0060656, Aspergillus sydowii : Aspsy1_0056669 and Aspergillus terreus NIH2624 : ATET_08809
AN4706	1	1	1	0	2	KER-	Myosin II; required for normal conidiation, septum formation and for correct chitin deposition
AN4705	1	1	1	0	2	KER-	Ortholog of A. fumigatus Af293 : Afu5g08712, A. niger CBS 513.88 : An07g04770, A. oryzae RIB40 : AO090020000431, Aspergillus wentii : Aspwe1_0035214 and Aspergillus sydowii : Aspsy1_0155251
AN4675	1	1	1	0	2	KER-	Protein of unknown function
AN4674	1	1	1	0	2	KER-	Ortholog(s) have role in asexual sporulation resulting in formation of a cellular spore, cellular response to drug and cell septum, cell surface localization
AN4542	1	1	1	0	2	KER-	Ortholog of A. fumigatus Af293 : Afu2g02730, A. niger CBS 513.88 : An07g07060, A. oryzae RIB40 : AO090026000848, Aspergillus wentii : Aspwe1_0168873 and Aspergillus sydowii : Aspsy1_0091100
AN4539	1	1	1	0	2	KER-	Ortholog of S. cerevisiae : MOH1, A. fumigatus Af293 : Afu2g02820, A. niger CBS 513.88 : An07g07170, A. oryzae RIB40 : AO090026000627 and Aspergillus wentii : Aspwe1_0168864
AN4461	1	1	1	0	2	KER-	Has domain(s) with predicted nucleic acid binding activity
AN11438	1	1	1	0	2	KER-	Protein of unknown function
AN4368	1	1	1	0	2	KER-	Protein of unknown function
AN4291	1	1	1	0	2	KER-	Predicted mariner transposon-related ORF
AN8805	1	1	1	0	2	KER-	Ortholog(s) have unfolded protein binding activity
AN12104	1	1	1	0	2	KER-	Ortholog of A. fumigatus Af293 : Afu1g06071, A. niger CBS 513.88 : An18g04730, A. oryzae RIB40 : AO090009000477, Aspergillus wentii : Aspwe1_0130432 and Aspergillus sydowii : Aspsy1_0090989
AN11431	1	1	1	0	2	KER-	Protein of unknown function
AN4160	1	1	1	0	2	KER-	Has domain(s) with predicted transcription coregulator activity, role in regulation of transcription by RNA polymerase II and mediator complex localization
AN4112	1	1	1	0	2	KER-	Ortholog of A. fumigatus Af293 : Afu1g05840, A. niger CBS 513.88 : An18g03610, A. oryzae RIB40 : AO090009000350, Aspergillus wentii : Aspwe1_0038192 and Aspergillus sydowii : Aspsy1_0089097
AN4086	1	1	1	0	2	KER-	Ortholog(s) have phenylalanine-tRNA ligase activity, role in cellular response to drug, phenylalanyl-tRNA aminoacylation and phenylalanine-tRNA ligase complex localization
AN4085	1	1	1	0	2	KER-	Ortholog(s) have role in asymmetric protein localization to old mitotic spindle pole body, establishment or maintenance of cytoskeleton polarity, negative regulation of septation initiation signaling
AN4042	1	1	1	0	2	KER-	Putative C-22 sterol desaturase with a predicted role in sterol metabolism; putative cytochrome P450
AN4025	1	1	1	0	2	KER-	Has domain(s) with predicted hydrolase activity
AN3918	1	1	1	0	2	KER-	Ortholog(s) have aminopeptidase activity, role in protein catabolic process in the vacuole and fungal-type vacuole localization
AN3875	1	1	1	0	2	KER-	Ortholog of A. fumigatus Af293 : Afu4g08260, Aspergillus glaucus : Aspgl1_0115909, Neosartorya fischeri NRRL 181 : NFIA_107910 and Aspergillus wentii : Aspwe1_0102577
AN3834	1	1	1	0	2	KER-	Ortholog of A. fumigatus Af293 : Afu4g08090, A. niger CBS 513.88 : An04g02530, A. oryzae RIB40 : AO090023000760, Aspergillus wentii : Aspwe1_0064360 and Aspergillus sydowii : Aspsy1_0057405
AN3789	1	1	1	0	2	KER-	Ortholog(s) have cytoplasm, nucleus localization
AN3746	1	1	1	0	2	KER-	Has domain(s) with predicted role in signal transduction and intracellular localization
AN3519	1	1	1	0	2	KER-	Ortholog of A. nidulans FGSC A4 : AN2646, AN0587, AN0866, AN7370 and A. fumigatus Af293 : Afu1g15200, Afu3g03790, Afu4g14040, Afu5g06900, Afu7g08575
AN3518	1	1	1	0	2	KER-	Ortholog of A. fumigatus Af293 : Afu3g03810, Neosartorya fischeri NRRL 181 : NFIA_006070, Aspergillus versicolor : Aspve1_0034466 and Aspergillus niger ATCC 1015 : 43711-mRNA
AN7364	1	1	1	0	2	KER-	Has domain(s) with predicted 2 iron, 2 sulfur cluster binding, oxidoreductase activity and role in oxidation-reduction process
AN7286	1	1	1	0	2	KER-	Ortholog(s) have role in calcium ion import and plasma membrane localization
AN7174	1	1	1	0	2	KER-	Has domain(s) with predicted DNA binding, chromatin binding activity
AN7092	1	1	1	0	2	KER-	Ortholog of Aspergillus aculeatus ATCC16872 : Aacu16872_053301
AN7091	1	1	1	0	2	KER-	Has domain(s) with predicted ATP binding, nucleoside-triphosphatase activity, nucleotide binding activity
AN6986	1	1	1	0	2	KER-	Ortholog(s) have calcium:proton antiporter activity, potassium:proton antiporter activity, sodium:proton antiporter activity and role in potassium ion transport, proton transmembrane transport, sodium ion transport
AN6984	1	1	1	0	2	KER-	Ortholog of A. fumigatus Af293 : Afu4g04690, A. niger CBS 513.88 : An14g00150, A. oryzae RIB40 : AO090206000018, Aspergillus wentii : Aspwe1_0043196 and Aspergillus sydowii : Aspsy1_0049019
AN7428	1	1	1	0	2	KER-	Ortholog(s) have role in autophagy, macroautophagy
AN7457	1	1	1	0	2	KER-	Ortholog of S. cerevisiae : YPL162C, A. fumigatus Af293 : Afu2g05940, A. niger CBS 513.88 : An02g14350, Aspergillus wentii : Aspwe1_0121175 and Aspergillus sydowii : Aspsy1_0153539
AN7466	1	1	1	0	2	KER-	Has domain(s) with predicted role in transmembrane transport and integral component of membrane localization
AN7592	1	1	1	0	2	KER-	Has domain(s) with predicted DNA-binding transcription factor activity, DNA-binding transcription factor activity, RNA polymerase II-specific, zinc ion binding activity and role in regulation of transcription, DNA-templated
AN11999	1	1	1	0	2	KER-	Ortholog of Aspergillus versicolor : Aspve1_0043679, Aspergillus clavatus NRRL 1 : ACLA_093220, Aspergillus zonatus : Aspzo1_0014878 and Aspergillus sydowii : Aspsy1_0046207
AN7686	1	1	1	0	2	KER-	Ortholog of A. fumigatus Af293 : Afu2g01670, A. niger CBS 513.88 : An03g04770, A. oryzae RIB40 : AO090701000780, Aspergillus wentii : Aspwe1_0028985 and Aspergillus sydowii : Aspsy1_0152669
AN7727	1	1	1	0	2	KER-	Ortholog of A. fumigatus Af293 : Afu5g07980, Afu5g14920, A. niger CBS 513.88 : An03g03960, A. oryzae RIB40 : AO090701000712, Aspergillus wentii : Aspwe1_0271934 and Aspergillus sydowii : Aspsy1_0032303
AN6342	1	1	1	0	2	KER-	Ortholog of A. fumigatus Af293 : Afu2g14260, A. niger CBS 513.88 : An02g01220, A. oryzae RIB40 : AO090023000107, Aspergillus wentii : Aspwe1_0045565 and Aspergillus sydowii : Aspsy1_0031691
AN6340	1	1	1	0	2	KER-	Kinesin-family protein with a role in the establishment of spindle pole bipolarity
AN6258	1	1	1	0	2	KER-	Putative peroxin with a predicted role in peroxisome biogenesis
AN6228	1	1	1	0	2	KER-	Ortholog of A. fumigatus Af293 : Afu2g13290, A. niger CBS 513.88 : An02g02040, A. oryzae RIB40 : AO090026000289, Aspergillus wentii : Aspwe1_0054052 and Aspergillus sydowii : Aspsy1_0058186
AN6206	1	1	1	0	2	KER-	Ortholog of A. fumigatus Af293 : Afu2g11880, A. niger CBS 513.88 : An02g03990, A. oryzae RIB40 : AO090026000453, Neosartorya fischeri NRRL 181 : NFIA_087110 and Aspergillus wentii : Aspwe1_0175606
AN6205	1	1	1	0	2	KER-	Ortholog of A. fumigatus Af293 : Afu6g11420, A. niger CBS 513.88 : An05g02520, An02g13310, An08g07320 and A. oryzae RIB40 : AO090010000327, AO090103000241, AO090023000470
AN6091	1	1	1	0	2	KER-	Has domain(s) with predicted DNA binding, DNA-binding transcription factor activity, RNA polymerase II-specific, zinc ion binding activity and role in regulation of transcription, DNA-templated, transcription, DNA-templated
AN12261	1	1	1	0	2	KER-	Protein of unknown function
AN12160	1	1	1	0	2	KER-	Protein of unknown function
AN6565	1	1	1	0	2	KER-	Ortholog of A. fumigatus Af293 : Afu6g04550, A. niger CBS 513.88 : An15g00790, Aspergillus wentii : Aspwe1_0036103 and Aspergillus sydowii : Aspsy1_0164397
AN6587	1	1	1	0	2	KER-	Has domain(s) with predicted RNA binding activity
AN12010	1	1	1	0	2	KER-	Protein of unknown function
AN6693	1	1	1	0	2	KER-	Protein of unknown function; transcript repressed by nitrate
AN6718	1	1	1	0	2	KER-	Has domain(s) with predicted ATP binding, nucleoside-triphosphatase activity, nucleotide binding activity
AN6719	1	1	1	0	2	KER-	Ortholog of A. fumigatus Af293 : Afu7g05770, A. oryzae RIB40 : AO090005000440, Aspergillus wentii : Aspwe1_0167865, Aspergillus sydowii : Aspsy1_0049271 and Aspergillus terreus NIH2624 : ATET_06356
AN6923	1	1	1	0	2	KER-	Putative high-affinity hexose transporter with a predicted role in hexose transport; induced upon starvation and during sexual development
AN1225	1	1	1	0	2	KER-	Has domain(s) with predicted protein heterodimerization activity, sequence-specific DNA binding activity and intracellular localization
AN1175	1	1	1	0	2	KER-	Has domain(s) with predicted role in rRNA processing and preribosome, small subunit precursor localization
AN1174	1	1	1	0	2	KER-	Has domain(s) with predicted ATP binding, ATPase activity, ATPase activity, coupled to transmembrane movement of substances, nucleoside-triphosphatase activity, nucleotide binding activity and role in transmembrane transport
AN0985	1	1	1	0	2	KER-	Protein of unknown function
AN0915	1	1	1	0	2	KER-	Protein of unknown function
AN0914	1	1	1	0	2	KER-	Putative serine/threonine phosphatase
AN0837	1	1	1	0	2	KER-	Protein with similarity to mammalian fragmin; predicted role in actin filament severing
AN0609	1	1	1	0	2	KER-	Triacetylfusarinine C (TAFC) biosynthetic enoyl-CoA hydratase; siderophore biosynthetic enzyme
AN0436	1	1	1	0	2	KER-	Has domain(s) with predicted zinc ion binding activity
AN0365	1	1	1	0	2	KER-	Ortholog of A. fumigatus Af293 : Afu1g01950, A. niger CBS 513.88 : An01g06340, A. oryzae RIB40 : AO090005000900, Aspergillus wentii : Aspwe1_0049744 and Aspergillus sydowii : Aspsy1_0040934
AN10055	1	1	1	0	2	KER-	Ortholog of A. fumigatus Af293 : Afu1g02210, A. niger CBS 513.88 : An01g06040, A. oryzae RIB40 : AO090005000878, Neosartorya fischeri NRRL 181 : NFIA_022440 and Aspergillus clavatus NRRL 1 : ACLA_032220
AN0336	1	1	1	0	2	KER-	Ortholog of A. fumigatus Af293 : Afu1g02310, A. niger CBS 513.88 : An01g05880, Aspergillus wentii : Aspwe1_0736723, Aspergillus sydowii : Aspsy1_1167337 and Aspergillus terreus NIH2624 : ATET_04862
AN0296	1	1	1	0	2	KER-	Ortholog of A. niger CBS 513.88 : An14g03590, Neosartorya fischeri NRRL 181 : NFIA_096570, Aspergillus wentii : Aspwe1_0046795 and Aspergillus versicolor : Aspve1_0035695
AN0295	1	1	1	0	2	KER-	Ortholog(s) have role in ER-associated misfolded protein catabolic process and cytoplasm protein quality control by the ubiquitin-proteasome system, more
AN9448	1	1	1	0	2	KER-	Ortholog of A. fumigatus Af293 : Afu1g03030, A. oryzae RIB40 : AO090005000796, Aspergillus wentii : Aspwe1_0169602, Aspergillus sydowii : Aspsy1_0628822 and Aspergillus terreus NIH2624 : ATET_01955
AN0093	1	1	1	0	2	KER-	Ortholog of A. fumigatus Af293 : Afu5g12090, A. niger CBS 513.88 : An18g02240, A. oryzae RIB40 : AO090120000325, Aspergillus wentii : Aspwe1_0445637 and Aspergillus terreus NIH2624 : ATET_02066
AN0092	1	1	1	0	2	KER-	Putative methyltransferase with a predicted role in histidine metabolism
AN8947	1	1	1	0	2	KER-	Putative exo-1,3-beta-glucanase with a predicted role in glucan processing
AN11140	1	1	1	0	2	KER-	PASA transcript
AN8874	1	1	1	0	2	KER-	Ortholog(s) have GTPase activity, identical protein binding, protein homodimerization activity
AN1514	1	1	1	0	2	KER-	Has domain(s) with predicted histone binding activity and nucleus localization
AN1523	1	1	1	0	2	KER-	Putative F1F0-ATPase complex subunit with a predicted role in energy metabolism
AN1761	1	1	1	0	2	KER-	Ortholog(s) have ubiquitin-protein transferase activity and role in negative regulation of gluconeogenesis, proteasome-mediated ubiquitin-dependent protein catabolic process, ubiquitin-dependent protein catabolic process
AN1925	1	1	1	0	2	KER-	Protein of unknown function
AN11800	1	1	1	0	2	KER-	Protein of unknown function
AN1939	1	1	1	0	2	KER-	Ortholog of A. fumigatus Af293 : Afu4g13210, Aspergillus wentii : Aspwe1_0099602, Aspergillus sydowii : Aspsy1_0053881 and Aspergillus terreus NIH2624 : ATET_03204
AN1967	1	1	1	0	2	KER-	Putative fatty acid dioxygenase; responsible for the formation of the oxylipin psiB-alpha; PpoA localizes to lipid bodies in Hulle cells and metulae
AN2044	1	1	1	0	2	KER-	Ortholog of A. nidulans FGSC A4 : AN3303, AN3346, AN3348, AN8727 and A. fumigatus Af293 : Afu4g10080, Afu7g00420, Afu8g06100, Afu4g01242
AN2237	1	1	1	0	2	KER-	Putative carboxypeptidase C; induced by carbon starvation-induced autophagy
AN2336	1	1	1	0	2	KER-	Putative phospholipase C
AN2436	1	1	1	0	2	KER-	Putative ATP citrate synthase with a predicted role in TCA intermediate metabolism; transcript downregulated upon shift from glucose to ethanol and after exposure to farnesol
AN2480	1	1	1	0	2	KER-	Ortholog(s) have role in Golgi to plasma membrane protein transport, response to endoplasmic reticulum stress, vesicle-mediated transport and Golgi apparatus, cytosol localization
AN2481	1	1	1	0	2	KER-	Ortholog(s) have lysophospholipase activity, role in phosphatidylcholine catabolic process, regulation of phospholipid biosynthetic process and endoplasmic reticulum localization
AN11181	1	1	1	0	2	KER-	Ortholog of A. fumigatus Af293 : Afu7g01600, A. niger CBS 513.88 : An12g01100, A. oryzae RIB40 : AO090038000529, Neosartorya fischeri NRRL 181 : NFIA_114300 and Aspergillus clavatus NRRL 1 : ACLA_065970
AN9141	1	1	1	0	2	KER-	Has domain(s) with predicted DNA-binding transcription factor activity, RNA polymerase II-specific, zinc ion binding activity, role in regulation of transcription, DNA-templated and nucleus localization
AN9140	1	1	1	0	2	KER-	Putative MFS-type amino acid transporter; transcript repressed by nitrogen limitation
AN9074	1	1	1	0	2	KER-	Ortholog of A. fumigatus Af293 : Afu7g02440, A. oryzae RIB40 : AO090038000622, Aspergillus wentii : Aspwe1_0052578, Aspergillus sydowii : Aspsy1_0093793 and Aspergillus terreus NIH2624 : ATET_01872
AN9073	1	1	1	0	2	KER-	Predicted glycosylphosphatidylinositol (GPI)-anchored protein
AN3464	1	1	1	0	2	KER-	Has domain(s) with predicted protein-L-isoaspartate (D-aspartate) O-methyltransferase activity and role in cellular protein modification process
AN3408	1	1	1	0	2	KER-	Ortholog(s) have dipeptide transmembrane transporter activity, peptide transmembrane transporter activity, tripeptide transmembrane transporter activity
AN3184	1	1	1	0	2	KER-	Putative aldose 1-epimerase with a predicted role in glucose metabolism; transcriptionally induced by growth on xylose
AN3183	1	1	1	0	2	KER-	Ortholog of A. fumigatus Af293 : Afu3g13230, A. niger CBS 513.88 : An02g09080, A. oryzae RIB40 : AO090012000810, Aspergillus wentii : Aspwe1_0088815 and Aspergillus sydowii : Aspsy1_0147513
AN3162	1	1	1	0	2	KER-	Putative GNAT-type acetyltransferase
AN3031	1	1	1	0	2	KER-	Putative threonine synthase with a predicted role in glycine, serine, and threonine metabolism
AN3022	1	1	1	0	2	KER-	Ortholog of A. fumigatus Af293 : Afu3g08900, A. niger CBS 513.88 : An16g02430, A. oryzae RIB40 : AO090005001346, Aspergillus wentii : Aspwe1_0041802 and Aspergillus sydowii : Aspsy1_0042503
AN2919	1	1	1	0	2	KER-	C2H2 zinc-finger transcription factor involved in cation homeostasis; involved in response to abiotic stress; transcript upregulated in response to camptothecin; necessary for growth on pH 8 medium
AN2659	1	1	1	0	2	KER-	Predicted glycosylphosphatidylinositol (GPI)-anchored protein
AN8439	1	1	1	0	2	KER-	Protein of unknown function; transcript is induced by nitrate; predicted NirA binding site
AN8495	1	1	1	0	2	KER-	Ortholog of A. nidulans FGSC A4 : AN3479, AN3143, A. fumigatus Af293 : Afu3g01440, Afu3g13940, Afu4g03340, Afu5g07620 and A. niger CBS 513.88 : An13g02880, An09g04780
AN8547	1	1	1	0	2	KER-	Putative glucose-methanol-choline (GMC) oxidoreductase; required for early stages of conidiophore development; intracellular; protein abundance decreased by menadione stress
AN5211	1	1	1	0	2	KER-	Ortholog(s) have 1-phosphatidylinositol-3-phosphate 5-kinase activity, phosphatidylinositol-3-phosphate binding activity
AN5212	1	1	1	0	2	KER-	Ortholog of A. fumigatus Af293 : Afu6g07460, A. niger CBS 513.88 : An07g08970, Aspergillus wentii : Aspwe1_0028223, Aspergillus sydowii : Aspsy1_0033560 and Aspergillus terreus NIH2624 : ATET_03679
AN10724	1	1	1	0	2	KER-	Ortholog(s) have COPII-coated ER to Golgi transport vesicle, Golgi apparatus, endoplasmic reticulum localization
AN5755	1	1	1	0	2	KER-	Member of the RGS (regulator of G-protein signaling) family, involved in regulation of stress response and conidiation; negatively regulates GanB function
AN5726	1	1	1	0	2	KER-	C2H2-type zinc finger transcription factor involved in cation homeostasis; localized to nucleus in the presence of calcium, manganese or alkaline ambient pH stress; up-regulated under osmotic stress conditions; calcineurin substrate
AN5643	1	1	1	0	2	KER-	Ortholog(s) have DNA translocase activity, centromeric DNA binding, chromatin binding, single-stranded DNA binding activity
AN5642	1	1	1	0	2	KER-	Ortholog of A. fumigatus Af293 : Afu4g13470, A. niger CBS 513.88 : An01g09190, A. oryzae RIB40 : AO090009000225, Aspergillus wentii : Aspwe1_0206891 and Aspergillus sydowii : Aspsy1_0030327
AN5588	1	1	1	0	2	KER-	Ortholog(s) have ATP-dependent peptidase activity
AN5564	1	1	1	0	2	KER-	Putative phosphatidyl synthase; intracellular, menadione stress-induced protein; transcript and protein upregulated after exposure to farnesol
AN5525	1	1	1	0	2	KER-	Putative aconitate hydratase with a predicted role in the TCA cycle; intracellular; protein abundance decreased by menadione stress; protein expressed at increased levels in a hapX mutant versus wild-type
AN5492	1	1	1	0	2	KER-	Has domain(s) with predicted deaminase activity and role in purine ribonucleoside monophosphate biosynthetic process
AN5489	1	1	1	0	2	KER-	Ortholog of A. fumigatus Af293 : Afu6g13220, A. niger CBS 513.88 : An08g10180, A. oryzae RIB40 : AO090003000447, Aspergillus wentii : Aspwe1_0166336 and Aspergillus sydowii : Aspsy1_0886379
AN5488	1	1	1	0	2	KER-	Protein of unknown function
AN5429	1	1	1	0	2	KER-	Ortholog of A. nidulans FGSC A4 : AN8498, AN8310, AN11121, A. fumigatus Af293 : Afu3g01350 and A. niger CBS 513.88 : An12g08560, An09g02370, An13g02790, An13g02620
AN4895	1	1	0	1	3	KE-S	Ortholog of A. fumigatus Af293 : Afu3g10980, A. niger CBS 513.88 : An02g06610, A. oryzae RIB40 : AO090003000652, Aspergillus wentii : Aspwe1_0106129 and Aspergillus sydowii : Aspsy1_0043033
AN4894	1	1	0	1	3	KE-S	Subunit of the SAGA transcriptional regulatory complex
AN4666	1	1	0	1	3	KE-S	Ortholog(s) have phosphatidylinositol-3,5-bisphosphate binding, phosphatidylinositol-3-phosphate binding, phosphatidylinositol-4-phosphate binding, phosphatidylinositol-5-phosphate binding activity
AN4574	1	1	0	1	3	KE-S	Ortholog of A. fumigatus Af293 : Afu2g01940, A. niger CBS 513.88 : An07g05670, An16g01120, A. oryzae RIB40 : AO090124000031, AO090011000460 and Aspergillus wentii : Aspwe1_0041700, Aspwe1_0111092
AN4481	1	1	0	1	3	KE-S	Ortholog(s) have role in secondary metabolite biosynthetic process and fungal-type vacuole membrane localization
AN4378	1	1	0	1	3	KE-S	Has domain(s) with predicted role in transmembrane transport and integral component of membrane localization
AN4329	1	1	0	1	3	KE-S	Ortholog(s) have role in regulation of ergosterol biosynthetic process and fungal biofilm matrix localization
AN8040	1	1	0	1	3	KE-S	Ortholog(s) have role in protein maturation, protein targeting to ER and endoplasmic reticulum, membrane, plasma membrane localization
AN4134	1	1	0	1	3	KE-S	Putative kinase response regulator of a two-component phosphorelay system
AN11733	1	1	0	1	3	KE-S	Protein of unknown function
AN3730	1	1	0	1	3	KE-S	Putative 1,3-beta-transglycosidase with a predicted role in glucan processing
AN3505	1	1	0	1	3	KE-S	Has domain(s) with predicted ATP binding, catalytic activity
AN9492	1	1	0	1	3	KE-S	C2H2 zinc-finger transcription factor involved in regulation of acetamide catabolism; regulates amdS transcription
AN7247	1	1	0	1	3	KE-S	Protein of unknown function
AN11018	1	1	0	1	3	KE-S	Ortholog of A. fumigatus Af293 : Afu5g07902, A. niger CBS 513.88 : An03g03930, A. oryzae RIB40 : AO090701000702, Aspergillus wentii : Aspwe1_0167560 and Aspergillus sydowii : Aspsy1_0058760
AN6169	1	1	0	1	3	KE-S	Ortholog of A. fumigatus Af293 : Afu2g08290, A. niger CBS 513.88 : An05g00900, A. oryzae RIB40 : AO090011000875, Aspergillus wentii : Aspwe1_0674836 and Aspergillus sydowii : Aspsy1_0058068
AN6009	1	1	0	1	3	KE-S	Ortholog of A. fumigatus Af293 : Afu2g09990, A. niger CBS 513.88 : An16g05070, A. oryzae RIB40 : AO090011000637, Aspergillus wentii : Aspwe1_0054410 and Aspergillus sydowii : Aspsy1_0057911
AN5967	1	1	0	1	3	KE-S	Protein of unknown function
AN5820	1	1	0	1	3	KE-S	Cystathionine beta-synthase, an enzyme involved in methionine, S-adenosylmethionine, and cysteine biosynthesis; intracellular, menadione stress-induced protein
AN6555	1	1	0	1	3	KE-S	Ortholog(s) have acylglycerol lipase activity, triglyceride lipase activity and role in medium-chain fatty acid biosynthetic process, triglyceride metabolic process
AN6731	1	1	0	1	3	KE-S	Putative delta-9-stearic acid desaturase; converts palmitic acid and stearic acid to palmitoleic acid and oleic acid; null mutant has increased fatty acid content; synthetically lethal with sdeB mutation; expression reduced by farnesol
AN10851	1	1	0	1	3	KE-S	Ortholog of A. fumigatus Af293 : Afu7g05940, A. niger CBS 513.88 : An07g01650, A. oryzae RIB40 : AO090005000458, Aspergillus wentii : Aspwe1_0291638 and Aspergillus sydowii : Aspsy1_0159486
AN6739	1	1	0	1	3	KE-S	Has domain(s) with predicted oxidoreductase activity and role in oxidation-reduction process
AN1008	1	1	0	1	3	KE-S	Putative nitrate transporter with 12 predicted transmembrane segments; transcript induced by nitrate and repressed by ammonium; regulated by NirA, AreA, and NiaD; transcript repressed by light in developmentally competent mycelia
AN0919	1	1	0	1	3	KE-S	Has domain(s) with predicted catalytic activity, orotidine-5'-phosphate decarboxylase activity and role in 'de novo' pyrimidine nucleobase biosynthetic process
AN0834	1	1	0	1	3	KE-S	Putative ER protein-translocation complex subunit; transcript levels increase during the unfolded-protein response (UPR); ortholog of S. cerevisiae Sec63p
AN0807	1	1	0	1	3	KE-S	Methyltransferase-domain protein; velvet complex component composed of VelB, VeA and LaeA; self-methylates; coordinates asexual development in response to light; regulates secondary metabolism and is required for Hulle cell formation
AN10120	1	1	0	1	3	KE-S	Has domain(s) with predicted DNA binding, DNA-binding transcription factor activity, RNA polymerase II-specific, zinc ion binding activity and role in regulation of transcription, DNA-templated, transcription, DNA-templated
AN0643	1	1	0	1	3	KE-S	Ortholog(s) have 7S RNA binding activity and role in SRP-dependent cotranslational protein targeting to membrane, SRP-dependent cotranslational protein targeting to membrane, signal sequence recognition
AN0584	1	1	0	1	3	KE-S	Protein of unknown function
AN0412	1	1	0	1	3	KE-S	Protein of unknown function; this locus is reported to contain an upstream open reading frame (uORF)
AN0298	1	1	0	1	3	KE-S	Ortholog(s) have RNA binding activity, role in mRNA polyadenylation, pre-mRNA cleavage required for polyadenylation, response to drug and cytosol, mRNA cleavage and polyadenylation specificity factor complex, nucleus localization
AN9449	1	1	0	1	3	KE-S	Has domain(s) with predicted catalytic activity, metal ion binding, phosphoric diester hydrolase activity
AN11633	1	1	0	1	3	KE-S	Protein of unknown function
AN1429	1	1	0	1	3	KE-S	Putative choline oxidase; intracellular, menadione stress-induced protein
AN10213	1	1	0	1	3	KE-S	Ortholog(s) have role in autophagy, autophagy of peroxisome, late endosome to vacuole transport, macroautophagy, phosphatidylinositol biosynthetic process and piecemeal microautophagy of the nucleus, more
AN1720	1	1	0	1	3	KE-S	Has domain(s) with predicted transcription coregulator activity, role in regulation of transcription by RNA polymerase II and mediator complex localization
AN1894	1	1	0	1	3	KE-S	Transcript induced in response to calcium dichloride in a CrzA-dependent manner
AN2014	1	1	0	1	3	KE-S	Has domain(s) with predicted 7S RNA binding activity, role in SRP-dependent cotranslational protein targeting to membrane and signal recognition particle localization
AN2522	1	1	0	1	3	KE-S	Ortholog of A. fumigatus Af293 : Afu3g14410, A. niger CBS 513.88 : An09g04050, A. oryzae RIB40 : AO090701000592, Aspergillus wentii : Aspwe1_0073746 and Aspergillus sydowii : Aspsy1_0146188
AN2555	1	1	0	1	3	KE-S	Ortholog(s) have carboxypeptidase activity, serine-type carboxypeptidase activity
AN9195	1	1	0	1	3	KE-S	Ortholog of A. fumigatus Af293 : Afu3g11890, A. niger CBS 513.88 : An01g14950, A. oryzae RIB40 : AO090010000214, Neosartorya fischeri NRRL 181 : NFIA_065430 and Aspergillus wentii : Aspwe1_0130022
AN2965	1	1	0	1	3	KE-S	Cell cycle regulator, binds to the anaphase-promoting complex/cyclosome (APC/C), targets cyclin B for destruction in G1 phase preventing transition to S phase
AN2932	1	1	0	1	3	KE-S	Putative eukaryotic initiation factor 4A; expression reduced after exposure to farnesol
AN11686	1	1	0	1	3	KE-S	Protein of unknown function
AN2884	1	1	0	1	3	KE-S	Ortholog of A. fumigatus Af293 : Afu3g11620, A. niger CBS 513.88 : An02g07410, Aspergillus wentii : Aspwe1_0736090, Aspergillus sydowii : Aspsy1_0776302 and Aspergillus terreus NIH2624 : ATET_04698
AN2710	1	1	0	1	3	KE-S	Ortholog of A. nidulans FGSC A4 : AN6951, AN6833, A. fumigatus Af293 : Afu1g01520, A. oryzae RIB40 : AO090038000445, Neosartorya fischeri NRRL 181 : NFIA_023140 and Aspergillus wentii : Aspwe1_0116569
AN2668	1	1	0	1	3	KE-S	Has domain(s) with predicted 2-oxoglutarate-dependent dioxygenase activity and role in oxidation-reduction process
AN8540	1	1	0	1	3	KE-S	Siderophore iron transporter
AN5756	1	1	0	1	3	KE-S	Protein of unknown function
AN5750	1	1	0	1	3	KE-S	Ortholog of A. fumigatus Af293 : Afu6g06810, A. niger CBS 513.88 : An18g06190, A. oryzae RIB40 : AO090003000059, Aspergillus wentii : Aspwe1_0170240 and Aspergillus sydowii : Aspsy1_0857167
AN5406	1	1	0	1	3	KE-S	Predicted type II DNA topoisomerase
AN5299	1	1	0	1	3	KE-S	Has domain(s) with predicted DNA binding, DNA-binding transcription factor activity, RNA polymerase II-specific, zinc ion binding activity and role in regulation of transcription, DNA-templated, transcription, DNA-templated
AN4878	1	1	0	0	4	KE--	Putative transcription factor of unknown function; expression upregulated after exposure to farnesol
AN4294	1	1	0	0	4	KE--	Has domain(s) with predicted transferase activity and role in metabolic process
AN11109	1	1	0	0	4	KE--	ORF that was absent from the original release of version 4 of the A. nidulans annotation, but present in a previous version; reinstated into version 4 in AspGD as of July 2009
AN8011	1	1	0	0	4	KE--	Protein of unknown function
AN11043	1	1	0	0	4	KE--	Has domain(s) with predicted N-acetyltransferase activity
AN11044	1	1	0	0	4	KE--	Predicted DDE1 transposon-related ORF
AN8277	1	1	0	0	4	KE--	Putative bifunctional enzyme with a predicted role in methionine metabolism; O-acetlylhomoserine (homocysteine synthase)
AN10512	1	1	0	0	4	KE--	Putative mitochondrial ketoacyl-CoA thiolase with a role in fatty acid beta-oxidation
AN4129	1	1	0	0	4	KE--	Has domain(s) with predicted role in transmembrane transport and integral component of membrane localization
AN3734	1	1	0	0	4	KE--	Possible pseudogene, similar to autophagy-related protein
AN7483	1	1	0	0	4	KE--	Ortholog of A. nidulans FGSC A4 : AN4092, A. fumigatus Af293 : Afu2g05710, A. oryzae RIB40 : AO090001000688, Neosartorya fischeri NRRL 181 : NFIA_082430 and Aspergillus versicolor : Aspve1_0043503
AN7508	1	1	0	0	4	KE--	Has domain(s) with predicted DNA binding, DNA-binding transcription factor activity, RNA polymerase II-specific, zinc ion binding activity and role in regulation of transcription, DNA-templated, transcription, DNA-templated
AN7709	1	1	0	0	4	KE--	Ortholog(s) have transferase activity, transferring pentosyl groups activity and role in charged-tRNA amino acid modification
AN11851	1	1	0	0	4	KE--	Protein of unknown function
AN12016	1	1	0	0	4	KE--	Protein of unknown function
AN6503	1	1	0	0	4	KE--	Has domain(s) with predicted nucleic acid binding, zinc ion binding activity
AN1227	1	1	0	0	4	KE--	Ortholog(s) have RNA polymerase II activating transcription factor binding activity
AN11288	1	1	0	0	4	KE--	Protein of unknown function
AN0767	1	1	0	0	4	KE--	Ortholog(s) have RNA binding, poly(U) RNA binding activity and role in mRNA splicing, via spliceosome, maturation of SSU-rRNA, nuclear-transcribed mRNA catabolic process
AN0654	1	1	0	0	4	KE--	Ortholog(s) have farnesyltranstransferase activity and role in terpenoid biosynthetic process
AN0534	1	1	0	0	4	KE--	Has domain(s) with predicted GTP binding, GTPase activity
AN0055	1	1	0	0	4	KE--	Transmembrane protein involved in regulation of conidium development; required for expression of brlA; predicted oxidoreductase with FAD-binding and haem-binding domains
AN1415	1	1	0	0	4	KE--	Protein of unknown function
AN10197	1	1	0	0	4	KE--	Has domain(s) with predicted catalytic activity and role in coenzyme M biosynthetic process
AN1718	1	1	0	0	4	KE--	Ortholog of A. nidulans FGSC A4 : AN1714, A. fumigatus Af293 : Afu4g08380, Afu4g08420, A. niger CBS 513.88 : An04g03190, An04g03210 and A. oryzae RIB40 : AO090023000718
AN1912	1	1	0	0	4	KE--	Has domain(s) with predicted GTP binding, GTPase activity
AN2002	1	1	0	0	4	KE--	Protein predicted to have a role in pheromone precursor processing
AN2016	1	1	0	0	4	KE--	Zn(II)2 Cys6 transcriptional activator involved in starch metabolism; responsible for induction of amylolytic genes; localizes to the nucleus in response to maltose, isomaltose, kojibiose and D-glucose
AN11171	1	1	0	0	4	KE--	Ortholog of A. nidulans FGSC A4 : AN7148, A. fumigatus Af293 : Afu4g03595, A. niger CBS 513.88 : An02g01320, An14g01685, An03g06340 and A. oryzae RIB40 : AO090026000213, AO090026000142, AO090023000130
AN10393	1	1	0	0	4	KE--	Has domain(s) with predicted ATP binding, aminoacyl-tRNA editing activity, aminoacyl-tRNA ligase activity, isoleucine-tRNA ligase activity and role in isoleucyl-tRNA aminoacylation, tRNA aminoacylation for protein translation
AN3304	1	1	0	0	4	KE--	Putative GABA transporter; transcript repressed by light in developmentally competent mycelia
AN2920	1	1	0	0	4	KE--	Possible pseudogene
AN2750	1	1	0	0	4	KE--	Ortholog of A. fumigatus Af293 : Afu1g05140, A. niger CBS 513.88 : An01g04360, A. oryzae RIB40 : AO090003000810, Aspergillus wentii : Aspwe1_0181081 and Aspergillus sydowii : Aspsy1_0059496
AN9517	1	1	0	0	4	KE--	Has domain(s) with predicted DNA binding, chromatin binding activity
AN2683	1	1	0	0	4	KE--	Ortholog of A. nidulans FGSC A4 : AN5069, A. fumigatus Af293 : Afu5g02860, Afu5g14320, A. niger CBS 513.88 : An09g04830, An14g05730 and A. oryzae RIB40 : AO090102000482, AO090001000197
AN8367	1	1	0	0	4	KE--	Ortholog of A. fumigatus Af293 : Afu4g14085, A. niger CBS 513.88 : An12g10420, Neosartorya fischeri NRRL 181 : NFIA_102230 and Aspergillus zonatus : Aspzo1_0100142
AN5130	1	1	0	0	4	KE--	Ortholog(s) have coproporphyrinogen oxidase activity, role in heme biosynthetic process and cell surface, cytosol, fungal biofilm matrix, mitochondrion, yeast-form cell wall localization
AN5659	1	1	0	0	4	KE--	Has domain(s) with predicted nucleic acid binding, zinc ion binding activity
AN5447	1	1	0	0	4	KE--	Putative glutamate decarboxylase with a predicted role in 4-aminobutyrate (GABA) shunt
AN5089	1	0	1	1	5	K-RS	Ortholog of A. oryzae RIB40 : AO090103000089, Aspergillus flavus NRRL 3357 : AFL2T_12280, Aspergillus terreus NIH2624 : ATET_03032 and Aspergillus aculeatus ATCC16872 : Aacu16872_034601
AN5056	1	0	1	1	5	K-RS	Homologous to ccg-1 from N. crassa; transcript induced by light in in developmentally competent mycelia
AN11456	1	0	1	1	5	K-RS	Protein of unknown function
AN5049	1	0	1	1	5	K-RS	Has domain(s) with predicted cation transmembrane transporter activity, role in cation transport, transmembrane transport and integral component of membrane localization
AN4965	1	0	1	1	5	K-RS	Ortholog(s) have role in nuclear-transcribed mRNA poly(A) tail shortening and CCR4-NOT complex, CCR4-NOT core complex localization
AN4963	1	0	1	1	5	K-RS	Ortholog(s) have phospholipid binding, protein membrane anchor activity
AN4952	1	0	1	1	5	K-RS	Ortholog of A. fumigatus Af293 : Afu3g10350, A. niger CBS 513.88 : An16g04260, A. oryzae RIB40 : AO090003000585, Aspergillus wentii : Aspwe1_0358461 and Aspergillus sydowii : Aspsy1_0029588
AN4906	1	0	1	1	5	K-RS	Has domain(s) with predicted oxidoreductase activity and role in oxidation-reduction process
AN4879	1	0	1	1	5	K-RS	Protein of unknown function
AN4870	1	0	1	1	5	K-RS	Ortholog of A. fumigatus Af293 : Afu3g11290, A. niger CBS 513.88 : An02g07030, Aspergillus wentii : Aspwe1_0169120, Aspergillus sydowii : Aspsy1_0087725 and Aspergillus terreus NIH2624 : ATET_04661
AN4866	1	0	1	1	5	K-RS	Ortholog of A. fumigatus Af293 : Afu3g07720, A. oryzae RIB40 : AO090020000412, Aspergillus wentii : Aspwe1_0173493 and Aspergillus sydowii : Aspsy1_0056549
AN10616	1	0	1	1	5	K-RS	Protein of unknown function
AN12479	1	0	1	1	5	K-RS	Ortholog of A. fumigatus Af293 : Afu3g07600, A. oryzae RIB40 : AO090020000133, Neosartorya fischeri NRRL 181 : NFIA_069570 and Aspergillus versicolor : Aspve1_0573130
AN9526	1	0	1	1	5	K-RS	t-SNARE; role in vesicular transport between the ER and the Golgi complex; involved in polarity establishment and secretion
AN4824	1	0	1	1	5	K-RS	Has domain(s) with predicted transferase activity, transferring glycosyl groups activity and membrane localization
AN4774	1	0	1	1	5	K-RS	Ortholog(s) have uroporphyrin-III C-methyltransferase activity and role in cellular response to drug, methionine biosynthetic process, siroheme biosynthetic process
AN4760	1	0	1	1	5	K-RS	Ortholog(s) have U2 snRNP localization
AN4757	1	0	1	1	5	K-RS	Ortholog(s) have role in ubiquinone biosynthetic process and mitochondrial inner membrane, mitochondrion localization
AN10583	1	0	1	1	5	K-RS	Ortholog of A. nidulans FGSC A4 : AN7340, A. fumigatus Af293 : Afu3g06400, A. niger CBS 513.88 : An15g06840, An11g09940 and A. oryzae RIB40 : AO090020000722
AN4747	1	0	1	1	5	K-RS	Has domain(s) with predicted role in cellular response to oxidative stress and endoplasmic reticulum membrane localization
AN4746	1	0	1	1	5	K-RS	Ortholog of A. fumigatus Af293 : Afu3g06270, A. niger CBS 513.88 : An11g10070, Aspergillus wentii : Aspwe1_0173640, Aspergillus sydowii : Aspsy1_0087871 and Aspergillus terreus NIH2624 : ATET_08802
AN4740	1	0	1	1	5	K-RS	Ortholog(s) have role in mitochondrial respiratory chain complex I assembly
AN10581	1	0	1	1	5	K-RS	Ortholog of A. fumigatus Af293 : Afu5g08640, A. niger CBS 513.88 : An07g04900, Neosartorya fischeri NRRL 181 : NFIA_078640 and Aspergillus versicolor : Aspve1_0042746
AN4692	1	0	1	1	5	K-RS	Protein of unknown function
AN4668	1	0	1	1	5	K-RS	Putative mitogen activated protein kinase (MAPK); highly similar to HogA; activated by MAP kinase kinase PbsA
AN4615	1	0	1	1	5	K-RS	Transmembrane domain-containing protein with homology to S. cerevisiae Sur7p; SurG-GFP localizes perinuclearly and to patches in the periphery of spores and to the vacuole and endosomes of hyphae
AN4614	1	0	1	1	5	K-RS	Ortholog(s) have role in cellular response to calcium ion and RAVE complex localization
AN4581	1	0	1	1	5	K-RS	Has domain(s) with predicted DNA binding, RNA binding activity and role in RNA metabolic process
AN4580	1	0	1	1	5	K-RS	Has domain(s) with predicted 7S RNA binding, endoplasmic reticulum signal peptide binding activity and role in SRP-dependent cotranslational protein targeting to membrane
AN4570	1	0	1	1	5	K-RS	Protein similar to RNA polymerase II transcription elongation factor; involved in control of hyphal growth and branching pattern; mutations affect mycotoxin production, and lead to defects in sexual and asexual development
AN4569	1	0	1	1	5	K-RS	Ortholog(s) have 2-octoprenyl-3-methyl-6-methoxy-1,4-benzoquinone hydroxylase activity, role in ubiquinone biosynthetic process and mitochondrial inner membrane, mitochondrion localization
AN4558	1	0	1	1	5	K-RS	Ortholog(s) have role in positive regulation of transcription from RNA polymerase II promoter involved in cellular response to chemical stimulus
AN4525	1	0	1	1	5	K-RS	Putative cytochrome c oxidase subunit with a predicted role in energy metabolism
AN11910	1	0	1	1	5	K-RS	Putative component of the EKC/KEOPS complex
AN4508	1	0	1	1	5	K-RS	Bax Inhibitor family protein; accumulates in germinating conidia in either low-or high-Pi media at both acidic and alkaline pH
AN4499	1	0	1	1	5	K-RS	Putative nuclear transport protein with homology to Saccharomyces cerevisiae Nsp1p; localizes to the nuclear periphery during interphase and disperses throughout the cell during mitosis
AN4498	1	0	1	1	5	K-RS	Ortholog of A. fumigatus Af293 : Afu2g03320, A. niger CBS 513.88 : An07g07800, A. oryzae RIB40 : AO090120000253, Aspergillus wentii : Aspwe1_0028102 and Aspergillus sydowii : Aspsy1_0062404
AN4472	1	0	1	1	5	K-RS	Has domain(s) with predicted DNA binding, chromatin binding activity
AN4471	1	0	1	1	5	K-RS	Ortholog(s) have role in maturation of 5.8S rRNA from tricistronic rRNA transcript (SSU-rRNA, 5.8S rRNA, LSU-rRNA), maturation of LSU-rRNA from tricistronic rRNA transcript (SSU-rRNA, 5.8S rRNA and LSU-rRNA), more
AN4448	1	0	1	1	5	K-RS	Protein of unknown function
AN4447	1	0	1	1	5	K-RS	Putative histidine-containing phosphotransfer protein
AN4422	1	0	1	1	5	K-RS	Putative aspartic-type endopeptidase; predicted glycosylphosphatidylinositol (GPI)-anchored protein
AN4418	1	0	1	1	5	K-RS	Transcript induced in response to calcium dichloride in a CrzA-dependent manner
AN4409	1	0	1	1	5	K-RS	Ornithine carbamoyltransferase of the arginine biosynthesis pathway; catalyzes a step in the biosynthesis of arginine precursor ornithine; mutants show reduced rate of DNA damage repair; protein abundance decreased by menadione
AN4408	1	0	1	1	5	K-RS	Ortholog of S. cerevisiae : YLR173W, A. fumigatus Af293 : Afu4g07200, A. niger CBS 513.88 : An04g01600, A. oryzae RIB40 : AO090023000855 and Aspergillus wentii : Aspwe1_0100994
AN4406	1	0	1	1	5	K-RS	Has domain(s) with predicted structural molecule activity
AN4402	1	0	1	1	5	K-RS	Ortholog(s) have ubiquinone binding, voltage-gated anion channel activity
AN4401	1	0	1	1	5	K-RS	Putative asparagine synthase with a predicted role in asparagine metabolism
AN4374	1	0	1	1	5	K-RS	Ortholog of Aspergillus glaucus : Aspgl1_0040120, Aspergillus versicolor : Aspve1_0054084 and Aspergillus sydowii : Aspsy1_0062289
AN4365	1	0	1	1	5	K-RS	Ortholog(s) have role in meiotic mismatch repair, mismatch repair, reciprocal meiotic recombination and MutLgamma complex, nucleus localization
AN4364	1	0	1	1	5	K-RS	Ortholog of A. fumigatus Af293 : Afu4g06520, A. niger CBS 513.88 : An04g00860, A. oryzae RIB40 : AO090023000934, Aspergillus wentii : Aspwe1_0252118 and Aspergillus sydowii : Aspsy1_0062282
AN4357	1	0	1	1	5	K-RS	Has domain(s) with predicted exonuclease activity and intracellular localization
AN4353	1	0	1	1	5	K-RS	Ortholog(s) have glyoxysome localization
AN10548	1	0	1	1	5	K-RS	Has domain(s) with predicted DNA binding, DNA-binding transcription factor activity, RNA polymerase II-specific, zinc ion binding activity and role in regulation of transcription, DNA-templated, transcription, DNA-templated
AN10547	1	0	1	1	5	K-RS	Ortholog of A. fumigatus Af293 : Afu4g06220, A. oryzae RIB40 : AO090023000968, Neosartorya fischeri NRRL 181 : NFIA_109920 and Aspergillus clavatus NRRL 1 : ACLA_045540
AN4314	1	0	1	1	5	K-RS	Ortholog of A. fumigatus Af293 : Afu4g06060, A. niger CBS 513.88 : An04g00300, A. oryzae RIB40 : AO090023000990, Aspergillus wentii : Aspwe1_0034783 and Aspergillus sydowii : Aspsy1_0073108
AN4311	1	0	1	1	5	K-RS	Ortholog of A. fumigatus Af293 : Afu4g06030, A. niger CBS 513.88 : An04g00250, A. oryzae RIB40 : AO090023000993, Aspergillus wentii : Aspwe1_0167289 and Aspergillus sydowii : Aspsy1_0051121
AN4301	1	0	1	1	5	K-RS	Ortholog(s) have thioredoxin peroxidase activity
AN8866	1	0	1	1	5	K-RS	Putative phosphoglycerate dehydrogenase with a predicted role in glycine, serine, and threonine metabolism
AN8863	1	0	1	1	5	K-RS	Nap/SET family protein; putative nucleosome assembly protein; transcript upregulated in response to camptothecin; protein induced by farnesol
AN8856	1	0	1	1	5	K-RS	Ortholog(s) have RNA binding activity, role in ribosomal large subunit assembly and cytosolic large ribosomal subunit, preribosome, large subunit precursor localization
AN8855	1	0	1	1	5	K-RS	Ortholog(s) have rRNA (adenine) methyltransferase activity and nucleolus localization
AN8850	1	0	1	1	5	K-RS	Ortholog of A. fumigatus Af293 : Afu5g05720, A. niger CBS 513.88 : An17g02160, A. oryzae RIB40 : AO090009000690, Aspergillus wentii : Aspwe1_0034833 and Aspergillus sydowii : Aspsy1_0061008
AN11126	1	0	1	1	5	K-RS	Ortholog(s) have transferase activity, transferring acyl groups activity and role in phosphatidylinositol acyl-chain remodeling
AN8837	1	0	1	1	5	K-RS	Putative ATP-dependent NADH kinase
AN8826	1	0	1	1	5	K-RS	Ortholog of A. niger CBS 513.88 : An17g01855, Neosartorya fischeri NRRL 181 : NFIA_037140, Aspergillus wentii : Aspwe1_0034873 and Aspergillus versicolor : Aspve1_0056457
AN8824	1	0	1	1	5	K-RS	Ortholog(s) have ribosomal large subunit binding activity
AN8794	1	0	1	1	5	K-RS	Ortholog(s) have structural molecule activity and mitochondrial large ribosomal subunit, mitochondrial ribosome localization
AN8769	1	0	1	1	5	K-RS	Putative synaptobrevin homolog; secretory v-SNARE; GFP-SynA localizes to the plasma membrane at the tips of hyphae
AN8766	1	0	1	1	5	K-RS	Ortholog of A. fumigatus Af293 : Afu6g02930, Aspergillus wentii : Aspwe1_0035873, Aspergillus sydowii : Aspsy1_0092082 and Aspergillus terreus NIH2624 : ATET_07157
AN11112	1	0	1	1	5	K-RS	Has domain(s) with predicted DNA binding, DNA-binding transcription factor activity, RNA polymerase II-specific, nucleic acid binding, zinc ion binding activity
AN8755	1	0	1	1	5	K-RS	Methylisocitrate lyase; predicted role in the glyoxylate shunt; mitochondrial localization signal predicted
AN11124	1	0	1	1	5	K-RS	Has domain(s) with predicted hydrolase activity and role in dUTP metabolic process
AN8750	1	0	1	1	5	K-RS	Has domain(s) with predicted oxidoreductase activity, role in oxidation-reduction process and mitochondrion localization
AN8695	1	0	1	1	5	K-RS	Ortholog of A. fumigatus Af293 : Afu6g02340, Neosartorya fischeri NRRL 181 : NFIA_048600, Aspergillus wentii : Aspwe1_0035776 and Aspergillus versicolor : Aspve1_0055004
AN8684	1	0	1	1	5	K-RS	Putative GNAT-type acetyltransferase; ORF that was absent from the original release of version 4 of the A. nidulans annotation, but present in a previous version; reinstated into version 4 in AspGD as of July 2009
AN8660	1	0	1	1	5	K-RS	Ortholog of A. nidulans FGSC A4 : AN2629, A. fumigatus Af293 : Afu6g01900, A. niger CBS 513.88 : An12g06490 and A. oryzae RIB40 : AO090038000052, AO090001000087, AO090009000516
AN8655	1	0	1	1	5	K-RS	Has domain(s) with predicted DNA binding, DNA-binding transcription factor activity, RNA polymerase II-specific, zinc ion binding activity and role in regulation of transcription, DNA-templated, transcription, DNA-templated
AN8644	1	0	1	1	5	K-RS	Ortholog of A. fumigatus Af293 : Afu1g01940, A. niger CBS 513.88 : An04g08240 and A. oryzae RIB40 : AO090026000236, AO090010000588, AO090011000050, AO090009000101
AN8643	1	0	1	1	5	K-RS	Ortholog(s) have role in cellular response to heat, cellular response to hydrogen peroxide
AN8611	1	0	1	1	5	K-RS	Has domain(s) with predicted catalytic activity and role in nucleoside metabolic process
AN8610	1	0	1	1	5	K-RS	Has domain(s) with predicted role in transmembrane transport and integral component of membrane localization
AN8601	1	0	1	1	5	K-RS	Ortholog of A. fumigatus Af293 : Afu4g14210, A. oryzae RIB40 : AO090010000150, Neosartorya fischeri NRRL 181 : NFIA_102080, Aspergillus wentii : Aspwe1_0039446 and Aspergillus versicolor : Aspve1_0137118
AN11099	1	0	1	1	5	K-RS	Has domain(s) with predicted DNA-binding transcription factor activity, RNA polymerase II-specific, zinc ion binding activity, role in regulation of transcription, DNA-templated and nucleus localization
AN7879	1	0	1	1	5	K-RS	Predicted ABC transporter; predicted secondary metabolism gene cluster member
AN7892	1	0	1	1	5	K-RS	Small heat-shock protein; molecular chaperone; expression upregulated after exposure to farnesol
AN7898	1	0	1	1	5	K-RS	Major facilitator superfamily (MFS) transporter with a role in secondary metabolism; member of the dba gene cluster; dba cluster expression is coregulated
AN7900	1	0	1	1	5	K-RS	Putative oxidoreductase with a role in secondary metabolism; member of the dba gene cluster; dba cluster expression is coregulated
AN7907	1	0	1	1	5	K-RS	Putative glyoxylate-bleomycin resistance protein; member of the F9775 secondary metabolite gene cluster
AN7922	1	0	1	1	5	K-RS	Has domain(s) with predicted FMN binding, oxidoreductase activity, riboflavin reductase (NADPH) activity and role in oxidation-reduction process
AN7923	1	0	1	1	5	K-RS	Has domain(s) with predicted DNA-binding transcription factor activity, RNA polymerase II-specific, zinc ion binding activity, role in regulation of transcription, DNA-templated and nucleus localization
AN11045	1	0	1	1	5	K-RS	Ortholog(s) have (R)-2-hydroxyglutarate dehydrogenase activity, D-lactate dehydrogenase (cytochrome) activity, FAD binding, actin binding activity and role in lactate catabolic process
AN8043	1	0	1	1	5	K-RS	Protein of unknown function
AN8060	1	0	1	1	5	K-RS	Has domain(s) with predicted NAD binding, oxidoreductase activity, acting on the aldehyde or oxo group of donors, NAD or NADP as acceptor activity and role in cellular amino acid metabolic process, oxidation-reduction process
AN8072	1	0	1	1	5	K-RS	Ortholog of A. fumigatus Af293 : Afu5g01770, A. oryzae RIB40 : AO090003001347, Aspergillus wentii : Aspwe1_0029886, Aspergillus sydowii : Aspsy1_0156406 and Aspergillus terreus NIH2624 : ATET_09794
AN8073	1	0	1	1	5	K-RS	Has domain(s) with predicted RNA binding, S-adenosylmethionine-dependent methyltransferase activity, methyltransferase activity and role in rRNA processing
AN8080	1	0	1	1	5	K-RS	Ortholog(s) have thioredoxin peroxidase activity, role in cell redox homeostasis, cellular response to oxidative stress, response to metal ion and cytoplasm, hyphal cell wall, peroxisome, yeast-form cell wall localization
AN8101	1	0	1	1	5	K-RS	Ortholog of A. fumigatus Af293 : Afu5g02655, A. oryzae RIB40 : AO090102000386, Aspergillus wentii : Aspwe1_0029985, Aspergillus versicolor : Aspve1_0057042 and Aspergillus sydowii : Aspsy1_0082028
AN8148	1	0	1	1	5	K-RS	Protein of unknown function
AN8166	1	0	1	1	5	K-RS	Ortholog of A. niger CBS 513.88 : An09g04880, A. oryzae RIB40 : AO090102000486, Aspergillus wentii : Aspwe1_0042987, Aspergillus sydowii : Aspsy1_0161741 and Aspergillus terreus NIH2624 : ATET_09264
AN8170	1	0	1	1	5	K-RS	Nap/SET family member; exits nuclei at the onset of mitosis; cytosolic role in vacuolar protein sorting; interacts directly with KapA
AN8202	1	0	1	1	5	K-RS	Ortholog of A. fumigatus Af293 : Afu5g03340, A. niger CBS 513.88 : An09g05655, A. oryzae RIB40 : AO090102000539, Aspergillus wentii : Aspwe1_0115517 and Aspergillus sydowii : Aspsy1_0161584
AN8205	1	0	1	1	5	K-RS	Has domain(s) with predicted DNA binding activity, role in telomere maintenance and nuclear chromosome, telomeric region localization
AN8206	1	0	1	1	5	K-RS	Has domain(s) with predicted N,N-dimethylaniline monooxygenase activity, NADP binding, flavin adenine dinucleotide binding activity and role in oxidation-reduction process
AN12403	1	0	1	1	5	K-RS	Ortholog(s) have role in mitotic actomyosin contractile ring contraction, mitotic division septum assembly, regulation of cell shape
AN8233	1	0	1	1	5	K-RS	Ortholog(s) have phosphatidylinositol transporter activity
AN8234	1	0	1	1	5	K-RS	Has domain(s) with predicted protein phosphatase inhibitor activity and role in regulation of phosphoprotein phosphatase activity, regulation of signal transduction
AN8235	1	0	1	1	5	K-RS	Ortholog of A. fumigatus Af293 : Afu5g03710, A. niger CBS 513.88 : An09g06450, A. oryzae RIB40 : AO090102000581, Aspergillus wentii : Aspwe1_0043078 and Aspergillus sydowii : Aspsy1_0161939
AN4266	1	0	1	1	5	K-RS	Has domain(s) with predicted role in transmembrane transport and integral component of membrane localization
AN4265	1	0	1	1	5	K-RS	Ortholog(s) have ATPase activity, double-stranded DNA binding, single-stranded DNA binding activity and role in attachment of mitotic spindle microtubules to kinetochore, mitotic chromosome condensation
AN4257	1	0	1	1	5	K-RS	Ortholog of A. fumigatus Af293 : Afu6g12230, Afu7g04010, A. niger CBS 513.88 : An13g00460, An02g13770, A. oryzae RIB40 : AO090026000813, AO090120000195 and Aspergillus wentii : Aspwe1_0107331
AN4234	1	0	1	1	5	K-RS	Putative phosphoacetylglucosamine mutase with a predicted role in chitin biosynthesis
AN4218	1	0	1	1	5	K-RS	Ortholog(s) have GDP binding, GTP binding, Rho GTPase binding, actin filament binding, calmodulin binding, translation elongation factor activity
AN4215	1	0	1	1	5	K-RS	Ortholog(s) have disulfide oxidoreductase activity, glutathione disulfide oxidoreductase activity, glutathione peroxidase activity, glutathione transferase activity
AN4208	1	0	1	1	5	K-RS	Ortholog(s) have ergosterol O-acyltransferase activity, sterol O-acyltransferase activity, role in ergosterol metabolic process and endoplasmic reticulum localization
AN4207	1	0	1	1	5	K-RS	Ortholog(s) have role in endosomal transport, vesicle-mediated transport and AP-1 adaptor complex, Golgi apparatus, endosome localization
AN4189	1	0	1	1	5	K-RS	Essential mitogen-activated protein kinase kinase (MAPKK); mutants arrest as branched germlings, but the phenotype is remediated by NaCl or sucrose
AN4180	1	0	1	1	5	K-RS	Has domain(s) with predicted role in transmembrane transport and integral component of membrane localization
AN4172	1	0	1	1	5	K-RS	Ortholog of A. fumigatus Af293 : Afu6g07930, A. niger CBS 513.88 : An11g02850, A. oryzae RIB40 : AO090003000141, Aspergillus wentii : Aspwe1_0748330 and Aspergillus sydowii : Aspsy1_0059114
AN4154	1	0	1	1	5	K-RS	Has domain(s) with predicted 1-alkyl-2-acetylglycerophosphocholine esterase activity and role in lipid catabolic process
AN4131	1	0	1	1	5	K-RS	Has domain(s) with predicted solute:proton antiporter activity, role in cation transport, transmembrane transport and integral component of membrane localization
AN4101	1	0	1	1	5	K-RS	Ortholog(s) have antimonite transmembrane transporter activity, antiporter activity, arsenite transmembrane transporter activity, role in antimonite transport, arsenite transport and plasma membrane localization
AN4093	1	0	1	1	5	K-RS	Ortholog(s) have tRNA-specific adenosine-37 deaminase activity and role in tRNA modification
AN4064	1	0	1	1	5	K-RS	Putative ADP/ATP carrier protein with a predicted role in energy metabolism; palA-dependent expression independent of pH
AN4039	1	0	1	1	5	K-RS	Ortholog(s) have thiosulfate sulfurtransferase activity
AN4034	1	0	1	1	5	K-RS	Component of AnCP/AnCF CCAAT-binding complex; can act as both a positive and negative regulator of transcription
AN10496	1	0	1	1	5	K-RS	Putative regulator of mannosylphosphorylation
AN4022	1	0	1	1	5	K-RS	Ortholog of A. fumigatus Af293 : Afu1g03700, A. oryzae RIB40 : AO090003000976, Aspergillus wentii : Aspwe1_0103267, Aspergillus sydowii : Aspsy1_0057572 and Aspergillus terreus NIH2624 : ATET_03840
AN4008	1	0	1	1	5	K-RS	Has domain(s) with predicted O-methyltransferase activity
AN3952	1	0	1	1	5	K-RS	Has domain(s) with predicted ATP binding, ATPase activity, ATPase activity, coupled to transmembrane movement of substances, nucleoside-triphosphatase activity, nucleotide binding activity and role in transmembrane transport
AN3941	1	0	1	1	5	K-RS	Protein tyrosine phosphatase involved in cell cycle control; required for progression through G2; homolog of S. pombe cdc25
AN10491	1	0	1	1	5	K-RS	Putative transcription factor; predicted role in secondary metabolite production
AN10483	1	0	1	1	5	K-RS	Ortholog of A. nidulans FGSC A4 : AN2809, AN2115, AN0033, AN12460, A. fumigatus Af293 : Afu2g00940, Afu2g16560, Afu3g15340, Afu7g00460, Afu7g06360 and A. niger CBS 513.88 : An14g02830, An16g00830
AN3848	1	0	1	1	5	K-RS	Ortholog of Aspergillus versicolor : Aspve1_0041880 and Aspergillus sydowii : Aspsy1_0131746
AN10469	1	0	1	1	5	K-RS	Has domain(s) with predicted oxidoreductase activity and role in metabolic process
AN10468	1	0	1	1	5	K-RS	Ortholog(s) have role in cadmium ion transport, zinc ion transport
AN10457	1	0	1	1	5	K-RS	Ortholog of A. fumigatus Af293 : Afu7g04795, A. niger CBS 513.88 : An13g01320, A. oryzae RIB40 : AO090005000171, Neosartorya fischeri NRRL 181 : NFIA_025730 and Aspergillus clavatus NRRL 1 : ACLA_006450
AN3759	1	0	1	1	5	K-RS	Ortholog(s) have thiol oxidase activity, role in oxidation-reduction process and integral component of endoplasmic reticulum membrane localization
AN3758	1	0	1	1	5	K-RS	Ortholog(s) have unfolded protein binding activity, role in mitochondrial proton-transporting ATP synthase complex assembly, mitochondrion organization and mitochondrion localization
AN10442	1	0	1	1	5	K-RS	Predicted guanine nucleotide exchange factor
AN3753	1	0	1	1	5	K-RS	Ortholog(s) have RNA binding, telomerase RNA binding, telomerase RNA reverse transcriptase activity and role in DNA strand elongation, telomere maintenance, telomere maintenance via telomerase
AN3739	1	0	1	1	5	K-RS	SR/RRM family mRNA binding protein involved in control of G2/M transition
AN3732	1	0	1	1	5	K-RS	Ortholog of A. fumigatus Af293 : Afu6g12370, A. niger CBS 513.88 : An06g01520, A. oryzae RIB40 : AO090009000176, Aspergillus wentii : Aspwe1_0033713 and Aspergillus sydowii : Aspsy1_1174984
AN3720	1	0	1	1	5	K-RS	Ortholog(s) have endoplasmic reticulum exit site localization
AN3706	1	0	1	1	5	K-RS	S. cerevisiae ortholog RPS10A has role in rRNA export from nucleus; palA-dependent expression independent of pH
AN10454	1	0	1	1	5	K-RS	Ortholog of A. fumigatus Af293 : Afu6g12650, A. niger CBS 513.88 : An06g01860, A. oryzae RIB40 : AO090003000382, Neosartorya fischeri NRRL 181 : NFIA_058610 and Aspergillus wentii : Aspwe1_0033674
AN11724	1	0	1	1	5	K-RS	Protein of unknown function
AN10458	1	0	1	1	5	K-RS	Protein of unknown function
AN11406	1	0	1	1	5	K-RS	Ortholog(s) have DNA-directed 5'-3' RNA polymerase activity, RNA polymerase I activity, RNA polymerase II activity, RNA polymerase III activity, RNA-directed 5'-3' RNA polymerase activity, zinc ion binding activity
AN3497	1	0	1	1	5	K-RS	Putative cytochrome P450
AN3481	1	0	1	1	5	K-RS	Ortholog(s) have carbohydrate binding activity
AN7340	1	0	1	1	5	K-RS	Ortholog of A. nidulans FGSC A4 : AN10583, A. fumigatus Af293 : Afu3g06400, A. niger CBS 513.88 : An15g06840, An11g09940 and A. oryzae RIB40 : AO090020000722
AN7332	1	0	1	1	5	K-RS	Has domain(s) with predicted DNA binding, DNA-binding transcription factor activity, RNA polymerase II-specific, zinc ion binding activity and role in regulation of transcription, DNA-templated, transcription, DNA-templated
AN7298	1	0	1	1	5	K-RS	Protein of unknown function; induced by carbon starvation-induced autophagy
AN7297	1	0	1	1	5	K-RS	Ortholog(s) have role in regulation of iron ion import into cell by regulation of transcription from RNA polymerase II promoter, regulation of transcription by RNA polymerase II, syncytium formation by plasma membrane fusion
AN7295	1	0	1	1	5	K-RS	Putative transmembrane transporter; upregulated in A. oryzae and A. nidulans under hypoxic growth conditions
AN7265	1	0	1	1	5	K-RS	Has domain(s) with predicted role in mycotoxin biosynthetic process
AN7264	1	0	1	1	5	K-RS	Ortholog of A. fumigatus Af293 : Afu4g14460/tpcM, A. niger CBS 513.88 : An06g02170, A. oryzae RIB40 : AO090001000622, Aspergillus wentii : Aspwe1_0233835 and Aspergillus sydowii : Aspsy1_0090692
AN7232	1	0	1	1	5	K-RS	Ortholog of A. nidulans FGSC A4 : AN6413, AN6419, AN6946, AN5312, AN5664, AN8328, AN3241, AN10369, AN1930, AN2386, AN1738, AN11159, AN8984, AN8951, AN1540, AN8971, AN9387, AN9266, AN9306, AN1317, AN10886, AN7774, AN12202
AN7228	1	0	1	1	5	K-RS	Ortholog of A. nidulans FGSC A4 : AN1877, A. fumigatus Af293 : Afu2g17490, A. niger CBS 513.88 : An04g09550, A. oryzae RIB40 : AO090102000061 and Neosartorya fischeri NRRL 181 : NFIA_092910
AN10909	1	0	1	1	5	K-RS	Has domain(s) with predicted trans-aconitate 2-methyltransferase activity
AN10914	1	0	1	1	5	K-RS	Has domain(s) with predicted glutamate-1-semialdehyde 2,1-aminomutase activity, pyridoxal phosphate binding, transaminase activity and role in tetrapyrrole biosynthetic process
AN7208	1	0	1	1	5	K-RS	SET domain protein; protein levels decrease in response to farnesol
AN9514	1	0	1	1	5	K-RS	Has domain(s) with predicted NAD binding, oxidoreductase activity, acting on the CH-OH group of donors, NAD or NADP as acceptor activity and role in oxidation-reduction process
AN7193	1	0	1	1	5	K-RS	Putative NADPH-dependent glycerol dehydrogenase with a predicted role in carbohydrate metabolism; transcript upregulated by growth in glycerol, by growth on xylose and after exposure to farnesol
AN7190	1	0	1	1	5	K-RS	Has domain(s) with predicted DNA-binding transcription factor activity, RNA polymerase II-specific, zinc ion binding activity, role in regulation of transcription, DNA-templated and nucleus localization
AN7150	1	0	1	1	5	K-RS	Ortholog of A. fumigatus Af293 : Afu4g03510, A. niger CBS 513.88 : An14g02590, A. oryzae RIB40 : AO090011000238, Aspergillus wentii : Aspwe1_0115640 and Aspergillus sydowii : Aspsy1_0034579
AN7149	1	0	1	1	5	K-RS	Ortholog(s) have role in nucleobase-containing compound transport, regulation of fungal-type cell wall organization, regulation of phospholipid translocation and plasma membrane localization
AN7103	1	0	1	1	5	K-RS	Protein with homology to Cockayne's syndrome nucleotide excision repair protein; transcript upregulated in response to camptothecin
AN7077	1	0	1	1	5	K-RS	Actinin-like protein; mutants display abnormal branching pattern, have fewer septa and mislocalization of actin in hyphal tips
AN7059	1	0	1	1	5	K-RS	Ortholog of A. nidulans FGSC A4 : AN9338, A. niger CBS 513.88 : An12g03220, An01g01400, An12g02100, An09g02230 and A. oryzae RIB40 : AO090138000084
AN10880	1	0	1	1	5	K-RS	Ortholog(s) have proteasome binding activity and role in cellular response to arsenic-containing substance, proteasome-mediated ubiquitin-dependent protein catabolic process
AN7017	1	0	1	1	5	K-RS	Ortholog(s) have pyridoxal phosphate binding activity
AN7014	1	0	1	1	5	K-RS	Has domain(s) with predicted pre-mRNA intronic binding activity, role in mRNA splicing, via spliceosome and spliceosomal complex localization
AN7013	1	0	1	1	5	K-RS	Ortholog of A. fumigatus Af293 : Afu4g04330, A. niger CBS 513.88 : An14g00510, A. oryzae RIB40 : AO090206000059, Aspergillus wentii : Aspwe1_0030272 and Aspergillus sydowii : Aspsy1_0092876
[truncated: 2,624 more rows]
