# Supplementary material for: The KdmB-EcoA-RpdA-SntB chromatin complex binds regulatory genes and coordinates fungal development with mycotoxin synthesis
Source: Nucleic Acids Res. 2022 Sep 12;50(17):9797–813. doi: 10.1093/nar/gkac744 (PMC9508808; doi:10.1093/nar/gkac744)
Supplement: gkac744_Supplemental_Files [file gkac744_supplemental_files.zip › Supplemental Data S21.xlsx]

## Sheet: Sup. Data S21
Supplemental Data S21 ChIPseq signals of RNA Pol II and KdmB used in Figure 3H.
geneId	KdmB binding	Pol II
AN5093	0	1.771
AN5092	14.014	4.403
AN12284	12.666	9.418
AN5091	10.701	0.709
AN11461	1.563	2.665
AN5090	2.099	1.732
AN5089	19.627	1.355
AN10630	2.3	0.914
AN5088	2.129	0.77
AN5087	0.593	0.722
AN5086	2.193	0.62
AN10628	1.447	0.271
AN10629	3.557	1.006
AN10626	3.155	0.688
AN10631	5.195	0.585
AN5083	4.625	0.755
AN5082	9.706	4.804
AN5081	8.117	0.56
AN12281	2.296	5.211
AN10625	36.697	6.852
AN10627	4.52	5.185
AN5079	15.543	16.201
AN5078	4.995	3.462
AN12280	1.495	18.166
AN12279	124.327	8.024
AN5076	115.818	13.195
AN5075	11.524	1.371
AN5074	4.651	1.684
AN5073	2.273	0.694
AN5072	3.154	2.01
AN5071	1.974	0.666
AN5070	8.62	3.151
AN5069	12.645	2.25
AN5068	45.078	3.748
AN5067	41.007	8.488
AN5066	2.656	0.825
AN5065	0.699	1.454
AN5063	0.948	1.194
AN5062	3.835	0.387
AN5061	2.48	1.261
AN11457	1.674	0.566
AN5060	3.352	2.056
AN5059	3.429	1.199
AN12398	4.576	4.02
AN12397	2.445	1.978
AN5057	10.897	8.303
AN5056	24.626	1.585
AN11456	24.272	0.438
AN5055	31.351	5.047
AN12396	1.852	1.618
AN5054	2.985	1.173
AN5053	3.67	0.369
AN5052	10.808	7.708
AN5051	29.634	79.086
AN5050	20.821	10.603
AN5049	10.238	8.342
AN5048	7.461	3.963
AN5047	1.119	0.642
AN5046	0.608	1.404
AN10613	2.129	0.483
AN10624	0.8	1.622
AN5044	1.073	1.145
AN10623	2.037	1.16
AN10612	5.492	2.05
AN5041	2.023	0.966
AN5040	3.785	0.729
AN5039	3.102	0.701
AN5038	2.689	1.419
AN11455	0.844	0.468
AN5037	3.404	0.561
AN11780	3.263	4.455
AN5036	2.276	1.305
AN5035	2.467	6.448
AN5034	12.744	9.781
AN5033	9.212	1.467
AN5032	2.143	0.895
AN5031	1.469	0.568
AN5030	3.2	0.816
AN5029	2.913	0.984
AN5028	6.732	5.945
AN11779	14.571	2.964
AN5027	14.315	6.9
AN5026	5.562	6.97
AN5025	8.143	1.222
AN5024	1.443	0.999
AN5023	0.564	0.793
AN5022	7.598	3.294
AN5021	8.508	8.164
AN5020	14.473	9.685
AN5019	3.514	1.521
AN5018	2.589	0.804
AN5017	2.484	1.911
AN5016	3.941	1.122
AN5015	4.022	3.418
AN5014	25.33	26.836
AN5013	3.717	1.935
AN11778	34.238	10.921
AN11777	2.404	2.186
AN5011	12.689	26.172
AN5010	11.998	5.233
AN11776	93.263	12.767
AN5009	57.274	27.158
AN5008	12.174	4.273
AN11775	6.049	7.847
AN5007	4.106	1.035
AN10611	2.03	2.503
AN10621	3.561	1.761
AN5005	8.493	3.589
AN5004	8.406	14.29
AN5003	8.375	8.201
AN5002	3.813	13.153
AN11774	5.468	4.149
AN11773	8.545	4.903
AN10622	6.177	2.007
AN5000	10.468	1.64
AN4999	8.671	4.516
AN4998	12.559	12.661
AN4997	8.264	12.402
AN4996	15.925	4.335
AN4995	14.703	2.235
AN4994	6.583	3.854
AN4993	10.697	3.994
AN4992	11	3.775
AN4991	53.779	54.782
AN4990	71.292	2.546
AN4989	25.766	21.112
AN4988	24.73	17.961
AN4987	24.113	2.851
AN4986	18.398	5.211
AN4985	20.15	5.538
AN4984	43.233	68.286
AN4983	9.275	4.855
AN11772	3.965	6.416
AN4982	9.557	7.063
AN4981	5.205	5.501
AN4980	5.092	6.363
AN11771	8.965	6.611
AN4979	4.52	4.276
AN4978	10.982	11.436
AN4977	11.972	6.599
AN4976	48.387	217.23
AN4975	5.522	11.219
AN4974	8.634	4.138
AN4973	19.265	17.819
AN4972	7.191	4.677
AN4971	6.536	4.656
AN4970	4.333	1.053
AN4969	37.385	5.673
AN10610	31.963	5.837
AN10620	4.942	6.65
AN4967	13.245	9.211
AN4966	3.963	3.065
AN4965	22.126	12.454
AN4964	4.753	1.971
AN4963	11.401	19.967
AN4962	4.957	5.42
AN4961	10.39	4.134
AN4960	9.261	8.826
AN4959	9.823	3.245
AN4958	7.164	3.987
AN4957	21.501	3.585
AN4956	39.461	9.662
AN4955	4.955	7.764
AN4954	7.912	5.623
AN4953	10.211	7.947
AN4952	16.445	15.089
AN4951	16.419	8.555
AN4950	9.828	5.512
AN4949	15.302	2.621
AN4948	16.124	5.035
AN4947	4.762	4.87
AN4946	6.484	3.271
AN4945	12.23	16.179
AN4944	7.164	4.011
AN4943	7.142	7.503
AN4942	3.799	12.862
AN4941	22.508	9.457
AN4940	25.283	6.095
AN4939	10.324	8.085
AN4938	29.252	10.239
AN4937	10.416	10.665
AN4936	12.16	7.817
AN4935	76.676	343.636
AN4934	5.531	2.174
AN4933	1.718	3.414
AN4932	7.858	5.04
AN4931	6.903	4.744
AN4930	8.876	10.857
AN11770	10.713	13.257
AN4929	35.345	14.498
AN4928	11.59	14.084
AN4927	6.069	29.018
AN4926	10.775	6.712
AN4925	16.799	12.509
AN4924	17.898	3.32
AN4923	26.451	60.633
AN11769	4.977	4.333
AN4922	5.653	2.66
AN4921	0.8	1.759
AN11768	7.461	1.585
AN4920	24.619	6.731
AN4919	5.328	8.952
AN4918	2.907	2.597
AN4917	3.996	4.587
AN4916	8.034	29.306
AN4915	14.489	11.539
AN4914	4.022	2.358
AN4913	3.857	2.151
AN4912	4.476	3.785
AN4911	6.869	9.008
AN4910	7.01	3.759
AN4909	7.023	1.477
AN4908	7.524	10.792
AN4907	3.687	4.581
AN4906	16.489	7.267
AN4905	8.643	2.492
AN10615	13.012	20.886
AN4904	7.897	2.997
AN4903	4.395	4.23
AN4902	6.366	4.069
AN4901	6.76	2.395
AN10614	25.374	25.769
AN4900	70.789	37.52
AN4899	28.474	12.55
AN4898	10.352	5.053
AN4897	69.626	96.999
AN4896	8.989	6.669
AN4895	25.182	11.601
AN4894	17.866	9.462
AN4893	2.777	0.618
AN4892	10.765	8.014
AN4891	11.661	5.372
AN4890	2.039	2.808
AN11253	2.745	2.553
AN4889	89.516	13.222
AN4888	87.121	429.379
AN4887	26.53	9.897
AN4886	8.963	5.201
AN10609	6.812	3.734
AN10618	8.48	3.2
AN10619	2.4	2.05
AN4884	2.498	1.674
AN4883	2.237	2.79
AN4882	3.32	2.085
AN4881	16.132	7.682
AN4880	14.54	9.058
AN4879	4.221	2.537
AN4878	23.152	16.649
AN4877	21.543	3.784
AN4876	11.041	6.252
AN4875	7.291	4.938
AN4874	6.78	4.543
AN4873	8.968	3.923
AN4872	17.069	43.463
AN4871	12.334	3.238
AN11767	13.105	4.388
AN4870	13.174	2.605
AN4869	6.21	6.853
AN4868	7.108	4.072
AN4867	9.724	4.731
AN4866	21.183	28.181
AN4865	8.086	11.552
AN4864	8.721	3.911
AN4863	7.09	8.446
AN4862	11.018	5.432
AN4861	4.562	5.351
AN11766	3.046	3.947
AN4860	10.415	2.398
AN4859	51.419	193.732
AN10617	3.483	0.396
AN10608	4.774	2.131
AN11765	6.347	4.231
AN4857	4.643	6.186
AN10616	5.714	4.922
AN12479	14.655	10.092
AN9526	22.139	7.324
AN4855	6.003	4.565
AN20051	6.307	3.96
AN4854	16.332	8.252
AN4853	18.139	6.809
AN4852	1.74	1.137
AN10603	11.918	16.376
AN10606	2.858	0.901
AN4850	7.046	3.823
AN4849	1.403	1.616
AN4848	9.976	5.858
AN10602	2.943	2.157
AN10605	3.802	1.032
AN4846	12.082	8.312
AN4845	4.576	3.087
AN10604	57.685	31.426
AN10601	25.641	4.408
AN4843	21.742	1.569
AN4842	7.503	21.372
AN4841	2.645	12.651
AN4840	2.122	3.129
AN4839	5.933	7.398
AN4838	3.674	4.091
AN4837	6.851	4.721
AN4836	4.31	6.338
AN4835	3.977	5.788
AN4834	12.208	6.077
AN4833	29.958	46.551
AN4832	35.746	8.411
AN4831	1.554	2.275
AN4830	10.591	4.117
AN4829	24.675	1.76
AN10599	24.13	1.02
AN10600	2.493	0.686
AN4827	3.548	1.016
AN4826	3.132	0.44
AN4825	1.445	1.502
AN4824	16.325	5.916
AN4823	0.822	1.342
AN9445	3.344	1.719
AN9446	6.458	4.683
AN11232	5.494	4.563
AN11233	1.718	0.828
AN4822	2.403	2.974
AN4821	4.31	2.748
AN10597	2.895	2.739
AN4820	0.671	2.253
AN4819	11.963	5.116
AN4818	33.523	8.656
AN4817	62.236	24.451
AN4816	26.194	4.226
AN4815	2.006	1.387
AN12225	2.811	2.381
AN4814	64.142	4.246
AN4813	8.22	4.434
AN4812	12.303	6.775
AN4811	1.506	1.669
AN4810	0.516	1.712
AN4809	3.298	3.529
AN10598	14.837	4.996
AN10595	7.498	15.46
AN4807	15.447	3.311
AN4806	8.22	7.336
AN4805	6.898	3.139
AN4804	7.799	4.077
AN4803	8.613	36.12
AN4802	9.541	27.66
AN4801	4.554	2.171
AN4800	10.605	2.072
AN4799	11.592	10.115
AN10594	4.892	7.884
AN10596	1.915	2.382
AN4797	11.745	8.824
AN4796	9.29	9.042
AN4795	2.515	1.451
AN4794	39.622	42.929
AN4793	12.503	9.866
AN4792	12.514	3.516
AN4791	9.802	2.1
AN4790	3.906	0.876
AN4789	6.136	1.382
AN4788	4.276	4.211
AN4787	5.072	22.167
AN4786	8.928	7.577
AN4785	52.516	9.201
AN4784	35.649	20.88
AN12224	27.784	8.381
AN4783	15.091	3.239
AN4782	11.297	7.004
AN4781	13.625	7.082
AN4780	19.612	4.736
AN4779	19.872	3.105
AN4778	19.48	7.073
AN4777	10.893	51.421
AN4776	8.893	5.256
AN4775	26.641	7.358
AN4774	28.936	16.197
AN12223	8.141	13.125
AN4773	7.151	1.217
AN12222	0.84	1.9
AN12221	11.512	6.804
AN4771	5.262	4.362
AN9485	3.285	1.581
AN9486	4.917	8.261
AN10593	42.186	10.939
AN4770	60.886	57.276
AN4769	8.025	7.978
AN4768	7.55	11.194
AN4767	6.673	2.491
AN4766	9.548	5.525
AN10584	10.105	5.858
AN10591	3.34	4.862
AN4764	4.311	5.807
AN4763	15.347	13.886
AN4762	15.428	83.858
AN4761	5.479	4.195
AN4760	17.791	5.563
AN4759	35.254	15.704
AN4758	41.859	4.987
AN4757	9.99	27.202
AN10583	18.976	2.799
AN10586	14.444	4.356
AN10590	13.025	5.175
AN4755	16.641	30.094
AN4754	8.979	3.644
AN4753	4.663	6.175
AN4752	2.433	2.127
AN4751	3.339	1.868
AN4750	27.855	7.834
AN4749	11.579	5.194
AN4748	6.835	2.348
AN4747	7.664	8.425
AN4746	7.475	9.61
AN4745	38.111	24.872
AN4744	32.053	111.101
AN4743	10.774	15.853
AN4742	30.128	65.677
AN11978	49.262	16.498
AN4741	45.772	52.946
AN4740	14.875	7.198
AN4739	7.053	3.202
AN4738	5.71	4.115
AN10582	8.63	1.796
AN10585	13.774	95.285
AN4736	14.395	3.33
AN4735	15.711	2.87
AN4734	2.847	0.939
AN4733	35.998	3.992
AN4732	10.816	11.813
AN4731	15.978	36.294
AN4730	23.379	14.855
AN4729	18.439	4.017
AN4728	2.777	5.38
AN4727	21.676	118.599
AN4726	5.309	5.653
AN4725	6.609	8.597
AN4724	3.311	7.451
AN4723	7.53	3.219
AN4722	72.62	181.137
AN11977	16.613	169.637
AN4721	21.71	5.52
AN11976	9.706	6.19
AN4720	9.785	5.325
AN4719	5.666	15.614
AN4718	6.303	10.737
AN4717	7.294	4.551
AN4716	19.843	4.963
AN4715	7.742	7.951
AN4714	8.394	5.294
AN4713	10.698	10.301
AN10589	8.834	7.721
AN10581	49.256	23.929
AN4711	14.841	3.303
AN4710	4.722	3.531
AN4709	7.142	3.627
AN4708	8.691	1.929
AN4707	12.157	5.141
AN4706	16.352	3.081
AN4705	11.685	6.445
AN4704	3.999	1.487
AN4703	1.671	1.197
AN4702	65.716	65.479
AN4701	65.035	7.621
AN4700	25.889	10.662
AN4699	34.195	147.161
AN4698	25.774	4.924
AN10592	6.65	2.061
AN4697	11.034	3.554
AN4696	12.185	5.701
AN4695	70.388	186.53
AN4694	7.013	6.306
AN10580	9.882	17.114
AN10588	7.698	3.773
AN4692	14.773	4.314
AN4691	11.215	3.983
AN4690	5.694	2.79
AN4689	9.722	2.162
AN4688	5.696	1.987
AN4687	7.343	2.821
AN4686	1.785	2.449
AN4685	10.087	8.361
AN4684	8.239	3.906
AN11975	9.554	7.684
AN4683	8.612	3.754
AN4682	6.088	7.841
AN4681	6.499	1.441
AN4680	73.372	153.682
AN11974	10.95	10.557
AN4678	12.799	4.576
AN4677	3.525	1.328
AN4676	39.431	8.087
AN4675	19.216	30.274
AN4674	45.315	37.673
AN4673	1.482	2.922
AN4672	7.619	5.841
AN4671	7.101	3.111
AN4670	7.245	4.33
AN4669	7.031	1.167
AN4668	16.61	7.591
AN11973	3.311	3.495
AN4667	18.479	18.906
AN4666	18.924	9.822
AN4665	3.677	6.285
AN4664	4.452	6.864
AN4663	5.022	4.223
AN4662	7.316	6.045
AN4660	4.927	6.227
AN4659	6.788	2.538
AN4658	3.448	2.155
AN12165	8.161	2.6
AN4657	11.033	7.888
AN4656	3.133	4.303
AN4655	47.773	70.343
AN4654	85.536	66.368
AN4653	5.729	4.627
AN4652	12.441	8.129
AN10574	7.713	5.424
AN10578	58.283	30.722
AN4650	40.922	10.999
AN4649	6.491	0.9
AN4648	7.867	3.304
AN4647	9.617	22.462
AN4646	13.26	7.531
AN4645	6.194	22.345
AN4644	6.09	1.375
AN4643	1.681	1.389
AN4642	41.755	3.634
AN10573	3.992	0.587
AN10576	1.299	1.072
AN4640	5.949	1.228
AN4639	3.657	9.703
AN4638	5.859	17.014
AN12164	5.269	20.507
AN4637	18.409	29.807
AN4636	11.571	4.384
AN10572	4.396	7.468
AN10575	17.633	39.448
AN4634	2.567	3.025
AN4633	20.921	17.269
AN4632	21.086	20.199
AN4631	5.783	3.548
AN4630	2.973	1.155
AN4628	6.24	0.971
AN4629	0.31	2.073
AN4627	1.944	0.972
AN4626	3.322	2.361
AN4625	3.677	1.601
AN10579	2.443	1.18
AN10571	6.083	1.214
AN4623	8.649	2.375
AN4622	61.033	69.924
AN4621	4.665	1.126
AN4620	3.013	1.796
AN4619	2.856	0.942
AN4618	3.114	3.274
AN4617	7.362	2.416
AN4616	6.85	4.159
AN4615	23.708	7.64
AN4614	23.708	8.947
AN4613	5.835	2.867
AN4612	9.642	7.457
AN11444	10.035	16.352
AN4611	9.091	23.764
AN4610	3.909	2.108
AN4609	2.348	0.456
AN4608	10.145	3.073
AN4607	4.451	1.007
AN4606	5.017	1.677
AN4605	2.395	1.428
AN4604	2.191	0.471
AN4603	18.574	8.475
AN12163	4.346	5.521
AN4602	3.829	4.203
AN4601	9.598	4.958
AN4600	3.239	2.727
AN4599	3.976	1.721
AN4598	17.798	13.47
AN4597	9.108	7.222
AN4596	9.796	4.102
AN4595	5.569	2.486
AN4594	5.187	25.067
AN4593	5.347	3.015
AN4592	40.127	51.22
AN4591	17.409	30.446
AN12465	12.546	14.792
AN4590	13.197	0.689
AN4589	20.468	16.131
AN4588	5.581	1.104
AN11914	6.151	1.943
AN4587	4.252	4
AN4586	72.278	43.182
AN4585	7.447	3.59
AN4584	9.802	3.581
AN4583	10.501	21.668
AN4582	5.527	1.88
AN4581	21.114	2.705
AN4580	27.863	4.37
AN4579	7.858	5.468
AN4578	15.345	7.593
AN4577	1.907	2.192
AN4576	9.541	1.684
AN4575	29.517	170.766
AN4574	15.83	18.437
AN4573	2.977	1.209
AN4572	3.831	3.26
AN4571	10.47	2.812
AN4570	12.177	7.201
AN4569	6.581	18.659
AN10570	3.039	3.102
AN10565	7.29	1.323
AN4567	6.753	1.554
AN4566	6.899	3.656
AN4565	22.732	6.968
AN4564	7.165	8.535
AN4563	35.576	76.838
AN4562	13.599	6.743
AN4561	3.136	3.314
AN4560	8.852	7.085
AN4559	5.879	14.51
AN4558	10.922	2.402
AN4557	6.084	11.057
AN4556	11.619	5.521
AN4555	11.627	1.244
AN4554	3.178	1.012
AN4553	12.425	13.143
AN4552	12.797	2.697
AN11913	8.909	6.863
AN11912	3.433	6.238
AN4550	5.899	5.468
AN4549	2.978	3.934
AN4548	2.987	3.431
AN4547	11.418	8.919
AN4546	11.261	17.195
AN4545	11.729	9.36
AN4544	46.866	26.139
AN4543	7.771	3.839
AN4542	45.696	38.642
AN4541	85.037	18.426
AN4540	4.891	2.446
AN4539	33.54	43.416
AN4538	7.638	4.155
AN4537	6.651	2.307
AN4536	8.005	9.742
AN4535	37.578	26.297
AN11911	2.758	13.475
AN4534	6.239	2.426
AN10564	4.944	3.207
AN10567	2.374	3.563
AN4532	20.554	3.641
AN4531	5.833	4.714
AN4530	5.743	3.094
AN4529	11.486	4.473
AN11442	22.61	4.265
AN4528	12.915	5.897
AN4527	3.036	7.306
AN4526	4.747	14.235
AN4525	19.927	75.717
AN4524	63.535	51.014
AN4523	8.393	6.028
AN4522	8.291	22.999
AN4521	13.363	2.708
AN4520	7.268	4.81
AN4519	8.932	1.821
AN4518	61.38	15.35
AN4517	16.896	14.358
AN10569	9.856	5.32
AN10563	4.439	5.504
AN4515	88.12	146.923
AN10566	2.277	2.245
AN10562	7.795	6.367
AN4513	11.645	6.603
AN4512	3.107	7.08
AN4511	5.198	4.332
AN4510	9.538	4.019
AN4509	6.31	3.131
AN11910	21.947	2.254
AN4508	20.02	65.657
AN4507	2.655	1.139
AN4506	2.232	3.05
AN4505	6.969	7.148
AN4504	8.632	4.143
AN4503	21.665	14.568
AN4502	40.563	15.241
AN4501	17.029	53.3
AN4500	29.67	139.913
AN4499	21.14	5.38
AN4498	20.754	15.454
AN11439	3.266	1.587
AN4497	8.206	9.217
AN4496	9.93	6.157
AN4495	0.469	6.175
AN4494	10.294	20.237
AN4493	10.986	11.08
AN4492	11.366	5.994
AN4491	9.316	20.155
AN4490	7.177	9.323
AN4489	15.737	4.724
AN4488	10.937	7.36
AN4487	10.716	2.632
AN4486	10.015	12.078
AN4485	3.251	0.906
AN11909	5.102	0.589
AN4484	12.485	8.048
AN4483	27.962	3.431
AN4482	14.596	4.15
AN4481	7.664	6.48
AN4480	19.642	7.496
AN4479	18.021	23.227
AN4478	7.594	1.256
AN4477	15.924	8.578
AN10568	8.38	8.592
AN10561	7.993	6.081
AN4475	8.764	39.367
AN4474	12.508	2.817
AN4473	9.823	3.114
AN4472	15.863	11.096
AN4471	16.655	1.879
AN4470	7.162	7.162
AN11231	4.051	7.995
AN9433	7.254	5.338
AN11230	1.997	6.816
AN9434	6.376	1.549
AN9435	4.024	6.84
AN4469	1.836	3.751
AN4468	11.916	4.61
AN4467	11.307	10.213
AN10557	12.171	12.539
AN10560	6.397	3.986
AN4465	7.199	4.051
AN4464	21.116	3.097
AN4463	6.938	14.351
AN4462	30.637	28.262
AN4461	12.03	3.884
AN4460	14.159	2.817
AN4459	11.605	4.52
AN4458	7.843	5.546
AN4457	7.76	4.594
AN4456	8.912	5.652
AN4455	8.391	4.931
AN4454	2.487	0.943
AN4453	7.895	2.034
AN4452	3.081	0.856
AN4451	4.788	3.518
AN12265	1.826	1.478
AN4450	4.362	4.11
AN4449	3.813	6.358
AN4448	1.062	2.883
AN4447	9.438	8.516
AN4446	8.861	6.753
AN4445	6.987	4.697
AN4444	2.33	1.778
AN4443	47.549	112.877
AN10559	10.404	1.626
AN10556	8.735	11.288
AN4441	13.44	9.717
AN4440	17.787	5.313
AN4439	32.906	10.431
AN4438	31.833	108.154
AN10555	6.102	4.329
AN10558	6.492	5.36
AN11438	29.206	9.288
AN12264	3.658	7.804
AN4435	4.692	4.721
AN4434	6.575	6.333
AN4433	5.35	5.234
AN12263	10.885	6.966
AN4432	6.794	2.323
AN4431	13.527	5.342
AN4430	16.555	15.609
AN4429	2.777	1.137
AN4428	3.269	4.153
AN4427	4.357	0.868
AN4426	3.222	0.798
AN4425	12.112	2.491
AN4424	10.837	2.928
AN4423	2.356	59.472
AN4422	26.005	12.13
AN4421	10.654	1.338
AN10552	10.441	2.228
AN10554	4.014	2.606
AN12230	1.402	4.067
AN4419	36.097	3.328
AN11437	13.782	3.499
AN4418	17.298	8.638
AN4417	31.839	6.012
AN4416	24.137	17.752
AN4415	13.292	7.633
AN4414	11.004	7.873
AN10551	10.433	4.86
AN10553	4.785	43.448
AN4412	11.831	4.169
AN4411	7.121	27.532
AN4410	5.612	2.947
AN4409	4.059	13.167
AN4408	17.873	13.167
AN4407	5.847	3.888
AN12229	19.554	6.684
AN4406	19.376	12.414
AN4405	9.763	28.055
AN4404	5.81	4.566
AN4403	5.657	6.853
AN4402	17.255	22.508
AN4401	18.777	7.996
AN4399	14.884	9.397
AN4398	23.174	5.005
AN4397	21.335	7.097
AN4396	7.105	3.377
AN4395	29.808	25.771
AN4394	9.215	2.559
AN4393	4.42	2.16
AN4392	11.914	1.965
AN4391	12.759	3.262
AN4390	37.854	57.396
AN4389	11.25	4.886
AN4388	23.419	19.875
AN4387	22.426	4.284
AN11436	4.563	15.21
AN4386	5.979	3.891
AN4385	6.884	3.683
AN4384	27.396	6.479
AN4383	27.296	9.465
AN4382	6.59	3.175
AN4381	8.198	7.835
AN4380	5.724	6.935
AN4379	44.319	235.76
AN4378	27.178	5.264
AN4377	14.582	3.444
AN4376	121.13	143.563
AN4375	14.978	3.028
AN4374	2.688	1.26
AN4373	2.969	0.835
AN4372	2.802	1.046
AN4371	5.161	1.23
AN4369	31.177	21.67
AN4368	37.601	13.195
AN12157	8.665	6.659
AN12156	10.933	11.996
AN4367	22.575	10.806
AN4366	25.349	1.427
AN4365	26.901	5.186
AN4364	19.603	7.694
AN4363	2.821	1.86
AN4362	8.908	1.234
AN4361	65.428	46.31
AN4360	20.868	7.482
AN4359	6.906	2.705
AN4358	10.454	4.474
AN4357	3.088	2.535
AN12155	1.774	1.258
AN4355	3.204	1.317
AN4354	3.898	2.931
AN4353	16.118	3.995
AN4352	29.526	6.286
AN4351	6.361	1.775
AN10548	12.252	2.166
AN10544	6.354	4.296
AN11435	1.781	3.861
AN4349	15.723	10.122
AN4348	7.332	1.332
AN4347	4.198	4.127
AN4346	8.097	3.996
AN4345	1.085	1.335
AN12154	1.251	1.051
AN12153	0.699	0.488
AN4343	8.128	2.312
AN4342	7.46	8.888
AN4341	6.17	3.66
AN4340	29.345	11.802
AN4339	2.206	1.761
AN4338	2.491	3.183
AN4337	0.6	1.768
AN4336	13.823	3.38
AN4335	20.919	4.297
AN10550	39.642	3.473
AN10543	5.776	0.991
AN4333	3.935	5.17
AN4332	11.971	3.462
AN4331	6.053	4.09
AN4330	6.624	3.403
AN4329	32.258	4.99
AN4328	58.759	12.011
AN10547	19.688	41.596
AN10542	41.575	3.648
AN10541	35.072	9.802
AN10546	6.727	9.061
AN4325	3.97	5.727
AN4324	13.555	27.295
AN4323	21.982	7.729
AN4322	29.655	5.45
AN10540	5.54	7.268
AN10545	6.468	12.495
AN4320	8.269	5.453
AN4319	4.472	2.034
AN4318	7.179	6.18
AN4317	5.932	4.664
AN4316	9.745	3.22
AN4315	31.71	5.117
AN4314	15.07	6.329
AN4313	8.127	9.902
AN4312	9.976	12.253
AN4311	12.967	9.482
AN4310	6.676	4.962
AN4309	10.33	3.349
AN4308	10.116	6.718
AN4307	5.324	7.254
AN4306	7.713	9.68
AN12152	8.76	3.68
AN4305	8.025	5.782
AN4304	6.602	4.885
AN4303	10.489	3.557
AN4302	12.67	4.837
AN4301	7.706	6.616
AN4300	12.801	10.246
AN4299	31.069	8.628
AN10539	34.482	3.833
AN4298	6.571	3.611
AN4297	5.564	10.052
AN4295	71.029	138.729
AN4294	17.577	4.122
AN4293	18.243	3.494
AN4292	47.117	17.828
AN4291	40.589	7.753
AN4290	1.447	1.833
AN8870	11.034	20.771
AN11131	8.884	4.911
AN8869	9.689	6.364
AN11130	9.704	5.075
AN8868	9.29	5.996
AN8867	14.666	10.484
AN8866	16.699	8.841
AN8865	7.168	6.412
AN11137	9.896	8.025
AN8864	11.416	5.306
AN8863	14.996	15.783
AN8862	8.543	8.203
AN8861	24.074	3.502
AN8860	5.276	3.178
AN11632	2.391	1.435
AN8859	22.632	5.383
AN12318	9.216	6.336
AN8858	31.087	8.937
AN8857	10.165	3.54
AN11136	7.371	3.429
AN8856	20.051	19.425
AN8855	15.787	8.415
AN8854	10.546	2.763
AN8853	19.764	14.696
AN11135	6.121	4.348
AN11129	6.398	7.048
AN11132	4.642	15.165
AN8851	9.617	10.869
AN8850	21.41	11.54
AN8849	4.122	3.139
AN8848	17.991	9.808
AN8847	17.885	5.438
AN8846	7.436	7.308
AN8845	16.592	9.229
AN8844	15.436	5.094
AN11133	6.294	6.425
AN8843	13.066	5.34
AN11138	8.879	10.347
AN8842	13.81	14.733
AN8841	13.111	3.422
AN8840	6.865	1.316
AN8839	9.15	13.861
AN12317	0.356	7.122
AN11128	11.055	8.298
AN11126	30.256	13.5
AN8837	20.472	12.696
AN8836	6.388	14.882
AN11127	4.839	6.864
AN11125	14.126	7.721
AN8834	13.595	4.163
AN8833	33.11	6.359
AN8832	50.745	9.315
AN12364	4.499	7.509
AN8831	15.278	14.412
AN8830	26.118	37.261
AN8829	13.795	3.802
AN8828	5.076	8.691
AN8827	6.013	5.637
AN8826	3.937	5.875
AN8825	7.897	9.105
AN8824	12.452	3.285
AN8823	5.551	4.572
AN8822	30.225	7.773
AN8821	4.187	4.491
AN8820	6.81	9.602
AN9482	5.77	3.838
AN9481	7.951	3.508
AN12435	2.129	1.537
AN12434	0	2.615
AN8819	2.685	1.829
AN8817	111.239	30.089
AN8818	3.24	5.689
AN8816	10.77	7.645
AN8815	96.408	130.481
AN8814	6.714	0.944
AN8813	4.318	2.078
AN8812	2.543	2.306
AN11631	5.516	5.964
AN8811	5.716	4.693
AN8810	9.749	5.802
AN11123	10.08	6.363
AN8809	2.528	3.07
AN8808	4.099	1.257
AN8807	4.194	5.041
AN8806	3.877	10.741
AN8805	21.472	3.124
AN8804	21.202	5.39
AN8803	1.918	1.975
AN8802	0.385	1.49
AN8801	21.986	4.414
AN8800	6.898	6.344
AN8799	8.286	4.281
AN8798	48.351	8.754
AN8797	35.146	32.747
AN8796	8.172	14.331
AN8795	9.472	5.856
AN8794	9.783	7.12
AN8793	12.851	16.522
AN8792	2.514	0.932
AN8791	12.712	10.804
AN8790	8.827	5.221
AN8789	1.199	1.141
AN8788	17.044	5.412
AN8787	17.38	9.512
AN8786	4.928	4.605
AN8785	64.59	8.552
AN8784	7.038	4.813
AN8783	7.424	4.471
AN8782	5.42	2.291
AN8781	60.668	105.447
AN8780	11.359	2.203
AN8779	3.05	1.174
AN12082	2.978	1.325
AN8778	1.447	1.976
AN8777	39.078	3.464
AN8776	4.632	1.298
AN8775	1.937	0.548
AN8774	4.161	2.916
AN11122	0.897	0.973
AN11114	0.622	1.58
AN8772	2.795	1.873
AN11121	2.16	1.082
AN11120	16.074	3.548
AN11119	25.033	14.725
AN11113	2.532	0.899
AN8770	11.637	12.996
AN12080	8.242	9.8
AN8769	20.434	37.263
AN8768	7.936	3.969
AN8767	14.134	2.756
AN8766	14.614	4.357
AN8765	3.504	5.317
AN8764	19.106	8.437
AN8763	6.377	8.338
AN8762	7.675	6.319
AN8761	3.252	1.107
AN8760	2.595	1.34
AN8759	0.743	0.908
AN11118	1.047	1.209
AN11112	33.568	2.466
AN8757	1.036	1.523
AN8756	5.99	14.784
AN8755	15.595	2.895
AN11124	15.159	5.025
AN8754	10.626	8.778
AN8753	15.021	3.191
AN8752	4.965	1.431
AN8751	9.202	5.028
AN8750	12.993	5.006
AN8749	12.392	2.547
AN8748	7.53	1.902
AN11117	5.599	2.692
AN8746	5.779	16.926
AN11115	4.124	4.434
AN11111	9.449	2.699
AN11116	7.35	3.678
AN8744	3.936	3.551
AN8743	8.708	4.187
AN11630	5.938	2.347
AN8742	5.899	4.742
AN12078	6.387	4.355
AN8741	74.336	97.951
AN8740	54.471	8.262
AN12077	5.49	2.815
AN8739	44.341	16.106
AN8738	8.079	29.704
AN9505	5.97	2.02
AN9504	6.708	4.455
AN12244	1.077	1.615
AN8737	2.237	0.497
AN8736	3.081	0.565
AN8735	2.382	0.585
AN8734	4.865	1.133
AN8733	4.853	0.986
AN8732	4.574	1.295
AN11105	1.258	1.081
AN11108	2.685	0.713
AN8730	3.941	1.278
AN8729	0.76	0.532
AN8728	3.604	1.147
AN8727	58.152	18.888
AN8726	50.915	12.865
AN8725	3.078	1.269
AN8724	7.225	5.199
AN8723	8.672	7.539
AN12241	4.992	5.814
AN8722	6.243	13.213
AN8721	6.446	3.365
AN8720	4.096	4.576
AN8719	7.764	5.357
AN8718	7.912	19.332
AN8717	32.461	6.136
AN8716	27.6	3.455
AN11107	3.255	4.959
AN11104	8.304	7.924
AN8714	8.309	8.099
AN8713	11.7	4.106
AN8712	8.391	66.178
AN8711	11.313	5.115
AN8710	3.026	5.453
AN8709	5.868	4.17
AN8708	5.646	9.67
AN8707	25.268	12.986
AN8706	9	12.097
AN8705	15.577	26.539
AN8704	7.49	18.18
AN8703	0.892	1.056
AN8702	9.097	6.683
AN8701	8.736	2.508
AN11110	4.21	1.336
AN11103	1.574	0.926
AN11106	13.707	2.127
AN11102	10.885	8.217
AN8698	7.687	7.864
AN8697	3.404	0.629
AN8696	3.832	1.672
AN8695	4.57	3.409
AN8694	15.021	18.522
AN11101	2.059	2.378
AN11109	19.709	3.206
AN8692	41.063	199.803
AN8691	31.669	4.453
AN8690	31.873	16.313
AN8689	53.867	100.294
AN8688	5.95	1.67
AN8687	5.731	4.114
AN8685	5.402	2.417
AN8684	14.079	4.817
AN8683	48.501	17.513
AN8682	9.376	4.147
AN8681	9.911	4.787
AN8680	14.897	7.845
AN8679	3.872	11.639
AN8678	9.971	5.915
AN8677	14.385	14.925
AN8676	39.852	9.163
AN8675	10.298	5.868
AN8674	10.508	7.689
AN8673	12.971	2.399
AN8672	12.462	7.224
AN8671	5.094	1.767
AN8670	10.916	2.886
AN8669	10.064	9.402
AN9500	59.465	85.589
AN11246	116.205	10.598
AN8668	6.601	3.705
AN8667	63.904	32.247
AN8666	2.45	1.427
AN12031	6.646	7.082
AN8665	2.374	1.492
AN8664	41.27	130.297
AN12030	130.49	27.873
AN12029	19.354	99.254
AN8662	8.313	3.915
AN8661	16.37	1.811
AN8660	20.469	0.401
AN12028	1.038	0.972
AN8659	1.621	1.177
AN8658	3.048	0.89
AN8657	6.569	1.509
AN8656	2.065	1.188
AN8655	27.071	5.778
AN8654	2.433	0.688
AN8653	3.109	0.407
AN8652	5.003	0.447
AN11096	2.622	1.104
AN11094	0.87	3.358
AN8616	0.323	1.266
AN8650	2.156	0.415
AN8649	7.742	4.455
AN8648	9.576	7.404
AN11626	1.491	10.436
AN8647	96.27	154.032
AN8646	1.43	1.517
AN8645	3.339	1.549
AN8644	16.343	4.765
AN8643	24.86	2.255
AN8642	6.39	2.752
AN8641	28.284	21.454
AN8640	38.313	4.147
AN8639	23.368	2.658
AN8638	1.141	0.548
AN8637	1.351	1.037
AN12027	4.439	1.694
AN8636	46.569	4.877
AN8635	2.548	1.21
AN8634	1.904	1.338
AN8633	7.201	1.815
AN8632	1.16	1.048
AN8631	4.762	1.193
AN12026	5.406	2.586
AN8630	5.868	2.782
AN8629	8.884	1.41
AN8628	2.2	1.482
AN8627	2.926	3.349
AN8626	1.319	1.166
AN8625	1.684	0.545
AN8624	1.644	0.981
AN8623	1.532	0.831
AN8622	2.345	1.023
AN8621	0.548	0.437
AN8620	0.344	1.548
AN8619	4.173	1.959
AN8618	0.796	0.507
AN8617	1.181	1.003
AN8615	62.024	3.303
AN8614	2.835	0.507
AN11100	2.17	1.559
AN11093	5.818	0.945
AN8612	6.681	2.813
AN8611	5.827	1.593
AN8610	3.376	1.66
AN8609	1.293	1.322
AN8608	3.143	1.021
AN11624	7.44	2.674
AN8607	3.437	1.756
AN8606	4.944	3.162
AN8605	12.463	11.746
AN8604	4	1.079
AN8603	12.815	2.2
AN8602	47.351	18.297
AN8601	21.419	0.681
AN11099	11.32	2.417
AN11092	0.578	1.112
AN8599	2.036	1.047
AN11091	12.035	4.26
AN11098	4.055	3.879
AN8597	2.162	1.759
AN8596	2.15	1.927
AN8595	1.626	0.686
AN11090	2.873	1.303
AN11095	1.526	1.605
AN8593	2.978	1.842
AN8592	24.56	1.753
AN8591	24.89	3.26
AN8590	28.884	8.405
AN8589	2.41	1.778
AN12023	3.158	0.733
AN12022	1.271	1.166
AN8587	1.478	0.732
AN8586	3.069	1.393
AN8585	2.077	1.196
AN8584	1.944	1.551
AN8583	2.471	0.539
AN11089	1.836	1.405
AN11097	1.439	0.829
AN8581	1.789	0.533
AN8580	8.562	11.925
AN8579	1.23	0.683
AN12021	0.933	0.291
AN12332	5.575	0.753
AN7849	3.073	0.511
AN7850	1.347	1.154
AN7851	1.188	0.476
AN7852	1.47	1.108
AN7853	1.549	0.969
AN7854	0.734	1.503
AN12333	2.239	1.273
AN7855	1.911	2.836
AN7856	2.536	3.885
AN7857	2.222	1.26
AN7858	2.43	1.552
AN7859	3.966	1.233
AN7860	7.814	1.124
AN7861	2.878	0.371
AN7862	1.929	1.368
AN12334	2.124	1.726
AN7863	1.333	0.581
AN7864	2.599	1.357
AN7865	10.005	6.28
AN7866	2.291	3.013
AN7867	2.758	1.929
AN7868	5.036	1.024
AN7869	3.296	0.762
AN7870	0.645	2.251
AN7871	1.543	0.239
AN11581	28.766	2.168
AN7872	15.815	6.433
AN11582	11.77	9.525
AN7873	64.612	2.13
AN7874	65.549	1.328
AN7875	10.489	0.496
AN7876	10.557	0.859
AN7877	63.309	22.306
AN7878	63.878	2.906
AN7879	53.32	0.852
AN7880	85.809	1.781
AN7881	7.569	1.834
AN11028	7.209	1.008
AN11031	13.738	0.519
AN7883	64.039	1.318
AN7884	1.673	0.945
AN7885	5.916	1.071
AN7886	4.011	1.09
AN7887	1.708	1.242
AN7888	2.295	1.275
AN12002	2.191	2.217
AN7889	7.984	4.783
AN7890	3.028	3.208
AN7891	12.842	7.792
AN7892	18.516	149.507
AN12003	0.447	1.517
AN7893	2.706	6.606
AN7894	1.68	8.253
AN7895	65.485	34.768
AN7896	9.857	10.915
AN7897	2.637	8.942
AN11584	2.447	5.728
AN7898	35.023	11.182
AN7899	35.11	6.65
AN7900	21.356	4.432
AN7901	4.943	2.598
AN7902	1.904	4.857
AN7903	1.606	2.725
AN7904	2.041	1.934
AN7905	2.514	0.956
AN7906	14.297	1.106
AN7907	21.524	0.817
AN7908	0.019	1.252
AN7909	1.422	1.43
AN12004	1.436	0.978
AN7911	0.426	0.917
AN7912	1.073	1.384
AN7913	14.262	4.271
AN7914	32.006	4.324
AN7915	8.346	1.442
AN7916	1.223	2.097
AN7917	5.255	1.662
AN7918	8.42	2.248
AN7919	2.607	1.133
AN7920	2.847	1.68
AN7921	6.365	5.172
AN7922	16.041	2.456
AN7923	16.707	4.259
AN7924	1.395	1.644
AN7925	9.152	2.172
AN7926	8.879	1.354
AN7927	8.334	1.187
AN7928	2.535	1.672
AN7929	1.849	1.471
AN7930	2.224	1.173
AN11029	2.814	0.836
AN11030	0.588	1.256
AN7932	1.922	1.038
AN7933	2.195	0.573
AN7934	7.269	1.881
AN7935	6.803	4.415
AN7936	4.477	3.643
AN7937	18.622	6.297
AN7938	1.86	1.35
AN7939	3.325	2.729
AN7940	0.882	0.938
AN7941	2.47	2.221
AN7942	8.438	4.68
AN12007	1.843	0.75
AN7943	2.211	0.756
AN7944	9.149	2.897
AN7945	1.717	1.777
AN7946	1.569	0.629
AN7947	1.899	0.426
AN7948	2.434	0.625
AN7949	21.187	8.157
AN7950	127.469	218.807
AN7951	15.255	3.176
AN7952	13.499	1.719
AN7953	9.26	2.619
AN7954	4.073	1.189
AN7955	4.25	3.019
AN7956	2.482	0.917
AN7957	1.681	1.509
AN7958	1.589	1.598
AN7959	0.545	1.161
AN7960	0.458	1.439
AN7961	1.696	1.651
AN7962	1.163	1.227
AN7963	0.558	0.849
AN7964	2.096	0.373
AN7965	2.021	0.761
AN7966	0.488	0.2
AN7967	8.42	1.42
AN7968	22.601	0.02
AN7969	1.258	1.62
AN7970	4.618	1.191
AN12008	0.042	0.734
AN7971	14.551	4.725
AN7972	16.234	1.676
AN11585	0.414	1.145
AN7973	5.353	0.132
AN7974	3.093	1.882
AN7975	48.49	13.916
AN7976	8.969	3.229
AN7977	0.656	0.875
AN7979	4.88	2.147
AN11586	0.059	1.101
AN7980	2.296	0.411
AN7981	1.991	0.464
AN7982	1.666	0.944
AN7983	1.666	1.613
AN7984	1.695	1.705
AN7985	2.211	0.743
AN7986	2.196	1.632
AN7987	5.092	2.208
AN12458	1.26	2.199
AN7988	0.534	0.96
AN7989	0.971	1.538
AN7990	3.495	2.204
AN7991	2.582	0.848
AN7992	5.591	2.022
AN7993	14.881	8.965
AN7994	14.984	4.381
AN7995	4.302	3.573
AN7996	9.03	4.489
AN7997	7.634	3.316
AN7998	7.066	3.075
AN7999	0.069	0.919
AN12402	0.138	0.919
AN9467	10.939	12.686
AN12431	15.97	4.964
AN8000	1.73	2.562
AN8001	14.971	10.973
AN8002	13.068	6.177
AN8003	4.361	2.066
AN8004	12.242	5.039
AN8005	1.845	1.464
AN8006	1.123	1.328
AN8007	5.098	0.568
AN8008	19.175	6.52
AN8009	74.48	416.611
AN8010	29.843	49.156
AN8011	4.605	4.791
AN8012	5.285	11.438
AN8013	7.44	4.114
AN8014	3.122	2.91
AN8015	4.418	5.906
AN8016	5.942	5.666
AN8017	7.19	11.442
AN11938	5.876	3.087
AN8018	23.216	3.44
AN8019	36.021	18.046
AN8020	5.888	5.106
AN8021	12.448	9.887
AN8022	1.169	5.5
AN8023	7.12	11.318
AN8024	2.829	1.031
AN8025	4.731	1.896
AN8026	4.729	0.867
AN8027	3.547	1.272
AN8028	18.37	5.03
AN8029	12.482	12.637
AN8030	8.265	3.127
AN8031	34.049	11.793
AN8032	7.39	3.04
AN11045	20.129	4.016
AN11032	9.79	4.122
AN8034	6.594	8.128
AN8035	13.615	8.546
AN8036	23.357	14.582
AN8037	15.985	17.848
AN8038	8.883	21.38
AN8039	21.245	19.093
AN8040	29.066	62.608
AN8041	72.515	445.509
AN8042	13.792	6.307
AN8043	20.313	8.626
AN8044	15.615	48.921
AN8045	5.998	5.015
AN8046	4.01	2.942
AN11033	4.299	5.613
AN11040	2.965	3.419
AN8048	9.501	3.291
AN8049	6.81	9.813
AN8050	3.472	3.397
AN11039	9.654	3.792
AN8051	12.866	5.41
AN8052	4.546	1.401
AN8053	9.054	6.51
AN11041	11.36	5.621
AN8054	10.985	10.151
AN8055	10.111	21.636
AN8056	12.622	6.074
AN8057	12.938	5.165
AN8058	4.606	1.077
AN8059	2.784	3.843
AN8060	15.122	1.38
AN8061	4.157	6.141
AN8062	4.553	4.489
AN8063	5.458	2.029
AN11940	2.261	1.993
AN8064	5.494	2.01
AN8065	4.892	5.179
AN8066	12.089	2.88
AN8067	10.293	5.722
AN8068	3.846	0.937
AN8069	12.104	2.724
AN8070	8.062	7.445
AN8071	14.04	7.533
AN8072	9.682	9.503
AN8073	10.876	6.456
AN8074	11.896	2.492
AN8075	18.639	3.746
AN8076	18.744	5.552
AN8077	2.888	1.809
AN8078	27.615	1.475
AN8079	9.319	3.305
AN8080	22.62	6.403
AN8081	2.029	3.204
AN11046	8.436	2.386
AN11034	1.434	1.7
AN11047	3.018	1.327
AN8083	7.997	1.824
AN8084	4.151	1.51
AN8085	3.869	0.828
AN8086	10.139	3.836
AN8088	9.883	1.891
AN8089	3.207	1.559
AN8090	1.702	0.935
AN8091	2.387	1.658
AN8092	3.146	1.314
AN8093	2.877	0.566
AN8094	0.844	0.466
AN8095	2	1.727
AN11035	1.718	0.775
AN11043	11.287	1.556
AN11044	9.071	4.193
AN11036	9.315	1.513
AN11051	1.703	0.568
AN11048	4.214	1.547
AN8098	4.931	8.922
AN8099	16.866	2.376
AN8100	5.284	3.871
AN8101	3.119	5.338
AN8102	22.435	62.123
AN8103	5.924	1.874
AN8104	7.857	1.848
AN8105	1.186	0.838
AN8106	3.047	1.233
AN11037	3.251	0.594
AN11049	2.282	0.986
AN8108	0.877	0.76
AN11941	0.923	1.389
AN11942	0.274	1.305
AN8110	0.069	1.345
AN8111	13.049	2.711
AN8112	3.492	0.855
AN8113	1.169	0.82
AN8114	0.122	1.134
AN8115	0.822	1.248
AN8116	7.384	0.67
AN8117	14.399	16.49
AN8118	36.149	88.751
AN8119	9.008	9.779
AN8120	11.304	3.543
AN8121	23.516	5.354
AN8122	15.389	21.788
AN8123	5.066	2.115
AN8124	5.633	1.599
AN8125	7.712	5.603
AN11050	1.125	1.36
AN11038	2.584	0.856
AN8127	2.869	1.06
AN8128	7.695	2.048
AN8129	50.585	12.702
AN9506	49.083	25.943
AN12449	30.655	25.933
AN8130	4.185	10.314
AN8131	1.367	0.716
AN12406	2.687	1.199
AN8132	3.474	1.772
AN8133	2.274	2.049
AN8134	1.681	1.003
AN8135	2.721	1.549
AN8136	3.732	1.845
AN8137	2.765	1.207
AN8138	7.38	1.86
AN12440	1.699	0.565
AN8139	1.617	1.002
AN8140	1.243	1.125
AN8141	1.562	0.404
AN8142	1.096	1.152
AN8143	2.192	1.015
AN8144	2.278	0.649
AN8145	90.158	77.99
AN8146	74.344	16.505
AN8147	7.623	1.524
AN8148	9.548	2.313
AN8149	6.017	0.71
AN8150	3.858	2.174
AN8151	2.659	1.011
AN8152	2.74	0.897
AN8153	7.873	0.096
AN8154	3.432	0.83
AN8155	20.75	1.116
AN11590	27.564	2.306
AN12169	7.308	1.528
AN12170	5.829	0.952
AN8157	2.155	1.039
AN8158	3.091	0.953
AN8159	5.87	2.305
AN8160	4.573	0.683
AN8161	13.967	3.603
AN8162	1.945	0.092
AN8163	3.367	1.186
AN8164	15.326	2.25
AN8165	14.16	3.024
AN8166	22.475	4.223
AN8167	3.631	1.874
AN8168	42.236	10.755
AN8169	18.811	7.574
AN8170	12.489	4.634
AN12171	9.493	7.468
AN12172	17.472	8.303
AN8172	17.915	5.134
AN8173	6.681	2.697
AN8174	4.332	1.687
AN8175	44.14	1.089
AN8176	4.765	27.131
AN11595	2.041	2.062
AN8177	2.102	0.629
AN8178	3.256	0.716
AN8179	5.622	2.565
AN8180	5.644	6.812
AN8181	5.033	4.626
AN12173	7.817	11.135
AN8182	8.01	10.435
AN8183	7.784	5.731
AN8184	2.502	1.385
AN11053	4.205	0.493
AN11052	21.493	6.009
AN8186	22.702	2.876
AN8187	15.641	3.704
AN8188	39.819	3.009
AN8189	1.01	1.103
AN8190	6.92	11.922
AN8191	10.117	8.777
AN8192	6.206	4.225
AN8193	9.213	2.022
AN9460	10.496	3.351
AN12426	4.69	3.896
AN9461	23.191	18.114
AN12427	4.957	6.623
AN8194	7.105	9.558
AN8195	2.176	0.962
AN8196	2.943	1.444
AN8197	6.306	6.982
AN8198	1.692	1.461
AN8199	3.006	3.852
AN11597	79.905	121.858
AN8200	9.994	8.713
AN8201	7.713	12.298
AN8202	16.628	32.824
AN8203	8.805	3.798
AN8204	8.816	4.004
AN8205	30.066	8.426
AN8206	28.844	5.618
AN8207	2.07	3.192
AN8208	2.013	4.476
AN8209	1.659	0.609
AN12403	18.142	6.241
AN12404	11.037	5.19
AN8211	39.434	10.839
AN8212	7.497	1.371
AN8213	5.17	2.584
AN8214	3.717	3.3
AN8215	4.295	5.436
AN12343	3.691	5.582
AN8216	8.284	16.137
AN11054	7.613	9.016
AN11057	6.038	5.072
AN11058	1.793	2.681
AN11059	0.295	1.179
AN8218	2.218	1.238
AN8219	2.703	1.472
AN8220	0.906	0.952
AN8221	3.251	0.966
AN8222	7.271	0.726
AN8223	6.869	2.52
AN8224	2.513	8.526
AN8225	5.762	6.448
AN8226	47.628	11.741
AN8227	45.726	10.637
AN11060	7.16	5.753
AN11055	16.428	7.662
AN12344	12.557	10.628
AN8229	7.891	3.679
AN12345	1.603	1.166
AN11061	23.993	15.225
AN11056	3.567	6.796
AN8231	28.738	22.999
AN8232	7.082	9.151
AN8233	18.037	41.887
AN8234	11.85	9.205
AN8235	38.174	13.157
AN8236	9.85	6.87
AN8237	32.742	12.94
AN9522	7.562	1.62
AN9521	2.429	2.125
AN8238	1.596	4.9
AN8239	5.206	17.358
AN8240	5.78	2.732
AN8241	5.529	11.638
AN8242	2.84	4.391
AN11062	1.171	1.786
AN11068	1.191	2.034
AN8244	12.978	3.06
AN11063	12.283	2.687
AN11069	24.871	13.961
AN8246	4.084	5.067
AN8247	3.837	2.614
AN12201	2.369	3.676
AN8248	2.284	5.209
AN8249	1.767	1.445
AN8250	1.856	0.869
AN8251	39.078	7.911
AN11064	4.925	1.589
AN11070	5.335	4.35
AN12202	1.63	0.825
AN8253	4.02	4.895
AN8254	4.289	9.232
AN12203	3.162	13.736
AN12204	15.221	1.803
AN8256	5.362	7.45
AN12205	5.324	3.669
AN8257	2.948	4.122
AN8258	3.814	7.883
AN8259	3.924	0.654
AN11065	9.445	3.275
AN11071	6.443	4.846
AN12206	13.285	1.088
AN11067	10.928	8.869
AN8261	6.439	3.695
AN8262	22.073	2.741
AN8263	6.12	4.475
AN8264	19.71	2.049
AN8265	35.71	16.141
AN8266	9.928	1.501
AN8267	21.365	9.165
AN8268	5.636	12.07
AN8269	34.36	244.866
AN8270	38.364	17.681
AN8271	22.92	16.082
AN8272	8.967	4.28
AN8273	10.113	31.874
AN8274	36.3	94.206
AN8275	12.718	27.809
AN8276	17.265	49.146
AN8277	25.407	32.582
AN8278	41.307	17.186
AN8279	19.444	18.934
AN8280	14.207	3.236
AN12207	8.475	8.928
AN8281	8.198	13.394
AN8282	6.876	4.295
AN8283	16.958	7.939
AN8284	10.331	4.994
AN8285	8.401	8.251
AN8286	6.935	4.897
AN11072	4.511	5.294
AN11066	5.838	2.834
AN8288	6.455	2.853
AN8289	20.671	16.184
AN8290	15.854	10.672
AN8291	7.56	2.863
AN12208	7.553	7.738
AN8292	3.926	2.959
AN8293	9.001	3.463
AN4289	19.875	3.512
AN10537	2.126	4.004
AN9416	10.723	3.13
AN12407	9.358	5.573
AN11224	4.888	4.305
AN11225	4.72	6.101
AN11226	7.293	5.142
AN9414	2.676	0.927
AN9413	10.454	7.183
AN10536	9.016	5.991
AN4288	11.016	7.703
AN4287	13.14	7.165
AN4286	12.12	3.647
AN4285	2.663	1.406
AN4284	6.05	2.002
AN4283	8.964	3.405
AN4282	10.405	6.025
AN4281	11.16	13.981
AN4280	11.931	5.8
AN4279	6.461	2.656
AN4278	7.838	5.522
AN4277	8.693	1.781
AN4276	0	0.59
AN4275	2.036	5.691
AN4274	11.918	22.031
AN4273	25.078	28.67
AN4272	8.691	3.698
AN4271	9.83	2.285
AN4270	8.491	10.354
AN4269	10.202	5.133
AN4268	9.627	5.837
AN4267	19.766	28.487
AN4266	17.189	3.823
AN4265	15.539	7.689
AN4264	92.912	149.724
AN4263	13.156	23.829
AN10533	31.763	18.871
AN10534	3.799	1.707
AN4261	11.079	6.371
AN4260	11.437	15.914
AN4259	4.376	16.26
AN4258	19.547	24.357
AN11432	46.79	22.342
AN4257	13.848	2.111
AN4256	19.514	3.824
AN4255	85.224	10.999
AN4254	6.176	9.451
AN4253	11.144	15.726
AN4252	43.961	267.191
AN4251	9.39	7.627
AN4250	9.013	2.348
AN10535	10.028	5.879
AN4249	6.709	60.051
AN4248	10.182	41.574
AN4247	12.596	13.697
AN4246	1.918	1.978
AN4245	11.796	2.843
AN4244	17.473	4.165
AN4243	16.092	3.3
AN4241	3.895	4.144
AN12106	10.998	5.442
AN4240	7.017	6.462
AN4239	70.677	3.679
AN10528	16.814	3.986
AN4238	5.638	14.5
AN4237	16.815	4.701
AN4236	7.238	7.569
AN10527	14.492	9.146
AN10526	18.311	2.318
AN4235	18.25	4.004
AN4234	16.288	10.504
AN4233	4.468	3.808
AN4232	4.665	3.87
AN4231	5.799	3.404
AN4230	7.049	2.437
AN4229	6.103	3.561
AN4228	4.362	1.926
AN4227	4.65	4.09
AN4226	14.777	4.059
AN10519	12.004	8.098
AN10524	6.19	5.406
AN4224	16.073	24.454
AN4223	1.565	7.449
AN4222	22.442	26.876
AN10518	44.737	70.86
AN10523	17.359	3.431
AN4220	53.333	2.984
AN4219	43.821	3.043
AN4218	23.023	86.961
AN4217	7.049	2.555
AN4216	7.727	6.212
AN4215	11.39	13.607
AN4214	6.07	10.715
AN4213	2.662	2.579
AN4212	1.277	2.346
AN12105	13.547	6.933
AN12104	31.816	14.671
AN4210	27.056	12.657
AN4209	9.09	7.114
AN4208	30.587	6.95
AN4207	30.252	9.365
AN4206	34.639	44.036
AN10532	4.763	1.121
AN10517	6.716	2.424
AN4203	6.569	1.144
AN10529	5.048	1.118
AN4202	8.161	27.879
AN4201	12.493	2.888
AN10516	15.389	19.13
AN10522	9.748	5.424
AN4199	13.531	3.55
AN11431	9.182	3.06
AN12103	11.116	1.727
AN4198	4.721	0.877
AN4197	20.017	9.363
AN4196	13.489	12.958
AN4195	22.665	4.091
AN10521	3.033	2.815
AN10515	16.452	9.904
AN4193	14.822	6.16
AN4192	15.98	34.649
AN4191	12.567	6.676
AN4190	25.334	85.196
AN4189	14.549	17.623
AN4188	9.527	8.319
AN10525	8.98	7.664
AN4187	17.763	13.039
AN4186	4.309	2.249
AN4185	4.037	2.114
AN10530	8.349	2.043
AN10514	3.644	3.468
AN10531	5.101	3.227
AN10513	25.02	5.614
AN4182	10.22	3.641
AN4181	1.923	1.303
AN4180	18.587	0.941
AN10512	17.776	3.563
AN10520	2.606	2.491
AN4178	6.631	4.006
AN4177	3.426	0.642
AN4176	3.451	1.146
AN4175	9.646	4
AN12102	3.444	1.639
AN4174	5.577	5.66
AN4173	4.011	1.892
AN4172	19.01	7.727
AN4171	20.956	11.055
AN4170	95.212	127.623
AN10508	12.242	17.736
AN4169	8.376	9.188
AN4168	11.935	10.022
AN4167	11.842	5.494
AN4166	6.84	5.802
AN4165	5.174	6.946
AN4164	5.595	4.35
AN4163	6.746	18.466
AN4162	6.499	5.69
AN4161	9.611	4.673
AN10510	8.312	4.606
AN4160	5.505	16.693
AN4159	61.079	706.99
AN4158	5.79	1.367
AN4157	1.367	0.945
AN4156	2.53	1.074
AN4155	2.982	1.788
AN4154	17.917	4.977
AN4153	1.952	1.034
AN4152	2.318	1.614
AN4151	1.159	0.972
AN4150	9.198	3.374
AN4149	6.081	0.999
AN4148	72.933	4.739
AN4147	32.253	9.306
AN4146	29.745	53.758
AN12101	13.525	6.086
AN12100	3.122	1.221
AN4144	6.06	0.649
AN4143	5.607	1.473
AN4142	1.559	1.007
AN12099	3.078	2.819
AN4141	3.014	0.72
AN4140	4.18	0.478
AN12098	2.28	1.114
AN12097	1.441	0.499
AN4138	2.162	0.862
AN4137	1.921	1.204
AN4136	23.331	1.748
AN4135	48.114	87.417
AN4134	9.948	4.172
AN4133	1.166	1.596
AN4132	1.752	0.903
AN4131	7.339	16.23
AN4130	1.04	1.913
AN4129	2.895	0.849
AN12096	6.068	1.245
AN10506	12.282	5.315
AN10507	68.758	68.397
AN4127	43.066	115.684
AN4126	10.646	9.352
AN4125	1.022	2.216
AN4124	1.932	1.879
AN4123	4.328	1.595
AN4122	4.011	1.9
AN4121	1.88	0.833
AN4120	5.572	3.071
AN4119	20.053	33.719
AN4118	18.179	4.285
AN4117	4.754	1.849
AN4116	3.467	0.73
AN4115	2.815	1.181
AN12095	6.421	0.63
AN4114	6.524	1.104
AN4113	21.23	6.29
AN4112	18.179	8.279
AN4111	2.366	1.535
[truncated: 8,725 more rows]
