# Supplementary material for: The KdmB-EcoA-RpdA-SntB chromatin complex binds regulatory genes and coordinates fungal development with mycotoxin synthesis
Source: Nucleic Acids Res. 2022 Sep 12;50(17):9797–813. doi: 10.1093/nar/gkac744 (PMC9508808; doi:10.1093/nar/gkac744)
Supplement: gkac744_Supplemental_Files [file gkac744_supplemental_files.zip › Supplemental Data S22.xlsx]

## Sheet: WT_ down regulated at 48h 
Supplemental Data S22 Differentially expressed genes and their fold changes when comparing between primary (at 20 hr) to secondary (at 48 hr) growth stages in wildtype and the kdmB∆ mutant.
gene	WT20vs48	WT_Log2FC	kdmBdel20vs48	kdmBdel_Log2FC
AN5079	0.395358	-1.33877	0.660047	-0.599358
AN12280	0.305382	-1.71131	0.642709	-0.637762
AN5076	0.453109	-1.14207	0.598425	-0.740757
AN5057	0.502463	-0.99291	0.492988	-1.02038
AN5051	0.166526	-2.58618	0.286229	-1.80476
AN5049	0.664622	-0.589395	0.660652	-0.598038
AN5021	0.503599	-0.989653	0.615951	-0.699113
AN5014	0.19562	-2.35387	0.397466	-1.3311
AN5002	0.393905	-1.34408	0.641565	-0.640332
AN4991	0.274891	-1.86307	0.494544	-1.01583
AN4989	0.422719	-1.24223	0.430682	-1.21531
AN10620	0.640198	-0.643409	0.611738	-0.709014
AN4966	0.427612	-1.22563	0.320227	-1.64283
AN4963	0.251329	-1.99235	0.378025	-1.40345
AN4956	0.42886	-1.22142	0.600732	-0.735206
AN4950	0.365545	-1.45188	0.438584	-1.18907
AN4938	0.484657	-1.04496	0.597789	-0.742291
AN4935	0.210729	-2.24654	0.599169	-0.738964
AN4923	0.114278	-3.12938	0.542031	-0.883552
AN4916	0.214113	-2.22355	0.441509	-1.17948
AN10615	0.387353	-1.36828	0.575228	-0.797795
AN10614	0.314206	-1.67022	0.360507	-1.4719
AN4897	0.202567	-2.30353	0.415021	-1.26875
AN4889	0.335866	-1.57404	0.609729	-0.713759
AN4888	0.0313649	-4.99471	0.229662	-2.12242
AN4881	0.517901	-0.949251	0.353313	-1.50098
AN4872	0.198492	-2.33284	0.37163	-1.42806
AN4859	0.204355	-2.29085	0.633816	-0.657863
AN4853	0.610518	-0.711894	0.536159	-0.899267
AN4846	0.451371	-1.14761	0.553068	-0.854472
AN10604	0.26497	-1.9161	0.403578	-1.30908
AN4842	0.334748	-1.57885	0.562266	-0.830675
AN4833	0.165132	-2.59831	0.345304	-1.53406
AN4812	0.646789	-0.628633	0.444063	-1.17116
AN10595	0.517722	-0.949751	0.663247	-0.592381
AN4803	0.150011	-2.73686	0.570094	-0.810728
AN4802	0.181484	-2.46209	0.555791	-0.847385
AN4794	0.146318	-2.77282	0.414913	-1.26912
AN4793	0.548232	-0.86714	0.634875	-0.655456
AN4787	0.220049	-2.1841	0.542134	-0.883278
AN4786	0.301106	-1.73166	0.650403	-0.620595
AN4777	0.130716	-2.93549	0.57426	-0.800223
AN4774	0.349175	-1.51798	0.523943	-0.932517
AN12223	0.600981	-0.734609	0.579124	-0.788055
AN4770	0.109366	-3.19276	0.371888	-1.42706
AN4769	0.48725	-1.03727	0.540712	-0.887067
AN4763	0.407496	-1.29514	0.550969	-0.859956
AN4762	0.0843956	-3.56669	0.243044	-2.04071
AN4761	0.668029	-0.582018	0.500445	-0.998717
AN4757	0.220091	-2.18383	0.629713	-0.667233
AN4755	0.242597	-2.04337	0.656201	-0.60779
AN4747	0.514014	-0.960121	0.669422	-0.579012
AN4745	0.255278	-1.96986	0.460007	-1.12027
AN4744	0.141274	-2.82343	0.400193	-1.32123
AN4741	0.222765	-2.1664	0.396061	-1.3362
AN10585	0.105554	-3.24395	0.322842	-1.6311
AN4731	0.235926	-2.08359	0.433209	-1.20686
AN4727	0.0657296	-3.92731	0.134449	-2.89486
AN4726	0.570748	-0.809074	0.51547	-0.956041
AN4722	0.124562	-3.00507	0.265093	-1.91543
AN11977	0.125418	-2.99519	0.263383	-1.92477
AN4700	0.537212	-0.896437	0.528774	-0.919275
AN4699	0.248378	-2.00939	0.533231	-0.907168
AN10592	0.640953	-0.641709	0.51037	-0.970385
AN4695	0.106965	-3.22479	0.40726	-1.29598
AN4675	0.157288	-2.66852	0.366078	-1.44978
AN4674	0.128181	-2.96374	0.406372	-1.29913
AN4652	0.58426	-0.775319	0.621812	-0.685449
AN10578	0.361141	-1.46937	0.355047	-1.49392
AN4650	0.51806	-0.948808	0.604894	-0.725245
AN4647	0.300729	-1.73347	0.60735	-0.719399
AN4646	0.408415	-1.29189	0.346093	-1.53077
AN4637	0.319757	-1.64495	0.638272	-0.647758
AN4622	0.175859	-2.50751	0.434621	-1.20217
AN4594	0.199056	-2.32875	0.430453	-1.21607
AN4592	0.165447	-2.59556	0.478127	-1.06453
AN4591	0.331507	-1.59289	0.511599	-0.966915
AN12465	0.458029	-1.12649	0.635875	-0.653185
AN4586	0.377094	-1.407	0.605415	-0.724004
AN4575	0.0872056	-3.51944	0.188423	-2.40795
AN4574	0.260246	-1.94205	0.482713	-1.05076
AN4569	0.325296	-1.62018	0.514197	-0.959607
AN4563	0.17733	-2.49549	0.670735	-0.576184
AN4542	0.385706	-1.37443	0.639876	-0.644135
AN4535	0.459748	-1.12108	0.652182	-0.616654
AN11442	0.57406	-0.800727	0.671321	-0.574926
AN4525	0.0742356	-3.75174	0.3321	-1.59031
AN4515	0.0618007	-4.01623	0.325807	-1.61791
AN4500	0.17587	-2.50742	0.3096	-1.69152
AN4494	0.246557	-2.02001	0.453437	-1.14103
AN4480	0.566019	-0.821079	0.637637	-0.649193
AN4475	0.167827	-2.57495	0.644334	-0.634119
AN4462	0.345339	-1.53392	0.615248	-0.700759
AN4452	0.320741	-1.64052	0.567634	-0.816966
AN4447	0.620173	-0.689257	0.524702	-0.930429
AN4443	0.137931	-2.85798	0.409398	-1.28842
AN4438	0.0978423	-3.3534	0.324193	-1.62507
AN4430	0.452868	-1.14284	0.535069	-0.902203
AN4423	0.275579	-1.85946	0.521685	-0.93875
AN4416	0.421585	-1.2461	0.671757	-0.573989
AN10553	0.172377	-2.53636	0.573948	-0.801009
AN4405	0.270761	-1.88491	0.586511	-0.76977
AN4402	0.179036	-2.48168	0.615941	-0.699135
AN4390	0.161712	-2.6285	0.578554	-0.789477
AN4379	0.0728394	-3.77914	0.263304	-1.9252
AN4369	0.25987	-1.94414	0.568575	-0.814577
AN4368	0.36342	-1.46029	0.59065	-0.759625
AN12156	0.450416	-1.15067	0.647022	-0.628114
AN4342	0.556687	-0.845062	0.663746	-0.591296
AN10547	0.146756	-2.76851	0.462919	-1.11117
AN4325	0.503648	-0.989511	0.628075	-0.670991
AN4324	0.531764	-0.911142	0.352633	-1.50376
AN4308	0.62205	-0.684898	0.612904	-0.706266
AN4295	0.0653277	-3.93616	0.541442	-0.885121
AN8870	0.241572	-2.04948	0.641498	-0.640483
AN8863	0.22595	-2.14593	0.667626	-0.582887
AN8856	0.217674	-2.19976	0.609349	-0.71466
AN11132	0.490008	-1.02912	0.618852	-0.692333
AN8850	0.396447	-1.3348	0.491234	-1.02552
AN8837	0.563111	-0.828507	0.583568	-0.777027
AN8832	0.615021	-0.701293	0.384289	-1.37974
AN12364	0.640247	-0.6433	0.51258	-0.96415
AN8822	0.485988	-1.04101	0.490629	-1.02729
AN8815	0.0692286	-3.85249	0.260012	-1.94335
AN8798	0.524766	-0.930253	0.575976	-0.795918
AN8797	0.165042	-2.5991	0.35447	-1.49627
AN8791	0.575687	-0.796643	0.500008	-0.999977
AN8785	0.511623	-0.966846	0.582916	-0.778639
AN11119	0.467957	-1.09555	0.614813	-0.70178
AN8770	0.577129	-0.793034	0.520556	-0.941875
AN8764	0.404745	-1.30491	0.418646	-1.2562
AN8756	0.421172	-1.24752	0.535197	-0.901858
AN8746	0.263055	-1.92656	0.568272	-0.815345
AN8741	0.238374	-2.0687	0.312621	-1.67751
AN8707	0.432865	-1.20801	0.57484	-0.798767
AN8704	0.224416	-2.15575	0.367227	-1.44526
AN8694	0.353766	-1.49913	0.671642	-0.574235
AN8692	0.0422471	-4.565	0.327741	-1.60937
AN8690	0.348996	-1.51872	0.457112	-1.12938
AN8689	0.152022	-2.71765	0.298332	-1.74501
AN8677	0.52694	-0.924289	0.605174	-0.724579
AN8669	0.34935	-1.51726	0.579333	-0.787534
AN8667	0.307971	-1.69913	0.66191	-0.595293
AN12031	0.552929	-0.854834	0.369907	-1.43476
AN8664	0.0789139	-3.66358	0.166928	-2.5827
AN12029	0.178407	-2.48676	0.280402	-1.83443
AN8647	0.030607	-5.03	0.445147	-1.16765
AN8641	0.459737	-1.12112	0.239746	-2.06042
AN8602	0.183177	-2.44869	0.430191	-1.21695
AN7891	0.49363	-1.0185	0.65563	-0.609047
AN7937	0.629287	-0.668211	0.255118	-1.97077
AN7950	0.0323537	-4.94992	0.23366	-2.09752
AN7996	0.662437	-0.594146	0.631221	-0.663784
AN8009	0.0827822	-3.59454	0.411207	-1.28206
AN8010	0.252969	-1.98297	0.393579	-1.34528
AN8012	0.361712	-1.46709	0.601496	-0.733372
AN8019	0.464553	-1.10609	0.591876	-0.756633
AN8028	0.592948	-0.754022	0.522017	-0.937831
AN8029	0.378965	-1.39987	0.380988	-1.39218
AN8031	0.490847	-1.02665	0.459594	-1.12157
AN8034	0.549269	-0.864415	0.597448	-0.743115
AN8036	0.350337	-1.51318	0.498454	-1.00447
AN8039	0.313012	-1.67571	0.567432	-0.817479
AN8040	0.0681959	-3.87417	0.294503	-1.76365
AN8041	0.0371756	-4.7495	0.205712	-2.2813
AN8043	0.354158	-1.49754	0.551128	-0.85954
AN8044	0.327597	-1.61001	0.369225	-1.43743
AN8068	0.653572	-0.613582	0.625918	-0.675955
AN8072	0.487037	-1.0379	0.621013	-0.687304
AN11046	0.620993	-0.68735	0.383306	-1.38343
AN8102	0.122209	-3.03257	0.453315	-1.14141
AN8118	0.0723672	-3.78852	0.278788	-1.84276
AN8122	0.224052	-2.15809	0.461262	-1.11634
AN8129	0.60052	-0.735717	0.658301	-0.60318
AN9506	0.158207	-2.66012	0.339698	-1.55768
AN12449	0.492642	-1.02139	0.454335	-1.13817
AN8145	0.456091	-1.13261	0.41773	-1.25936
AN8146	0.380974	-1.39224	0.575331	-0.797535
AN8176	0.198651	-2.3317	0.318584	-1.65026
AN8191	0.524773	-0.930234	0.619842	-0.690028
AN11597	0.115127	-3.1187	0.557983	-0.841708
AN8202	0.241147	-2.05201	0.668501	-0.580998
AN8211	0.402513	-1.31289	0.587069	-0.768398
AN12343	0.607165	-0.719839	0.656875	-0.60631
AN12344	0.525084	-0.92938	0.562782	-0.829351
AN11056	0.516764	-0.952422	0.640117	-0.643593
AN8231	0.407572	-1.29487	0.50298	-0.991428
AN8233	0.202665	-2.30283	0.505719	-0.983592
AN8237	0.51161	-0.966883	0.6202	-0.689196
AN8238	0.603825	-0.727798	0.528009	-0.921365
AN8239	0.389417	-1.36061	0.628887	-0.669128
AN8241	0.372295	-1.42548	0.331083	-1.59474
AN11069	0.614037	-0.703602	0.58759	-0.767119
AN8265	0.2737	-1.86933	0.455412	-1.13476
AN8271	0.350711	-1.51165	0.644782	-0.633116
AN8273	0.276106	-1.85671	0.556058	-0.846692
AN8274	0.0688359	-3.86069	0.405208	-1.30327
AN8275	0.173664	-2.52563	0.569789	-0.811501
AN8277	0.212015	-2.23776	0.502772	-0.992023
AN8281	0.392167	-1.35046	0.517204	-0.951194
AN8283	0.364526	-1.45591	0.672086	-0.573282
AN4273	0.448611	-1.15646	0.543243	-0.88033
AN4267	0.372446	-1.4249	0.520972	-0.940722
AN4264	0.209435	-2.25543	0.60139	-0.733628
AN4263	0.392347	-1.3498	0.53907	-0.891455
AN4260	0.214834	-2.21871	0.482907	-1.05018
AN4258	0.267513	-1.90232	0.381597	-1.38988
AN4252	0.10869	-3.2017	0.459001	-1.12343
AN4231	0.603108	-0.729512	0.641779	-0.639852
AN4222	0.181197	-2.46437	0.488743	-1.03285
AN10518	0.0959085	-3.3822	0.404881	-1.30443
AN4206	0.263545	-1.92388	0.663768	-0.59125
AN4202	0.216167	-2.20978	0.47645	-1.0696
AN4191	0.625417	-0.677111	0.145587	-2.78005
AN4190	0.149388	-2.74287	0.341202	-1.5513
AN10525	0.497898	-1.00608	0.630459	-0.665524
AN4170	0.137312	-2.86447	0.294601	-1.76316
AN10508	0.129247	-2.95179	0.510477	-0.970083
AN4169	0.576117	-0.795566	0.649454	-0.6227
AN4163	0.226073	-2.14514	0.483536	-1.0483
AN4160	0.376789	-1.40817	0.645158	-0.632276
AN4159	0.0164778	-5.92334	0.614979	-0.701391
AN4146	0.152552	-2.71263	0.34552	-1.53316
AN4135	0.0304117	-5.03923	0.0893303	-3.48471
AN4127	0.0478684	-4.38478	0.402864	-1.31164
AN4126	0.625381	-0.677192	0.667642	-0.582854
AN4119	0.261735	-1.93382	0.621307	-0.686622
AN12094	0.585927	-0.771207	0.636643	-0.651443
AN4094	0.328609	-1.60556	0.438015	-1.19095
AN10509	0.155021	-2.68947	0.421131	-1.24766
AN4087	0.237266	-2.07542	0.382696	-1.38573
AN4073	0.189428	-2.40028	0.65619	-0.607815
AN4070	0.323415	-1.62854	0.465352	-1.10361
AN4064	0.059681	-4.06658	0.456362	-1.13175
AN4062	0.357415	-1.48433	0.582658	-0.779278
AN4060	0.209137	-2.25748	0.51888	-0.946528
AN4051	0.0357055	-4.80771	0.158581	-2.65671
AN4049	0.17594	-2.50685	0.289058	-1.79057
AN4043	0.374982	-1.41511	0.519515	-0.944762
AN4042	0.250048	-1.99972	0.620451	-0.688611
AN4034	0.522889	-0.935423	0.642482	-0.638272
AN4031	0.63263	-0.660566	0.461828	-1.11457
AN10496	0.322951	-1.63061	0.552312	-0.856444
AN4029	0.640917	-0.64179	0.625302	-0.677376
AN4026	0.175941	-2.50684	0.557847	-0.842058
AN4025	0.106548	-3.23042	0.309755	-1.6908
AN4020	0.365825	-1.45077	0.602401	-0.731204
AN4016	0.173252	-2.52906	0.616688	-0.697387
AN4000	0.456208	-1.13224	0.584637	-0.774387
AN3998	0.484663	-1.04495	0.304834	-1.7139
AN3954	0.113324	-3.14148	0.498253	-1.00505
AN3935	0.18548	-2.43066	0.63924	-0.64557
AN3928	0.211111	-2.24392	0.397758	-1.33004
AN3925	0.118465	-3.07746	0.350036	-1.51443
AN3922	0.372557	-1.42447	0.577465	-0.792195
AN3920	0.485891	-1.04129	0.567548	-0.817185
AN12389	0.628479	-0.670064	0.617792	-0.694806
AN10474	0.383278	-1.38354	0.590207	-0.760706
AN10475	0.632124	-0.66172	0.639348	-0.645327
AN11419	0.172153	-2.53824	0.502652	-0.992368
AN3846	0.330546	-1.59708	0.518361	-0.947971
AN3845	0.279738	-1.83785	0.64533	-0.631892
AN3843	0.475353	-1.07293	0.623366	-0.681849
AN3834	0.509595	-0.972577	0.616352	-0.698174
AN3823	0.229058	-2.12621	0.492472	-1.02189
AN12478	0.23313	-2.1008	0.452385	-1.14438
AN3821	0.498028	-1.0057	0.554251	-0.851388
AN3814	0.200854	-2.31578	0.544814	-0.876164
AN3813	0.0974067	-3.35984	0.101541	-3.29986
AN3812	0.400163	-1.32134	0.549589	-0.863574
AN3806	0.520914	-0.940884	0.530101	-0.91566
AN3805	0.587547	-0.767225	0.535951	-0.899826
AN3804	0.0328436	-4.92824	0.255617	-1.96794
AN11733	0.0325038	-4.94325	0.262088	-1.93188
AN3803	0.327257	-1.61151	0.458797	-1.12407
AN10461	0.134702	-2.89216	0.385754	-1.37425
AN3799	0.244228	-2.0337	0.48486	-1.04436
AN3796	0.0695578	-3.84564	0.213887	-2.22508
AN3795	0.327209	-1.61172	0.602023	-0.732109
AN3792	0.437948	-1.19117	0.568892	-0.813773
AN3787	0.306653	-1.70532	0.62818	-0.670749
AN3781	0.0952492	-3.39215	0.294011	-1.76606
AN10457	0.504455	-0.987203	0.655924	-0.6084
AN3762	0.669849	-0.578091	0.450253	-1.15119
AN3756	0.587399	-0.767587	0.647436	-0.627191
AN3755	0.399419	-1.32403	0.547939	-0.867913
AN3747	0.444272	-1.17048	0.274232	-1.86653
AN3746	0.429729	-1.2185	0.494639	-1.01555
AN3738	0.387256	-1.36864	0.605005	-0.724981
AN3732	0.408863	-1.29031	0.473312	-1.07914
AN10440	0.543185	-0.880483	0.667353	-0.583478
AN11411	0.254511	-1.9742	0.608738	-0.716107
AN3708	0.368126	-1.44173	0.413961	-1.27243
AN3706	0.168649	-2.5679	0.291473	-1.77856
AN3696	0.399518	-1.32367	0.659821	-0.599854
AN3690	0.610937	-0.710905	0.643061	-0.636973
AN3675	0.244159	-2.03411	0.602815	-0.730212
AN3674	0.247473	-2.01466	0.463079	-1.11067
AN10458	0.374821	-1.41573	0.624253	-0.679797
AN3638	0.0693131	-3.85073	0.122503	-3.02911
AN3592	0.366198	-1.4493	0.556505	-0.845535
AN3586	0.261489	-1.93518	0.239611	-2.06123
AN3585	0.126366	-2.98432	0.360562	-1.47168
AN3583	0.637418	-0.649687	0.552238	-0.856639
AN3581	0.131659	-2.92512	0.65714	-0.605727
AN12487	0.417105	-1.26152	0.479122	-1.06154
AN10422	0.397874	-1.32962	0.371876	-1.42711
AN3499	0.397351	-1.33151	0.337555	-1.5668
AN3480	0.47803	-1.06483	0.671168	-0.575255
AN7358	0.300928	-1.73251	0.390872	-1.35523
AN7357	0.0490535	-4.3495	0.334527	-1.57981
AN7354	0.159682	-2.64673	0.528824	-0.91914
AN7336	0.381037	-1.392	0.537066	-0.896828
AN10923	0.469955	-1.08941	0.648694	-0.624389
AN12246	0.143569	-2.80019	0.482335	-1.05189
AN7292	0.44469	-1.16913	0.549378	-0.864129
AN7289	0.563009	-0.828771	0.64821	-0.625468
AN10910	0.20125	-2.31294	0.538734	-0.892355
AN7211	0.550893	-0.860155	0.490581	-1.02744
AN7208	0.311747	-1.68155	0.304837	-1.71389
AN7193	0.616769	-0.697199	0.55642	-0.845753
AN7189	0.660983	-0.597315	0.538533	-0.892893
AN7170	0.0203207	-5.62091	0.170053	-2.55594
AN7169	0.0866551	-3.52857	0.525667	-0.927779
AN10905	0.280717	-1.83281	0.501599	-0.995395
AN7166	0.282906	-1.8216	0.304202	-1.7169
AN7165	0.359683	-1.4752	0.615951	-0.699113
AN7159	0.348187	-1.52207	0.246442	-2.02068
AN7158	0.11281	-3.14803	0.171224	-2.54604
AN7149	0.168022	-2.57328	0.507795	-0.977681
AN7148	0.0766051	-3.70642	0.275829	-1.85815
AN7138	0.152635	-2.71184	0.283523	-1.81846
AN10901	0.478128	-1.06453	0.609834	-0.713511
AN10893	0.600373	-0.736068	0.270931	-1.884
AN7107	0.116223	-3.10504	0.490782	-1.02685
AN7101	0.22444	-2.1556	0.640153	-0.643511
AN7081	0.458432	-1.12522	0.563007	-0.828774
AN7053	0.152796	-2.71033	0.11036	-3.17972
AN11543	0.389143	-1.36163	0.606035	-0.722528
AN7041	0.283177	-1.82022	0.567831	-0.816466
AN12070	0.474792	-1.07463	0.538813	-0.892143
AN7035	0.634613	-0.656051	0.47336	-1.07899
AN7003	0.209002	-2.25841	0.47581	-1.07154
AN7001	0.647266	-0.62757	0.52742	-0.922975
AN10878	0.560959	-0.834034	0.590035	-0.761129
AN6978	0.258146	-1.95374	0.447955	-1.15857
AN6973	0.0333262	-4.9072	0.412104	-1.27892
AN7436	0.256963	-1.96037	0.396946	-1.33299
AN7463	0.0195563	-5.67622	0.519261	-0.945468
AN7468	0.311725	-1.68165	0.502727	-0.992153
AN7469	0.128232	-2.96317	0.380573	-1.39376
AN7476	0.12222	-3.03245	0.350961	-1.51062
AN7482	0.125742	-2.99146	0.41417	-1.27171
AN11748	0.479937	-1.05908	0.498554	-1.00418
AN7484	0.132593	-2.91492	0.232704	-2.10343
AN11565	0.332775	-1.58738	0.485396	-1.04277
AN7501	0.20745	-2.26916	0.671267	-0.575042
AN11751	0.154358	-2.69564	0.251461	-1.99159
AN7523	0.186414	-2.42342	0.305181	-1.71226
AN7534	0.253713	-1.97873	0.292368	-1.77414
AN7542	0.6322	-0.661547	0.619123	-0.691702
AN7554	0.605671	-0.723394	0.589259	-0.763025
AN7555	0.620848	-0.687687	0.38958	-1.36001
AN7561	0.586302	-0.770283	0.669679	-0.578459
AN7567	0.445206	-1.16746	0.430477	-1.21599
AN7600	0.654572	-0.611377	0.599683	-0.737727
AN7617	0.63849	-0.647263	0.523547	-0.93361
AN7619	0.0506997	-4.30188	0.309898	-1.69013
AN7625	0.0760159	-3.71755	0.400107	-1.32154
AN11570	0.629045	-0.668765	0.503891	-0.988818
AN7651	0.663797	-0.591186	0.538008	-0.894301
AN7654	0.239412	-2.06243	0.347997	-1.52285
AN11996	0.242797	-2.04218	0.332216	-1.5898
AN7657	0.0983922	-3.34531	0.254457	-1.97451
AN10990	0.327866	-1.60882	0.406038	-1.30031
AN7661	0.229701	-2.12217	0.446507	-1.16324
AN7672	0.613436	-0.705016	0.460377	-1.11911
AN7683	0.332875	-1.58695	0.363334	-1.46063
AN11999	0.298519	-1.7441	0.256797	-1.9613
AN7708	0.422367	-1.24343	0.671186	-0.575215
AN7710	0.188351	-2.4085	0.507475	-0.978591
AN7712	0.327381	-1.61096	0.344726	-1.53648
AN7713	0.522401	-0.93677	0.669745	-0.578316
AN7715	0.615433	-0.700325	0.484577	-1.0452
AN11006	0.0659347	-3.92282	0.15759	-2.66576
AN7721	0.334721	-1.57897	0.645765	-0.630918
AN7725	0.185502	-2.43049	0.454729	-1.13692
AN11019	0.626311	-0.675049	0.2538	-1.97823
AN11008	0.0952233	-3.39254	0.198249	-2.33461
AN11022	0.351463	-1.50856	0.47516	-1.07352
AN7752	0.437945	-1.19118	0.622369	-0.684157
AN7759	0.529963	-0.916038	0.607447	-0.719169
AN7760	0.554609	-0.850456	0.47497	-1.07409
AN12084	0.241981	-2.04703	0.420935	-1.24833
AN7771	0.221827	-2.17249	0.423355	-1.24006
AN7779	0.573864	-0.801218	0.59585	-0.746979
AN7780	0.517839	-0.949423	0.562905	-0.829037
AN7785	0.200264	-2.32003	0.549725	-0.863218
AN11574	0.367585	-1.44385	0.533213	-0.907215
AN6423	0.173899	-2.52368	0.376578	-1.40898
AN6405	0.579252	-0.787736	0.337474	-1.56715
AN6404	0.120492	-3.05299	0.141046	-2.82576
AN6386	0.163451	-2.61307	0.654231	-0.612127
AN6366	0.133859	-2.90122	0.398497	-1.32736
AN6359	0.554914	-0.849665	0.610779	-0.711277
AN6352	0.409362	-1.28855	0.631759	-0.662555
AN6346	0.389163	-1.36155	0.478996	-1.06192
AN6318	0.30934	-1.69274	0.5804	-0.784881
AN6317	0.319244	-1.64727	0.588289	-0.765404
AN6305	0.673361	-0.570549	0.51967	-0.944334
AN6297	0.668721	-0.580524	0.445864	-1.16532
AN6287	0.375496	-1.41313	0.602132	-0.731847
AN6275	0.666319	-0.585715	0.590328	-0.760412
AN6273	0.667299	-0.583594	0.287147	-1.80014
AN6264	0.312728	-1.67702	0.458625	-1.12461
AN6263	0.3275	-1.61043	0.538007	-0.894303
AN6262	0.261223	-1.93665	0.358917	-1.47828
AN6257	0.501931	-0.99444	0.648595	-0.62461
AN6256	0.517067	-0.951576	0.634176	-0.657044
AN10803	0.123056	-3.02261	0.308515	-1.69659
AN6255	0.0819235	-3.60958	0.253374	-1.98066
AN6252	0.578142	-0.790504	0.648373	-0.625105
AN6251	0.309777	-1.6907	0.645001	-0.632626
AN6249	0.0416606	-4.58517	0.322442	-1.63289
AN6246	0.0914639	-3.45065	0.244951	-2.02943
AN6245	0.449331	-1.15415	0.504679	-0.986563
AN6243	0.261056	-1.93757	0.578463	-0.789704
AN6230	0.474827	-1.07453	0.606815	-0.720671
AN6216	0.579084	-0.788155	0.642369	-0.638526
AN6211	0.669788	-0.578223	0.636222	-0.652397
AN6208	0.381502	-1.39024	0.451215	-1.14811
AN6202	0.198568	-2.3323	0.456266	-1.13205
AN6199	0.62835	-0.67036	0.615483	-0.700209
AN12051	0.509034	-0.974165	0.47246	-1.08174
AN6181	0.235013	-2.08919	0.596014	-0.746582
AN6172	0.647117	-0.627901	0.500211	-0.999391
AN6169	0.330008	-1.59943	0.541007	-0.88628
AN6168	0.16978	-2.55826	0.390336	-1.35721
AN6128	0.2805	-1.83393	0.455283	-1.13517
AN6126	0.30682	-1.70453	0.585025	-0.77343
AN6105	0.416895	-1.26224	0.474946	-1.07416
AN6095	0.641954	-0.639457	0.354543	-1.49597
AN6091	0.0928884	-3.42836	0.431331	-1.21313
AN11499	0.382857	-1.38512	0.513634	-0.961186
AN6089	0.12782	-2.96781	0.630223	-0.666066
AN6084	0.0859505	-3.54035	0.303799	-1.71881
AN6083	0.250394	-1.99773	0.513858	-0.960557
AN6082	0.198921	-2.32973	0.563565	-0.827345
AN6077	0.400122	-1.32149	0.650832	-0.619643
AN6061	0.343568	-1.54133	0.496787	-1.0093
AN6060	0.342609	-1.54536	0.614344	-0.702882
AN6059	0.646956	-0.62826	0.564046	-0.826114
AN6058	0.118637	-3.07537	0.453436	-1.14103
AN6053	0.598503	-0.740569	0.562892	-0.829071
AN6050	0.278746	-1.84297	0.673561	-0.57012
AN6048	0.0629309	-3.99009	0.14762	-2.76004
AN6037	0.294632	-1.76301	0.668957	-0.580014
AN6014	0.581366	-0.78248	0.653155	-0.614502
AN6004	0.526371	-0.925849	0.390957	-1.35492
AN5997	0.22404	-2.15817	0.524685	-0.930475
AN5996	0.144803	-2.78783	0.553186	-0.854163
AN5980	0.521089	-0.9404	0.649568	-0.622447
AN5979	0.169611	-2.5597	0.517612	-0.950056
AN5975	0.133337	-2.90686	0.200787	-2.31626
AN10764	0.377882	-1.40399	0.578414	-0.789825
AN5969	0.190819	-2.38973	0.608488	-0.716699
AN12261	0.34184	-1.54861	0.510805	-0.969155
AN9468	0.208016	-2.26523	0.476567	-1.06925
AN5960	0.14827	-2.7537	0.57047	-0.809776
AN5935	0.1139	-3.13416	0.323009	-1.63035
AN5907	0.0809943	-3.62604	0.179826	-2.47532
AN5904	0.267525	-1.90226	0.571992	-0.805934
AN5894	0.596399	-0.745651	0.608146	-0.717509
AN10748	0.503614	-0.989611	0.62788	-0.671438
AN5874	0.58979	-0.761728	0.591632	-0.757227
AN10752	0.589799	-0.761704	0.629998	-0.666581
AN5862	0.274597	-1.86461	0.612264	-0.707775
AN5861	0.0877351	-3.5107	0.442948	-1.17479
AN5860	0.0190258	-5.7159	0.339685	-1.55773
AN5848	0.510509	-0.969991	0.656133	-0.60794
AN5847	0.392039	-1.35093	0.464732	-1.10553
AN10740	0.243714	-2.03674	0.495743	-1.01234
AN10745	0.450581	-1.15014	0.567519	-0.817259
AN5834	0.123241	-3.02045	0.434258	-1.20338
AN5831	0.611267	-0.710125	0.567179	-0.818124
AN5830	0.349429	-1.51693	0.554176	-0.851585
AN5829	0.309432	-1.6923	0.649328	-0.62298
AN10733	0.470509	-1.08771	0.582351	-0.78004
AN5823	0.453489	-1.14086	0.191511	-2.3845
AN5819	0.269768	-1.89021	0.500418	-0.998795
AN10738	0.286433	-1.80373	0.657423	-0.605106
AN5800	0.171775	-2.54141	0.495568	-1.01284
AN6499	0.179993	-2.47399	0.651635	-0.617864
AN6500	0.161687	-2.62873	0.420552	-1.24964
AN6506	0.0986491	-3.34155	0.447175	-1.16109
AN6534	0.184817	-2.43583	0.429985	-1.21764
AN6542	0.196256	-2.34919	0.523546	-0.933612
AN6568	0.573168	-0.802971	0.638366	-0.647543
AN6588	0.267599	-1.90186	0.600809	-0.735021
AN10834	0.431094	-1.21392	0.429875	-1.21801
AN6597	0.613923	-0.70387	0.587914	-0.766323
AN6613	0.464686	-1.10567	0.609889	-0.713381
AN6629	0.232421	-2.10519	0.521583	-0.939032
AN6630	0.449022	-1.15514	0.40536	-1.30272
AN6632	0.219871	-2.18527	0.463978	-1.10787
AN6636	0.355713	-1.49121	0.33519	-1.57695
AN10837	0.42337	-1.24001	0.662606	-0.593778
AN6643	0.341669	-1.54933	0.620385	-0.688764
AN6644	0.2822	-1.82521	0.538979	-0.891698
AN6645	0.252917	-1.98326	0.514278	-0.95938
AN6646	0.559203	-0.838557	0.521786	-0.938469
AN6657	0.0206695	-5.59635	0.114099	-3.13164
AN10838	0.570068	-0.810795	0.569469	-0.81231
AN6676	0.475407	-1.07277	0.621829	-0.685411
AN6679	0.26325	-1.9255	0.577164	-0.792948
AN6693	0.090033	-3.4734	0.12127	-3.0437
AN6697	0.24148	-2.05003	0.630588	-0.66523
AN6701	0.50754	-0.978406	0.524572	-0.930789
AN6702	0.607587	-0.718836	0.661434	-0.596332
AN6708	0.230043	-2.12003	0.378384	-1.40208
AN11899	0.41616	-1.26479	0.494943	-1.01466
AN10847	0.673455	-0.570346	0.33197	-1.59087
AN11900	0.419462	-1.25339	0.44409	-1.17108
AN6717	0.209417	-2.25555	0.383562	-1.38247
AN6719	0.372742	-1.42375	0.49329	-1.01949
AN6721	0.59318	-0.753458	0.662162	-0.594745
AN6725	0.608935	-0.71564	0.642926	-0.637276
AN6726	0.61635	-0.698179	0.598787	-0.739886
AN6730	0.182547	-2.45366	0.423103	-1.24092
AN6731	0.0144215	-6.11564	0.147774	-2.75853
AN6733	0.346925	-1.5273	0.584776	-0.774044
AN6739	0.344887	-1.53581	0.557173	-0.843802
AN6741	0.608459	-0.716768	0.664726	-0.589169
AN6753	0.0973297	-3.36098	0.489361	-1.03103
AN6789	0.309771	-1.69073	0.359997	-1.47394
AN11983	0.425096	-1.23414	0.650455	-0.620479
AN11985	0.422996	-1.24128	0.584634	-0.774395
AN6821	0.38306	-1.38436	0.375031	-1.41492
AN6825	0.326419	-1.6152	0.494748	-1.01523
AN6838	0.187202	-2.41733	0.469424	-1.09104
AN6875	0.347074	-1.52669	0.585525	-0.772197
AN6884	0.430679	-1.21531	0.612428	-0.707388
AN6885	0.202999	-2.30045	0.358497	-1.47997
AN6886	0.577673	-0.791676	0.619609	-0.690571
AN6891	0.504828	-0.986137	0.512191	-0.965246
AN6900	0.453924	-1.13948	0.620474	-0.688557
AN6908	0.349585	-1.51628	0.527434	-0.922938
AN12423	0.559035	-0.838989	0.645651	-0.631174
AN6927	0.661463	-0.596267	0.571197	-0.807939
AN9263	0.234051	-2.09511	0.423367	-1.24002
AN9297	0.201739	-2.30944	0.276268	-1.85586
AN9339	0.0638185	-3.96988	0.201238	-2.31303
AN9377	0.579793	-0.78639	0.328939	-1.60411
AN9386	0.454726	-1.13693	0.49945	-1.00159
AN9397	0.313207	-1.67481	0.376192	-1.41046
AN9407	0.237465	-2.07421	0.61569	-0.699723
AN9408	0.186283	-2.42443	0.53343	-0.906629
AN10187	0.440691	-1.18216	0.605283	-0.724318
AN1378	0.198355	-2.33385	0.468245	-1.09466
AN9465	0.195798	-2.35256	0.448276	-1.15754
AN1356	0.632057	-0.661874	0.488996	-1.03211
AN1352	0.593992	-0.751484	0.597445	-0.743122
AN1345	0.210189	-2.25024	0.532684	-0.908649
AN1331	0.410551	-1.28436	0.387712	-1.36694
AN1330	0.229978	-2.12043	0.344926	-1.53564
AN10176	0.267969	-1.89986	0.652475	-0.616004
AN11936	0.349901	-1.51498	0.536251	-0.89902
AN10174	0.597833	-0.742185	0.494345	-1.01641
AN1262	0.103709	-3.26939	0.320455	-1.64181
AN1251	0.400166	-1.32133	0.451429	-1.14743
AN1246	0.0307493	-5.0233	0.153695	-2.70186
AN10168	0.65777	-0.604345	0.533345	-0.90686
AN1228	0.232714	-2.10337	0.659416	-0.60074
AN1226	0.615672	-0.699767	0.619541	-0.690729
AN1224	0.64306	-0.636975	0.626823	-0.67387
AN1222	0.183691	-2.44464	0.589528	-0.762369
AN1219	0.571622	-0.806868	0.630173	-0.666181
AN10177	0.223448	-2.16199	0.628142	-0.670838
AN1216	0.361478	-1.46802	0.396532	-1.33449
AN1213	0.502736	-0.992129	0.53019	-0.915419
AN1189	0.617215	-0.696156	0.605471	-0.723869
AN1166	0.203862	-2.29433	0.379849	-1.3965
AN1160	0.0165525	-5.91681	0.283241	-1.8199
AN1149	0.592579	-0.75492	0.502922	-0.991593
AN10148	0.135716	-2.88134	0.630411	-0.665636
AN1126	0.20147	-2.31137	0.629814	-0.667002
AN1122	0.13391	-2.90066	0.53709	-0.896764
AN1120	0.493102	-1.02004	0.46805	-1.09526
AN1117	0.460779	-1.11785	0.515136	-0.956976
AN1116	0.490565	-1.02748	0.382258	-1.38738
AN1114	0.549467	-0.863895	0.631936	-0.66215
AN1102	0.182926	-2.45067	0.366479	-1.4482
AN1096	0.194503	-2.36214	0.432632	-1.20879
AN1094	0.210964	-2.24493	0.614227	-0.703157
AN10164	0.494513	-1.01592	0.625963	-0.675851
AN10158	0.613258	-0.705434	0.629902	-0.6668
AN1066	0.151299	-2.72453	0.535182	-0.901897
AN1065	0.282971	-1.82128	0.54809	-0.867516
AN1063	0.498764	-1.00357	0.554683	-0.850264
AN1061	0.483032	-1.04981	0.608646	-0.716325
AN1060	0.31089	-1.68552	0.546243	-0.872385
AN1055	0.405329	-1.30284	0.540511	-0.887604
AN1038	0.258249	-1.95317	0.549493	-0.863827
AN11288	0.110186	-3.18199	0.509314	-0.973373
AN1037	0.0365381	-4.77445	0.305209	-1.71213
AN1025	0.591343	-0.757932	0.672215	-0.573006
AN1022	0.65664	-0.606825	0.352417	-1.50464
AN1021	0.377018	-1.4073	0.529559	-0.917136
AN1015	0.431445	-1.21275	0.562433	-0.830246
AN1013	0.199884	-2.32276	0.323094	-1.62997
AN1008	0.0917196	-3.44663	0.34547	-1.53337
AN1007	0.0177817	-5.81346	0.212223	-2.23635
AN1006	0.0665696	-3.90899	0.363372	-1.46048
AN1001	0.288087	-1.79542	0.595289	-0.748338
AN0988	0.501954	-0.994373	0.533956	-0.905207
AN0981	0.242169	-2.04592	0.494867	-1.01489
AN0979	0.328444	-1.60628	0.567061	-0.818424
AN10130	0.224855	-2.15293	0.573405	-0.802373
AN0950	0.442843	-1.17513	0.373541	-1.42066
AN0943	0.196577	-2.34684	0.598718	-0.740052
AN0939	0.655089	-0.610236	0.668991	-0.579942
AN0933	0.399338	-1.32432	0.269234	-1.89307
AN0929	0.551681	-0.858094	0.668852	-0.580241
AN0924	0.468873	-1.09273	0.599443	-0.738306
AN0922	0.557488	-0.842987	0.583929	-0.776134
AN0919	0.211729	-2.23971	0.585947	-0.771159
AN0918	0.0737245	-3.76171	0.401622	-1.31609
AN0913	0.0739802	-3.75672	0.454075	-1.139
AN0893	0.518062	-0.948802	0.474585	-1.07526
AN0885	0.232516	-2.1046	0.559119	-0.838772
AN0884	0.170683	-2.55061	0.548946	-0.865264
AN0879	0.556031	-0.846762	0.671881	-0.573723
AN0871	0.472455	-1.08175	0.670397	-0.576913
AN0870	0.0769408	-3.70011	0.405924	-1.30072
AN0866	0.399924	-1.3222	0.386831	-1.37023
AN0865	0.522262	-0.937154	0.494761	-1.0152
AN0864	0.184398	-2.43911	0.633349	-0.658928
AN0857	0.145149	-2.78439	0.341524	-1.54994
AN0856	0.169647	-2.55939	0.38312	-1.38413
AN0843	0.23668	-2.07899	0.437078	-1.19404
AN0840	0.429388	-1.21965	0.652867	-0.61514
AN0833	0.0144902	-6.10877	0.269544	-1.89141
AN0832	0.437668	-1.19209	0.67083	-0.575982
AN0831	0.408742	-1.29074	0.607961	-0.71795
AN0814	0.404173	-1.30695	0.461358	-1.11604
AN0789	0.64716	-0.627805	0.505298	-0.984795
AN0781	0.636932	-0.65079	0.524943	-0.929769
AN0776	0.184946	-2.43483	0.360977	-1.47002
AN0773	0.106977	-3.22463	0.415125	-1.26838
AN0755	0.383532	-1.38258	0.383308	-1.38342
AN0754	0.246659	-2.01941	0.430345	-1.21643
AN0753	0.46899	-1.09237	0.669852	-0.578087
AN0747	0.265251	-1.91457	0.558827	-0.839526
AN0734	0.0778491	-3.68318	0.297796	-1.74761
AN0733	0.156564	-2.67518	0.466891	-1.09884
AN0726	0.290695	-1.78242	0.582464	-0.77976
AN0723	0.350528	-1.5124	0.62885	-0.669213
AN0714	0.54756	-0.868912	0.493311	-1.01943
AN0709	0.099754	-3.32548	0.507066	-0.979756
AN0698	0.459691	-1.12127	0.407	-1.2969
AN0689	0.410958	-1.28294	0.588217	-0.765581
AN0688	0.140323	-2.83318	0.471651	-1.08421
AN0684	0.296976	-1.75158	0.602581	-0.730773
AN0682	0.271122	-1.88299	0.576558	-0.794461
AN0677	0.126144	-2.98685	0.604329	-0.726594
AN0671	0.561375	-0.832963	0.655657	-0.608986
AN11278	0.459766	-1.12103	0.535373	-0.901384
AN0644	0.170202	-2.55468	0.639549	-0.644873
AN0640	0.0951153	-3.39418	0.371441	-1.4288
AN0628	0.474564	-1.07533	0.659139	-0.601346
AN0620	0.651401	-0.618382	0.341768	-1.54891
AN0595	0.216272	-2.20908	0.420138	-1.25107
AN0570	0.176381	-2.50323	0.48732	-1.03706
AN0565	0.563957	-0.826344	0.605958	-0.722709
AN0553	0.320398	-1.64206	0.356205	-1.48922
AN0506	0.478068	-1.06471	0.51386	-0.960553
AN10081	0.613389	-0.705126	0.63449	-0.656331
AN0480	0.397772	-1.32999	0.565882	-0.821428
AN0470	0.484611	-1.0451	0.612939	-0.706184
AN0465	0.226407	-2.14301	0.345712	-1.53236
AN0461	0.501452	-0.995815	0.653558	-0.613612
AN10080	0.264365	-1.9194	0.651709	-0.617699
AN0452	0.48148	-1.05445	0.562664	-0.829655
AN11735	0.542962	-0.881076	0.433908	-1.20454
AN0446	0.600351	-0.736122	0.645695	-0.631074
AN0445	0.163492	-2.61271	0.511564	-0.967014
AN0436	0.455197	-1.13544	0.650247	-0.620941
AN0433	0.166509	-2.58633	0.45905	-1.12328
AN10103	0.327333	-1.61117	0.485009	-1.04392
AN0419	0.370327	-1.43313	0.66087	-0.597562
AN0417	0.389499	-1.36031	0.450939	-1.149
AN0412	0.418275	-1.25747	0.545708	-0.8738
AN0409	0.307294	-1.70231	0.5349	-0.902658
AN0399	0.151584	-2.72181	0.508881	-0.974599
AN0369	0.175638	-2.50933	0.620953	-0.687445
AN0365	0.215295	-2.21561	0.493472	-1.01896
AN0363	0.671479	-0.574585	0.6027	-0.730489
AN0362	0.543829	-0.878775	0.276475	-1.85478
AN0359	0.370888	-1.43094	0.611811	-0.708842
AN0357	0.218144	-2.19665	0.401028	-1.31823
AN0356	0.495674	-1.01254	0.505114	-0.985318
AN0354	0.28284	-1.82194	0.468233	-1.0947
AN0340	0.418041	-1.25828	0.616286	-0.698327
AN0334	0.182514	-2.45392	0.651608	-0.617924
AN0332	0.106439	-3.2319	0.272635	-1.87496
AN0330	0.459796	-1.12093	0.49287	-1.02072
AN0317	0.618127	-0.694025	0.672605	-0.572169
AN0313	0.342707	-1.54495	0.650166	-0.621121
AN0297	0.417508	-1.26012	0.389356	-1.36084
AN9450	0.146276	-2.77323	0.566607	-0.819581
AN0286	0.555477	-0.848201	0.561706	-0.832114
AN10051	0.290447	-1.78366	0.626806	-0.673909
AN10050	0.358247	-1.48097	0.407626	-1.29468
AN0279	0.224866	-2.15286	0.547612	-0.868775
AN0278	0.2442	-2.03386	0.554429	-0.850924
AN0275	0.170404	-2.55297	0.629447	-0.667843
AN11850	0.131633	-2.92541	0.651635	-0.617865
AN0272	0.458311	-1.1256	0.558965	-0.83917
AN0262	0.13625	-2.87567	0.435865	-1.19805
AN0252	0.241234	-2.05149	0.542067	-0.883458
AN0240	0.0964151	-3.3746	0.418953	-1.25514
AN0235	0.260205	-1.94228	0.652385	-0.616205
AN0234	0.0785214	-3.67077	0.376506	-1.40926
AN0232	0.119945	-3.05955	0.237451	-2.0743
AN0231	0.387423	-1.36802	0.581547	-0.782032
AN0224	0.33898	-1.56073	0.332345	-1.58925
AN0214	0.157382	-2.66766	0.23717	-2.07601
AN0210	0.350782	-1.51136	0.576611	-0.794329
AN10043	0.271404	-1.88149	0.61807	-0.694159
AN0186	0.0891472	-3.48767	0.374125	-1.41841
AN0184	0.544406	-0.877245	0.614277	-0.703038
AN0179	0.312002	-1.68037	0.522527	-0.936423
AN0176	0.296753	-1.75267	0.558897	-0.839346
AN10033	0.39454	-1.34176	0.502554	-0.992649
AN0170	0.0508457	-4.29773	0.352082	-1.50602
AN0168	0.411331	-1.28163	0.634608	-0.656062
AN0163	0.278079	-1.84643	0.544531	-0.876913
AN0161	0.553436	-0.85351	0.49494	-1.01468
AN0154	0.461694	-1.11499	0.672193	-0.573052
AN0132	0.305501	-1.71075	0.583846	-0.77634
AN0117	0.616119	-0.69872	0.645449	-0.631625
AN0094	0.557947	-0.8418	0.657376	-0.605209
AN0088	0.64326	-0.636526	0.584603	-0.77447
AN0082	0.521586	-0.939024	0.666024	-0.586355
AN0067	0.337161	-1.56849	0.622899	-0.68293
AN12270	0.32694	-1.6129	0.577092	-0.793126
AN9001	0.558536	-0.840277	0.478399	-1.06372
AN8972	0.176584	-2.50157	0.426609	-1.22901
AN8963	0.174449	-2.51912	0.500039	-0.999888
AN8915	0.308511	-1.69661	0.3641	-1.45759
AN8913	0.114088	-3.13178	0.514929	-0.957554
AN8907	0.0159634	-5.96909	0.129345	-2.9507
AN8906	0.178493	-2.48606	0.441777	-1.17861
AN8905	0.395787	-1.3372	0.443858	-1.17183
AN11140	0.12895	-2.95511	0.298002	-1.74661
AN11146	0.420238	-1.25072	0.633734	-0.658051
AN1444	0.358747	-1.47896	0.666328	-0.585696
AN1449	0.110853	-3.17329	0.410317	-1.28519
AN11304	0.2225	-2.16812	0.642442	-0.638362
AN1459	0.416518	-1.26355	0.53733	-0.89612
AN1471	0.21989	-2.18514	0.620098	-0.689431
AN1472	0.457499	-1.12816	0.256115	-1.96514
AN1475	0.465349	-1.10362	0.646225	-0.629892
AN1488	0.477998	-1.06492	0.451179	-1.14823
AN1493	0.228703	-2.12845	0.57714	-0.793007
AN1510	0.0828419	-3.5935	0.489442	-1.03079
AN1534	0.483093	-1.04963	0.554889	-0.849728
AN1549	0.0108071	-6.53188	0.0769702	-3.69956
AN12135	0.0350854	-4.83298	0.0932105	-3.42336
AN1551	0.204921	-2.28686	0.422595	-1.24265
AN1574	0.41691	-1.26219	0.550522	-0.861127
AN1605	0.0538648	-4.21451	0.148248	-2.75392
AN1606	0.251187	-1.99317	0.32933	-1.6024
AN1608	0.0868751	-3.52491	0.382036	-1.38822
AN1610	0.396499	-1.33461	0.671005	-0.575604
AN1620	0.417464	-1.26028	0.42954	-1.21914
AN1622	0.367442	-1.44441	0.46634	-1.10055
AN11882	0.362989	-1.462	0.251184	-1.99318
AN1624	0.0332993	-4.90837	0.128419	-2.96107
AN10224	0.629641	-0.667399	0.48012	-1.05853
AN11886	0.103375	-3.27405	0.465976	-1.10167
AN11887	0.481355	-1.05483	0.602543	-0.730863
AN1683	0.49924	-1.00219	0.663262	-0.59235
AN10223	0.104148	-3.26329	0.413724	-1.27326
AN1717	0.0924493	-3.43519	0.24113	-2.05212
AN1718	0.114271	-3.12946	0.221919	-2.17189
AN1719	0.0920077	-3.4421	0.266248	-1.90916
AN1720	0.576937	-0.793514	0.521696	-0.93872
AN1721	0.522497	-0.936505	0.551294	-0.859106
AN1722	0.557897	-0.841929	0.450463	-1.15052
AN10229	0.419326	-1.25385	0.593049	-0.753777
AN1743	0.413567	-1.27381	0.392481	-1.3493
AN1762	0.221764	-2.1729	0.391361	-1.35343
AN1763	0.644406	-0.633959	0.640202	-0.643401
AN1767	0.176929	-2.49875	0.565044	-0.823565
AN1769	0.65493	-0.610587	0.562885	-0.829087
AN1779	0.608065	-0.717702	0.552162	-0.856838
AN1795	0.435573	-1.19901	0.595583	-0.747625
AN1800	0.467889	-1.09576	0.59363	-0.752364
AN1805	0.421262	-1.24721	0.61482	-0.701764
AN1817	0.100597	-3.31335	0.260136	-1.94266
AN1832	0.333426	-1.58456	0.326862	-1.61325
AN1833	0.294507	-1.76363	0.362872	-1.46247
AN1855	0.281223	-1.83021	0.454796	-1.13671
AN11317	0.0938791	-3.41305	0.329562	-1.60138
AN1859	0.345392	-1.53369	0.560394	-0.835487
AN1860	0.260828	-1.93883	0.606617	-0.721143
AN1871	0.316292	-1.66067	0.527403	-0.923022
AN10235	0.502664	-0.992335	0.648924	-0.623877
AN1880	0.42742	-1.22628	0.667338	-0.583511
AN1883	0.334307	-1.58076	0.533672	-0.905974
AN1892	0.343116	-1.54323	0.629472	-0.667787
AN1894	0.329611	-1.60116	0.402912	-1.31146
AN1901	0.15596	-2.68075	0.475702	-1.07187
AN1915	0.524635	-0.930615	0.321259	-1.63819
AN1918	0.290773	-1.78203	0.218979	-2.19113
AN1922	0.26067	-1.9397	0.422495	-1.24299
AN1923	0.11389	-3.13429	0.506355	-0.981779
AN1940	0.593132	-0.753575	0.584412	-0.774942
AN11801	0.435019	-1.20085	0.494867	-1.01489
AN1964	0.166596	-2.58558	0.380775	-1.39299
AN10237	0.107991	-3.21102	0.235388	-2.08689
AN12319	0.377581	-1.40514	0.580847	-0.78377
AN1990	0.432569	-1.209	0.629536	-0.66764
AN1993	0.197481	-2.34022	0.321388	-1.63761
AN1995	0.349135	-1.51814	0.570726	-0.80913
AN2000	0.0878687	-3.50851	0.393714	-1.34478
AN2004	0.214986	-2.21769	0.259118	-1.94832
AN2007	0.668948	-0.580035	0.598791	-0.739876
AN2009	0.205606	-2.28205	0.508766	-0.974925
AN2010	0.181136	-2.46486	0.289264	-1.78954
AN2012	0.273606	-1.86983	0.339233	-1.55965
AN2015	0.272013	-1.87825	0.432403	-1.20955
AN2037	0.140009	-2.83641	0.237569	-2.07358
AN2042	0.180672	-2.46855	0.671847	-0.573795
AN2043	0.659094	-0.601444	0.657568	-0.604789
AN2044	0.602191	-0.731707	0.59422	-0.750931
AN2050	0.571134	-0.8081	0.667438	-0.583294
AN2055	0.297488	-1.74909	0.516421	-0.953381
AN2058	0.43194	-1.2111	0.56707	-0.818402
AN2062	0.407567	-1.29489	0.430584	-1.21563
AN2065	0.345427	-1.53355	0.611488	-0.709604
AN2069	0.265666	-1.91231	0.517543	-0.950249
AN10257	0.28121	-1.83028	0.447841	-1.15894
AN2099	0.109757	-3.18762	0.274915	-1.86294
AN2100	0.484214	-1.04628	0.551687	-0.858079
AN2101	0.567314	-0.817781	0.664482	-0.589697
AN10261	0.299782	-1.73801	0.594319	-0.750692
AN2130	0.279447	-1.83935	0.536687	-0.897848
AN11869	0.397424	-1.33125	0.538462	-0.893083
AN12489	0.266904	-1.90561	0.583206	-0.777922
AN2154	0.589262	-0.763018	0.607731	-0.718496
AN2163	0.563858	-0.826595	0.627683	-0.671892
AN2169	0.429639	-1.2188	0.607802	-0.718328
AN2171	0.28553	-1.80829	0.398721	-1.32655
AN11329	0.435266	-1.20003	0.389846	-1.35902
AN2183	0.35328	-1.50112	0.399902	-1.32228
AN2189	0.384408	-1.37929	0.464438	-1.10644
AN2207	0.578325	-0.790049	0.543413	-0.879879
AN12475	0.304926	-1.71347	0.502309	-0.993352
AN2225	0.582721	-0.779123	0.6107	-0.711464
AN2238	0.18324	-2.44819	0.470923	-1.08644
AN2243	0.21138	-2.24209	0.57424	-0.800274
AN2249	0.581395	-0.782409	0.536009	-0.89967
AN12336	0.558972	-0.839152	0.633939	-0.657583
AN2275	0.166065	-2.59018	0.389693	-1.35959
AN2277	0.103249	-3.2758	0.277956	-1.84707
AN2284	0.310557	-1.68707	0.559349	-0.838179
AN2286	0.0135351	-6.20715	0.135869	-2.87972
AN2287	0.0649933	-3.94357	0.603638	-0.728244
AN2297	0.654778	-0.610922	0.670929	-0.575769
AN2298	0.518408	-0.947841	0.639075	-0.645943
AN2299	0.270443	-1.8866	0.50773	-0.977865
AN2301	0.205378	-2.28365	0.439641	-1.1856
AN2302	0.388816	-1.36284	0.618195	-0.693866
AN2306	0.291985	-1.77604	0.461855	-1.11449
AN2307	0.30567	-1.70995	0.436551	-1.19578
AN10290	0.321863	-1.63548	0.601548	-0.733249
AN10285	0.0708219	-3.81966	0.290348	-1.78414
AN2311	0.357643	-1.48341	0.567368	-0.817643
AN2315	0.117467	-3.08968	0.553101	-0.854385
AN2316	0.097167	-3.36339	0.279251	-1.84037
AN2317	0.302387	-1.72553	0.575903	-0.796102
AN2318	0.505201	-0.985069	0.532278	-0.909748
AN2332	0.440065	-1.18421	0.50288	-0.991713
AN2337	0.170344	-2.55347	0.219329	-2.18883
AN2343	0.04714	-4.4069	0.380961	-1.39228
AN12127	0.194142	-2.36482	0.381432	-1.3905
AN10296	0.0300208	-5.05789	0.209321	-2.25621
AN2366	0.328499	-1.60604	0.234702	-2.0911
AN2391	0.517729	-0.949731	0.591392	-0.757814
AN2405	0.490598	-1.02739	0.292623	-1.77289
AN12119	0.65586	-0.60854	0.48181	-1.05346
AN2406	0.448972	-1.1553	0.402525	-1.31285
AN11337	0.339493	-1.55855	0.483369	-1.0488
AN2412	0.310038	-1.68948	0.598417	-0.740778
AN2419	0.288278	-1.79447	0.380403	-1.3944
AN12232	0.0824517	-3.60031	0.485582	-1.04221
AN2425	0.184946	-2.43482	0.454385	-1.13801
AN2427	0.304953	-1.71334	0.284496	-1.81352
AN2435	0.0572304	-4.12707	0.24143	-2.05032
AN2436	0.059657	-4.06716	0.293879	-1.76671
AN2445	0.240386	-2.05657	0.584234	-0.775382
AN2448	0.562877	-0.829108	0.611859	-0.70873
AN2466	0.596397	-0.745656	0.664162	-0.590393
AN2467	0.521432	-0.939449	0.571586	-0.806958
AN10310	0.648524	-0.624768	0.477444	-1.0666
AN10311	0.665973	-0.586464	0.287303	-1.79935
AN2474	0.338661	-1.56208	0.381828	-1.389
AN2502	0.560545	-0.835098	0.552688	-0.855462
AN2522	0.177359	-2.49525	0.36797	-1.44234
AN2523	0.279682	-1.83814	0.53923	-0.891028
AN11347	0.0973634	-3.36048	0.351341	-1.50905
AN10317	0.288854	-1.79159	0.513841	-0.960607
AN2526	0.0662348	-3.91627	0.138244	-2.85471
AN2527	0.645484	-0.631547	0.569103	-0.813237
AN2531	0.518507	-0.947565	0.472221	-1.08247
AN2532	0.28803	-1.79571	0.522151	-0.937461
AN2555	0.159745	-2.64615	0.323754	-1.62703
AN2572	0.430443	-1.21611	0.409304	-1.28875
AN10327	0.143089	-2.80501	0.365975	-1.45018
AN2582	0.175282	-2.51225	0.351695	-1.5076
AN9148	0.454337	-1.13817	0.651106	-0.619036
AN11932	0.397833	-1.32976	0.670001	-0.577764
AN9118	0.600594	-0.735537	0.536998	-0.897012
AN9100	0.401056	-1.31812	0.535083	-0.902166
AN9087	0.327908	-1.60864	0.639527	-0.644922
AN9083	0.111198	-3.1688	0.673033	-0.571252
AN9073	0.311719	-1.68168	0.411593	-1.28071
AN9070	0.38555	-1.37501	0.564435	-0.825121
AN9065	0.158149	-2.66064	0.335104	-1.57732
AN3469	0.107553	-3.21687	0.574271	-0.800198
AN3468	0.117623	-3.08775	0.367071	-1.44587
AN10416	0.190907	-2.38906	0.394491	-1.34194
AN10409	0.397654	-1.33041	0.654235	-0.612119
AN11837	0.507566	-0.978334	0.505724	-0.983579
AN3416	0.212557	-2.23408	0.579829	-0.7863
AN11395	0.255778	-1.96704	0.629066	-0.668716
AN3413	0.204361	-2.29081	0.547715	-0.868502
AN3408	0.18937	-2.40072	0.494079	-1.01719
AN3396	0.509651	-0.972419	0.560862	-0.834282
AN3395	0.187033	-2.41864	0.398447	-1.32754
AN3394	0.343895	-1.53996	0.516174	-0.954071
AN11392	0.624117	-0.680112	0.428213	-1.2236
AN3374	0.429554	-1.21909	0.498602	-1.00404
AN3371	0.469046	-1.0922	0.610237	-0.712558
AN3368	0.478816	-1.06246	0.486843	-1.03847
AN10395	0.657146	-0.605714	0.649986	-0.62152
AN10405	0.359553	-1.47572	0.665913	-0.586594
AN3361	0.249314	-2.00397	0.349078	-1.51838
AN3359	0.501915	-0.994486	0.593076	-0.753711
AN11391	0.52976	-0.916589	0.406585	-1.29837
AN3357	0.352025	-1.50625	0.557611	-0.842669
AN3348	0.300812	-1.73306	0.35839	-1.4804
AN3347	0.197563	-2.33961	0.312648	-1.67739
AN3346	0.190361	-2.39319	0.644058	-0.634737
AN3345	0.185399	-2.4313	0.459277	-1.12256
AN3344	0.0896346	-3.4798	0.184413	-2.43899
AN3310	0.270023	-1.88885	0.669087	-0.579735
AN3308	0.362952	-1.46215	0.508816	-0.974783
AN3307	0.196267	-2.34911	0.614104	-0.703445
AN3304	0.42114	-1.24763	0.46979	-1.08991
AN3303	0.5214	-0.939537	0.579292	-0.787636
AN3293	0.540776	-0.886898	0.621561	-0.686031
AN3282	0.303079	-1.72224	0.472058	-1.08296
AN3280	0.62307	-0.682535	0.668557	-0.580878
AN3278	0.660669	-0.598	0.406862	-1.29739
AN3277	0.541483	-0.885012	0.647839	-0.626293
AN3263	0.174932	-2.51513	0.460571	-1.11851
AN3258	0.153187	-2.70664	0.347037	-1.52684
AN3224	0.228298	-2.13101	0.588954	-0.763773
AN3223	0.0351911	-4.82864	0.181082	-2.46529
AN3209	0.512305	-0.964925	0.34927	-1.51759
AN3208	0.519785	-0.944014	0.228225	-2.13147
AN3179	0.164782	-2.60137	0.436494	-1.19597
AN3172	0.1752	-2.51292	0.388214	-1.36508
AN11709	0.600273	-0.736309	0.576498	-0.794613
AN3163	0.109188	-3.19512	0.243757	-2.03648
AN3145	0.372688	-1.42396	0.611546	-0.709467
AN3135	0.638276	-0.647747	0.546253	-0.872358
AN10354	0.548123	-0.867427	0.46636	-1.10048
AN3124	0.660556	-0.598247	0.656103	-0.608007
AN3114	0.455071	-1.13584	0.422842	-1.24181
AN3113	0.342083	-1.54758	0.562489	-0.830104
AN3090	0.592671	-0.754695	0.573037	-0.803299
AN3089	0.535119	-0.90207	0.62645	-0.67473
AN3081	0.579852	-0.786243	0.657438	-0.605073
AN3079	0.591731	-0.756987	0.533158	-0.907365
AN3076	0.453348	-1.14131	0.600515	-0.735727
AN3068	0.350201	-1.51375	0.632721	-0.660358
AN3060	0.580184	-0.785418	0.568298	-0.815282
AN3053	0.543614	-0.879346	0.669123	-0.579657
AN3034	0.461057	-1.11698	0.563198	-0.828287
AN3031	0.535197	-0.901857	0.56514	-0.823319
AN3030	0.462728	-1.11176	0.619566	-0.690671
AN3022	0.459499	-1.12187	0.658742	-0.602215
AN11697	0.589834	-0.761619	0.503453	-0.990071
AN3004	0.559632	-0.837449	0.358778	-1.47884
AN2996	0.145945	-2.7765	0.641328	-0.640866
AN2982	0.639582	-0.644799	0.636766	-0.651165
AN2980	0.247284	-2.01576	0.549465	-0.863901
AN2979	0.252963	-1.983	0.604606	-0.725932
AN2974	0.642775	-0.637614	0.633211	-0.659243
AN11693	0.373389	-1.42125	0.26616	-1.90963
AN2964	0.570467	-0.809785	0.660669	-0.598
AN2955	0.178794	-2.48363	0.372193	-1.42588
AN2954	0.0577862	-4.11313	0.357371	-1.48451
AN2953	0.0913968	-3.45171	0.543044	-0.880858
AN2952	0.174852	-2.51579	0.668209	-0.581629
AN2951	0.071963	-3.7966	0.36801	-1.44218
AN2943	0.362179	-1.46522	0.510861	-0.968997
AN2928	0.100632	-3.31284	0.088018	-3.50606
AN2927	0.565143	-0.823313	0.607082	-0.720036
AN2923	0.348691	-1.51998	0.565518	-0.822355
AN2922	0.274884	-1.86311	0.391311	-1.35361
AN2920	0.149146	-2.7452	0.366524	-1.44802
AN2919	0.134145	-2.89814	0.39132	-1.35358
AN2916	0.376087	-1.41086	0.586821	-0.769008
AN2906	0.277551	-1.84918	0.63618	-0.652493
AN11687	0.554177	-0.851581	0.61411	-0.703432
AN2888	0.263835	-1.92229	0.50672	-0.980739
AN2885	0.287942	-1.79615	0.596684	-0.744961
AN11685	0.230454	-2.11745	0.626666	-0.674232
AN2875	0.0957544	-3.38452	0.376977	-1.40745
AN2872	0.230311	-2.11835	0.550394	-0.861464
AN2871	0.445657	-1.16599	0.510744	-0.969328
AN2863	0.392842	-1.34798	0.604836	-0.725384
AN2857	0.578244	-0.790249	0.546206	-0.872482
AN2846	0.383927	-1.3811	0.548357	-0.866813
AN2815	0.240515	-2.0558	0.592513	-0.755081
AN2794	0.383143	-1.38405	0.459811	-1.12089
AN2765	0.280409	-1.8344	0.673383	-0.570501
AN10336	0.645748	-0.630958	0.465191	-1.10411
AN10335	0.597451	-0.743107	0.662715	-0.59354
AN2742	0.245199	-2.02798	0.487856	-1.03547
AN2734	0.163682	-2.61103	0.491689	-1.02418
AN2727	0.426777	-1.22845	0.390927	-1.35503
AN2692	0.343151	-1.54308	0.670456	-0.576785
AN2683	0.511008	-0.968581	0.387023	-1.36951
AN2682	0.357704	-1.48316	0.391182	-1.35409
AN8311	0.65814	-0.603533	0.469527	-1.09072
AN8346	0.624696	-0.678774	0.415414	-1.26738
AN8361	0.505958	-0.982912	0.475222	-1.07333
AN8362	0.228455	-2.13002	0.428549	-1.22247
AN8368	0.304029	-1.71772	0.487965	-1.03515
AN8369	0.479911	-1.05916	0.53562	-0.900717
AN8374	0.559413	-0.838014	0.566371	-0.820181
AN8406	0.445088	-1.16784	0.386249	-1.3724
AN8407	0.335008	-1.57773	0.669403	-0.579054
AN11872	0.115177	-3.11808	0.24834	-2.00961
AN11609	0.204304	-2.29121	0.614675	-0.702105
AN8461	0.350518	-1.51244	0.546303	-0.872227
AN8462	0.433205	-1.20688	0.511664	-0.966732
AN8495	0.466626	-1.09966	0.294523	-1.76355
AN8537	0.489582	-1.03038	0.620072	-0.689492
AN8544	0.165487	-2.59521	0.414162	-1.27173
AN8547	0.268429	-1.89739	0.298003	-1.7466
AN8557	0.28441	-1.81395	0.416127	-1.2649
AN5098	0.633822	-0.657851	0.648836	-0.624075
AN5109	0.571266	-0.807766	0.660231	-0.598958
AN5130	0.0503891	-4.31075	0.16507	-2.59885
AN5141	0.652253	-0.616497	0.612773	-0.706575
AN12181	0.654742	-0.611001	0.56086	-0.834287
AN5152	0.40549	-1.30226	0.572621	-0.804348
AN5156	0.332645	-1.58795	0.611328	-0.709981
AN5167	0.544918	-0.875888	0.605889	-0.722874
AN5179	0.576833	-0.793775	0.593232	-0.753331
AN5181	0.526216	-0.926274	0.629786	-0.667066
AN5200	0.45237	-1.14442	0.483015	-1.04986
AN5205	0.400076	-1.32166	0.672294	-0.572835
AN5209	0.324579	-1.62336	0.587195	-0.768088
AN10651	0.0672805	-3.89367	0.395876	-1.33688
AN5210	0.112755	-3.14874	0.375928	-1.41147
AN5213	0.100887	-3.30919	0.304936	-1.71342
AN5220	0.646364	-0.629581	0.614488	-0.702544
AN5222	0.197833	-2.33765	0.499685	-1.00091
AN5226	0.164914	-2.60021	0.414898	-1.26917
AN10709	0.0902562	-3.46983	0.396443	-1.33481
AN5779	0.590047	-0.761099	0.616253	-0.698405
AN5771	0.561422	-0.832843	0.587605	-0.767083
AN5755	0.0799283	-3.64515	0.302474	-1.72512
AN5753	0.057386	-4.12316	0.280912	-1.83181
AN5752	0.149932	-2.73762	0.495633	-1.01266
AN5746	0.0394795	-4.66275	0.331109	-1.59462
AN5731	0.35801	-1.48193	0.459124	-1.12304
AN5728	0.297777	-1.7477	0.598527	-0.740513
AN5725	0.34938	-1.51713	0.624526	-0.679166
AN5719	0.162446	-2.62197	0.443913	-1.17165
AN5716	0.187068	-2.41837	0.476071	-1.07075
AN5715	0.217508	-2.20086	0.418388	-1.25709
AN5696	0.277163	-1.85119	0.536551	-0.898212
AN5663	0.236021	-2.08301	0.654839	-0.610788
AN11785	0.54904	-0.865016	0.649164	-0.623346
AN5629	0.455397	-1.1348	0.486722	-1.03883
AN5626	0.453583	-1.14056	0.528716	-0.919435
AN5625	0.638235	-0.64784	0.522489	-0.936527
AN11782	0.396528	-1.3345	0.338736	-1.56177
AN5622	0.385695	-1.37447	0.343213	-1.54282
AN5621	0.521187	-0.940127	0.570551	-0.809572
AN5611	0.0662222	-3.91654	0.465009	-1.10467
AN5603	0.46702	-1.09844	0.542937	-0.881144
AN5602	0.163718	-2.61072	0.657621	-0.604671
AN5599	0.438867	-1.18814	0.596659	-0.745022
AN5597	0.336725	-1.57036	0.642274	-0.63874
AN5587	0.463223	-1.11022	0.654604	-0.611306
AN5586	0.146324	-2.77276	0.481011	-1.05586
AN5584	0.388688	-1.36331	0.516007	-0.954538
AN5583	0.139087	-2.84594	0.505306	-0.984772
AN5580	0.424427	-1.23641	0.613383	-0.705139
AN5564	0.349612	-1.51617	0.304251	-1.71666
AN5557	0.547857	-0.868129	0.568454	-0.814884
AN5522	0.664611	-0.589418	0.648639	-0.624513
AN5520	0.107489	-3.21774	0.421136	-1.24764
AN10689	0.497947	-1.00593	0.430888	-1.21462
AN10676	0.505579	-0.983992	0.646072	-0.630233
AN5495	0.515242	-0.956678	0.478231	-1.06422
AN10681	0.200799	-2.31618	0.410721	-1.28377
AN11813	0.301608	-1.72925	0.673517	-0.570214
AN5468	0.286321	-1.8043	0.392971	-1.34751
AN5467	0.384592	-1.3786	0.290612	-1.78283
AN5451	0.274195	-1.86672	0.542712	-0.881742
AN5449	0.432818	-1.20817	0.428968	-1.22106
AN5448	0.457493	-1.12818	0.543136	-0.880614
AN5447	0.0703169	-3.82998	0.298747	-1.743
AN5446	0.276682	-1.8537	0.3901	-1.35809
AN5445	0.186897	-2.41968	0.49341	-1.01914
AN5441	0.200015	-2.32182	0.426373	-1.22981
AN10680	0.671734	-0.574039	0.483061	-1.04972
AN5435	0.570664	-0.809287	0.489829	-1.02965
AN5407	0.453533	-1.14072	0.540966	-0.886391
AN5404	0.444603	-1.16941	0.480946	-1.05605
AN5403	0.603096	-0.729541	0.671574	-0.574382
AN10664	0.16214	-2.62469	0.616059	-0.698859
AN5337	0.608067	-0.717698	0.56365	-0.827129
AN10663	0.481939	-1.05308	0.607064	-0.720079
AN5335	0.0897618	-3.47775	0.490955	-1.02634
AN5318	0.482999	-1.04991	0.3591	-1.47754
AN5311	0.295158	-1.76044	0.35755	-1.48378
AN10627	0.555898	-0.847107	0.846336	-0.240698
AN5052	0.448648	-1.15634	0.951415	-0.0718526
AN5050	0.551982	-0.857308	0.694668	-0.525605
AN5034	0.41935	-1.25377	0.972455	-0.040296
AN5020	0.37623	-1.41031	0.978952	-0.0306903
AN5011	0.353478	-1.50031	0.692125	-0.530895
AN11776	0.38775	-1.3668	1.10112	0.138967
AN5003	0.529857	-0.916326	1.09504	0.130983
AN4999	0.652087	-0.616864	1.10961	0.150052
AN4998	0.355419	-1.49241	0.749212	-0.416554
AN4997	0.518783	-0.946796	1.027	0.0384316
AN4993	0.643476	-0.636041	0.693129	-0.528804
AN4984	0.276905	-1.85254	0.904531	-0.144758
AN4983	0.671814	-0.573865	0.961542	-0.0565789
AN4976	0.26118	-1.93689	0.952161	-0.0707222
AN4975	0.58252	-0.77962	0.898176	-0.154929
AN4973	0.537163	-0.896568	1.03301	0.0468544
AN4965	0.661374	-0.596461	0.971594	-0.0415739
AN4960	0.616405	-0.698049	0.921612	-0.117768
AN4955	0.619624	-0.690535	0.888634	-0.170338
AN4953	0.538802	-0.892173	0.863174	-0.212276
AN4952	0.471051	-1.08605	0.762904	-0.390426
AN4951	0.670641	-0.576386	0.830076	-0.268685
AN4948	0.673612	-0.570011	0.697551	-0.519629
AN4946	0.546112	-0.872731	0.723204	-0.467526
AN4945	0.431206	-1.21355	0.732405	-0.449286
AN4942	0.391856	-1.35161	1.18774	0.248221
AN4941	0.610419	-0.712127	1.09882	0.135957
AN4939	0.672534	-0.572322	0.761956	-0.392221
AN4937	0.478432	-1.06361	0.842771	-0.246788
AN4936	0.591449	-0.757675	0.990048	-0.01443
AN11770	0.349383	-1.51712	0.76028	-0.395396
AN4928	0.465597	-1.10285	0.826651	-0.27465
AN4927	0.278809	-1.84265	0.756743	-0.402124
AN4925	0.591276	-0.758096	0.940773	-0.0880814
AN4924	0.489003	-1.03209	0.876845	-0.189606
AN4915	0.564967	-0.823761	1.02629	0.0374421
AN4908	0.50982	-0.971939	0.7442	-0.426237
AN4900	0.428114	-1.22393	1.00123	0.00177915
AN4899	0.534291	-0.904303	0.988231	-0.0170793
AN4895	0.462037	-1.11392	0.729883	-0.454263
AN4877	0.533054	-0.907647	1.05482	0.0769974
AN4866	0.292527	-1.77336	0.769113	-0.378732
AN4865	0.29318	-1.77014	0.716483	-0.480995
AN4863	0.324138	-1.62532	0.695934	-0.522977
AN4862	0.543768	-0.878936	0.771624	-0.374029
AN4861	0.594926	-0.749218	0.86501	-0.209212
AN10616	0.447651	-1.15955	0.84028	-0.251057
AN4854	0.664803	-0.589001	0.817521	-0.290672
AN4852	0.559383	-0.838093	1.00243	0.00350671
AN10603	0.408994	-1.28985	0.746703	-0.421394
AN10601	0.660508	-0.598351	0.820966	-0.284606
AN4841	0.470576	-1.0875	0.820702	-0.28507
AN4840	0.510511	-0.969987	0.733637	-0.446861
AN4839	0.587009	-0.768546	0.804431	-0.31396
AN4836	0.566015	-0.821089	0.700319	-0.513915
AN4818	0.672027	-0.573409	0.736295	-0.441645
AN4797	0.670101	-0.57755	0.837336	-0.256122
AN4796	0.407592	-1.2948	0.747971	-0.418946
AN4785	0.517752	-0.949666	0.766791	-0.383095
AN12224	0.520404	-0.942296	1.31481	0.394853
AN4782	0.523359	-0.934126	0.940312	-0.0887879
AN4780	0.643641	-0.635671	0.78857	-0.34269
AN10593	0.605105	-0.724743	1.24427	0.315294
AN4759	0.517952	-0.94911	0.897452	-0.156094
AN4758	0.634349	-0.656652	1.08222	0.113997
AN4753	0.607849	-0.718214	0.784646	-0.349886
AN4750	0.546806	-0.870899	1.20986	0.274843
AN4746	0.461887	-1.11439	0.766345	-0.383933
AN4743	0.329927	-1.59978	0.835712	-0.258921
AN4742	0.229896	-2.12095	0.826804	-0.274383
AN11978	0.376423	-1.40957	1.25197	0.324201
AN4732	0.496147	-1.01116	0.821929	-0.282914
AN4730	0.469592	-1.09052	0.785026	-0.349189
AN4725	0.613038	-0.705951	1.22843	0.29682
AN11976	0.499346	-1.00189	1.05871	0.0823039
AN4719	0.60119	-0.734107	0.861702	-0.214739
AN4718	0.549954	-0.862618	1.03232	0.0458881
AN4715	0.543311	-0.880151	1.05752	0.0806884
AN4713	0.656094	-0.608026	0.794476	-0.331925
AN4702	0.332967	-1.58655	0.942635	-0.0852293
AN4694	0.57981	-0.786347	1.00951	0.013661
AN10580	0.399572	-1.32347	1.10162	0.139625
AN4685	0.558729	-0.83978	0.962444	-0.055226
AN11975	0.634075	-0.657274	0.756301	-0.402967
AN4676	0.304248	-1.71668	0.772422	-0.372539
AN4667	0.281717	-1.82768	0.832572	-0.264354
AN4666	0.547267	-0.869684	1.1132	0.154713
AN4665	0.57626	-0.795209	1.23963	0.309908
AN4662	0.634438	-0.656449	0.889639	-0.168708
AN4660	0.602387	-0.731238	0.766447	-0.383742
AN4654	0.118108	-3.08182	0.928329	-0.107292
AN4645	0.367034	-1.44601	0.801451	-0.319314
AN12164	0.264507	-1.91862	0.88454	-0.177001
AN10572	0.668359	-0.581304	0.81592	-0.2935
AN10575	0.286527	-1.80326	0.74418	-0.426277
AN4633	0.454103	-1.13891	0.870845	-0.199512
AN4632	0.478128	-1.06453	0.739595	-0.435193
AN11444	0.426704	-1.22869	0.728168	-0.457658
AN4611	0.177538	-2.4938	0.899948	-0.152086
AN4603	0.539725	-0.889704	0.786047	-0.347313
AN4598	0.509608	-0.972541	1.41725	0.50309
AN4589	0.478615	-1.06306	1.086	0.119024
AN4584	0.639418	-0.645169	0.986623	-0.0194286
AN4583	0.233198	-2.10037	0.78147	-0.355738
AN4564	0.464872	-1.1051	0.779369	-0.359622
AN4562	0.608202	-0.717378	1.32048	0.401059
AN4561	0.525137	-0.929235	1.21893	0.285617
AN4560	0.590003	-0.761207	0.989791	-0.0148044
AN4559	0.373421	-1.42112	0.994522	-0.00792481
AN4557	0.589821	-0.761651	0.999472	-0.000762517
AN4553	0.532292	-0.909711	0.739487	-0.435404
AN4546	0.443232	-1.17387	0.784894	-0.34943
AN4545	0.597042	-0.744097	1.09095	0.125585
AN4544	0.33578	-1.57441	0.678033	-0.560572
AN4541	0.492839	-1.02081	0.935902	-0.0955714
AN4539	0.351404	-1.5088	0.681066	-0.554134
AN11911	0.5785	-0.789612	0.879949	-0.184507
AN4528	0.547309	-0.869573	0.882679	-0.180039
AN4526	0.481462	-1.05451	1.12759	0.173237
AN4524	0.318635	-1.65002	0.699318	-0.51598
AN4522	0.220771	-2.17938	0.869506	-0.201732
AN4518	0.602794	-0.730263	0.831903	-0.265513
AN4517	0.34273	-1.54486	0.731518	-0.451034
AN4512	0.583112	-0.778155	1.25689	0.329856
AN4508	0.16433	-2.60534	1.14444	0.194646
AN4503	0.669249	-0.579384	0.977337	-0.0330723
AN4501	0.396745	-1.33371	0.897021	-0.156786
AN4498	0.466951	-1.09866	0.780637	-0.357276
AN11439	0.435427	-1.1995	0.968158	-0.0466859
AN4493	0.621792	-0.685495	0.799613	-0.322626
AN4491	0.658058	-0.603714	0.788149	-0.343459
AN4490	0.662802	-0.59335	1.07845	0.108956
AN4486	0.53846	-0.893088	0.732037	-0.450012
AN4481	0.421758	-1.24551	0.676436	-0.563975
AN4479	0.305176	-1.71229	0.872139	-0.19737
AN10568	0.413481	-1.27411	0.791746	-0.33689
AN4472	0.627492	-0.67233	0.840685	-0.250363
AN4470	0.637778	-0.648873	0.75309	-0.409106
AN11231	0.641862	-0.639665	0.807955	-0.307653
AN11230	0.579404	-0.78736	1.17514	0.232836
AN4468	0.629137	-0.668553	1.22446	0.292151
AN4467	0.603413	-0.728782	1.05277	0.0741891
AN10557	0.470646	-1.08729	0.876957	-0.189422
AN10560	0.656301	-0.607571	0.944435	-0.0824767
AN4464	0.610801	-0.711226	0.864502	-0.210059
AN4463	0.54058	-0.88742	0.799424	-0.322967
AN4457	0.512337	-0.964835	0.83772	-0.255459
AN4455	0.664714	-0.589195	1.17628	0.234226
AN4446	0.516703	-0.952592	0.697123	-0.520515
AN10559	0.660573	-0.59821	0.913752	-0.130126
AN10556	0.538119	-0.894004	1.12074	0.164446
AN4441	0.589103	-0.763408	0.675159	-0.566701
AN4439	0.393124	-1.34694	0.698278	-0.518127
AN11438	0.430814	-1.21486	0.996132	-0.00559135
AN12264	0.586898	-0.768819	1.27677	0.352501
AN4433	0.556934	-0.844421	0.943906	-0.0832853
AN12263	0.620785	-0.687835	1.08805	0.121741
AN4422	0.480112	-1.05856	0.833391	-0.262935
AN4411	0.396889	-1.33319	0.727004	-0.459965
AN4409	0.416224	-1.26457	0.722956	-0.46802
AN4406	0.601725	-0.732823	1.09369	0.12921
AN4401	0.609859	-0.713452	0.924833	-0.112735
AN4395	0.260932	-1.93826	0.681927	-0.55231
AN4388	0.303342	-1.72098	0.93173	-0.102016
AN11436	0.334647	-1.57929	0.866371	-0.206942
AN4383	0.618108	-0.69407	0.898453	-0.154484
AN4381	0.557318	-0.843428	0.833166	-0.263324
AN4380	0.463026	-1.11084	0.801753	-0.318771
AN4376	0.0563468	-4.14952	0.818899	-0.288243
AN12157	0.502158	-0.993787	0.678803	-0.558935
AN4367	0.612544	-0.707114	0.87394	-0.194394
AN4361	0.123086	-3.02227	0.946712	-0.0790028
AN4352	0.63384	-0.65781	0.82292	-0.281176
AN11435	0.594881	-0.749326	0.836797	-0.257051
AN4349	0.574917	-0.798575	0.722527	-0.468877
AN4332	0.633337	-0.658954	0.938486	-0.0915935
AN4328	0.611806	-0.708854	1.30827	0.387655
AN10542	0.533207	-0.907233	0.786726	-0.346066
AN10545	0.35771	-1.48314	1.14251	0.192209
AN4313	0.509624	-0.972494	1.44137	0.527442
AN4312	0.385988	-1.37337	0.718902	-0.476133
AN4311	0.474259	-1.07625	0.706196	-0.50186
AN4307	0.608331	-0.717071	0.770812	-0.375548
AN4305	0.591053	-0.75864	1.10177	0.139828
AN4304	0.511557	-0.967033	1.05871	0.0823053
AN4302	0.506619	-0.981027	1.11299	0.154443
AN4301	0.538961	-0.891748	0.741151	-0.43216
AN4300	0.451987	-1.14565	1.29845	0.37679
AN4297	0.432177	-1.21031	0.738827	-0.436692
AN4292	0.476028	-1.07088	0.851945	-0.231169
AN4291	0.334874	-1.57831	1.04166	0.0588799
AN11131	0.601904	-0.732396	1.33163	0.413191
AN8867	0.527235	-0.923482	1.12244	0.166635
AN8866	0.508591	-0.975422	0.948083	-0.0769145
AN11137	0.645129	-0.632341	1.37933	0.463963
AN8859	0.6462	-0.629947	1.12775	0.173446
AN8855	0.497939	-1.00596	1.14621	0.196876
AN8853	0.405889	-1.30084	0.961635	-0.0564394
AN8851	0.415156	-1.26827	0.911404	-0.133838
AN8848	0.473621	-1.07819	0.87293	-0.196063
AN8846	0.465504	-1.10313	0.769653	-0.377721
AN8845	0.532849	-0.908201	0.7573	-0.401063
AN8844	0.600596	-0.735534	0.932135	-0.101389
AN11138	0.434792	-1.2016	0.877399	-0.188696
AN8842	0.485424	-1.04268	0.782725	-0.353423
AN8839	0.38284	-1.38519	0.713843	-0.486322
AN11126	0.608452	-0.716784	0.882912	-0.179658
AN8836	0.457858	-1.12703	0.703705	-0.506956
AN11125	0.579319	-0.78757	0.915604	-0.127205
AN8831	0.480201	-1.05829	0.803423	-0.315769
AN8830	0.359664	-1.47528	0.713243	-0.487534
AN8828	0.607246	-0.719647	1.09296	0.128235
AN8821	0.589558	-0.762293	0.838217	-0.254604
AN8820	0.459041	-1.1233	0.907297	-0.140353
AN8817	0.43117	-1.21367	0.810833	-0.302523
AN11631	0.655708	-0.608874	0.938497	-0.0915756
AN8810	0.617956	-0.694424	0.957331	-0.0629104
AN8796	0.479052	-1.06174	0.716444	-0.481074
AN8794	0.540497	-0.887642	0.894845	-0.160291
AN8793	0.432733	-1.20845	0.865912	-0.207707
AN8787	0.605276	-0.724334	0.809516	-0.304869
AN8786	0.665012	-0.588548	1.13735	0.185674
AN8769	0.327508	-1.6104	0.707672	-0.498847
AN8763	0.463817	-1.10837	1.33046	0.411924
AN8762	0.522905	-0.935379	0.783569	-0.351868
AN8750	0.667084	-0.58406	1.02279	0.0325127
AN12077	0.47976	-1.05962	0.941448	-0.087046
AN8739	0.294012	-1.76605	0.722963	-0.468007
AN8738	0.345362	-1.53382	0.686212	-0.543274
AN8727	0.254247	-1.9757	0.996436	-0.00515054
AN8726	0.451535	-1.14709	0.765601	-0.385336
AN8723	0.583625	-0.776887	0.841202	-0.249476
AN8722	0.404074	-1.30731	0.93379	-0.0988305
AN8718	0.425093	-1.23415	0.866581	-0.206593
AN8717	0.464146	-1.10735	1.46225	0.548195
AN8712	0.203464	-2.29715	0.790398	-0.339348
AN8706	0.476366	-1.06986	0.911141	-0.134254
AN8705	0.219329	-2.18883	0.813249	-0.298231
AN11102	0.66735	-0.583485	1.33143	0.412974
AN8698	0.359791	-1.47477	0.792173	-0.336113
AN8683	0.513215	-0.962364	1.07837	0.108857
AN8681	0.560756	-0.834554	0.810902	-0.3024
AN8680	0.597841	-0.742167	0.855484	-0.225187
AN8679	0.488494	-1.03359	0.956534	-0.0641125
AN8678	0.635672	-0.653645	1.04979	0.0701026
AN8676	0.621636	-0.685857	0.952744	-0.0698388
AN9500	0.168745	-2.56708	1.30008	0.3786
AN11246	0.560455	-0.83533	0.999535	-0.000670635
AN12030	0.223298	-2.16296	0.692515	-0.530083
AN8649	0.657286	-0.605408	1.24654	0.317931
AN8605	0.40954	-1.28792	0.914872	-0.128358
AN8580	0.497543	-1.00711	1.00697	0.010019
AN7856	0.667013	-0.584213	1.31176	0.391498
AN7866	0.604929	-0.725163	1.28311	0.359643
AN11581	0.325051	-1.62126	0.78174	-0.355239
AN11582	0.434673	-1.202	0.695174	-0.524553
AN7877	0.265268	-1.91448	0.858466	-0.220168
AN7878	0.625471	-0.676986	0.883163	-0.179248
AN7889	0.581004	-0.783379	0.904735	-0.144433
AN7892	0.0706927	-3.82229	1.00648	0.00932055
AN7895	0.184979	-2.43457	1.19952	0.26246
AN11584	0.530877	-0.91355	0.712183	-0.48968
AN7935	0.668277	-0.581482	0.74089	-0.432669
AN9467	0.444058	-1.17118	0.826056	-0.275688
AN8001	0.599224	-0.738833	1.00629	0.00904489
AN8017	0.626688	-0.67418	0.947198	-0.0782619
AN8021	0.611087	-0.710551	0.684511	-0.546854
AN8023	0.53425	-0.904413	0.988807	-0.0162398
AN8037	0.357873	-1.48248	0.676216	-0.564443
AN8038	0.367045	-1.44597	0.938566	-0.09147
AN8049	0.6242	-0.679919	0.935785	-0.0957509
AN8054	0.54952	-0.863755	0.997698	-0.00332457
AN8055	0.377605	-1.40505	0.742702	-0.429144
AN8062	0.587365	-0.767671	0.88735	-0.172425
AN8070	0.615063	-0.701193	1.2357	0.305332
AN8075	0.666691	-0.58491	1.19507	0.257094
AN8098	0.401705	-1.31579	1.26516	0.339315
AN8117	0.340926	-1.55247	0.82911	-0.270364
AN8119	0.447045	-1.16151	0.72597	-0.462017
AN12172	0.514403	-0.959029	1.07522	0.104626
AN8172	0.663979	-0.59079	1.06894	0.0961828
AN8182	0.252243	-1.98711	0.776183	-0.365532
AN8186	0.660965	-0.597355	1.124	0.168646
AN9461	0.446761	-1.16243	0.723746	-0.466444
AN8200	0.667255	-0.583689	1.07081	0.098697
AN8216	0.271055	-1.88334	0.953809	-0.0682284
AN11057	0.67221	-0.573016	0.812753	-0.299111
AN8224	0.482154	-1.05244	0.951784	-0.0712933
AN8226	0.650209	-0.621024	0.887083	-0.172859
AN8227	0.667836	-0.582434	0.928583	-0.106897
AN11060	0.633038	-0.659635	1.02272	0.0324101
AN11061	0.286594	-1.80292	0.969744	-0.0443247
AN8251	0.647875	-0.626213	0.918503	-0.122644
AN8254	0.626387	-0.674875	1.13077	0.177309
AN8267	0.45323	-1.14168	0.818136	-0.289588
AN8268	0.459626	-1.12147	0.810054	-0.303911
AN8269	0.0919341	-3.44326	0.97072	-0.0428729
AN8270	0.515929	-0.954756	0.947676	-0.0775347
AN8276	0.585815	-0.771483	0.695569	-0.523734
AN8279	0.368946	-1.43852	0.724647	-0.46465
AN12207	0.665725	-0.587001	1.05103	0.0718094
AN8282	0.416548	-1.26345	1.18029	0.239139
AN8285	0.402535	-1.31281	1.16249	0.217221
AN8289	0.444598	-1.16943	0.834479	-0.261052
AN8290	0.466611	-1.09971	0.851184	-0.232458
AN10537	0.630244	-0.666017	0.813887	-0.297099
AN9416	0.647849	-0.626271	1.41939	0.505271
AN12407	0.468202	-1.0948	0.969106	-0.0452733
AN11224	0.643062	-0.636971	0.901427	-0.149717
AN11226	0.604886	-0.725264	0.895681	-0.158942
AN4288	0.573012	-0.803364	1.14035	0.189479
AN4281	0.43817	-1.19044	0.988605	-0.0165344
AN4276	0.479583	-1.06015	0.705973	-0.502316
AN4275	0.566565	-0.819686	1.07866	0.109235
AN4274	0.56907	-0.813322	0.773592	-0.370355
AN4270	0.553611	-0.853057	1.05638	0.0791337
AN4259	0.386156	-1.37275	0.705648	-0.50298
AN11432	0.246501	-2.02033	0.796372	-0.328486
AN4257	0.667265	-0.583669	0.91797	-0.123481
AN4253	0.275132	-1.86181	0.723453	-0.467028
AN4251	0.551598	-0.858312	0.941943	-0.0862883
AN4249	0.601578	-0.733177	0.764777	-0.386889
AN4248	0.453289	-1.1415	0.705612	-0.503052
AN4247	0.509306	-0.973397	0.766214	-0.38418
AN4244	0.610367	-0.712251	1.0476	0.0670892
AN12106	0.561908	-0.831593	0.908986	-0.13767
AN4238	0.646478	-0.629327	0.803316	-0.31596
AN4236	0.637842	-0.64873	0.864984	-0.209255
AN10527	0.541745	-0.884315	0.676329	-0.564203
AN4235	0.618373	-0.693452	1.09572	0.131879
AN4234	0.42093	-1.24835	0.826194	-0.275448
AN4229	0.622664	-0.683474	1.07161	0.0997777
AN4226	0.650558	-0.620251	0.899322	-0.15309
AN4224	0.451893	-1.14595	1.06482	0.0906073
AN4218	0.12237	-3.03068	0.895901	-0.158588
AN4215	0.412948	-1.27597	0.978937	-0.0307117
AN4214	0.629741	-0.66717	0.922125	-0.116966
AN12104	0.598288	-0.741087	0.917293	-0.124545
AN10516	0.611276	-0.710105	1.08129	0.112756
AN4197	0.595905	-0.746846	1.01294	0.018542
AN4192	0.27028	-1.88747	0.771588	-0.374097
AN4189	0.424533	-1.23605	0.840457	-0.250753
AN4188	0.572551	-0.804523	0.932974	-0.100092
AN4187	0.536041	-0.899586	0.810328	-0.303422
AN4168	0.666452	-0.585426	0.831114	-0.266882
AN12099	0.663129	-0.592638	1.10048	0.138127
AN10507	0.061718	-4.01816	0.685256	-0.545285
AN4112	0.651295	-0.618618	0.835249	-0.259722
AN4088	0.441289	-1.1802	1.05047	0.0710286
AN4085	0.659258	-0.601085	1.0006	0.000861638
AN4081	0.227032	-2.13903	0.73666	-0.440929
AN4080	0.336397	-1.57176	0.932889	-0.100223
AN4079	0.554454	-0.850861	1.26455	0.338626
AN4078	0.578105	-0.790596	1.21758	0.284013
AN4077	0.397074	-1.33252	1.41815	0.50401
AN4076	0.461828	-1.11457	1.1274	0.172993
AN4074	0.519982	-0.943466	0.966237	-0.0495514
AN4072	0.466092	-1.10131	0.743367	-0.427854
AN4046	0.471546	-1.08453	0.856941	-0.222732
AN10498	0.473165	-1.07958	0.770468	-0.376193
AN4038	0.609375	-0.714597	0.866775	-0.20627
AN4033	0.559149	-0.838696	1.03459	0.0490596
AN4021	0.651293	-0.618621	0.847467	-0.238772
AN4017	0.648674	-0.624434	0.919371	-0.12128
AN4015	0.275991	-1.85731	1.03576	0.0506915
AN3979	0.352554	-1.50408	0.737248	-0.439778
AN3956	0.605997	-0.722618	0.711868	-0.490319
AN3955	0.610778	-0.71128	0.872823	-0.196239
AN3953	0.385213	-1.37627	0.857693	-0.221466
AN3943	0.632888	-0.659979	0.978354	-0.0315715
AN3941	0.67079	-0.576066	0.740745	-0.432951
AN3932	0.36851	-1.44022	0.853363	-0.228768
AN10492	0.623407	-0.681754	0.837989	-0.254996
AN3926	0.577977	-0.790916	0.758328	-0.399107
AN3924	0.39414	-1.34322	0.836151	-0.258164
AN3919	0.652134	-0.616759	1.04926	0.0693753
AN3918	0.617982	-0.694364	1.03169	0.0450152
AN10489	0.652926	-0.615009	1.07808	0.108469
AN10483	0.615385	-0.700439	1.34591	0.428581
AN3869	0.451583	-1.14694	0.74492	-0.424842
AN3854	0.619351	-0.691171	1.07235	0.100776
AN3852	0.446768	-1.1624	0.823298	-0.280514
AN10480	0.647753	-0.626485	0.854376	-0.227057
AN3844	0.646027	-0.630334	0.91393	-0.129844
AN3842	0.547404	-0.869323	0.954903	-0.0665742
AN12174	0.386031	-1.37321	0.750741	-0.413612
AN3824	0.590502	-0.759985	0.899294	-0.153135
AN3817	0.459302	-1.12249	0.895706	-0.158903
AN3816	0.34077	-1.55313	0.982834	-0.024981
AN3815	0.540374	-0.887971	0.91091	-0.134619
AN3809	0.657632	-0.604649	0.846777	-0.239945
AN3791	0.61171	-0.709081	0.806218	-0.310758
AN3789	0.620184	-0.689233	0.828927	-0.270683
AN3788	0.580194	-0.785394	0.977886	-0.0322618
AN3785	0.571954	-0.806028	0.956838	-0.0636531
AN3773	0.299901	-1.73744	0.910372	-0.135472
AN10442	0.569817	-0.81143	1.0148	0.0211927
AN3744	0.622877	-0.682982	0.846287	-0.240781
AN3739	0.495299	-1.01363	0.793685	-0.333362
AN3735	0.624135	-0.680071	0.780618	-0.357312
AN3729	0.247397	-2.0151	0.700279	-0.513999
AN3728	0.61297	-0.706111	1.15532	0.208288
AN11729	0.539771	-0.889582	1.15247	0.204724
AN3720	0.48824	-1.03434	0.704279	-0.50578
AN3719	0.249506	-2.00285	0.762368	-0.39144
AN10455	0.529155	-0.918238	1.17422	0.231709
AN3716	0.563892	-0.826508	0.848798	-0.236507
AN10465	0.653827	-0.613018	1.06611	0.092354
AN3714	0.62529	-0.677402	0.728184	-0.457625
AN3713	0.209043	-2.25813	0.719395	-0.475143
AN3707	0.554213	-0.851487	0.694135	-0.526711
AN3693	0.506816	-0.980466	0.959107	-0.0602358
AN3692	0.54251	-0.882278	0.741085	-0.432289
AN10459	0.621858	-0.685343	0.795227	-0.330562
AN3688	0.352674	-1.50359	0.722453	-0.469024
AN10436	0.572355	-0.805018	0.673835	-0.569533
AN3678	0.628741	-0.669461	1.16542	0.220852
AN3670	0.558941	-0.839232	1.07386	0.102807
AN3669	0.46651	-1.10002	0.893845	-0.161904
AN3655	0.432465	-1.20934	0.710184	-0.493735
AN3649	0.666953	-0.584344	1.01567	0.0224273
AN3648	0.359438	-1.47618	0.743564	-0.427471
AN3644	0.573521	-0.802082	0.900405	-0.151355
AN3642	0.549489	-0.863838	1.22	0.286877
AN3637	0.431709	-1.21187	0.978739	-0.0310038
AN11719	0.660344	-0.59871	1.09708	0.133675
AN3635	0.583482	-0.777241	0.796659	-0.327966
AN11406	0.620168	-0.689269	0.890476	-0.167352
AN3632	0.403963	-1.30771	0.850409	-0.233771
AN3623	0.389872	-1.35893	0.764276	-0.387834
AN3622	0.463787	-1.10847	0.733983	-0.446181
AN3606	0.243439	-2.03837	0.812357	-0.299814
AN3605	0.411553	-1.28085	0.969335	-0.0449328
AN3602	0.506449	-0.98151	0.921307	-0.118247
AN3597	0.490103	-1.02884	0.770217	-0.376662
AN3595	0.670805	-0.576035	1.03462	0.0490958
AN11714	0.413201	-1.27508	1.19812	0.260767
AN3579	0.616139	-0.698672	1.0712	0.0992265
AN3578	0.443738	-1.17222	0.792547	-0.335431
AN3576	0.53156	-0.911694	0.770557	-0.376027
AN3556	0.624412	-0.679429	1.16078	0.215094
AN3555	0.0512511	-4.28627	1.02985	0.0424403
AN3546	0.438505	-1.18934	0.911001	-0.134475
AN3524	0.57805	-0.790733	1.40567	0.491253
AN3520	0.366428	-1.4484	1.07704	0.107073
AN3519	0.546471	-0.871783	0.725926	-0.462106
AN3518	0.640876	-0.641883	1.0391	0.0553376
AN3482	0.406012	-1.3004	0.697268	-0.520214
AN3481	0.202748	-2.30224	0.812322	-0.299876
AN7400	0.536133	-0.899336	1.17884	0.237374
AN7386	0.177966	-2.49033	0.911332	-0.133951
AN7375	0.670329	-0.577059	0.769286	-0.378409
AN7353	0.51302	-0.962914	0.820576	-0.285292
AN10929	0.628334	-0.670397	0.878555	-0.186796
AN7330	0.41841	-1.25701	1.42593	0.511901
AN7329	0.217689	-2.19966	0.692852	-0.52938
AN7301	0.574875	-0.798681	1.3803	0.464984
AN7297	0.61518	-0.700919	0.828845	-0.270825
AN7295	0.352347	-1.50493	1.29869	0.377056
AN7294	0.556563	-0.845383	0.999828	-0.000247599
AN7290	0.569391	-0.812509	1.37276	0.457085
AN7283	0.499245	-1.00218	1.43847	0.524535
AN7278	0.439035	-1.18759	0.910405	-0.135419
AN7273	0.625232	-0.677537	1.0596	0.0835138
AN7262	0.415992	-1.26537	0.88256	-0.180234
AN7258	0.408224	-1.29257	0.96758	-0.0475467
AN7254	0.469924	-1.0895	0.937941	-0.0924308
AN7252	0.470564	-1.08754	0.777451	-0.363176
AN9492	0.375251	-1.41407	0.752717	-0.40982
AN7247	0.531635	-0.911492	1.09244	0.127553
AN7225	0.38822	-1.36506	1.02603	0.037072
AN7217	0.349162	-1.51803	1.09996	0.137453
AN7206	0.443594	-1.17269	1.04287	0.0605634
AN7199	0.633472	-0.658648	0.780379	-0.357753
AN7192	0.537817	-0.894812	0.705166	-0.503965
AN7188	0.537564	-0.895493	0.843328	-0.245835
AN7177	0.267588	-1.90191	0.83132	-0.266525
AN7174	0.51964	-0.944417	0.681963	-0.552234
AN7173	0.379082	-1.39942	0.834207	-0.261523
AN10902	0.460612	-1.11838	0.782942	-0.353022
AN7164	0.536872	-0.897349	0.892031	-0.164834
AN7146	0.422868	-1.24172	0.881881	-0.181344
AN7144	0.590579	-0.759798	0.89646	-0.157689
AN7143	0.408452	-1.29176	1.0388	0.0549243
AN7109	0.414832	-1.2694	0.884034	-0.177826
AN7105	0.439719	-1.18535	0.931341	-0.102618
AN7104	0.640703	-0.642273	0.805291	-0.312418
AN7102	0.512943	-0.963129	0.782295	-0.354216
AN7052	0.474511	-1.07549	0.77637	-0.365184
AN12072	0.624221	-0.679871	0.713151	-0.487721
AN7043	0.622755	-0.683263	0.724159	-0.465621
AN7040	0.469027	-1.09226	0.934951	-0.0970377
AN10880	0.288294	-1.79439	0.792387	-0.335723
AN7031	0.502954	-0.991501	1.05995	0.0839981
AN7030	0.364228	-1.45708	0.729082	-0.455847
AN7026	0.303528	-1.7201	1.44323	0.529304
AN7025	0.631643	-0.662818	1.16522	0.220606
AN7018	0.597146	-0.743845	0.770018	-0.377037
AN7004	0.624781	-0.678577	0.945636	-0.0806436
AN7000	0.538743	-0.892331	0.995885	-0.00594829
AN6998	0.60246	-0.731062	0.879331	-0.185521
AN6992	0.550812	-0.860368	0.828465	-0.271487
AN10879	0.622156	-0.684651	0.731	-0.452057
AN6988	0.401163	-1.31774	1.25799	0.331119
AN10872	0.221178	-2.17672	0.786822	-0.345891
AN10877	0.50745	-0.978662	1.06237	0.0872873
AN6984	0.616745	-0.697253	1.36562	0.449559
AN6976	0.540235	-0.888341	1.35982	0.443416
AN7426	0.583372	-0.777511	0.710463	-0.493168
AN7428	0.672521	-0.572348	1.29792	0.376203
AN7432	0.566028	-0.821056	1.14513	0.195506
AN7441	0.662362	-0.594309	0.925549	-0.111618
AN7442	0.520849	-0.941062	0.690594	-0.53409
AN7443	0.306333	-1.70683	0.694608	-0.525729
AN10953	0.666589	-0.58513	0.713119	-0.487785
AN10942	0.593573	-0.752503	1.17807	0.236424
AN7454	0.55993	-0.836682	1.17682	0.234894
AN7456	0.665419	-0.587666	0.838028	-0.25493
AN7457	0.543053	-0.880836	0.930807	-0.103447
AN7459	0.386647	-1.37091	0.723373	-0.467188
AN7462	0.531994	-0.910518	0.759945	-0.396033
AN7465	0.412104	-1.27892	0.804647	-0.313573
AN7466	0.573036	-0.803302	0.745785	-0.423168
AN7467	0.344478	-1.53751	0.964533	-0.0520972
AN7472	0.658448	-0.60286	0.694191	-0.526596
AN7474	0.670501	-0.576688	0.903896	-0.145771
AN7480	0.562532	-0.829992	0.796747	-0.327806
AN7487	0.326607	-1.61437	0.757263	-0.401133
AN7496	0.614445	-0.702643	0.772977	-0.371503
AN7497	0.354186	-1.49742	0.941052	-0.0876542
AN7498	0.656408	-0.607336	1.05622	0.0789114
AN7500	0.665212	-0.588114	0.899463	-0.152864
AN7511	0.43213	-1.21046	1.05231	0.0735568
AN10945	0.3238	-1.62683	0.937542	-0.0930444
AN7513	0.404466	-1.30591	0.852117	-0.230876
AN10946	0.589023	-0.763604	0.912732	-0.131737
AN11568	0.455049	-1.1359	1.44655	0.532611
AN7535	0.560193	-0.836003	0.701553	-0.511376
AN7537	0.529041	-0.91855	0.962627	-0.0549518
AN7540	0.59981	-0.737422	0.751629	-0.411908
AN7544	0.592199	-0.755845	0.991996	-0.0115932
AN7545	0.621018	-0.687293	0.691452	-0.532298
AN7546	0.549715	-0.863244	1.22199	0.289236
AN7550	0.592328	-0.755532	0.822937	-0.281147
AN7566	0.615858	-0.69933	0.86877	-0.202954
AN7568	0.566465	-0.81994	0.953495	-0.0687033
AN7569	0.472554	-1.08145	0.781864	-0.35501
AN7570	0.252011	-1.98844	0.8601	-0.217423
AN7571	0.421024	-1.24803	0.893595	-0.162306
AN7576	0.672895	-0.571547	1.01604	0.0229557
AN7578	0.568017	-0.815994	0.762913	-0.390409
AN11757	0.333029	-1.58628	0.824273	-0.278805
AN7594	0.313278	-1.67449	0.907149	-0.140588
AN7601	0.622249	-0.684436	1.15958	0.213604
AN7602	0.523126	-0.934769	1.11536	0.157503
AN7603	0.625603	-0.676681	0.762617	-0.390969
AN10965	0.66249	-0.59403	0.819963	-0.28637
AN7609	0.612651	-0.706863	0.928966	-0.106302
AN10975	0.645649	-0.631179	0.913563	-0.130424
AN11994	0.573313	-0.802605	0.858787	-0.219627
AN7671	0.664291	-0.590113	0.769331	-0.378323
AN7674	0.565295	-0.822924	1.04058	0.0573913
AN7681	0.301854	-1.72808	0.828667	-0.271135
AN7682	0.444831	-1.16867	0.728671	-0.456661
AN7686	0.47988	-1.05925	0.827662	-0.272886
AN10983	0.504296	-0.987657	1.16092	0.215267
AN7695	0.653675	-0.613355	0.794412	-0.332041
AN7697	0.330814	-1.59591	0.781666	-0.355376
AN7698	0.302508	-1.72496	0.78068	-0.357196
AN7699	0.471811	-1.08372	0.973996	-0.0380123
AN7700	0.476986	-1.06798	0.808104	-0.307387
AN7705	0.653894	-0.612871	0.877289	-0.188876
AN7706	0.462437	-1.11267	0.912136	-0.13268
AN7707	0.595801	-0.747099	0.98216	-0.0259699
AN7709	0.321492	-1.63714	0.724043	-0.465853
AN7711	0.516175	-0.954069	0.78006	-0.358343
AN11004	0.409456	-1.28822	0.697053	-0.520661
AN7736	0.488975	-1.03217	0.697026	-0.520715
AN7739	0.503778	-0.98914	0.742628	-0.429289
AN7741	0.584065	-0.7758	0.89407	-0.161541
AN11018	0.278425	-1.84464	0.749538	-0.415927
AN7742	0.216257	-2.20918	0.850017	-0.234437
AN7749	0.604446	-0.726315	0.728528	-0.456944
AN7750	0.348863	-1.51927	0.884379	-0.177263
AN7755	0.660362	-0.598672	1.23518	0.304724
AN7756	0.634209	-0.65697	0.856878	-0.222838
AN7757	0.610141	-0.712785	1.02066	0.0295061
AN7792	0.324707	-1.62279	1.06968	0.0971736
AN12087	0.420468	-1.24993	1.3213	0.401955
AN12088	0.558911	-0.83931	1.14952	0.201026
AN7794	0.225313	-2.15	0.986711	-0.0192998
AN12330	0.495757	-1.0123	1.29977	0.378251
AN11921	0.163782	-2.61015	0.734823	-0.444531
AN11920	0.299383	-1.73993	0.877252	-0.188937
AN6424	0.421504	-1.24638	0.804379	-0.314053
AN6391	0.573912	-0.801099	0.888225	-0.171003
AN9496	0.629887	-0.666836	1.21878	0.285436
AN6376	0.3792	-1.39897	0.936973	-0.09392
AN6372	0.38872	-1.3632	1.02244	0.0320111
AN6370	0.449796	-1.15266	0.773678	-0.370195
AN6368	0.665621	-0.587228	0.908298	-0.138763
AN6365	0.514977	-0.957421	0.948927	-0.075631
AN6364	0.660941	-0.597406	1.32309	0.403916
AN6348	0.504613	-0.986751	0.937108	-0.0937125
AN10809	0.59134	-0.757941	0.764723	-0.38699
AN6341	0.607379	-0.719332	0.775287	-0.367198
AN6330	0.233738	-2.09704	1.08609	0.119145
AN6328	0.165315	-2.59671	0.824317	-0.278728
AN6327	0.163083	-2.61633	0.856486	-0.223499
AN10807	0.220588	-2.18058	0.690051	-0.535226
AN10799	0.571492	-0.807195	0.809477	-0.304937
AN6322	0.532451	-0.90928	1.01839	0.0262862
AN6307	0.617164	-0.696273	0.717393	-0.479164
AN6306	0.646912	-0.628358	0.816607	-0.292285
AN6302	0.582384	-0.779957	0.959418	-0.0597691
AN6301	0.621581	-0.685985	1.0079	0.0113512
AN6290	0.67104	-0.575528	1.41701	0.50285
AN6278	0.583635	-0.776862	0.842666	-0.246968
AN6269	0.410913	-1.2831	0.761291	-0.39348
AN6260	0.539982	-0.889016	0.715072	-0.483839
AN11852	0.564109	-0.825954	0.831348	-0.266476
AN6250	0.406975	-1.29699	1.06657	0.0929827
AN6248	0.502134	-0.993857	1.16943	0.225809
AN6247	0.472449	-1.08177	0.696511	-0.521782
AN11851	0.325755	-1.61814	0.717805	-0.478335
AN6240	0.588386	-0.765166	1.02225	0.0317495
AN6232	0.589325	-0.762864	0.926316	-0.110424
AN6231	0.548945	-0.865266	1.09779	0.134598
AN12359	0.628959	-0.668962	0.686767	-0.542107
AN6228	0.645672	-0.631127	0.685516	-0.544739
AN6225	0.622924	-0.682872	1.04055	0.0573521
AN10791	0.62374	-0.680982	0.775054	-0.367632
AN11504	0.421287	-1.24712	1.01297	0.0185844
AN11244	0.638116	-0.648109	0.767067	-0.382575
AN6217	0.551865	-0.857612	0.859957	-0.217664
AN6215	0.557699	-0.842441	0.805642	-0.31179
AN6207	0.254182	-1.97607	0.755862	-0.403806
AN10779	0.543006	-0.880959	0.786746	-0.34603
AN12054	0.419845	-1.25207	0.774784	-0.368134
AN12053	0.387044	-1.36943	1.29391	0.371735
AN6196	0.611286	-0.710081	1.21607	0.282227
AN12052	0.32979	-1.60038	0.980683	-0.0281415
AN6195	0.354593	-1.49577	0.850902	-0.232936
AN10788	0.661526	-0.59613	0.914481	-0.128975
AN10778	0.418108	-1.25805	1.02443	0.0348272
AN6193	0.494554	-1.0158	0.953876	-0.0681266
AN6192	0.470724	-1.08705	0.99299	-0.0101495
AN6190	0.581371	-0.78247	0.780148	-0.35818
AN12049	0.649507	-0.622582	0.815175	-0.294818
AN6174	0.635975	-0.652958	0.995909	-0.00591401
AN6160	0.672582	-0.572217	0.827521	-0.273132
AN6159	0.537716	-0.895084	1.0962	0.132512
AN6158	0.396821	-1.33344	0.778962	-0.360376
AN6132	0.407052	-1.29672	0.754308	-0.406774
AN6127	0.544812	-0.876169	0.926238	-0.110545
AN6125	0.502053	-0.994089	0.797024	-0.327304
AN6119	0.642175	-0.638962	1.06153	0.0861508
AN6104	0.278896	-1.8422	1.06769	0.0944974
AN6092	0.606114	-0.72234	0.820575	-0.285293
AN6087	0.663367	-0.592121	1.21401	0.279775
AN6085	0.43153	-1.21247	0.73719	-0.439891
AN6081	0.662196	-0.594669	0.691052	-0.533133
AN6080	0.596074	-0.746438	0.983992	-0.0232822
AN6073	0.558899	-0.83934	0.933076	-0.0999329
AN12017	0.406501	-1.29867	0.700837	-0.512849
AN6067	0.385192	-1.37635	0.782455	-0.353921
AN6057	0.506327	-0.981859	0.824422	-0.278544
AN6054	0.524184	-0.931855	0.675999	-0.564908
AN6052	0.469857	-1.08971	0.756147	-0.403262
AN12016	0.339002	-1.56063	0.953182	-0.0691765
AN6047	0.613767	-0.704236	0.790449	-0.339256
AN6046	0.395009	-1.34004	1.21583	0.28194
AN6045	0.395128	-1.33961	1.18973	0.250638
AN6033	0.603797	-0.727864	0.788497	-0.342822
AN10767	0.652589	-0.615754	1.00451	0.00649614
AN10765	0.472729	-1.08091	1.05466	0.0767723
AN6016	0.357758	-1.48294	1.23035	0.299064
AN6015	0.427356	-1.22649	0.9071	-0.140666
AN12350	0.554943	-0.849588	0.842898	-0.24657
AN6010	0.149175	-2.74493	0.738406	-0.437514
AN5995	0.575608	-0.796842	0.772603	-0.372201
AN5981	0.60796	-0.717952	0.867028	-0.205849
AN5978	0.639666	-0.644609	0.994169	-0.00843768
AN5977	0.662187	-0.594689	0.698448	-0.517776
AN10763	0.506436	-0.981547	0.70813	-0.497913
AN5973	0.342492	-1.54586	0.748509	-0.417909
AN5971	0.586551	-0.769673	0.705881	-0.502504
AN5970	0.520997	-0.940653	0.994677	-0.00770052
AN5966	0.369488	-1.4364	0.681897	-0.552375
AN5965	0.611662	-0.709193	0.730554	-0.452937
AN9471	0.290932	-1.78125	0.870212	-0.200561
AN9470	0.0726767	-3.78236	0.711354	-0.491361
AN9469	0.513532	-0.961474	1.1925	0.253987
AN5959	0.312874	-1.67635	0.861322	-0.215375
AN5956	0.384834	-1.37769	1.26606	0.34035
AN5955	0.657343	-0.605281	0.730946	-0.452163
AN5954	0.631644	-0.662815	0.790945	-0.33835
AN5953	0.354649	-1.49554	0.717796	-0.478355
AN5951	0.605966	-0.72269	1.10794	0.147876
AN10761	0.098417	-3.34495	0.872293	-0.197116
AN12162	0.351409	-1.50878	1.01863	0.0266364
AN5931	0.289055	-1.79058	1.03054	0.0433953
AN12160	0.367341	-1.44481	0.917847	-0.123674
AN5929	0.356885	-1.48647	0.898884	-0.153792
AN10754	0.672129	-0.573189	1.0176	0.0251669
AN5923	0.659599	-0.600339	0.801089	-0.319965
AN5909	0.534069	-0.904903	0.760826	-0.394362
AN5908	0.216721	-2.20609	0.715859	-0.482253
AN5906	0.304913	-1.71353	1.17789	0.236205
AN5900	0.557059	-0.844097	0.810512	-0.303094
AN5898	0.602784	-0.730287	1.10602	0.145373
AN5897	0.564538	-0.824857	1.0194	0.027725
AN5895	0.409528	-1.28797	0.88311	-0.179334
AN5891	0.353991	-1.49822	0.695611	-0.523648
AN11971	0.262628	-1.92891	0.974827	-0.0367817
AN5886	0.469468	-1.0909	0.716995	-0.479965
AN5883	0.627376	-0.672597	1.19647	0.258786
AN5879	0.628082	-0.670974	0.723421	-0.467092
AN5872	0.648888	-0.623959	1.02019	0.0288359
AN10743	0.449831	-1.15254	0.763006	-0.390234
AN5866	0.584832	-0.773905	1.25828	0.331448
AN5857	0.240135	-2.05808	0.698434	-0.517804
AN5849	0.596002	-0.746611	1.14632	0.197004
AN5845	0.238863	-2.06575	0.701919	-0.510623
AN5844	0.324415	-1.62409	1.01453	0.0208114
AN5836	0.307346	-1.70207	0.787536	-0.344582
AN11491	0.143752	-2.79834	0.84426	-0.244242
AN10747	0.612019	-0.708351	0.84127	-0.249359
AN5832	0.392354	-1.34977	0.748491	-0.417942
AN10741	0.215971	-2.21109	0.952094	-0.0708243
AN5824	0.570696	-0.809205	0.791124	-0.338025
AN5822	0.556689	-0.845058	0.774411	-0.368828
AN5820	0.590543	-0.759887	0.933422	-0.0993985
AN10737	0.607159	-0.719854	1.33582	0.417723
AN5802	0.390837	-1.35536	0.999919	-0.000116352
AN5799	0.599126	-0.73907	1.22425	0.291895
AN6489	0.568385	-0.815059	1.03745	0.0530484
AN6490	0.33261	-1.5881	1.20022	0.263297
AN6491	0.177147	-2.49698	0.773021	-0.37142
AN6492	0.570283	-0.810249	1.17026	0.226832
AN10826	0.49275	-1.02107	0.947902	-0.0771904
AN6501	0.4698	-1.08988	0.872131	-0.197383
AN10828	0.50774	-0.977838	1.21579	0.28189
AN6504	0.370029	-1.43429	0.87344	-0.19522
AN6505	0.492871	-1.02072	0.995824	-0.00603686
AN6508	0.389764	-1.35933	1.06259	0.0875876
AN6510	0.515251	-0.956652	1.27452	0.349955
AN10824	0.57416	-0.800476	0.916102	-0.12642
AN6524	0.567374	-0.817629	1.11917	0.162432
AN6528	0.609407	-0.714521	1.34365	0.426157
AN6529	0.310981	-1.6851	0.741531	-0.431421
AN6536	0.645886	-0.630649	0.95009	-0.0738644
AN6537	0.49718	-1.00816	1.1399	0.188904
AN6538	0.420046	-1.25138	0.676028	-0.564846
AN10830	0.475882	-1.07133	1.40237	0.487864
AN6543	0.20928	-2.2565	0.766179	-0.384247
AN6544	0.666295	-0.585767	0.975287	-0.0361008
AN6547	0.444612	-1.16938	1.30846	0.387874
AN6557	0.453982	-1.13929	1.21226	0.277701
AN6558	0.638269	-0.647763	1.10314	0.141612
AN6560	0.340987	-1.55221	0.875529	-0.191773
AN6563	0.245153	-2.02825	0.826481	-0.274946
AN6564	0.646752	-0.628716	1.372	0.45628
AN6566	0.457394	-1.12849	0.977032	-0.0335228
AN6567	0.508913	-0.974508	0.829407	-0.269848
AN6574	0.573005	-0.80338	0.968941	-0.0455196
AN6576	0.608182	-0.717424	0.686418	-0.54284
AN6587	0.597694	-0.74252	0.978978	-0.0306518
AN12010	0.604284	-0.726702	0.845549	-0.24204
AN6589	0.668755	-0.58045	1.38468	0.469557
AN12011	0.662818	-0.593315	0.925914	-0.11105
AN6593	0.502433	-0.992998	0.851172	-0.232478
AN6596	0.484036	-1.04681	1.03008	0.0427531
AN6609	0.547108	-0.870102	1.36456	0.448437
AN6617	0.476985	-1.06798	0.73491	-0.44436
AN6618	0.46894	-1.09252	0.71011	-0.493886
AN10842	0.588221	-0.765571	0.923363	-0.115031
AN6628	0.606787	-0.720739	0.790225	-0.339665
AN6631	0.431948	-1.21107	0.801321	-0.319548
AN6639	0.596745	-0.744814	0.818744	-0.288515
AN6651	0.57306	-0.803242	0.754842	-0.405754
AN10843	0.580774	-0.783951	0.695182	-0.524537
AN6669	0.301592	-1.72933	1.18224	0.241521
AN12013	0.509811	-0.971966	1.12279	0.167087
AN6674	0.610182	-0.712688	0.705031	-0.504242
AN6680	0.366251	-1.4491	1.19387	0.255643
AN6681	0.66758	-0.582987	1.1211	0.164913
AN6685	0.658527	-0.602686	0.819531	-0.287129
AN6687	0.671554	-0.574425	1.0143	0.0204872
AN6688	0.280481	-1.83403	0.832797	-0.263963
AN6689	0.438782	-1.18842	0.890426	-0.167432
AN6690	0.506347	-0.981801	0.715831	-0.482308
AN11898	0.639443	-0.645111	0.804396	-0.314022
AN6696	0.55698	-0.844301	0.863372	-0.211946
AN6700	0.276506	-1.85462	1.244	0.314987
AN6711	0.48332	-1.04895	1.05856	0.0821051
AN10853	0.590106	-0.760953	0.679674	-0.557085
AN10844	0.361061	-1.46968	0.870519	-0.200053
AN10851	0.596287	-0.74592	0.762061	-0.392022
AN6732	0.609467	-0.71438	0.723027	-0.467878
AN6734	0.638836	-0.646483	1.24744	0.318967
AN6735	0.539492	-0.890326	1.11326	0.154787
AN11902	0.615543	-0.700069	0.745172	-0.424354
AN6740	0.369471	-1.43647	0.937567	-0.0930068
AN6796	0.392072	-1.35081	0.715032	-0.48392
AN11984	0.672639	-0.572095	0.997328	-0.00385956
AN11987	0.447709	-1.15937	0.837909	-0.255134
AN6824	0.48555	-1.04231	0.946312	-0.0796116
AN6831	0.545155	-0.875261	0.889378	-0.169131
AN6842	0.605564	-0.723648	0.685094	-0.545626
AN6859	0.625795	-0.676238	0.998958	-0.0015046
AN6861	0.620883	-0.687607	0.874541	-0.193402
AN6874	0.657827	-0.604219	0.706378	-0.501489
AN6890	0.530438	-0.914744	0.793365	-0.333943
AN6897	0.36648	-1.44819	0.95989	-0.0590591
AN6902	0.466292	-1.1007	1.27897	0.354978
AN6903	0.477778	-1.06559	0.893897	-0.16182
AN6904	0.445058	-1.16794	0.960041	-0.0588317
AN6906	0.559553	-0.837654	0.814086	-0.296747
AN10858	0.544323	-0.877465	1.35106	0.434096
AN6912	0.637919	-0.648554	1.4229	0.508836
AN6914	0.526143	-0.926474	1.41153	0.497261
AN9451	0.486535	-1.03938	1.35082	0.433835
AN6917	0.556242	-0.846214	0.858845	-0.21953
AN6918	0.618474	-0.693216	0.895854	-0.158665
AN12491	0.41122	-1.28202	0.851318	-0.23223
AN6921	0.140359	-2.83281	0.999432	-0.000819418
AN6922	0.487091	-1.03774	1.29244	0.370094
AN6940	0.292752	-1.77225	0.792716	-0.335124
AN6946	0.671815	-0.573865	0.991226	-0.0127147
AN9304	0.322463	-1.63279	0.960813	-0.0576719
AN11824	0.529498	-0.917302	0.744846	-0.424985
AN9357	0.442034	-1.17777	0.760055	-0.395824
AN9360	0.649429	-0.622757	0.951837	-0.0712129
AN9400	0.644072	-0.634707	0.953616	-0.0685202
AN9403	0.321321	-1.63791	0.760891	-0.394239
AN11832	0.557374	-0.843283	0.93397	-0.098552
AN12417	0.670525	-0.576637	0.963371	-0.0538371
AN1403	0.59529	-0.748335	1.15282	0.205169
AN1402	0.457259	-1.12892	1.25223	0.324501
AN1401	0.585212	-0.772969	0.905877	-0.142613
AN10186	0.630578	-0.665252	1.24979	0.321681
AN1394	0.282018	-1.82614	0.826912	-0.274195
AN1393	0.490209	-1.02853	1.14252	0.192216
AN10185	0.361185	-1.46919	0.696428	-0.521954
AN1387	0.533855	-0.90548	0.912383	-0.132289
AN9464	0.50608	-0.982561	0.75777	-0.400169
AN1370	0.510096	-0.971159	1.05901	0.0827196
AN1369	0.667216	-0.583774	1.12471	0.169559
AN1358	0.425071	-1.23422	0.810982	-0.302258
AN1357	0.421951	-1.24485	0.96334	-0.0538836
AN1353	0.656191	-0.607812	0.732704	-0.448697
AN1350	0.538656	-0.892563	1.08457	0.117122
AN1348	0.466432	-1.10026	1.27571	0.351303
AN1342	0.311165	-1.68425	0.874372	-0.193681
AN1339	0.386167	-1.3727	0.717262	-0.479428
AN1338	0.199693	-2.32415	0.929028	-0.106206
AN10181	0.365906	-1.45045	0.853573	-0.228414
AN1336	0.580835	-0.7838	1.22459	0.292302
[truncated: 906 more rows]

## Sheet: WT_ up regulated at 48h 
Supplemental Data S22 Differentially expressed genes and their fold changes when comparing between primary (at 20 hr) to secondary (at 48 hr) growth stages in wildtype and the kdmB∆ mutant.
gene	WT20vs48	WT_Log2FC	kdmBdel20vs48	kdmBdel_Log2FC
AN10628	1.74346	0.801951	1.68703	0.754486
AN5065	2.09849	1.06935	1.85755	0.893402
AN11457	2.26066	1.17674	1.63641	0.710532
AN5046	2.52113	1.33407	2.48694	1.31437
AN5039	1.49139	0.576662	1.94408	0.959084
AN5037	1.50385	0.588662	1.49128	0.576554
AN11777	1.63885	0.712687	1.70246	0.767619
AN5000	2.04447	1.03173	1.89357	0.921108
AN4970	3.30646	1.72529	1.53341	0.616744
AN10599	1.60808	0.685335	1.59474	0.67332
AN4826	2.35203	1.23391	1.56512	0.646272
AN10597	1.52053	0.604575	1.50437	0.589162
AN4801	1.79625	0.844988	1.67666	0.745594
AN4691	1.95141	0.96452	2.56855	1.36095
AN4677	1.65864	0.729999	2.39574	1.26047
AN10573	1.65357	0.725587	1.75917	0.814896
AN11914	1.48525	0.570709	1.48985	0.575166
AN4527	2.37195	1.24608	2.53046	1.3394
AN4454	2.16788	1.11629	1.56147	0.642904
AN10554	1.65542	0.727201	2.91902	1.54548
AN4393	1.61533	0.691829	1.49329	0.578493
AN4373	1.88117	0.911628	1.9537	0.966208
AN12155	1.88218	0.912403	2.25057	1.17029
AN8780	1.62682	0.702055	2.16516	1.11448
AN8775	2.08454	1.05973	4.97291	2.31409
AN11114	2.09581	1.06751	1.77354	0.826631
AN12244	3.43214	1.77911	2.38457	1.25373
AN8737	18.924	4.24214	1.71896	0.78154
AN8734	2.64299	1.40217	1.9258	0.945454
AN8733	1.74193	0.800687	3.05975	1.61341
AN8616	1.69176	0.758526	1.8708	0.903653
AN8650	1.73424	0.794303	1.54896	0.631299
AN8645	1.83769	0.877894	2.93651	1.5541
AN8621	1.62168	0.697488	1.68365	0.751593
AN8619	2.22325	1.15267	1.73385	0.793976
AN8606	1.5734	0.653888	1.84342	0.882387
AN8599	2.1785	1.12333	1.59316	0.671891
AN7850	1.57547	0.655783	2.07437	1.05267
AN7859	1.66223	0.733116	1.54367	0.626362
AN7871	1.96971	0.977983	1.50261	0.587473
AN7883	2.67205	1.41795	1.65076	0.723127
AN7908	1.90573	0.930347	1.54163	0.624461
AN7916	1.58381	0.663399	2.26915	1.18215
AN7954	1.50747	0.592131	1.72	0.782411
AN7961	3.36045	1.74865	1.71438	0.777689
AN7963	4.03976	2.01427	1.78104	0.83272
AN11585	1.53124	0.614696	1.51675	0.600987
AN7984	1.61101	0.687969	1.50445	0.589238
AN7999	2.28796	1.19406	8.15347	3.02741
AN8007	2.89613	1.53413	1.97721	0.983463
AN8084	2.07167	1.05079	1.59814	0.67639
AN8085	1.48771	0.573098	1.879	0.909965
AN8104	1.77741	0.829778	2.16804	1.11639
AN11942	1.91066	0.934074	2.13576	1.09475
AN8115	1.69823	0.764033	1.56328	0.644574
AN8131	1.7399	0.799006	2.14538	1.10123
AN8134	1.74695	0.804836	1.75427	0.810871
AN8139	1.75881	0.814597	1.57054	0.651261
AN8196	1.63515	0.709424	1.5545	0.636455
AN12345	3.30464	1.72449	1.58104	0.660872
AN8280	1.49754	0.582597	1.68618	0.753762
AN4277	1.82264	0.866027	2.20738	1.14233
AN4256	2.9861	1.57826	1.55604	0.637877
AN4177	1.95132	0.964449	2.29302	1.19725
AN4155	1.6874	0.7548	1.97773	0.983847
AN4143	1.65426	0.726187	1.99363	0.995395
AN4123	1.60135	0.679292	1.65618	0.727858
AN12095	1.69923	0.764882	2.3167	1.21207
AN4019	2.09913	1.06979	1.88376	0.913617
AN4006	1.57979	0.65973	1.48501	0.570475
AN3983	5.34566	2.41837	6.8402	2.77404
AN10502	1.75773	0.813715	1.7221	0.784165
AN10505	1.58445	0.66398	1.73784	0.797298
AN3915	1.50734	0.592004	1.99829	0.998764
AN10478	1.55607	0.637911	2.23112	1.15777
AN3848	2.27124	1.18348	1.62669	0.70194
AN3750	1.55483	0.636754	1.49736	0.582422
AN3700	1.78402	0.835129	1.68583	0.75346
AN3658	1.52063	0.604667	1.63465	0.708985
AN3574	1.87619	0.907803	1.55453	0.636475
AN3572	9.24699	3.20898	2.20274	1.1393
AN3568	1.51398	0.598347	1.77236	0.825675
AN3534	1.50349	0.588313	1.87565	0.907393
AN12195	1.80911	0.855276	2.32303	1.21601
AN3515	1.88029	0.910952	1.80264	0.85011
AN3514	2.65442	1.4084	1.79158	0.841229
AN3494	1.54864	0.631006	1.56666	0.647696
AN3473	1.54596	0.628499	2.9377	1.55469
AN7419	1.67607	0.745082	1.69206	0.758778
AN7416	1.76767	0.821848	1.92225	0.942796
AN7413	1.53979	0.622738	2.15911	1.11043
AN7412	3.52129	1.81611	1.68067	0.749037
AN7411	1.53056	0.614062	2.32669	1.21828
AN7410	1.56982	0.650601	2.01073	1.00772
AN7406	1.50094	0.585863	2.85815	1.51508
AN7388	5.77218	2.52912	3.01525	1.59228
AN7384	2.12099	1.08474	1.73883	0.798118
AN7380	1.78968	0.839699	1.60075	0.678747
AN10937	1.73857	0.797904	2.57964	1.36717
AN10931	1.63167	0.706348	1.55195	0.63408
AN7362	1.59824	0.676485	1.78029	0.83211
AN7349	3.10117	1.63281	1.52617	0.609914
AN7333	2.32216	1.21547	3.78536	1.92043
AN7324	1.97305	0.980428	1.50642	0.591124
AN7322	1.94239	0.957836	2.10393	1.07308
AN7281	1.50155	0.586457	1.73988	0.79899
AN7270	1.83953	0.879337	1.67706	0.745932
AN7267	1.90259	0.927966	1.82824	0.870455
AN7265	2.12894	1.09013	1.8608	0.895921
AN7222	1.66806	0.738174	4.44837	2.15328
AN11551	1.55401	0.635997	1.50799	0.592623
AN7220	1.69208	0.758794	2.35239	1.23413
AN10907	1.74041	0.799429	1.9006	0.926453
AN7176	1.7683	0.82236	1.97778	0.983884
AN12149	2.07739	1.05477	2.08614	1.06084
AN7129	1.92044	0.941437	1.88084	0.911376
AN7128	1.52456	0.608395	1.71489	0.778113
AN7064	1.74656	0.80452	1.75956	0.815215
AN7059	1.90159	0.927203	2.98728	1.57883
AN7058	1.70735	0.771757	2.41347	1.27111
AN7046	1.53509	0.618327	1.79986	0.847884
AN7010	1.55364	0.635655	1.61525	0.691758
AN6985	1.50316	0.587996	3.0734	1.61984
AN7518	2.24393	1.16603	2.2109	1.14463
AN7519	1.55254	0.634631	1.69789	0.763741
AN11752	1.76667	0.821034	2.70268	1.43439
AN7562	1.59951	0.677631	1.58888	0.66801
AN10969	1.82685	0.86936	1.53964	0.622589
AN7598	1.53085	0.614333	1.50079	0.585723
AN7605	1.51968	0.603769	1.65659	0.728217
AN7644	2.21495	1.14727	1.50774	0.592385
AN10982	2.08271	1.05846	1.55153	0.633689
AN10995	4.92629	2.3005	2.2416	1.16453
AN12086	1.68485	0.752616	1.57163	0.652265
AN7804	4.00066	2.00024	1.71712	0.779989
AN7806	6.96374	2.79986	1.72039	0.782733
AN7820	3.08146	1.62361	1.50171	0.586607
AN7836	1.7907	0.840523	3.93368	1.97588
AN6482	1.63776	0.711726	1.71475	0.777997
AN10811	2.12868	1.08996	2.18275	1.12615
AN6463	2.20508	1.14083	1.64276	0.716118
AN6458	1.55982	0.641377	1.59364	0.672327
AN6435	1.56062	0.64212	1.95066	0.96396
AN11917	2.00063	1.00045	1.86733	0.900981
AN6384	3.07541	1.62078	1.78435	0.835403
AN11507	1.81684	0.861431	2.01808	1.01298
AN6292	1.58386	0.663448	2.03125	1.02237
AN12048	1.68025	0.748675	2.61781	1.38836
AN6118	1.66158	0.732554	1.51614	0.600406
AN6101	2.07275	1.05155	1.80375	0.850998
AN6030	1.95364	0.966162	1.80049	0.848393
AN6029	1.59159	0.670467	1.74505	0.803266
AN5990	2.00124	1.00089	1.54595	0.628498
AN5962	1.62816	0.703244	1.58831	0.66749
AN11495	1.9222	0.942759	1.80362	0.850893
AN5938	1.71016	0.77413	1.54002	0.622951
AN5905	1.60265	0.680457	2.13539	1.0945
AN5854	1.69344	0.75996	1.64595	0.718919
AN5853	1.66064	0.731735	1.48631	0.571737
AN6527	1.49434	0.579506	1.50007	0.585027
AN6582	1.64604	0.719002	1.51553	0.599819
AN6642	7.70222	2.94527	2.79314	1.48189
AN6668	1.68063	0.749005	1.66093	0.731988
AN6718	1.63295	0.707477	1.49208	0.577326
AN6744	1.89544	0.922534	1.65194	0.724163
AN6756	1.50238	0.587248	2.04816	1.03433
AN6762	2.03529	1.02523	1.70465	0.769478
AN11905	1.79125	0.840968	2.02925	1.02094
AN6765	1.99197	0.994196	1.84376	0.882651
AN6767	1.64117	0.714725	1.48997	0.575284
AN6770	2.05482	1.03901	2.17519	1.12114
AN6778	2.46737	1.30297	1.49568	0.580804
AN6784	1.59068	0.669647	2.25322	1.17199
AN6785	1.66228	0.733164	1.51446	0.598799
AN11979	1.69648	0.762542	1.75846	0.814313
AN6802	1.87827	0.909403	1.62647	0.701747
AN6817	2.15509	1.10775	1.74256	0.801205
AN6848	1.8051	0.852081	1.58646	0.665808
AN10860	1.75385	0.810522	1.59168	0.670551
AN6871	1.71055	0.774457	1.94129	0.957012
AN6926	1.81835	0.862634	1.78189	0.833407
AN6930	1.56168	0.643097	2.08793	1.06207
AN6931	1.53172	0.615149	1.52938	0.612947
AN10862	1.6662	0.73656	2.05131	1.03655
AN6951	1.58292	0.662591	1.8283	0.870504
AN12371	1.88656	0.915756	1.52419	0.608042
AN11204	1.81457	0.859631	2.87963	1.52588
AN11214	1.94844	0.96232	1.79905	0.847239
AN9282	1.57942	0.659397	1.7804	0.832198
AN9284	2.01786	1.01282	1.59867	0.67687
AN9285	4.87354	2.28497	1.87121	0.903969
AN9287	1.61904	0.695136	2.06184	1.04393
AN9298	1.50915	0.593737	1.5477	0.630129
AN9302	1.6344	0.708763	1.8577	0.893518
AN9318	1.69428	0.760673	1.52621	0.609953
AN9337	2.49555	1.31936	1.69796	0.763799
AN9345	1.74866	0.806249	1.97164	0.979393
AN9382	1.55226	0.634369	1.48697	0.572379
AN1332	1.65812	0.729544	1.9339	0.951515
AN1321	2.21562	1.14771	2.58556	1.37048
AN1313	2.15383	1.10691	1.61071	0.687697
AN1218	1.71961	0.782084	1.57607	0.656334
AN1204	1.7073	0.771718	2.01383	1.00994
AN1078	1.67481	0.744001	1.93784	0.95445
AN1040	1.51578	0.60006	1.85509	0.891488
AN1020	1.96625	0.975447	1.54442	0.627063
AN0949	1.72054	0.782858	1.86161	0.896548
AN0902	1.5352	0.618425	1.76199	0.817206
AN0622	1.70043	0.765897	1.81989	0.863851
AN0554	3.09405	1.6295	1.82517	0.868031
AN0546	2.91576	1.54387	3.85352	1.94618
AN0528	2.05471	1.03894	3.11373	1.63865
AN0515	2.07479	1.05296	1.58366	0.663261
AN0497	1.72094	0.783193	1.6244	0.699906
AN10098	2.05905	1.04198	1.93768	0.954329
AN0483	2.61227	1.3853	1.62644	0.701718
AN0342	1.95232	0.965191	1.78603	0.836754
AN12074	1.72096	0.783217	1.71651	0.779482
AN0283	1.97998	0.985484	2.23136	1.15793
AN10035	2.22559	1.15419	1.61157	0.68847
AN10022	1.95529	0.967384	3.95069	1.9821
AN0149	1.54023	0.623141	1.60681	0.684198
AN0147	1.66807	0.738178	1.91718	0.938986
AN0146	2.33332	1.22239	4.37232	2.1284
AN10049	2.74726	1.45799	5.20054	2.37866
AN0051	1.53985	0.62279	1.63774	0.711704
AN0050	1.52467	0.608494	1.56653	0.647576
AN0023	1.77024	0.823947	1.54246	0.625234
AN0015	1.69835	0.76413	1.7532	0.809987
AN0011	1.8583	0.893983	1.66112	0.732153
AN12131	1.8839	0.913726	1.59684	0.675218
AN9043	2.04113	1.02937	1.74718	0.80503
AN11161	2.0745	1.05277	1.6812	0.749489
AN9020	1.80206	0.849646	2.25285	1.17175
AN11160	2.08529	1.06025	2.25074	1.1704
AN9012	1.64771	0.720462	2.58523	1.37029
AN9010	2.00027	1.00019	1.59414	0.67278
AN9009	2.16979	1.11756	3.20406	1.6799
AN9007	3.01827	1.59372	1.79534	0.844255
AN9006	1.87411	0.906206	6.43385	2.68568
AN9005	1.74476	0.80303	2.29269	1.19704
AN8971	1.7975	0.845991	1.52858	0.61219
AN8953	1.80348	0.850786	4.6204	2.20802
AN8926	2.10249	1.0721	1.5423	0.625082
AN8920	1.94825	0.962176	1.54401	0.626683
AN8916	1.59488	0.673446	1.51446	0.598801
AN1412	1.5277	0.611361	1.62835	0.703411
AN1532	2.38479	1.25386	1.65326	0.725314
AN12137	1.87333	0.905604	1.54591	0.628453
AN1568	2.06921	1.04908	1.90252	0.927912
AN1589	1.50694	0.591622	1.59391	0.672572
AN1590	1.50164	0.586535	1.67999	0.748452
AN1592	1.62718	0.702377	1.77758	0.829911
AN1648	1.60577	0.683267	1.72883	0.789795
AN1726	2.49951	1.32164	2.03004	1.02151
AN1733	2.22202	1.15187	1.51979	0.603871
AN1734	1.67892	0.747533	1.77859	0.83073
AN1830	1.5111	0.595603	1.65043	0.72284
AN10238	1.55044	0.632682	1.79145	0.841128
AN11797	1.87927	0.910172	1.87139	0.904111
AN1947	2.08629	1.06094	1.55909	0.640707
AN2019	1.88341	0.91335	1.65083	0.723194
AN2127	2.3256	1.2176	3.66661	1.87445
AN2196	1.56309	0.644405	1.48908	0.574425
AN2326	1.7806	0.832362	1.55801	0.639706
AN2347	1.58924	0.668333	1.72301	0.784929
AN2383	2.82628	1.4989	3.98587	1.9949
AN2384	1.95586	0.967805	1.89922	0.92541
AN10297	1.50576	0.590494	1.60656	0.683977
AN2411	1.58435	0.663887	1.72972	0.790539
AN2540	1.57446	0.654857	1.54341	0.626117
AN11348	1.72809	0.789182	2.08369	1.05914
AN2573	1.74383	0.802261	2.39608	1.26068
AN11964	1.49205	0.577291	1.62149	0.69732
AN2593	1.67485	0.74403	1.51165	0.596125
AN2600	1.5546	0.636542	2.38097	1.25155
AN2601	2.31921	1.21364	1.54494	0.627546
AN2603	1.86445	0.898752	1.52081	0.604837
AN2604	1.5187	0.602836	1.51099	0.595492
AN9220	1.54206	0.62486	2.21672	1.14843
AN9202	2.31505	1.21104	1.84971	0.887298
AN9194	1.57751	0.657646	1.9203	0.941335
AN11197	1.61189	0.688753	1.59872	0.676917
AN9174	1.61263	0.689415	1.66661	0.736913
AN9167	1.75453	0.811083	1.51348	0.597868
AN9166	1.70847	0.772702	1.87316	0.905474
AN9165	1.64054	0.714171	1.65856	0.729933
AN9163	3.6381	1.86319	1.53523	0.618453
AN11180	1.57118	0.651852	1.63351	0.707971
AN9137	1.98794	0.991276	1.54119	0.624046
AN9128	1.64637	0.71929	2.18198	1.12564
AN9108	2.34876	1.2319	1.54512	0.627722
AN9089	1.52034	0.604396	1.87153	0.904219
AN3402	3.87914	1.95574	1.6346	0.708942
AN3389	1.75608	0.81236	1.86827	0.9017
AN3358	1.54902	0.631358	1.70054	0.765991
AN11389	1.59324	0.671967	1.52155	0.605545
AN3333	1.50738	0.592045	2.65745	1.41004
AN3326	1.90601	0.930556	1.84829	0.88619
AN3316	1.5859	0.665298	2.17265	1.11946
AN3314	2.7271	1.44737	1.64995	0.722423
AN10390	1.87033	0.903295	1.51178	0.596244
AN3261	1.95718	0.968773	1.54351	0.626212
AN3227	1.64661	0.719497	1.78345	0.834668
AN3219	1.93267	0.950598	1.60098	0.678956
AN11703	1.64667	0.719551	2.70685	1.43661
AN3008	1.52962	0.613169	2.11178	1.07846
AN10371	1.83093	0.872573	2.38105	1.2516
AN2958	1.68037	0.748783	1.66566	0.736093
AN2924	1.76571	0.820245	1.61977	0.695789
AN2822	1.61002	0.68708	1.61897	0.695077
AN2819	1.59007	0.669093	2.50793	1.3265
AN12424	2.73341	1.4507	1.59865	0.676858
AN9456	2.86518	1.51863	1.72322	0.785108
AN2784	1.67699	0.745873	2.09922	1.06985
AN2735	1.50697	0.591655	1.59103	0.669962
AN2729	1.91232	0.935327	2.12563	1.08789
AN2721	1.67904	0.747634	1.72218	0.784238
AN2720	1.68615	0.75373	1.59363	0.672317
AN2709	1.86228	0.897068	1.58637	0.665725
AN12253	1.69118	0.758026	1.99161	0.993936
AN2665	1.64914	0.721711	1.72386	0.785642
AN2664	1.62448	0.699975	1.55383	0.635827
AN2652	1.83073	0.872422	1.69737	0.763303
AN2639	1.68596	0.753566	1.92155	0.942267
AN12460	1.64772	0.720473	1.67293	0.742375
AN2635	2.04425	1.03158	1.5922	0.671023
AN2633	1.60057	0.678588	1.8392	0.879078
AN2622	1.5795	0.659471	1.50113	0.586048
AN8298	1.49467	0.579828	1.53883	0.62183
AN12285	1.714	0.777369	1.89088	0.919061
AN8315	1.91929	0.940573	2.24921	1.16942
AN8322	1.72583	0.787293	1.52224	0.606193
AN12286	3.16446	1.66196	3.7659	1.91299
AN8323	1.70069	0.766118	2.61422	1.38638
AN11074	1.9224	0.94291	1.87454	0.906536
AN8328	1.61188	0.688748	1.68074	0.749094
AN8364	1.64042	0.714068	1.69587	0.762024
AN8370	1.5983	0.676536	1.85147	0.888669
AN8372	1.7801	0.831955	1.98405	0.988448
AN11605	1.76287	0.817923	3.58064	1.84022
AN8378	1.64551	0.718537	2.30667	1.20581
AN8397	1.61691	0.69324	1.93629	0.953293
AN8398	1.51724	0.601445	1.59113	0.670049
AN11611	3.80086	1.92633	1.55572	0.637586
AN8432	2.25816	1.17515	2.00007	1.00005
AN8433	2.93165	1.55171	7.13193	2.83429
AN8434	3.23568	1.69407	3.8556	1.94695
AN8435	2.76564	1.46762	5.38105	2.42789
AN8438	2.04845	1.03453	1.84499	0.883612
AN8465	1.99932	0.99951	1.93867	0.955069
AN8480	1.61608	0.692501	1.48624	0.571671
AN8483	14.7681	3.88441	1.87154	0.904225
AN8503	1.86616	0.900069	1.63691	0.710977
AN8509	1.96941	0.977761	1.57778	0.657894
AN8520	2.09537	1.06721	2.02565	1.01838
AN11471	1.68289	0.750937	1.55166	0.633816
AN10654	2.85746	1.51474	2.54611	1.34829
AN5763	1.92257	0.943039	1.71667	0.77961
AN5691	1.51553	0.599826	1.58683	0.666144
AN5669	1.81813	0.862451	1.52414	0.607999
AN10700	1.70093	0.76632	1.59813	0.676388
AN5628	1.48854	0.573895	1.74507	0.803283
AN10720	1.56928	0.650102	1.92409	0.944176
AN5550	1.65498	0.726818	1.67165	0.741276
AN5505	1.5694	0.650214	1.79067	0.840501
AN11814	3.03987	1.60401	3.31959	1.731
AN5481	1.75571	0.812055	1.69318	0.759736
AN5462	1.60887	0.686045	3.06547	1.61611
AN5421	5.19447	2.37698	2.51798	1.33227
AN11959	1.71419	0.777527	2.12385	1.08668
AN11958	2.77415	1.47205	1.91432	0.936833
AN5353	1.53982	0.622761	2.34622	1.23034
AN5316	1.90416	0.929153	1.84855	0.886395
AN5305	2.23516	1.16038	1.65513	0.726944
AN10666	2.29178	1.19647	1.52708	0.610779
AN5274	2.1125	1.07895	1.9252	0.945009
AN5252	1.81243	0.857922	1.86972	0.902824
AN5090	1.66734	0.737546	0.800772	-0.320537
AN10630	1.78054	0.832313	1.17525	0.232969
AN5086	1.50009	0.585052	1.12179	0.165801
AN10629	1.82524	0.868084	1.17898	0.237537
AN5081	1.83209	0.873488	1.15437	0.207104
AN5073	1.75415	0.810775	0.815851	-0.293623
AN5071	1.49506	0.580201	1.00573	0.00823607
AN5066	1.57061	0.651325	1.13911	0.187901
AN5062	1.6114	0.688313	0.904355	-0.145039
AN12397	2.03063	1.02192	0.895043	-0.159971
AN5056	7.19911	2.84782	0.939416	-0.0901634
AN5054	1.58168	0.66146	1.43609	0.522151
AN5053	2.23208	1.15839	1.28553	0.362367
AN5044	1.72969	0.790516	0.987656	-0.017919
AN10623	1.72457	0.786234	1.41163	0.497361
AN10612	1.6771	0.745973	1.46707	0.552938
AN11455	1.8825	0.912653	1.35634	0.439722
AN5032	1.54242	0.625195	1.11814	0.161095
AN5025	1.69603	0.762162	1.31664	0.396864
AN5018	1.64558	0.718594	0.807848	-0.307844
AN5017	1.66937	0.7393	1.20148	0.264819
AN5016	1.84789	0.885876	0.963363	-0.0538492
AN4995	1.49074	0.57603	1.37966	0.464308
AN4990	2.06945	1.04925	0.958257	-0.061516
AN4957	1.48919	0.574529	1.24506	0.316213
AN4949	1.52192	0.60589	1.38694	0.471907
AN4921	1.57512	0.655463	0.878149	-0.187462
AN4901	1.52125	0.605255	1.17561	0.233414
AN4871	5.90794	2.56266	0.815703	-0.293885
AN4870	1.8581	0.89383	1.11282	0.154226
AN10605	1.6088	0.685981	1.32176	0.402463
AN4829	1.82435	0.867383	1.11693	0.15954
AN4827	1.71372	0.777135	1.25428	0.326865
AN4825	2.94775	1.55962	0.93853	-0.0915248
AN9445	1.52014	0.604202	1.10851	0.148618
AN4817	1.92696	0.946329	0.750027	-0.414986
AN12225	2.02618	1.01876	1.16991	0.2264
AN4809	1.65488	0.726726	1.06942	0.0968341
AN4807	1.95243	0.965269	0.860618	-0.216555
AN4806	2.06994	1.04959	0.823264	-0.280572
AN4779	1.73783	0.797288	1.08256	0.114445
AN9485	1.53153	0.614978	0.792898	-0.334793
AN10581	4.77225	2.25467	0.713416	-0.487184
AN4711	2.64646	1.40406	0.834425	-0.261145
AN4697	1.59842	0.676642	1.41596	0.501779
AN4692	1.64609	0.719047	1.22275	0.290125
AN4690	1.85361	0.890336	1.28973	0.367067
AN4688	1.50343	0.588253	1.44021	0.526275
AN4687	1.69642	0.762495	0.812836	-0.298965
AN4659	1.79927	0.847408	1.29942	0.377865
AN4649	1.5591	0.64071	1.27585	0.351458
AN4644	1.53689	0.620013	1.46389	0.54981
AN10576	1.65861	0.729978	1.19461	0.25654
AN4640	1.96064	0.971325	1.2175	0.283924
AN4629	1.48946	0.574791	1.01182	0.0169564
AN4625	1.77415	0.827131	1.18284	0.242259
AN10579	1.53191	0.615331	0.872639	-0.196542
AN4604	2.23306	1.15902	1.29161	0.369174
AN4554	1.90315	0.928389	0.941807	-0.0864972
AN4507	1.66562	0.736063	0.732921	-0.448271
AN4504	2.71935	1.44326	1.43769	0.523748
AN4485	1.51642	0.600673	1.03999	0.056574
AN4474	4.08129	2.02902	1.32631	0.407419
AN4473	1.80003	0.848021	0.963894	-0.0530536
AN4429	1.5486	0.630968	1.18605	0.24617
AN12230	1.94634	0.960765	1.33301	0.414686
AN4363	1.49176	0.577016	1.10576	0.145038
AN10548	1.86075	0.895883	0.726542	-0.460883
AN4345	1.59951	0.677629	1.26014	0.333583
AN12154	2.00799	1.00575	1.30679	0.386022
AN8814	1.52383	0.607699	1.09972	0.137139
AN8813	1.53706	0.620176	1.35389	0.437111
AN8802	1.67224	0.741786	1.21457	0.280447
AN8779	1.73068	0.791342	0.976086	-0.0349205
AN8776	2.04604	1.03283	1.28216	0.358578
AN11121	1.7625	0.817622	0.699375	-0.515862
AN8759	1.97404	0.981154	1.2903	0.36771
AN11112	1.86439	0.898707	1.26909	0.343792
AN8757	1.50276	0.587614	1.18374	0.243347
AN8735	1.76207	0.81727	1.19804	0.260679
AN8730	1.78094	0.832638	1.21491	0.28085
AN8729	2.59995	1.37848	1.1645	0.219715
AN11110	1.52426	0.608111	1.40586	0.491454
AN12028	1.5134	0.597791	1.34493	0.427536
AN8655	1.62138	0.697225	0.984608	-0.0223783
AN8654	2.02962	1.02121	1.00768	0.0110328
AN8653	1.73196	0.792408	1.26632	0.340645
AN11096	1.51877	0.602907	1.23742	0.307333
AN8637	1.64886	0.72147	1.21189	0.277257
AN12027	2.12071	1.08455	1.0746	0.103801
AN8635	1.50819	0.592819	1.34551	0.428149
AN8632	1.65411	0.726055	1.10023	0.1378
AN8631	1.99357	0.995351	1.08309	0.115154
AN8628	2.10289	1.07237	1.17918	0.23779
AN8626	1.5766	0.656818	1.2744	0.349813
AN8624	1.55824	0.639918	1.46589	0.551773
AN8622	1.50378	0.588596	0.929461	-0.105533
AN11093	1.66388	0.734547	1.39492	0.480178
AN8612	3.26089	1.70526	0.890558	-0.167219
AN8610	1.74519	0.803382	0.716475	-0.481012
AN8609	1.6373	0.711315	1.08354	0.115758
AN8607	1.65069	0.723066	1.06477	0.0905485
AN11092	1.88553	0.914973	1.41247	0.498218
AN8596	1.80835	0.854678	0.777998	-0.362161
AN8595	1.59548	0.673992	1.22338	0.290871
AN8593	1.9019	0.927439	0.925114	-0.112296
AN8592	1.5811	0.660926	1.02314	0.0330074
AN12022	1.84322	0.882225	0.856598	-0.223309
AN8585	2.42329	1.27697	1.10316	0.141645
AN11089	1.61037	0.687393	1.23965	0.309928
AN11097	1.84559	0.884079	0.775564	-0.366682
AN8581	2.40802	1.26785	0.950508	-0.0732294
AN12332	2.0329	1.02354	0.715104	-0.483776
AN7849	1.80728	0.853817	1.0309	0.0439068
AN7852	2.64354	1.40247	0.758656	-0.398482
AN7853	1.49088	0.57616	0.830053	-0.268724
AN12333	2.06709	1.0476	1.07033	0.0980531
AN7862	2.05257	1.03743	1.1437	0.193714
AN7863	2.116	1.08134	1.22474	0.292474
AN7864	1.56107	0.642539	1.01155	0.0165634
AN7867	1.5538	0.635805	1.43521	0.521263
AN7875	1.58932	0.66841	0.729442	-0.455135
AN7881	1.57252	0.653077	0.799918	-0.322076
AN11031	1.54337	0.62608	1.45475	0.540772
AN7904	1.91525	0.937536	1.11612	0.158499
AN7906	1.74513	0.803336	1.37989	0.464549
AN7907	3.15798	1.659	1.22586	0.293795
AN7909	1.8076	0.854077	1.169	0.225279
AN7927	1.79801	0.846398	1.33057	0.412047
AN7930	1.73773	0.797204	1.04704	0.0663105
AN11029	1.49303	0.578241	1.32121	0.401863
AN7933	1.98144	0.98655	0.915003	-0.128152
AN7940	1.60223	0.68008	1.1933	0.254962
AN7943	2.24304	1.16545	1.09597	0.132203
AN7945	1.80354	0.850832	0.951445	-0.0718073
AN7947	1.5041	0.588897	1.08738	0.120852
AN7948	2.06193	1.04399	1.3567	0.440099
AN7956	1.5882	0.667392	1.19296	0.254548
AN7959	2.15371	1.10683	1.05736	0.0804616
AN7960	1.58734	0.666613	1.33499	0.416834
AN7962	8.59667	3.10378	0.990219	-0.01418
AN7967	1.52202	0.605985	1.23823	0.308282
AN7981	1.57911	0.659113	1.00704	0.0101159
AN7983	1.88901	0.917633	1.316	0.396155
AN7985	2.31238	1.20938	1.12991	0.176205
AN7986	1.48715	0.572554	1.15985	0.213933
AN12458	1.49446	0.579627	1.26006	0.333497
AN7989	1.93237	0.950372	1.12149	0.165417
AN7992	3.8742	1.9539	0.690643	-0.533988
AN8014	1.53573	0.618921	0.904316	-0.145101
AN8060	1.5547	0.63664	1.19366	0.255389
AN11034	1.80416	0.851327	1.24433	0.315367
AN8090	1.67695	0.745839	1.25577	0.328569
AN8092	1.50238	0.587247	1.44652	0.532587
AN8095	2.10791	1.07581	1.26318	0.337062
AN11035	1.90207	0.927571	1.24934	0.321166
AN8105	1.70664	0.771157	1.0881	0.121816
AN8116	1.66662	0.736923	0.78217	-0.354446
AN11050	1.80217	0.849738	0.935131	-0.0967589
AN8127	1.77619	0.828787	0.946789	-0.0788852
AN8138	1.5057	0.590439	1.27317	0.348424
AN12440	1.49471	0.579866	1.42668	0.512665
AN8151	1.81095	0.856744	0.943196	-0.0843704
AN8157	1.84233	0.881534	1.06604	0.0922592
AN8158	1.57216	0.65275	1.01577	0.0225783
AN8162	1.5827	0.662385	1.38152	0.466253
AN8163	2.09663	1.06807	0.938749	-0.0911893
AN8174	1.49963	0.584603	1.41187	0.497603
AN8175	2.95933	1.56527	0.740269	-0.433878
AN8184	1.52975	0.613299	1.15074	0.202567
AN12426	3.46069	1.79106	0.913765	-0.130105
AN8195	1.53888	0.621885	1.04709	0.0663912
AN8198	2.03121	1.02234	1.1143	0.156141
AN11059	1.49801	0.583043	1.0052	0.00748399
AN8221	2.08854	1.06249	1.26426	0.338292
AN9521	1.72934	0.790219	1.32194	0.402655
AN8250	1.71332	0.776796	1.45936	0.545334
AN4285	1.56891	0.64976	1.02324	0.033148
AN4246	1.53546	0.618669	1.20328	0.266971
AN4245	1.73343	0.793626	1.28166	0.35801
AN4228	1.50364	0.588463	1.45032	0.536368
AN4217	1.51341	0.5978	1.25342	0.325868
AN10532	1.56199	0.643381	1.28447	0.361179
AN4152	1.67775	0.746532	1.05618	0.078855
AN4151	1.51008	0.594622	1.07761	0.107836
AN4149	1.50656	0.591255	0.816848	-0.291861
AN4144	2.13547	1.09455	0.930526	-0.103882
AN12097	2.11572	1.08115	1.28654	0.363495
AN4138	1.85271	0.889639	1.40318	0.488696
AN4137	1.97958	0.985191	0.818134	-0.28959
AN4132	1.72391	0.785687	0.878849	-0.186312
AN12096	1.73722	0.796783	0.831697	-0.265869
AN4125	1.65275	0.72487	0.800744	-0.320587
AN4124	1.61537	0.691861	0.818828	-0.288368
AN4121	1.54441	0.627055	0.968116	-0.0467487
AN4120	1.56861	0.649487	1.11104	0.151917
AN4116	1.59119	0.670104	0.799565	-0.322712
AN4115	1.99772	0.998351	1.1783	0.236708
AN4114	1.50353	0.588351	1.18109	0.240118
AN4110	2.08778	1.06197	0.859524	-0.21839
AN4107	1.67618	0.745175	1.12698	0.172468
AN4102	1.60077	0.678764	1.11389	0.155608
AN4098	1.62323	0.698864	1.14175	0.191241
AN4089	1.52995	0.613489	0.872392	-0.196952
AN4047	1.78256	0.833948	0.844218	-0.244312
AN4041	1.78636	0.837026	0.719613	-0.474708
AN4018	1.65209	0.72429	1.31746	0.397762
AN4012	1.62634	0.701632	1.08439	0.116883
AN4009	1.52144	0.605434	1.32277	0.40356
AN4004	1.6739	0.743215	0.756889	-0.401846
AN4003	1.78097	0.832661	0.87154	-0.198362
AN4002	1.68603	0.753634	0.726197	-0.461567
AN3995	1.72619	0.787592	0.988022	-0.0173844
AN3992	1.54453	0.627166	1.36511	0.449016
AN3991	2.14636	1.10189	1.2216	0.288776
AN3990	1.60685	0.684235	0.98736	-0.0183517
AN3984	1.5636	0.64487	0.787268	-0.345073
AN3980	1.80318	0.850547	1.00568	0.00817718
AN3977	2.02143	1.01538	1.20146	0.264786
AN3976	1.50479	0.589558	1.2736	0.348909
AN3974	1.68829	0.755567	1.03758	0.053228
AN10499	1.78162	0.833194	0.950641	-0.0730279
AN3970	1.60112	0.679085	1.31113	0.390808
AN12039	2.3883	1.25598	0.868808	-0.202891
AN12038	1.68734	0.754753	1.08552	0.118392
AN3964	2.0334	1.02389	1.2505	0.322509
AN3960	1.61597	0.692404	1.19823	0.260899
AN3959	2.22365	1.15293	1.14923	0.200665
AN3950	1.58318	0.66283	1.03231	0.0458696
AN3931	1.67946	0.747994	0.914272	-0.129305
AN3916	1.56278	0.644118	1.05222	0.0734344
AN12388	1.5263	0.610039	1.1605	0.214747
AN3903	1.67167	0.74129	0.740125	-0.434158
AN3892	1.71202	0.775696	1.26616	0.340465
AN3887	1.97764	0.983778	1.1732	0.230444
AN3884	1.67383	0.743149	1.0836	0.115838
AN3881	2.00121	1.00087	1.08016	0.11125
AN3876	1.94339	0.958573	0.737899	-0.438504
AN3875	2.07034	1.04987	0.991534	-0.0122658
AN3874	1.65038	0.722795	1.08339	0.115549
AN3873	1.76617	0.820628	1.32525	0.406267
AN3872	3.78324	1.91962	1.03463	0.0491192
AN3866	1.67545	0.744546	0.901816	-0.149095
AN3862	1.60391	0.681589	1.29279	0.370489
AN3825	1.54344	0.626154	0.934388	-0.0979071
AN3783	1.73666	0.796319	1.27548	0.351042
AN3777	1.61756	0.693817	1.44121	0.527277
AN3774	2.32004	1.21415	0.809154	-0.305513
AN10444	1.49165	0.57691	0.719816	-0.474299
AN3764	1.65369	0.725687	1.32163	0.402317
AN3742	2.08411	1.05943	0.892993	-0.163279
AN3704	1.87322	0.90552	0.797837	-0.325834
AN3701	1.57019	0.650937	1.02351	0.033521
AN10452	1.53372	0.617034	0.886051	-0.174538
AN11722	1.62701	0.702222	1.08932	0.123426
AN10450	1.60943	0.686549	1.21348	0.279146
AN3627	2.62976	1.39493	0.91229	-0.132436
AN10432	1.87053	0.903447	1.48225	0.56779
AN10464	1.54075	0.623631	1.13658	0.184704
AN3613	1.70385	0.768797	1.22302	0.290449
AN3611	1.90402	0.929048	0.95056	-0.0731497
AN10447	1.52014	0.604207	1.0828	0.114764
AN11716	2.48636	1.31404	1.2273	0.295487
AN3575	1.65321	0.725268	0.736709	-0.440834
AN3563	1.54812	0.630517	1.10695	0.146591
AN3562	1.50107	0.585987	1.08271	0.114651
AN3554	2.07566	1.05357	1.46989	0.555708
AN3553	1.62512	0.700546	1.1594	0.213381
AN3552	2.18067	1.12477	1.16226	0.216933
AN3551	1.66006	0.731238	1.16881	0.225046
AN3545	1.62331	0.69894	1.43888	0.524947
AN12356	1.85291	0.889796	0.694143	-0.526695
AN3539	1.55599	0.637832	1.3407	0.422985
AN3535	1.61994	0.695942	1.21934	0.286104
AN3531	1.88983	0.918257	1.09821	0.135159
AN3522	1.75021	0.807527	1.26962	0.344399
AN3521	1.93359	0.951279	1.06384	0.0892867
AN12193	1.77628	0.82886	0.965531	-0.0506061
AN3505	1.66664	0.736939	1.00883	0.0126902
AN3503	1.55525	0.637147	1.01729	0.0247348
AN3491	1.48523	0.570682	1.00643	0.00924524
AN3488	2.33206	1.22161	0.895871	-0.158636
AN12191	1.64324	0.716543	1.25214	0.324393
AN3484	1.53274	0.616113	1.24355	0.314462
AN3479	1.90512	0.929883	1.10087	0.13865
AN3477	1.50299	0.587836	0.859467	-0.218485
AN3475	1.52917	0.612747	1.29341	0.371179
AN3472	1.56753	0.648495	1.19819	0.260861
AN3471	1.54095	0.623821	0.934337	-0.0979845
AN7415	1.56842	0.649312	1.01303	0.0186779
AN7405	1.85054	0.887945	1.27325	0.348516
AN7402	1.73986	0.798974	1.05186	0.0729431
AN7393	2.60032	1.37869	1.38072	0.465425
AN7391	1.66216	0.733055	0.762777	-0.390667
AN7389	1.95383	0.966303	1.20488	0.268894
AN7383	1.83591	0.876498	0.851107	-0.232587
AN7382	2.01996	1.01433	0.99206	-0.0115012
AN7379	1.61221	0.689036	1.11698	0.15961
AN7377	2.91776	1.54486	1.0695	0.0969353
AN10932	1.50616	0.590875	1.21472	0.280627
AN10935	1.49729	0.582356	1.10926	0.149597
AN7371	1.89499	0.922192	1.29556	0.373581
AN7370	1.68587	0.753497	1.21589	0.282018
AN7366	1.8083	0.854638	1.10692	0.146556
AN7363	1.72131	0.783507	0.879531	-0.185193
AN12036	2.35263	1.23428	0.928147	-0.107574
AN7346	1.6717	0.741317	1.40526	0.490834
AN7344	2.61594	1.38733	0.946015	-0.080065
AN7331	1.96748	0.976348	1.222	0.289248
AN7327	1.88503	0.914589	0.924907	-0.11262
AN7320	1.88657	0.915766	1.31399	0.393953
AN7319	1.89345	0.92102	1.02158	0.0307986
AN7315	2.02532	1.01815	0.821059	-0.284442
AN7313	1.55289	0.634959	0.682799	-0.550467
AN7307	2.28305	1.19096	1.34921	0.432117
AN7304	1.65883	0.730168	0.939528	-0.0899918
AN11552	1.76793	0.822064	1.05744	0.08057
AN7275	1.62703	0.702237	1.02738	0.0389672
AN12400	1.4933	0.578503	1.04788	0.0674794
AN12268	1.84281	0.881911	0.820577	-0.285289
AN7242	1.86751	0.901117	1.42566	0.511633
AN7241	1.84083	0.88036	1.27651	0.352203
AN7239	1.88087	0.911399	1.19505	0.257067
AN7238	1.62378	0.69936	1.09331	0.128705
AN7236	2.04838	1.03448	1.13403	0.181453
AN7235	1.49666	0.581748	1.27245	0.347612
AN7230	1.51623	0.600488	0.860183	-0.217285
AN7218	1.84233	0.881532	1.1249	0.169791
AN11550	1.70292	0.768007	1.05985	0.0838642
AN7215	1.50077	0.585706	1.22393	0.291525
AN7202	2.01569	1.01127	0.742016	-0.430477
AN7200	1.73501	0.794941	1.05225	0.0734808
AN7191	1.90874	0.932617	0.922189	-0.116866
AN7190	1.71955	0.782031	0.842731	-0.246855
AN7186	1.76508	0.819735	0.948578	-0.0761621
AN7181	3.76116	1.91118	0.998399	-0.00231152
AN7180	2.70086	1.43342	0.946316	-0.0796067
AN7178	1.5822	0.661929	1.3922	0.477367
AN7171	1.58506	0.664537	1.27214	0.347258
AN7162	1.62477	0.700233	1.11501	0.157061
AN7156	2.2062	1.14156	0.785048	-0.349147
AN7153	2.03557	1.02543	0.686184	-0.543333
AN7152	1.75209	0.809078	1.1064	0.145868
AN7151	1.54999	0.632262	0.852955	-0.229458
AN7135	1.48614	0.571573	1.043	0.0607373
AN10900	1.60979	0.686873	1.12318	0.167595
AN12250	1.9451	0.959848	0.918465	-0.122703
AN7120	1.90009	0.926067	1.05098	0.0717369
AN7119	1.48844	0.573804	1.07397	0.102952
AN7118	1.70772	0.77207	1.19251	0.254006
AN7113	1.49073	0.576019	0.768313	-0.380234
AN7099	1.61983	0.695844	0.774575	-0.368524
AN10891	1.5038	0.588616	1.21239	0.277851
AN10898	1.59976	0.677857	1.16181	0.21638
AN7092	1.77261	0.825872	1.44339	0.529459
AN7089	1.69726	0.763208	1.10999	0.150552
AN7083	1.62431	0.699828	1.07274	0.101298
AN10887	1.80887	0.855091	1.29642	0.374531
AN7075	1.59486	0.673428	0.842688	-0.246929
AN7074	1.51594	0.600215	0.904661	-0.14455
AN7070	1.7663	0.82073	1.2755	0.351065
AN7066	1.60029	0.678335	1.10827	0.148304
AN7060	1.75087	0.808074	1.08903	0.12305
AN7057	2.13074	1.09135	1.32913	0.410484
AN7027	1.57583	0.656112	1.04231	0.0597788
AN7023	1.73395	0.79406	0.806884	-0.309567
AN12066	1.78805	0.838384	0.899551	-0.152722
AN7021	1.7806	0.832366	0.787702	-0.344279
AN6996	1.53664	0.619784	0.986633	-0.0194147
AN12060	1.68259	0.750683	1.15703	0.210427
AN7451	3.54859	1.82725	1.13317	0.180371
AN11749	1.53228	0.615677	1.20912	0.273962
AN7508	1.9945	0.996028	0.827116	-0.273838
AN10968	2.63695	1.39887	1.15326	0.205716
AN10959	1.57036	0.651095	0.753657	-0.408019
AN7515	2.15097	1.10499	0.860088	-0.217444
AN7517	2.14014	1.0977	0.989828	-0.0147503
AN7521	1.7411	0.799996	1.07552	0.105038
AN7522	1.98214	0.987062	0.839	-0.253257
AN7524	1.84519	0.883773	0.68808	-0.539352
AN7529	1.61856	0.694712	1.45025	0.536301
AN7530	2.84615	1.50901	0.708785	-0.49658
AN11753	1.50858	0.593195	0.991953	-0.011657
AN7564	1.48601	0.571439	0.730488	-0.453067
AN7577	2.0667	1.04733	1.42831	0.514313
AN7597	1.52945	0.613012	1.24435	0.315396
AN7599	1.63405	0.70845	1.01448	0.0207466
AN11762	1.64747	0.72025	1.06391	0.0893702
AN7604	1.56798	0.648906	0.964538	-0.0520895
AN7612	1.88161	0.911967	1.03456	0.0490198
AN7613	1.81417	0.859307	1.23279	0.301928
AN7631	1.81242	0.857916	1.18115	0.240191
AN7635	1.61974	0.695762	1.28892	0.366161
AN7638	1.91056	0.933995	0.8218	-0.28314
AN7639	1.64264	0.716012	0.963595	-0.053501
AN7641	1.65612	0.727809	1.23236	0.301424
AN7642	1.8168	0.861403	1.43587	0.521926
AN10988	1.68715	0.754589	0.683765	-0.548427
AN7663	1.77022	0.823927	1.3364	0.418348
AN10993	2.00719	1.00518	1.41915	0.505029
AN7670	4.61308	2.20573	0.882733	-0.179951
AN7684	1.59243	0.671229	1.24237	0.313097
AN12482	1.92981	0.948459	1.03872	0.0548079
AN7714	1.66753	0.737709	1.10776	0.147639
AN7716	1.57778	0.657896	1.34589	0.428561
AN7737	1.6501	0.722557	0.863954	-0.210973
AN7765	1.56944	0.650249	1.33093	0.412433
AN7767	2.42368	1.2772	0.970301	-0.0434953
AN7774	1.69158	0.758371	1.40321	0.488733
AN7775	2.08608	1.06079	1.1566	0.209884
AN7781	1.60367	0.681381	1.06337	0.0886478
AN7782	1.48565	0.571094	0.753487	-0.408346
AN11015	3.30347	1.72398	1.30079	0.379384
AN7786	2.17118	1.11848	1.19842	0.261132
AN7788	1.7331	0.793356	0.804417	-0.313984
AN7789	1.547	0.629472	1.32486	0.405838
AN7790	1.74251	0.801165	0.827506	-0.273158
AN7797	1.49624	0.581345	0.735727	-0.442759
AN7799	1.58692	0.666228	0.687661	-0.540231
AN7807	2.99964	1.58479	1.0581	0.0814759
AN12089	2.88779	1.52997	1.13654	0.184647
AN7808	3.64183	1.86466	1.11437	0.156227
AN7809	4.12783	2.04538	1.0193	0.0275805
AN7810	6.13887	2.61797	0.954144	-0.067721
AN12090	4.74325	2.24588	1.0506	0.0712087
AN7811	2.78409	1.47721	1.02207	0.031493
AN7812	6.01166	2.58776	1.4163	0.502124
AN11017	4.79227	2.26071	1.4289	0.514907
AN11013	4.44627	2.1526	1.48365	0.569154
AN7815	2.13535	1.09447	1.17813	0.2365
AN7816	1.86833	0.901748	0.973356	-0.0389609
AN11021	4.1365	2.04841	0.721584	-0.470762
AN7817	4.26248	2.09169	0.775291	-0.36719
AN7818	2.86587	1.51897	1.14042	0.189566
AN7821	3.4948	1.80521	0.908415	-0.138576
AN7823	1.59428	0.672909	1.25385	0.32636
AN7824	2.75621	1.46268	0.88545	-0.175517
AN7825	3.06899	1.61776	1.14323	0.193115
AN7826	2.0083	1.00598	1.424	0.509947
AN11925	1.51453	0.598868	0.931366	-0.10258
AN6485	1.67639	0.745359	0.735507	-0.443188
AN6480	2.08828	1.06232	1.03202	0.0454754
AN6479	1.55797	0.639669	1.38956	0.474633
AN11518	2.47911	1.30982	0.917344	-0.124465
AN6476	4.11857	2.04214	1.44846	0.534518
AN6469	1.56206	0.643449	1.41056	0.496263
AN10819	1.95705	0.968682	1.28203	0.358428
AN6464	1.69364	0.760131	1.38852	0.473545
AN11511	1.65429	0.726214	1.3892	0.474251
AN11510	2.17328	1.11987	1.19824	0.260918
AN6462	1.67795	0.746703	0.788434	-0.342937
AN6455	1.48671	0.572122	1.33391	0.415663
AN6454	1.57067	0.651379	0.956519	-0.0641339
AN6451	1.51406	0.598421	1.21453	0.280401
AN6450	1.70063	0.766073	1.40125	0.486716
AN6449	2.32306	1.21602	0.934266	-0.0980945
AN6438	1.64457	0.717712	0.983146	-0.0245223
AN6436	1.63236	0.70696	1.13365	0.180971
AN6434	2.15296	1.10632	1.10679	0.146383
AN6433	2.31497	1.21099	1.31722	0.397501
AN6428	1.53402	0.617319	0.792231	-0.336007
AN6427	1.53637	0.619526	1.23641	0.306157
AN6421	1.55078	0.632997	1.2825	0.358956
AN6416	1.65423	0.726156	1.22469	0.292418
AN6415	1.84484	0.883499	1.42559	0.511555
AN6410	1.56972	0.65051	1.44989	0.53594
AN6407	1.48652	0.571943	1.11606	0.158414
AN6403	1.73113	0.791715	0.792853	-0.334874
AN11916	1.83603	0.876588	1.07605	0.105739
AN6397	1.49934	0.584332	1.33579	0.417689
AN6393	1.50714	0.591809	1.11862	0.161721
AN6382	1.84986	0.887419	1.48367	0.56917
AN6381	1.55568	0.637545	1.19739	0.259895
AN6362	1.93608	0.953136	0.868285	-0.203759
AN6361	1.5405	0.623403	0.854827	-0.226295
AN11855	1.74192	0.800682	1.15135	0.203326
AN6347	1.5334	0.616737	0.783583	-0.351842
AN6338	1.5276	0.611265	0.893467	-0.162514
AN6295	1.73572	0.795531	1.39141	0.476551
AN10805	2.07306	1.05177	0.8233	-0.280511
AN6274	1.76333	0.8183	1.29586	0.373905
AN6235	1.60253	0.680351	0.721499	-0.470931
AN10795	1.51933	0.603435	1.30038	0.378937
AN12483	1.68782	0.755162	1.04282	0.0604966
AN10777	2.09452	1.06662	0.933814	-0.0987929
AN6154	1.51673	0.600966	1.39172	0.476869
AN12046	2.53325	1.34099	0.959686	-0.0593657
AN6151	1.83055	0.872275	0.81515	-0.294862
AN6148	1.67781	0.746582	1.19705	0.259486
AN6144	1.61877	0.694901	0.891263	-0.166077
AN6135	1.82686	0.869369	1.0203	0.0289891
AN6134	1.48788	0.57326	1.27536	0.350903
AN10776	1.83747	0.877719	1.15318	0.205614
AN10787	1.55962	0.64119	1.33027	0.411716
AN12020	1.5352	0.618426	1.06388	0.0893299
AN6114	1.53381	0.617117	0.805733	-0.311626
AN6103	1.68244	0.750558	0.876452	-0.190253
AN10770	1.79152	0.841184	1.12878	0.174767
AN6098	1.55728	0.639024	0.905705	-0.142886
AN6097	2.0862	1.06088	1.33838	0.420485
AN6066	2.21278	1.14586	0.904866	-0.144224
AN6028	1.71128	0.775075	1.27309	0.348338
AN6026	1.65781	0.729277	1.11773	0.160578
AN6025	1.59251	0.671299	1.42423	0.510184
AN6024	1.7018	0.767066	1.07481	0.104083
AN10768	1.65691	0.728495	0.814838	-0.295415
AN10766	2.00907	1.00653	0.956213	-0.0645968
AN6020	2.16215	1.11247	1.24526	0.316453
AN6005	2.3574	1.2372	0.856397	-0.223648
AN6002	1.50015	0.585106	1.27646	0.352145
AN6001	1.62099	0.696879	0.768289	-0.380279
AN5993	1.77406	0.827056	0.873944	-0.194387
AN5984	2.39612	1.2607	1.09828	0.135249
AN5967	1.72011	0.7825	0.894717	-0.160497
AN5944	1.5959	0.674372	0.960778	-0.0577246
AN5941	1.53596	0.619144	1.44859	0.534651
AN10762	1.78144	0.833044	1.15367	0.206237
AN12158	1.67001	0.739857	0.776155	-0.365583
AN5913	1.96971	0.977986	0.847227	-0.239179
AN5888	1.49447	0.579629	1.32406	0.404968
AN10742	2.6607	1.41181	1.2953	0.373286
AN5850	1.71262	0.776206	0.853624	-0.228327
AN5811	1.66608	0.736457	0.966955	-0.0484794
AN5808	1.57034	0.651079	1.16538	0.220795
AN6517	1.62849	0.703535	1.25071	0.322746
AN6518	2.68726	1.42613	0.73676	-0.440733
AN10825	1.64599	0.718951	1.14636	0.197058
AN9529	1.64805	0.720757	0.682906	-0.55024
AN6579	1.82696	0.869444	1.37056	0.45477
AN6584	1.62636	0.701647	1.2003	0.263391
AN6641	2.05281	1.0376	1.02471	0.035215
AN6660	1.66941	0.739341	1.36996	0.454129
AN6663	1.5599	0.641452	0.936865	-0.0940872
AN6670	1.8308	0.872475	1.04948	0.0696798
AN6673	2.24266	1.16521	0.96736	-0.0478749
AN10845	1.67599	0.745014	1.03903	0.0552337
AN6723	3.60913	1.85165	0.934579	-0.0976112
AN6728	1.60274	0.680543	1.30027	0.378816
AN6747	1.99698	0.997822	1.39406	0.479295
AN6750	1.52109	0.605108	1.21125	0.276496
AN6768	1.57575	0.65604	1.47873	0.56436
AN6771	1.68652	0.754047	1.13037	0.176799
AN6775	1.90101	0.926763	1.18744	0.247859
AN6777	1.62931	0.70426	1.45945	0.545426
AN6782	3.49641	1.80588	1.1454	0.195848
AN11527	1.57006	0.650818	0.994686	-0.00768634
AN6788	1.55527	0.637167	1.26435	0.338397
AN6791	1.51229	0.596736	1.16379	0.218825
AN6798	1.59926	0.677408	1.08913	0.123176
AN6804	2.71027	1.43844	1.03563	0.0505096
AN6808	1.76465	0.819383	1.17618	0.234112
AN11986	1.77272	0.825963	1.31484	0.394888
AN6830	1.86271	0.897407	1.07749	0.10768
AN11988	2.05587	1.03975	1.0607	0.0850105
AN6836	1.65638	0.728038	0.952095	-0.0708226
AN6846	1.53623	0.619397	1.35809	0.441574
AN6849	1.78039	0.832194	0.966732	-0.0488115
AN6856	1.72144	0.783618	0.855204	-0.22566
AN6858	1.58251	0.662214	1.05663	0.0794724
AN6876	1.57698	0.657166	0.783703	-0.351621
AN6881	3.92428	1.97243	0.992049	-0.0115171
AN11533	2.78333	1.47681	1.12745	0.173064
AN6923	6.39057	2.67594	1.27816	0.354071
AN10867	1.68003	0.748491	1.00901	0.012935
AN6937	1.55269	0.634769	1.15245	0.204702
AN6942	1.4991	0.584095	1.16107	0.215458
AN6943	1.93411	0.951667	1.12933	0.175469
AN6953	1.61006	0.687111	1.11963	0.163022
AN6957	2.0224	1.01607	1.15143	0.203429
AN9439	1.49593	0.581044	0.888977	-0.169783
AN9440	2.04775	1.03404	1.26915	0.343865
AN10869	1.68406	0.751947	1.26382	0.337792
AN12372	1.50895	0.59355	0.694621	-0.525701
AN6966	1.76623	0.820675	0.952097	-0.070819
AN6972	1.67043	0.74022	0.89733	-0.156289
AN9239	2.25552	1.17346	1.32506	0.406059
AN9243	1.5281	0.611739	0.807701	-0.308108
AN9246	2.04421	1.03154	0.927602	-0.108423
AN9248	2.21556	1.14767	1.26609	0.340378
AN9254	1.84788	0.885873	1.40007	0.485497
AN11647	1.88514	0.914675	1.22319	0.290652
AN9257	1.92746	0.9467	0.771163	-0.374892
AN11217	1.58272	0.662403	0.809952	-0.304091
AN11206	1.70221	0.767408	1.20308	0.266732
AN9265	1.59492	0.673483	1.10897	0.149214
AN9267	1.55637	0.638187	1.25416	0.326717
AN11207	1.75863	0.814449	0.868906	-0.202728
AN11223	1.6162	0.692602	1.07654	0.106396
AN9272	1.55817	0.63985	1.16343	0.21838
AN9273	1.65617	0.727854	1.24826	0.319921
AN9275	1.5553	0.637192	0.744625	-0.425414
AN9281	1.53093	0.614408	1.18673	0.246995
AN9283	1.62713	0.702327	0.868447	-0.20349
AN9286	2.16621	1.11517	1.40472	0.490278
AN9288	2.41152	1.26994	1.17039	0.226987
AN11820	1.52448	0.608316	1.2389	0.309056
AN9292	1.53014	0.61366	0.769979	-0.377109
AN9294	1.56672	0.647747	0.86039	-0.216937
AN9299	1.55719	0.638948	1.1939	0.255676
AN9307	1.70812	0.772407	0.775889	-0.366078
AN9309	1.55069	0.632915	0.868483	-0.20343
AN9311	1.62134	0.697184	1.37865	0.463256
AN9316	1.61838	0.694549	1.13469	0.182299
AN9317	1.78954	0.839587	1.33938	0.421568
AN9320	1.56337	0.644663	1.27149	0.346523
AN9323	2.04474	1.03192	1.44196	0.528032
AN9325	1.74586	0.803937	0.776854	-0.364285
AN11211	1.52019	0.60425	0.961279	-0.0569729
AN9328	1.65167	0.723922	1.36006	0.443671
AN9329	1.60928	0.686416	1.06144	0.0860253
AN9331	1.78512	0.836025	0.873879	-0.194495
AN9332	2.02767	1.01982	1.0614	0.0859679
AN11823	1.52386	0.607726	0.721673	-0.470584
AN11212	1.4916	0.576862	1.34482	0.427415
AN9340	2.88502	1.52858	0.80557	-0.311919
AN11221	1.74448	0.802798	1.32051	0.4011
AN9342	1.65451	0.726405	0.998384	-0.00233301
AN9347	1.56225	0.643627	1.32432	0.405256
AN9354	1.65861	0.729976	0.944221	-0.082803
AN9364	1.91572	0.937889	0.990149	-0.0142823
AN9366	1.65273	0.724854	0.72101	-0.47191
AN9369	1.77775	0.830052	1.14402	0.194117
AN9373	2.10543	1.07412	0.897642	-0.155789
AN9374	1.86647	0.900312	1.19154	0.252829
AN9380	1.80153	0.849221	1.28214	0.358553
AN9384	2.17713	1.12243	0.993968	-0.00872804
AN9387	1.86272	0.897413	0.939911	-0.0894038
AN9388	1.58648	0.665829	0.938522	-0.0915368
AN1317	1.51978	0.603867	0.823258	-0.280583
AN1315	1.56432	0.645533	1.05341	0.0750716
AN1307	1.92407	0.944162	0.810724	-0.302717
AN1305	1.53498	0.61822	0.941871	-0.0863979
AN1301	1.53808	0.621135	0.891098	-0.166343
AN10180	1.55278	0.634857	1.07723	0.107327
AN1298	1.66591	0.736315	0.99529	-0.00681093
AN1297	1.69826	0.76406	1.01286	0.0184351
AN1290	1.77586	0.828518	1.13901	0.187786
AN1278	2.8422	1.50701	1.06657	0.0929741
AN1269	1.53123	0.614691	1.4463	0.532362
AN1261	1.74816	0.805841	0.926398	-0.110296
AN1257	1.87516	0.907013	1.34602	0.428699
AN1202	1.93541	0.952641	1.13436	0.181876
AN1197	1.76134	0.816673	1.4195	0.505381
AN1185	1.66041	0.731541	0.70834	-0.497486
AN1183	1.57373	0.654189	1.08538	0.118195
AN1136	1.50861	0.593216	0.920299	-0.119826
AN1130	1.66258	0.73342	0.972892	-0.039648
AN1129	1.60646	0.683882	0.91063	-0.135062
AN10147	1.68393	0.751833	1.23882	0.308972
AN1110	1.63119	0.705925	1.09929	0.136574
AN1109	1.5577	0.639422	1.11377	0.155452
AN1101	1.48876	0.574111	1.33633	0.418273
AN10165	1.82146	0.865092	1.36638	0.450359
AN11840	1.95096	0.964186	0.697865	-0.518981
AN1071	1.51498	0.599295	1.1408	0.190047
AN1043	1.6067	0.684103	1.12353	0.168039
AN1034	1.60505	0.682618	0.948025	-0.0770024
AN1033	1.84211	0.881363	0.733292	-0.447541
AN1028	1.68933	0.756449	0.932981	-0.100081
AN0958	1.52147	0.60547	1.14037	0.189496
AN10135	1.63299	0.707519	1.38691	0.471876
AN0942	1.76979	0.82358	1.19664	0.258985
AN0916	1.63084	0.705615	0.943729	-0.0835561
AN12113	1.69157	0.758361	0.86829	-0.203751
AN0825	1.51516	0.599467	0.956668	-0.0639104
AN0824	1.71017	0.774139	1.28831	0.365482
AN0806	1.48571	0.571155	1.26285	0.336684
AN0801	1.53364	0.616959	1.14717	0.198079
AN0793	1.56224	0.643613	0.679747	-0.556931
AN0787	2.6518	1.40697	0.6829	-0.550253
AN0784	1.58951	0.668578	0.762763	-0.390693
AN0783	1.86828	0.901708	0.777195	-0.363652
AN0764	1.89306	0.920717	1.20289	0.2665
AN0759	1.75437	0.810952	1.3348	0.41662
AN12217	1.58738	0.66665	1.42105	0.506962
AN0743	1.96521	0.974683	0.807391	-0.30866
AN0742	1.75974	0.81536	0.932462	-0.100883
AN0740	1.58776	0.666997	1.04445	0.0627433
AN0736	3.98098	1.99313	1.06427	0.0898618
AN10123	1.56264	0.643983	0.944891	-0.0817796
AN0713	1.50891	0.593503	0.767872	-0.381062
AN10113	1.58628	0.665645	0.910688	-0.134971
AN0693	2.67098	1.41737	0.788663	-0.342519
AN0666	2.62754	1.39371	1.1352	0.182952
AN0656	1.82904	0.871083	1.47918	0.5648
AN0654	1.5919	0.670749	1.06561	0.0916839
AN0614	1.73503	0.794957	0.841882	-0.248309
AN0612	1.66771	0.737872	0.948266	-0.0766365
AN0610	2.12142	1.08503	0.758974	-0.397877
AN0606	1.70154	0.766844	0.809941	-0.304112
AN0588	1.53891	0.621909	0.7351	-0.443989
AN0586	1.52358	0.607465	1.29974	0.378221
AN0567	2.3349	1.22336	1.08763	0.121183
AN0563	1.74022	0.799268	0.824086	-0.279132
AN10099	1.49758	0.582636	0.83105	-0.266993
AN10101	2.26699	1.18078	0.750643	-0.413801
AN0544	3.24875	1.69989	0.864664	-0.209789
AN0534	1.56329	0.644583	1.00658	0.00946076
AN0530	1.83626	0.876774	0.823799	-0.279635
AN0529	1.81366	0.858902	1.08266	0.114581
AN0527	1.58386	0.663449	0.711579	-0.490904
AN0526	1.56743	0.648399	1.15409	0.206753
AN0523	1.55881	0.640448	1.00057	0.000821297
AN0521	1.76631	0.820735	0.964592	-0.052009
AN0518	1.51126	0.595748	1.15638	0.209617
AN0517	1.59893	0.677106	0.965498	-0.0506545
AN10104	1.66936	0.739293	0.952257	-0.0705776
AN0508	1.71169	0.775418	1.23074	0.29953
AN0499	1.76424	0.819047	0.709024	-0.496093
AN0498	1.97529	0.982068	0.985018	-0.0217773
AN0478	2.43325	1.28289	0.711595	-0.490872
AN11738	1.78384	0.834988	0.749709	-0.415597
AN0466	1.54587	0.62842	1.04081	0.0577063
AN10089	1.57026	0.651004	0.860247	-0.217177
AN0394	2.18312	1.12639	1.39192	0.477074
AN0387	1.60501	0.682582	0.831733	-0.265808
AN10075	2.04508	1.03216	1.23	0.298659
AN10062	2.4493	1.29237	0.89326	-0.162849
AN10069	1.77803	0.830282	1.0953	0.13133
AN0343	1.55582	0.637678	0.703593	-0.507187
AN0338	1.88155	0.911924	1.40987	0.495567
AN0336	1.57662	0.656834	0.926123	-0.110724
AN0307	1.48926	0.574593	1.38194	0.466697
AN0301	1.50894	0.593536	0.910771	-0.13484
AN0294	1.56093	0.642408	0.800409	-0.32119
AN0223	1.61967	0.695696	1.46142	0.547371
AN0220	1.74896	0.8065	1.27873	0.35471
AN0215	1.61061	0.687605	0.921252	-0.118332
AN0207	1.69774	0.763614	0.774183	-0.369253
AN0196	2.02306	1.01654	1.11396	0.155699
AN0194	1.49312	0.578333	1.17691	0.235003
AN10026	1.50537	0.590117	0.9993	-0.00100976
AN0180	1.54303	0.625765	1.0673	0.0939669
AN0177	1.82779	0.870099	1.1825	0.241845
AN0139	1.5875	0.666755	0.971812	-0.0412504
AN0136	1.81409	0.859242	1.46767	0.553523
AN0107	1.52789	0.611537	0.847153	-0.239306
AN12226	1.71795	0.780685	1.0556	0.0780674
AN12269	1.52133	0.605329	1.44189	0.527962
AN0045	3.01575	1.59252	0.8381	-0.254806
AN0036	1.84031	0.879947	1.437	0.523063
AN0032	3.31171	1.72758	0.813575	-0.297652
AN0030	1.98497	0.989115	0.880848	-0.183034
AN0027	1.55185	0.63399	1.34737	0.430149
AN0024	1.76493	0.819612	1.05448	0.0765353
AN0022	1.56479	0.645968	1.01669	0.0238764
AN0019	1.70622	0.770803	1.36297	0.446751
AN0018	1.60519	0.682747	1.24928	0.321093
AN0016	1.53185	0.615271	1.10542	0.144593
AN0013	1.68797	0.755286	0.988909	-0.0160908
AN0010	1.62029	0.696249	1.24119	0.31172
AN0009	1.63164	0.706325	0.909727	-0.136495
AN0006	2.2848	1.19207	0.673953	-0.569281
AN9484	1.56131	0.642755	0.694626	-0.525691
AN9508	1.51569	0.599975	1.24897	0.320744
AN12132	1.76713	0.821406	1.06906	0.0963467
AN9052	1.70606	0.770671	1.10655	0.146074
AN9051	1.7259	0.787348	0.737285	-0.439706
AN9042	7.89799	2.98149	0.811599	-0.301161
AN9041	2.0033	1.00238	0.911048	-0.134402
AN11159	1.57883	0.658852	0.832967	-0.263669
AN9038	2.06573	1.04665	1.20709	0.271535
AN9035	1.53314	0.616488	1.27813	0.354034
AN9030	1.55124	0.633422	1.2974	0.375622
AN9028	2.15147	1.10533	1.36016	0.443778
AN9025	2.21492	1.14726	1.08156	0.11312
AN9014	1.52165	0.60564	1.15484	0.207689
AN9011	2.12023	1.08422	1.3468	0.429535
AN8998	1.81881	0.862992	1.11206	0.153233
AN8997	1.77139	0.824881	0.994227	-0.00835331
AN8995	1.57878	0.658807	1.11755	0.160335
AN12128	1.94225	0.957726	0.782661	-0.35354
AN8991	2.92846	1.55014	1.12055	0.164203
AN8987	2.1458	1.10152	1.2035	0.267238
AN8986	1.62469	0.700168	0.856618	-0.223276
AN8985	1.51494	0.599259	0.71217	-0.489707
AN8984	2.20799	1.14273	1.08166	0.113249
AN8980	2.05134	1.03657	0.883554	-0.178609
AN8976	1.63513	0.709404	0.807952	-0.307659
AN8974	1.87001	0.903049	1.1584	0.212129
AN11157	4.04878	2.01749	0.813848	-0.29717
AN8962	1.94633	0.960757	0.89462	-0.160653
AN8957	1.54833	0.630709	1.45585	0.541866
AN8955	2.40753	1.26756	1.22696	0.295084
AN12390	1.67278	0.742251	1.21846	0.285059
AN8951	1.69877	0.764493	0.993015	-0.0101128
AN8950	2.08339	1.05893	0.85874	-0.219707
AN8949	1.66795	0.738079	0.887257	-0.172577
AN8947	1.75078	0.808002	1.32743	0.408638
AN8944	1.635	0.709294	0.906645	-0.14139
AN8941	1.54947	0.631777	1.25874	0.331984
AN8937	1.57041	0.651144	1.3463	0.429
AN8936	1.58913	0.668236	1.39212	0.47728
AN8935	1.65896	0.730281	1.05165	0.0726578
AN8933	1.50851	0.59312	0.928136	-0.107592
AN8932	2.43249	1.28243	0.971195	-0.0421665
AN8931	2.00316	1.00228	1.41203	0.497772
AN8930	1.83488	0.875685	0.806129	-0.310918
AN11151	1.50731	0.591975	0.868927	-0.202693
AN11153	1.52953	0.613089	1.07052	0.0983076
AN8925	4.37346	2.12877	0.87608	-0.190865
AN8919	1.69647	0.762537	0.983856	-0.0234812
AN12277	1.48499	0.570456	1.42662	0.5126
AN8917	1.72292	0.784856	1.22494	0.292711
AN12413	1.74928	0.806764	1.32764	0.408863
AN8909	1.92488	0.944768	1.18128	0.240345
AN8908	1.98786	0.991219	1.0578	0.0810706
AN8902	1.60533	0.682868	0.939239	-0.0904362
AN8900	1.5923	0.671114	1.45926	0.545237
AN12238	1.6426	0.715981	1.44509	0.53116
AN1419	2.19927	1.13702	1.1014	0.139333
AN1425	1.66639	0.73673	1.25023	0.322188
AN1427	3.3319	1.73635	1.09931	0.1366
AN1428	2.81419	1.49272	1.20445	0.268377
AN1430	1.59842	0.676647	0.974758	-0.0368841
AN1432	1.55967	0.641241	1.42223	0.508159
AN1433	1.6615	0.732485	1.14326	0.193158
AN1441	1.63133	0.706051	0.878141	-0.187476
AN10207	1.53284	0.616206	1.03092	0.0439284
AN1499	2.08882	1.06269	1.47111	0.556908
AN1502	9.19786	3.2013	1.20795	0.272564
AN1503	2.46118	1.29935	1.22025	0.287179
AN10214	1.92826	0.947297	1.38866	0.473688
AN12133	1.57449	0.654886	1.2411	0.311622
AN1575	1.63788	0.711827	1.07925	0.110024
AN1580	1.8132	0.858541	1.0841	0.116497
AN1583	1.86155	0.896507	0.71149	-0.491085
AN1591	1.66561	0.736047	1.31052	0.390137
AN1594	1.55355	0.635564	0.943457	-0.0839716
AN1599	1.54385	0.626534	0.85583	-0.224604
AN1602	1.67776	0.746535	1.38822	0.473239
AN1603	2.1979	1.13612	1.11199	0.153146
AN1604	1.67023	0.74005	1.00914	0.013132
AN11881	1.54593	0.628477	0.981689	-0.0266623
AN1625	1.525	0.60881	0.798305	-0.324989
AN1642	1.55998	0.641531	1.27288	0.3481
AN1643	1.57944	0.659415	1.21857	0.285195
AN1673	1.61795	0.694166	1.02543	0.0362259
AN1686	1.53588	0.619061	1.44435	0.530419
AN1723	1.54513	0.627729	1.12779	0.173503
AN1724	1.59652	0.674929	1.10199	0.140112
AN1725	1.8368	0.877192	0.959702	-0.0593416
AN1731	1.81507	0.860029	0.968116	-0.046748
AN1753	2.30711	1.20609	0.884876	-0.176453
AN1754	3.00962	1.58958	1.15939	0.213363
AN11314	2.07365	1.05217	1.27702	0.352786
AN12307	2.64333	1.40235	0.930946	-0.10323
AN1785	1.54322	0.62594	1.33584	0.417752
AN1786	1.77062	0.824252	1.02335	0.033294
AN1792	1.59982	0.677909	1.48184	0.56739
AN1798	2.92865	1.55024	0.932886	-0.100228
AN1799	3.76136	1.91126	1.05804	0.081388
AN11791	2.30993	1.20785	1.1846	0.244396
AN1803	1.59428	0.672903	0.779188	-0.359957
AN1807	1.63045	0.705266	1.12282	0.167125
AN1810	1.9663	0.975487	1.08912	0.123158
AN1815	1.48689	0.572299	1.33688	0.418866
AN1829	1.50921	0.593796	1.35396	0.437187
AN1837	1.52233	0.606277	1.19276	0.254304
AN1838	2.04776	1.03405	0.863924	-0.211024
AN1839	1.9244	0.944406	1.25816	0.331312
AN1849	1.83972	0.879484	1.20998	0.274988
AN1858	1.9573	0.968867	1.20559	0.269737
AN1885	1.63894	0.712763	1.16781	0.22381
AN1887	1.54243	0.625208	1.36868	0.452783
AN1888	1.54742	0.629869	0.725544	-0.462865
AN1895	1.9831	0.987754	0.763707	-0.388909
AN1896	1.58965	0.668709	1.19662	0.258961
AN1897	1.53637	0.619528	1.06268	0.0877086
AN1898	2.55078	1.35094	1.47039	0.556199
AN1899	1.65219	0.724379	1.1254	0.170434
AN1960	1.96675	0.97581	1.46385	0.549766
AN2005	2.38622	1.25473	0.970013	-0.0439237
AN2023	1.85848	0.894122	0.908071	-0.139123
AN2024	2.1887	1.13007	0.962115	-0.0557194
AN2025	1.59695	0.675318	1.34187	0.42424
AN2026	2.18832	1.12983	1.18476	0.244596
AN2034	1.57449	0.654881	0.680386	-0.555575
AN2040	1.71192	0.775616	1.10997	0.150524
AN2041	1.75253	0.809439	1.15011	0.201768
AN2074	1.58289	0.662557	0.760813	-0.394385
AN2117	1.7722	0.825538	1.3736	0.457962
AN2144	2.59581	1.37619	0.727301	-0.459375
AN2161	2.74548	1.45706	1.02356	0.0335921
AN2186	1.60125	0.679198	0.866138	-0.207331
AN2192	2.24012	1.16357	1.07616	0.105893
AN2201	1.51258	0.597011	0.813113	-0.298472
AN2202	1.91524	0.937524	1.15086	0.202708
AN2209	3.94258	1.97914	0.719436	-0.475063
AN2242	1.55897	0.640595	0.93541	-0.0963293
AN2254	1.5277	0.611364	1.20671	0.271077
AN9535	1.67152	0.741163	1.32793	0.409182
AN2319	1.7546	0.811143	0.739406	-0.435562
AN2321	1.56958	0.650381	0.982398	-0.0256204
AN12124	1.75828	0.814161	1.1548	0.207643
AN2334	1.93912	0.955402	0.8328	-0.263958
AN2344	1.60101	0.678978	0.960121	-0.0587125
AN2346	1.73235	0.792734	1.00868	0.0124644
AN2352	1.67487	0.744052	0.932437	-0.100921
AN2353	1.57229	0.652864	1.12377	0.168348
AN2355	1.79527	0.844203	1.20633	0.270619
AN2368	2.15367	1.1068	1.04496	0.0634505
AN2370	1.72751	0.788694	0.910323	-0.135549
AN2373	1.79938	0.847496	1.42856	0.514559
AN2376	1.55143	0.633598	1.03118	0.0442906
AN2378	2.2648	1.17938	1.13259	0.179629
AN2379	1.79436	0.843467	0.674482	-0.568148
AN2390	1.52737	0.611048	0.745843	-0.423056
AN2392	2.23882	1.16274	1.11342	0.154998
AN2395	1.96628	0.975465	1.12001	0.163512
AN12115	1.49055	0.575849	0.836733	-0.257161
AN2404	1.96853	0.977121	0.757547	-0.400592
AN2407	1.74783	0.805567	1.37473	0.459149
AN2408	1.54863	0.630992	0.760156	-0.395632
AN12120	1.91929	0.940571	0.883694	-0.178381
AN2421	2.04848	1.03455	0.914887	-0.128334
AN2423	2.36279	1.24049	1.31293	0.392793
AN10303	1.58575	0.665167	1.28724	0.364287
AN2469	1.81473	0.859758	1.00034	0.000493909
AN2471	1.93317	0.950968	0.859553	-0.218342
AN2486	2.85398	1.51298	1.30563	0.384741
AN2538	1.8832	0.913189	1.01957	0.0279594
AN2544	1.87565	0.907391	1.47661	0.562288
AN2545	1.4876	0.572982	1.26907	0.343775
AN2547	1.58616	0.665539	1.22692	0.295036
AN10325	1.6179	0.694124	1.20205	0.265502
AN10320	1.72464	0.786297	0.992604	-0.0107102
AN2553	1.97898	0.984753	0.71706	-0.479834
AN2557	1.58748	0.666738	1.26563	0.339859
AN2559	1.50448	0.589265	1.27892	0.354927
AN2560	1.59241	0.671209	0.864726	-0.209685
AN2568	2.0406	1.02899	0.819211	-0.287692
AN2569	1.73873	0.798037	1.4184	0.504268
AN2574	1.74749	0.805285	0.880863	-0.183011
AN2575	1.63135	0.706065	1.47514	0.560851
AN2588	1.6979	0.763748	0.950566	-0.073142
AN2591	1.53161	0.615047	0.92271	-0.11605
AN2594	1.60937	0.686498	0.874088	-0.19415
AN2599	1.60083	0.67882	1.09667	0.133128
AN11966	1.70268	0.76781	1.29511	0.373076
AN2608	1.61522	0.691734	1.41737	0.503217
AN2610	1.56032	0.641843	0.922794	-0.115919
AN9236	2.39825	1.26198	1.21232	0.277765
AN9235	1.93354	0.951242	1.27041	0.34529
AN9230	1.51184	0.596305	1.22538	0.29323
AN9226	1.55441	0.636369	1.30661	0.38583
AN9225	1.72338	0.785243	1.40518	0.490756
AN9223	1.9242	0.944262	1.41401	0.499789
AN9219	1.70964	0.773689	1.35818	0.441677
AN11198	1.70411	0.769022	1.00111	0.00159422
AN11199	1.68783	0.755167	1.27689	0.352636
AN11191	1.62738	0.702548	1.43202	0.518057
AN9208	1.73419	0.794262	1.09433	0.130047
AN9207	1.72531	0.786852	0.698392	-0.517892
AN9203	1.50697	0.591655	0.812745	-0.299126
AN9200	1.61475	0.691314	1.25186	0.324068
AN9196	1.97192	0.979601	0.882012	-0.18113
AN9192	2.31299	1.20976	1.00361	0.00520347
AN9191	1.6791	0.74769	1.1702	0.226752
AN9189	1.6305	0.705313	1.33532	0.417184
AN11190	1.52875	0.612351	1.24665	0.318052
AN9178	2.30733	1.20623	0.96016	-0.0586527
AN9177	2.84749	1.50969	1.3952	0.480467
AN11189	1.91643	0.938419	1.10712	0.146812
AN11188	1.99512	0.996476	1.17121	0.228004
AN11196	1.52939	0.612959	1.31232	0.392124
AN9173	1.83951	0.87932	0.68962	-0.536126
AN9171	2.23996	1.16348	1.08797	0.121644
AN12139	2.00137	1.00099	0.857355	-0.222036
AN9169	1.56571	0.646816	0.968674	-0.0459162
AN9493	2.11011	1.07732	1.01616	0.0231282
AN9162	1.7751	0.827899	1.37142	0.455671
AN9161	2.00316	1.00228	1.32107	0.401708
AN11172	2.89157	1.53185	0.892525	-0.164036
AN11171	1.67515	0.744287	1.07012	0.0977699
AN9154	1.56864	0.649516	1.429	0.515011
AN9138	1.80689	0.85351	0.89963	-0.152597
AN9130	2.55553	1.35362	0.938335	-0.0918245
AN9129	1.51891	0.603039	1.37684	0.461363
AN9114	1.57453	0.654919	1.108	0.147956
AN9088	1.5112	0.595697	1.40328	0.488807
AN3407	1.50751	0.592172	1.31075	0.390393
AN3403	1.76679	0.821132	0.935936	-0.0955176
AN3400	1.59597	0.674429	0.725533	-0.462886
AN3399	2.18079	1.12485	1.47617	0.561857
AN3397	1.7608	0.81623	1.09783	0.134661
AN3388	2.41055	1.26936	1.14967	0.201217
AN3384	1.61661	0.692974	0.97041	-0.043333
AN3381	1.74027	0.799307	1.0796	0.110498
AN3353	1.64846	0.72112	1.38119	0.465917
AN20052	1.54332	0.626039	1.17169	0.228592
AN3339	1.50624	0.590947	0.673803	-0.569602
AN3338	2.81343	1.49233	1.06432	0.0899369
AN3335	1.58885	0.667983	1.38817	0.473188
AN3330	1.49917	0.584168	1.09442	0.13016
AN3323	1.62114	0.697005	0.887599	-0.17202
AN3322	1.62364	0.699227	1.10187	0.139951
AN10398	1.51232	0.59676	0.958306	-0.0614423
AN3318	1.58397	0.663543	1.43407	0.520114
AN3299	2.28264	1.19071	1.28972	0.367054
AN3291	1.7363	0.796013	1.15624	0.209443
AN3290	1.77378	0.826825	1.06409	0.0896242
AN3286	1.52586	0.609622	0.928419	-0.107152
AN3285	1.61587	0.692312	1.06368	0.089064
AN3283	1.53316	0.616505	1.02199	0.0313755
AN12187	2.99212	1.58117	1.05556	0.0780047
AN12186	1.75607	0.812354	1.14099	0.190287
AN3256	1.87655	0.90808	1.04912	0.0691816
AN3249	1.61527	0.691772	1.07285	0.101446
AN3242	2.19604	1.1349	0.949583	-0.0746339
AN3237	1.55054	0.632768	1.43546	0.521511
AN3235	1.97893	0.984722	1.08335	0.115499
AN3230	1.52479	0.608608	1.02455	0.0349873
AN3225	1.66805	0.73816	0.924624	-0.113061
AN3221	1.60876	0.68595	1.04964	0.0698895
AN3220	2.20462	1.14053	1.18548	0.245473
AN3210	1.57863	0.658675	1.01374	0.0196909
AN3207	1.73323	0.793459	1.13936	0.188222
AN3205	2.17895	1.12363	0.752675	-0.409902
AN3204	2.09744	1.06863	1.05446	0.0765007
AN12377	2.18988	1.13085	1.27067	0.345585
AN3203	14.4761	3.8556	0.913936	-0.129835
AN3201	1.56095	0.642424	1.13989	0.188897
AN3200	2.20523	1.14093	1.26691	0.341318
AN10383	2.0919	1.06482	1.12687	0.17232
AN10384	1.90266	0.928019	0.860302	-0.217084
AN3199	1.81783	0.862216	0.994826	-0.00748423
AN3195	1.67193	0.741512	0.70285	-0.508712
AN10379	1.76844	0.822479	1.22401	0.291618
AN3191	1.61565	0.692113	0.684079	-0.547766
AN3184	1.71048	0.774399	0.961382	-0.0568185
AN3175	1.76153	0.816831	1.36422	0.44808
AN12329	1.84306	0.8821	0.684551	-0.546771
AN3148	1.92175	0.942419	1.31784	0.398178
AN3137	1.75768	0.813673	1.39245	0.477622
AN10376	1.48901	0.574352	0.904785	-0.144353
AN3077	1.53347	0.616803	1.11641	0.158873
AN3073	1.50254	0.587404	0.983136	-0.0245368
AN3052	1.55186	0.633994	1.20664	0.270997
AN3046	1.66765	0.737814	0.810449	-0.303207
AN3042	1.81422	0.859353	0.756044	-0.403459
AN11698	1.51986	0.603939	0.945517	-0.0808241
AN3009	1.5351	0.618331	1.38354	0.468365
AN11694	1.53375	0.617065	1.1139	0.155617
AN11690	1.76836	0.822413	0.755281	-0.404915
AN2915	1.57506	0.655404	1.00816	0.0117216
AN2912	1.75498	0.811452	0.865018	-0.209198
AN2901	2.20369	1.13992	1.19421	0.256057
AN2869	1.7012	0.766553	1.12952	0.175712
AN2866	2.59931	1.37813	1.04703	0.0663006
AN2843	1.95015	0.963584	0.90136	-0.149824
AN2840	1.60505	0.682621	1.14305	0.192884
AN10368	3.55915	1.83153	0.890774	-0.166868
AN2835	1.62012	0.696104	1.05419	0.0761288
AN2829	1.73115	0.791734	0.964321	-0.0524149
AN2828	5.77981	2.53102	1.32866	0.409973
AN11681	2.44904	1.29222	1.04855	0.0683986
AN10345	1.78084	0.832557	0.866544	-0.206654
AN9458	2.20415	1.14022	0.775472	-0.366854
AN2818	1.68295	0.75099	1.0996	0.136973
AN2814	1.72585	0.787311	1.40997	0.495669
AN2805	1.52874	0.612346	1.2196	0.286407
AN2801	1.71713	0.78	1.11223	0.153453
AN2800	1.49735	0.582407	1.09626	0.132596
AN2799	1.66172	0.732677	1.08598	0.118993
AN2791	1.72368	0.785495	1.46936	0.55519
AN2789	1.74624	0.804252	1.07036	0.0980952
AN2788	1.64656	0.719459	1.09071	0.125271
AN2786	1.50775	0.592394	1.40264	0.488147
AN2782	1.56237	0.643738	0.907488	-0.140049
AN2781	1.60361	0.68132	1.41164	0.497368
AN2780	1.63484	0.709153	0.918834	-0.122124
AN2777	1.72429	0.786002	1.04964	0.0699007
AN2728	1.96034	0.971106	1.11331	0.154856
AN12312	1.54401	0.626678	1.20157	0.264924
AN2725	2.34118	1.22724	1.20964	0.27458
AN2717	1.6089	0.68607	1.36005	0.443657
AN12252	2.05657	1.04024	1.2946	0.372506
AN2706	1.51928	0.603391	0.866115	-0.20737
AN2705	1.58149	0.661287	1.0852	0.117959
AN2702	1.61299	0.689737	0.75699	-0.401653
AN2700	1.48966	0.574982	0.808055	-0.307475
AN2699	1.71707	0.779952	0.952166	-0.0707148
AN2698	1.62468	0.700156	1.14676	0.197557
AN2696	1.80793	0.854337	1.31549	0.395595
AN2695	2.45562	1.29609	1.08961	0.123818
AN10333	1.5369	0.620025	1.02153	0.030733
AN2685	2.97665	1.57369	1.00773	0.0111021
AN2680	1.56368	0.644943	0.781362	-0.355937
AN2679	1.57983	0.659767	1.02838	0.0403677
AN2674	1.66279	0.733602	1.05831	0.0817662
AN2672	1.60857	0.685781	0.88943	-0.169046
AN2663	1.73556	0.795398	0.768017	-0.380789
AN2662	1.95495	0.967134	1.22091	0.28796
AN2659	1.6428	0.716157	1.15262	0.204914
AN2657	2.07379	1.05227	1.32204	0.402764
AN2656	1.79841	0.846719	1.40301	0.488529
AN2655	1.80366	0.850928	1.00492	0.00708377
AN2653	2.16863	1.11678	0.972301	-0.0405258
AN2651	1.87226	0.90478	0.860363	-0.216982
AN2648	1.62305	0.698706	1.01592	0.0227928
AN2644	1.51925	0.603364	1.01863	0.0266286
AN11251	1.94336	0.958552	1.11558	0.157793
AN10331	1.84738	0.885482	0.760646	-0.394702
AN2638	1.55082	0.633033	1.12211	0.166217
AN2637	1.75761	0.813618	1.1508	0.202639
AN9532	1.49947	0.584452	1.32422	0.405148
AN2628	1.83338	0.874508	1.3401	0.42234
AN2623	1.63312	0.707626	1.27519	0.350717
AN2621	1.53939	0.622356	1.30909	0.388569
AN12325	1.59295	0.671704	0.903399	-0.146564
AN12418	1.51776	0.601939	0.926338	-0.110389
AN8295	1.896	0.922962	1.30062	0.379195
AN12395	1.58138	0.661185	1.07046	0.0982322
AN8310	1.55554	0.637418	1.24242	0.313152
AN8316	1.71401	0.777378	0.748706	-0.417528
AN8320	1.53519	0.618417	0.871197	-0.198928
AN11073	1.49217	0.577409	0.863638	-0.211502
AN8334	1.72815	0.78923	0.900978	-0.150436
AN8336	1.72184	0.783947	1.10773	0.147611
AN8338	1.90047	0.926359	0.790716	-0.338769
AN8340	1.63721	0.711236	1.07609	0.105793
AN8342	1.61959	0.695629	0.782228	-0.354339
AN8349	1.66141	0.732404	1.05121	0.072057
AN11076	1.84827	0.886173	1.16604	0.221619
AN12341	1.72294	0.784875	1.17801	0.236348
AN8351	1.73868	0.797992	1.1228	0.167099
AN8356	1.81288	0.858283	0.895736	-0.158855
AN8357	1.50305	0.587897	1.45287	0.538903
AN8365	1.71133	0.775117	1.08549	0.118351
AN8373	1.5158	0.600079	0.985942	-0.0204256
AN11085	2.0153	1.011	1.28876	0.365979
AN8389	1.55287	0.634938	1.26618	0.340483
AN8390	1.71016	0.774128	0.723946	-0.466047
AN8394	1.75191	0.808931	0.888747	-0.170156
AN8395	1.50678	0.591465	0.720534	-0.472862
AN8403	1.92734	0.946609	0.824336	-0.278695
AN8404	1.54012	0.623041	0.925228	-0.112119
AN8410	1.76758	0.821776	1.26877	0.343428
AN8411	1.53586	0.619045	1.04164	0.0588583
AN8413	1.56164	0.643059	0.715419	-0.483139
AN11078	2.15863	1.11011	1.11407	0.155836
AN11086	1.54388	0.626562	0.986568	-0.01951
AN8436	1.73524	0.795133	0.739933	-0.434534
AN8437	1.56332	0.644615	1.27712	0.352894
AN8439	2.6204	1.38979	1.31237	0.392174
AN11079	1.78262	0.833999	1.22343	0.29093
AN8445	1.81407	0.859234	1.03095	0.0439792
AN8447	1.51242	0.59686	1.38761	0.472604
AN8449	1.55225	0.634363	1.35236	0.435484
AN11874	1.51142	0.595907	1.33946	0.421649
AN8454	1.78455	0.835561	1.04989	0.0702397
AN8458	2.21452	1.147	0.852483	-0.230257
AN8463	1.62806	0.703151	1.4057	0.491284
AN8467	1.71558	0.778694	1.20452	0.268458
AN8470	1.99731	0.998061	1.15261	0.204909
AN8471	1.78421	0.835285	1.27013	0.344979
AN8475	1.53681	0.619935	1.34304	0.425503
AN8476	1.6282	0.703278	1.357	0.44042
AN8478	1.63153	0.706221	0.753706	-0.407927
AN11877	4.03835	2.01377	1.06992	0.0974985
AN8484	1.71229	0.775926	1.11491	0.156923
AN8496	2.18822	1.12976	1.18513	0.245042
AN8502	2.73811	1.45318	0.737051	-0.440164
AN8511	2.13603	1.09493	1.13844	0.187064
AN8514	1.732	0.79244	1.41982	0.50571
AN8516	1.71585	0.778926	1.02052	0.0293068
AN8525	1.56042	0.641938	0.847798	-0.238208
AN8527	2.11041	1.07752	0.810339	-0.303402
AN8528	1.60473	0.682332	0.683788	-0.548379
AN8532	1.59446	0.673072	1.348	0.430826
AN8538	1.52873	0.612336	1.0934	0.128818
AN8545	1.60742	0.684748	0.877707	-0.188189
AN8549	1.49234	0.577576	0.936288	-0.0949751
AN8550	1.60585	0.68334	1.17814	0.236515
AN8552	1.91873	0.940149	0.720911	-0.472107
AN12257	1.57125	0.651915	0.740948	-0.432556
AN8558	1.48644	0.571861	1.18515	0.245076
AN8559	2.70366	1.43492	1.42662	0.512601
AN8561	1.74413	0.802508	0.730882	-0.452289
AN12258	1.64391	0.717127	1.18301	0.242467
AN8566	1.81099	0.856778	1.19885	0.26165
AN8570	2.17133	1.11858	1.32984	0.411257
AN8574	2.0722	1.05117	1.10866	0.148812
AN11622	1.67865	0.747299	0.763928	-0.388491
AN8578	1.75825	0.814143	1.25876	0.331999
AN5095	1.50389	0.5887	0.736168	-0.441893
AN5112	1.52416	0.608014	1.00706	0.0101472
AN5119	1.53229	0.615689	0.964202	-0.052592
AN5120	1.8157	0.860523	1.32133	0.401992
AN5123	1.50964	0.594201	0.915858	-0.126803
AN5135	1.6617	0.732663	1.15586	0.208968
AN5136	1.53694	0.620056	0.676048	-0.564803
AN10634	1.60546	0.682991	1.12552	0.170594
AN5182	1.69404	0.760472	0.970681	-0.0429303
AN5190	1.86509	0.899245	1.12468	0.169519
AN5191	1.53655	0.619691	0.762679	-0.390853
AN5244	2.8384	1.50508	0.977965	-0.0321446
AN10704	1.72367	0.785485	1.39536	0.480642
AN5742	2.83079	1.5012	0.759371	-0.397122
AN10714	2.39294	1.25878	1.44785	0.533911
AN10703	1.73711	0.796688	0.731521	-0.451028
AN5690	1.69256	0.75921	0.815641	-0.293995
AN5689	1.76746	0.821678	1.09182	0.126734
AN5680	1.72706	0.788315	1.4367	0.522759
AN5665	1.68278	0.75085	1.35574	0.439081
AN5658	1.6428	0.716156	0.906936	-0.140928
AN10723	1.5545	0.636449	1.43041	0.516428
AN5623	1.58757	0.666824	0.695035	-0.524843
AN10699	1.54428	0.626931	1.1153	0.157435
AN5553	1.71755	0.780352	0.834829	-0.260447
AN12294	1.97355	0.980791	0.695178	-0.524546
AN5545	1.918	0.939606	1.29626	0.374359
AN5543	1.49164	0.576898	0.982627	-0.0252844
AN5539	1.78796	0.838318	0.813003	-0.298667
AN5512	1.70443	0.769293	1.17917	0.237769
AN5509	1.67544	0.744544	0.950888	-0.0726529
AN20054	1.57995	0.659877	1.11346	0.155051
AN11480	2.02014	1.01446	1.20982	0.274787
AN5461	1.58861	0.667766	1.10013	0.13768
AN5440	1.61786	0.694087	0.907392	-0.140202
AN5439	2.09339	1.06584	0.902241	-0.148415
AN5437	1.55153	0.633688	1.05676	0.0796448
AN5432	1.51259	0.597017	0.710487	-0.49312
AN5429	1.87924	0.910153	0.986246	-0.0199811
AN5427	1.69511	0.761381	0.991342	-0.0125454
AN5425	1.53198	0.615394	1.12562	0.170715
AN5424	1.91942	0.94067	1.40188	0.487364
AN5422	2.64417	1.40281	0.896116	-0.158242
AN5419	1.56225	0.643622	1.02277	0.0324818
AN5417	1.58408	0.663646	1.26628	0.340591
AN5408	1.5788	0.658831	1.31126	0.390951
AN5401	1.66761	0.73778	1.07586	0.105494
AN5399	1.80077	0.848614	0.888512	-0.170537
AN5397	2.03111	1.02227	1.11846	0.161514
AN5394	1.53283	0.616196	1.08814	0.121858
AN11477	1.51859	0.602732	0.958288	-0.0614692
AN10688	1.8872	0.916245	0.86063	-0.216534
AN10671	1.86237	0.897138	1.16473	0.219991
AN5383	1.82787	0.870166	1.15596	0.20909
AN5380	1.60994	0.687003	1.16649	0.222177
AN5373	1.87078	0.903639	0.782578	-0.353694
AN5371	1.92724	0.946533	0.908826	-0.137923
AN5370	1.61438	0.690977	1.11106	0.151941
AN5369	1.91938	0.940639	0.777579	-0.362939
AN5367	1.90406	0.92908	1.06382	0.089254
AN5362	1.96199	0.972317	0.925848	-0.111153
AN5361	1.54118	0.624036	0.923302	-0.115125
AN5360	1.69651	0.76257	1.44262	0.528693
AN11957	2.84093	1.50636	0.724727	-0.464491
AN5339	2.12543	1.08776	1.08297	0.114987
AN5333	1.66284	0.733653	0.861489	-0.215096
AN11955	3.05399	1.61069	1.14062	0.189824
AN5328	1.9375	0.954199	1.14359	0.193564
AN5323	1.78969	0.839712	1.4695	0.555329
AN5321	1.49161	0.576872	1.2288	0.297255
AN5314	1.79317	0.842511	0.682232	-0.551666
AN5313	1.80386	0.851084	1.16416	0.219284
AN5310	1.83586	0.876459	0.959915	-0.0590213
AN5309	1.58849	0.667659	0.805811	-0.311487
AN5308	1.77964	0.831581	1.14233	0.191976
AN10660	1.61907	0.695166	1.06885	0.0960587
AN10670	1.48955	0.574873	1.44251	0.528583
AN11953	1.57494	0.655295	0.831426	-0.266341
AN10659	1.75396	0.810614	1.29411	0.371959
AN5298	1.53588	0.61907	0.892258	-0.164467
AN11950	1.82424	0.867298	0.952249	-0.0705887
AN11228	1.78378	0.834937	0.920178	-0.120015
AN10658	1.68513	0.752863	1.17134	0.228166
AN5292	1.83965	0.879435	1.2842	0.360865
AN5291	1.6316	0.70629	1.3338	0.415543
AN5290	2.28301	1.19094	1.04269	0.0603097
AN5288	1.69108	0.757948	1.24528	0.316464
AN10657	1.62927	0.704225	1.20224	0.265719
AN5282	1.66735	0.737559	0.914559	-0.128851
AN11946	1.92378	0.943947	0.806736	-0.309832
AN5275	1.62885	0.703852	1.30771	0.387041
AN5273	1.73883	0.798119	0.946811	-0.078852
AN5272	1.71088	0.774737	1.01221	0.0175065
AN10665	1.64727	0.720074	1.22273	0.290111
AN10656	1.53655	0.619698	0.89817	-0.154939
AN5270	1.5149	0.599224	1.30332	0.382187
AN5259	1.54378	0.626465	1.3982	0.483573
AN5251	1.72748	0.78867	1.39534	0.480612
AN5248	1.72067	0.782973	0.756564	-0.402465
AN5074	2.38178	1.25204	0.573885	-0.801166
AN5063	1.5026	0.587463	0.544757	-0.876315
AN10624	1.79528	0.844206	0.48447	-1.04552
AN4988	2.08435	1.0596	0.490943	-1.02637
AN4734	2.25165	1.17098	0.552555	-0.855811
AN4658	2.77197	1.47091	0.501767	-0.994909
AN4621	1.5136	0.597984	0.662706	-0.593558
AN4483	1.78798	0.838331	0.635523	-0.653983
AN4357	1.62667	0.701918	0.649591	-0.622396
AN4355	1.5034	0.588231	0.603158	-0.729392
AN8744	1.66653	0.736851	0.661632	-0.5959
AN11109	1.59625	0.674685	0.661359	-0.596494
AN8643	1.76722	0.821483	0.373311	-1.42155
AN8587	1.53368	0.617	0.672133	-0.573181
AN7905	1.57914	0.659137	0.622989	-0.682722
AN7918	1.59171	0.670574	0.584936	-0.773649
AN7925	2.09403	1.06628	0.374402	-1.41734
AN7957	1.54639	0.628903	0.542914	-0.881205
AN7988	1.91003	0.933596	0.52403	-0.932277
AN7990	1.85303	0.889885	0.522956	-0.935238
AN8113	1.59054	0.669516	0.625413	-0.677118
AN8154	1.70984	0.773859	0.392014	-1.35102
AN8155	1.67315	0.742564	0.549255	-0.864451
AN8167	1.61852	0.694676	0.477992	-1.06494
AN4255	1.7722	0.82554	0.587382	-0.767628
AN4083	1.51461	0.59895	0.604011	-0.727354
AN3698	1.54551	0.628079	0.603871	-0.727687
AN3570	1.51443	0.598775	0.590068	-0.761047
AN12353	1.60172	0.679624	0.339347	-1.55917
AN3532	2.10854	1.07624	0.511012	-0.96857
AN7376	1.56667	0.647705	0.638439	-0.647379
AN10915	1.6197	0.695723	0.652493	-0.615965
AN7157	2.30227	1.20306	0.317653	-1.65448
AN7155	1.87118	0.903952	0.661468	-0.596257
AN7121	1.7412	0.800084	0.653776	-0.613132
AN11544	2.5914	1.37373	0.3672	-1.44536
AN7116	1.619	0.695105	0.52003	-0.943335
AN7087	1.93944	0.955637	0.449507	-1.15358
AN10977	2.01041	1.00749	0.56875	-0.814134
AN12085	2.74069	1.45454	0.638772	-0.646628
AN7787	1.84265	0.881785	0.673612	-0.57001
AN7805	1.95522	0.967334	0.567807	-0.816529
AN7822	3.22957	1.69134	0.536033	-0.899606
AN7828	1.87888	0.90987	0.620462	-0.688585
AN6408	1.98253	0.98734	0.564647	-0.824578
AN6298	2.13253	1.09257	0.619849	-0.69001
AN6234	1.54812	0.630513	0.621464	-0.686257
AN12442	1.7246	0.786262	0.659108	-0.601414
AN6027	2.01555	1.01117	0.61692	-0.696845
AN10758	1.70425	0.769134	0.630464	-0.665514
AN5937	1.50198	0.586864	0.603347	-0.728941
AN6666	1.67233	0.741859	0.57141	-0.807401
AN6672	1.99282	0.994812	0.65588	-0.608495
AN6727	1.55954	0.641123	0.609227	-0.714948
AN6745	1.63173	0.706403	0.641683	-0.640066
AN11906	2.94362	1.55759	0.527828	-0.921859
AN6936	1.97032	0.978429	0.486486	-1.03953
AN6947	2.48122	1.31105	0.577686	-0.791643
AN9247	2.94266	1.55712	0.54181	-0.884142
AN9370	1.86393	0.898344	0.661363	-0.596487
AN1300	1.86775	0.901305	0.611837	-0.708781
AN1203	2.51697	1.33169	0.376664	-1.40865
AN1131	1.77805	0.830295	0.582834	-0.778844
AN1073	1.74627	0.804277	0.535268	-0.901667
AN1036	1.61924	0.695313	0.637144	-0.650308
AN1030	2.13561	1.09465	0.534344	-0.904158
AN0971	1.76052	0.816003	0.524268	-0.931623
AN11896	1.79551	0.844392	0.200754	-2.3165
AN11280	1.87867	0.909709	0.661445	-0.596307
AN0616	1.59132	0.670225	0.606013	-0.722578
AN10086	2.31716	1.21236	0.628043	-0.671064
AN0493	1.57453	0.654921	0.151414	-2.72343
AN0468	1.70566	0.770327	0.628838	-0.66924
AN0447	1.71481	0.778045	0.616649	-0.697478
AN0403	1.55093	0.633133	0.621809	-0.685457
AN0377	1.91027	0.933775	0.596356	-0.745753
AN0341	2.58234	1.36868	0.63853	-0.647173
AN0212	1.88836	0.917132	0.463457	-1.10949
AN0033	1.97135	0.979185	0.571114	-0.80815
AN0025	1.56307	0.644386	0.661122	-0.597012
AN0007	1.63851	0.712389	0.63354	-0.658492
AN9053	2.91815	1.54505	0.644699	-0.633303
AN9045	1.69621	0.762319	0.586096	-0.77079
AN12130	1.99751	0.998202	0.566603	-0.819589
AN8992	1.75115	0.808302	0.618112	-0.694061
AN8988	2.13089	1.09146	0.669858	-0.578073
AN8977	2.03384	1.02421	0.663277	-0.592317
AN1553	2.02806	1.0201	0.629971	-0.666642
AN1716	1.5785	0.658558	0.599504	-0.738158
AN1739	1.51452	0.598865	0.582057	-0.780767
AN1774	1.65626	0.727927	0.183692	-2.44464
AN1788	1.51181	0.596281	0.476333	-1.06996
AN12309	1.49975	0.584723	0.321458	-1.6373
AN1822	1.72945	0.790312	0.633664	-0.65821
AN11795	1.94673	0.961055	0.363576	-1.45967
AN1840	1.89715	0.923836	0.561711	-0.832099
AN1866	2.40709	1.26729	0.628348	-0.670364
AN1886	1.64645	0.719362	0.583977	-0.776016
AN1952	10.4764	3.38907	0.317402	-1.65561
AN2033	1.52859	0.612198	0.635824	-0.6533
AN12198	1.59113	0.670052	0.586783	-0.769102
AN2187	1.73045	0.791146	0.64479	-0.633099
AN2369	1.95613	0.968004	0.514315	-0.959277
AN2382	2.63028	1.39521	0.600363	-0.736093
AN2465	1.66444	0.735038	0.63159	-0.66294
AN2535	1.61143	0.688344	0.273372	-1.87106
AN2542	1.62509	0.700518	0.444178	-1.17079
AN10326	2.92909	1.55045	0.601408	-0.733583
AN11963	1.53038	0.61389	0.646205	-0.629936
AN10321	1.60905	0.686213	0.513555	-0.96141
AN9231	1.70461	0.769442	0.658548	-0.602639
AN9216	1.65364	0.725642	0.568777	-0.814066
AN9206	2.03992	1.02851	0.484437	-1.04562
AN9197	2.04871	1.03472	0.508308	-0.976225
AN9494	1.83238	0.87372	0.477953	-1.06506
AN9168	9.8311	3.29735	0.341239	-1.55115
AN3429	2.78853	1.4795	0.559076	-0.838884
AN3418	1.63181	0.706476	0.633325	-0.658983
AN3406	2.13935	1.09717	0.651969	-0.617125
AN3377	1.66627	0.736623	0.409251	-1.28894
AN3337	1.60109	0.679054	0.592358	-0.755459
AN3301	1.49015	0.575459	0.611587	-0.709369
AN3255	2.12577	1.08799	0.613774	-0.704222
AN3251	1.83451	0.875392	0.465229	-1.10399
AN3103	1.71234	0.775967	0.603976	-0.727436
AN2990	2.90142	1.53676	0.596675	-0.744984
AN2838	1.85486	0.891312	0.632664	-0.660488
AN10346	1.66511	0.735615	0.658073	-0.603681
AN2776	1.50866	0.59327	0.600763	-0.735132
AN2697	1.89751	0.92411	0.51893	-0.946389
AN2640	2.13599	1.09491	0.359368	-1.47647
AN8312	1.50851	0.59312	0.607319	-0.719474
AN8332	1.80134	0.84907	0.671057	-0.575494
AN8335	1.62096	0.696847	0.394785	-1.34086
AN8339	2.00982	1.00707	0.578158	-0.790465
AN8371	2.05621	1.03998	0.552067	-0.857084
AN8427	2.06006	1.04269	0.298513	-1.74413
AN8513	2.39483	1.25992	0.501605	-0.995377
AN8518	2.32758	1.21883	0.543631	-0.8793
AN8529	1.65324	0.725296	0.604399	-0.726426
AN12255	1.67384	0.743165	0.631037	-0.664204
AN8554	1.97092	0.978867	0.654672	-0.611156
AN5159	1.83094	0.872584	0.509752	-0.972132
AN5217	1.90371	0.928811	0.510781	-0.969222
AN5765	1.52581	0.609572	0.613762	-0.70425
AN5438	1.5156	0.59989	0.590289	-0.760506
AN5324	2.45644	1.29657	0.640461	-0.642818
AN5297	1.58888	0.668007	0.639702	-0.644528
AN11947	1.7538	0.810484	0.666155	-0.58607
AN5267	1.84817	0.886095	0.551339	-0.858987
AN12443	1.85781	0.8936	0.397714	-1.3302

## Sheet: kdmB∆_ down regulated at 48h 
Supplemental Data S22 Differentially expressed genes and their fold changes when comparing between primary (at 20 hr) to secondary (at 48 hr) growth stages in wildtype and the kdmB∆ mutant.
gene	WT20vs48	WT_Log2FC	kdmBdel20vs48	kdmBdel_Log2FC
AN5079	0.395358	-1.33877	0.660047	-0.599358
AN12280	0.305382	-1.71131	0.642709	-0.637762
AN5076	0.453109	-1.14207	0.598425	-0.740757
AN5057	0.502463	-0.99291	0.492988	-1.02038
AN5051	0.166526	-2.58618	0.286229	-1.80476
AN5049	0.664622	-0.589395	0.660652	-0.598038
AN5021	0.503599	-0.989653	0.615951	-0.699113
AN5014	0.19562	-2.35387	0.397466	-1.3311
AN5002	0.393905	-1.34408	0.641565	-0.640332
AN4991	0.274891	-1.86307	0.494544	-1.01583
AN4989	0.422719	-1.24223	0.430682	-1.21531
AN10620	0.640198	-0.643409	0.611738	-0.709014
AN4966	0.427612	-1.22563	0.320227	-1.64283
AN4963	0.251329	-1.99235	0.378025	-1.40345
AN4956	0.42886	-1.22142	0.600732	-0.735206
AN4950	0.365545	-1.45188	0.438584	-1.18907
AN4938	0.484657	-1.04496	0.597789	-0.742291
AN4935	0.210729	-2.24654	0.599169	-0.738964
AN4923	0.114278	-3.12938	0.542031	-0.883552
AN4916	0.214113	-2.22355	0.441509	-1.17948
AN10615	0.387353	-1.36828	0.575228	-0.797795
AN10614	0.314206	-1.67022	0.360507	-1.4719
AN4897	0.202567	-2.30353	0.415021	-1.26875
AN4889	0.335866	-1.57404	0.609729	-0.713759
AN4888	0.0313649	-4.99471	0.229662	-2.12242
AN4881	0.517901	-0.949251	0.353313	-1.50098
AN4872	0.198492	-2.33284	0.37163	-1.42806
AN4859	0.204355	-2.29085	0.633816	-0.657863
AN4853	0.610518	-0.711894	0.536159	-0.899267
AN4846	0.451371	-1.14761	0.553068	-0.854472
AN10604	0.26497	-1.9161	0.403578	-1.30908
AN4842	0.334748	-1.57885	0.562266	-0.830675
AN4833	0.165132	-2.59831	0.345304	-1.53406
AN4812	0.646789	-0.628633	0.444063	-1.17116
AN10595	0.517722	-0.949751	0.663247	-0.592381
AN4803	0.150011	-2.73686	0.570094	-0.810728
AN4802	0.181484	-2.46209	0.555791	-0.847385
AN4794	0.146318	-2.77282	0.414913	-1.26912
AN4793	0.548232	-0.86714	0.634875	-0.655456
AN4787	0.220049	-2.1841	0.542134	-0.883278
AN4786	0.301106	-1.73166	0.650403	-0.620595
AN4777	0.130716	-2.93549	0.57426	-0.800223
AN4774	0.349175	-1.51798	0.523943	-0.932517
AN12223	0.600981	-0.734609	0.579124	-0.788055
AN4770	0.109366	-3.19276	0.371888	-1.42706
AN4769	0.48725	-1.03727	0.540712	-0.887067
AN4763	0.407496	-1.29514	0.550969	-0.859956
AN4762	0.0843956	-3.56669	0.243044	-2.04071
AN4761	0.668029	-0.582018	0.500445	-0.998717
AN4757	0.220091	-2.18383	0.629713	-0.667233
AN4755	0.242597	-2.04337	0.656201	-0.60779
AN4747	0.514014	-0.960121	0.669422	-0.579012
AN4745	0.255278	-1.96986	0.460007	-1.12027
AN4744	0.141274	-2.82343	0.400193	-1.32123
AN4741	0.222765	-2.1664	0.396061	-1.3362
AN10585	0.105554	-3.24395	0.322842	-1.6311
AN4731	0.235926	-2.08359	0.433209	-1.20686
AN4727	0.0657296	-3.92731	0.134449	-2.89486
AN4726	0.570748	-0.809074	0.51547	-0.956041
AN4722	0.124562	-3.00507	0.265093	-1.91543
AN11977	0.125418	-2.99519	0.263383	-1.92477
AN4700	0.537212	-0.896437	0.528774	-0.919275
AN4699	0.248378	-2.00939	0.533231	-0.907168
AN10592	0.640953	-0.641709	0.51037	-0.970385
AN4695	0.106965	-3.22479	0.40726	-1.29598
AN4675	0.157288	-2.66852	0.366078	-1.44978
AN4674	0.128181	-2.96374	0.406372	-1.29913
AN4652	0.58426	-0.775319	0.621812	-0.685449
AN10578	0.361141	-1.46937	0.355047	-1.49392
AN4650	0.51806	-0.948808	0.604894	-0.725245
AN4647	0.300729	-1.73347	0.60735	-0.719399
AN4646	0.408415	-1.29189	0.346093	-1.53077
AN4637	0.319757	-1.64495	0.638272	-0.647758
AN4622	0.175859	-2.50751	0.434621	-1.20217
AN4594	0.199056	-2.32875	0.430453	-1.21607
AN4592	0.165447	-2.59556	0.478127	-1.06453
AN4591	0.331507	-1.59289	0.511599	-0.966915
AN12465	0.458029	-1.12649	0.635875	-0.653185
AN4586	0.377094	-1.407	0.605415	-0.724004
AN4575	0.0872056	-3.51944	0.188423	-2.40795
AN4574	0.260246	-1.94205	0.482713	-1.05076
AN4569	0.325296	-1.62018	0.514197	-0.959607
AN4563	0.17733	-2.49549	0.670735	-0.576184
AN4542	0.385706	-1.37443	0.639876	-0.644135
AN4535	0.459748	-1.12108	0.652182	-0.616654
AN11442	0.57406	-0.800727	0.671321	-0.574926
AN4525	0.0742356	-3.75174	0.3321	-1.59031
AN4515	0.0618007	-4.01623	0.325807	-1.61791
AN4500	0.17587	-2.50742	0.3096	-1.69152
AN4494	0.246557	-2.02001	0.453437	-1.14103
AN4480	0.566019	-0.821079	0.637637	-0.649193
AN4475	0.167827	-2.57495	0.644334	-0.634119
AN4462	0.345339	-1.53392	0.615248	-0.700759
AN4452	0.320741	-1.64052	0.567634	-0.816966
AN4447	0.620173	-0.689257	0.524702	-0.930429
AN4443	0.137931	-2.85798	0.409398	-1.28842
AN4438	0.0978423	-3.3534	0.324193	-1.62507
AN4430	0.452868	-1.14284	0.535069	-0.902203
AN4423	0.275579	-1.85946	0.521685	-0.93875
AN4416	0.421585	-1.2461	0.671757	-0.573989
AN10553	0.172377	-2.53636	0.573948	-0.801009
AN4405	0.270761	-1.88491	0.586511	-0.76977
AN4402	0.179036	-2.48168	0.615941	-0.699135
AN4390	0.161712	-2.6285	0.578554	-0.789477
AN4379	0.0728394	-3.77914	0.263304	-1.9252
AN4369	0.25987	-1.94414	0.568575	-0.814577
AN4368	0.36342	-1.46029	0.59065	-0.759625
AN12156	0.450416	-1.15067	0.647022	-0.628114
AN4342	0.556687	-0.845062	0.663746	-0.591296
AN10547	0.146756	-2.76851	0.462919	-1.11117
AN4325	0.503648	-0.989511	0.628075	-0.670991
AN4324	0.531764	-0.911142	0.352633	-1.50376
AN4308	0.62205	-0.684898	0.612904	-0.706266
AN4295	0.0653277	-3.93616	0.541442	-0.885121
AN8870	0.241572	-2.04948	0.641498	-0.640483
AN8863	0.22595	-2.14593	0.667626	-0.582887
AN8856	0.217674	-2.19976	0.609349	-0.71466
AN11132	0.490008	-1.02912	0.618852	-0.692333
AN8850	0.396447	-1.3348	0.491234	-1.02552
AN8837	0.563111	-0.828507	0.583568	-0.777027
AN8832	0.615021	-0.701293	0.384289	-1.37974
AN12364	0.640247	-0.6433	0.51258	-0.96415
AN8822	0.485988	-1.04101	0.490629	-1.02729
AN8815	0.0692286	-3.85249	0.260012	-1.94335
AN8798	0.524766	-0.930253	0.575976	-0.795918
AN8797	0.165042	-2.5991	0.35447	-1.49627
AN8791	0.575687	-0.796643	0.500008	-0.999977
AN8785	0.511623	-0.966846	0.582916	-0.778639
AN11119	0.467957	-1.09555	0.614813	-0.70178
AN8770	0.577129	-0.793034	0.520556	-0.941875
AN8764	0.404745	-1.30491	0.418646	-1.2562
AN8756	0.421172	-1.24752	0.535197	-0.901858
AN8746	0.263055	-1.92656	0.568272	-0.815345
AN8741	0.238374	-2.0687	0.312621	-1.67751
AN8707	0.432865	-1.20801	0.57484	-0.798767
AN8704	0.224416	-2.15575	0.367227	-1.44526
AN8694	0.353766	-1.49913	0.671642	-0.574235
AN8692	0.0422471	-4.565	0.327741	-1.60937
AN8690	0.348996	-1.51872	0.457112	-1.12938
AN8689	0.152022	-2.71765	0.298332	-1.74501
AN8677	0.52694	-0.924289	0.605174	-0.724579
AN8669	0.34935	-1.51726	0.579333	-0.787534
AN8667	0.307971	-1.69913	0.66191	-0.595293
AN12031	0.552929	-0.854834	0.369907	-1.43476
AN8664	0.0789139	-3.66358	0.166928	-2.5827
AN12029	0.178407	-2.48676	0.280402	-1.83443
AN8647	0.030607	-5.03	0.445147	-1.16765
AN8641	0.459737	-1.12112	0.239746	-2.06042
AN8602	0.183177	-2.44869	0.430191	-1.21695
AN7891	0.49363	-1.0185	0.65563	-0.609047
AN7937	0.629287	-0.668211	0.255118	-1.97077
AN7950	0.0323537	-4.94992	0.23366	-2.09752
AN7996	0.662437	-0.594146	0.631221	-0.663784
AN8009	0.0827822	-3.59454	0.411207	-1.28206
AN8010	0.252969	-1.98297	0.393579	-1.34528
AN8012	0.361712	-1.46709	0.601496	-0.733372
AN8019	0.464553	-1.10609	0.591876	-0.756633
AN8028	0.592948	-0.754022	0.522017	-0.937831
AN8029	0.378965	-1.39987	0.380988	-1.39218
AN8031	0.490847	-1.02665	0.459594	-1.12157
AN8034	0.549269	-0.864415	0.597448	-0.743115
AN8036	0.350337	-1.51318	0.498454	-1.00447
AN8039	0.313012	-1.67571	0.567432	-0.817479
AN8040	0.0681959	-3.87417	0.294503	-1.76365
AN8041	0.0371756	-4.7495	0.205712	-2.2813
AN8043	0.354158	-1.49754	0.551128	-0.85954
AN8044	0.327597	-1.61001	0.369225	-1.43743
AN8068	0.653572	-0.613582	0.625918	-0.675955
AN8072	0.487037	-1.0379	0.621013	-0.687304
AN11046	0.620993	-0.68735	0.383306	-1.38343
AN8102	0.122209	-3.03257	0.453315	-1.14141
AN8118	0.0723672	-3.78852	0.278788	-1.84276
AN8122	0.224052	-2.15809	0.461262	-1.11634
AN8129	0.60052	-0.735717	0.658301	-0.60318
AN9506	0.158207	-2.66012	0.339698	-1.55768
AN12449	0.492642	-1.02139	0.454335	-1.13817
AN8145	0.456091	-1.13261	0.41773	-1.25936
AN8146	0.380974	-1.39224	0.575331	-0.797535
AN8176	0.198651	-2.3317	0.318584	-1.65026
AN8191	0.524773	-0.930234	0.619842	-0.690028
AN11597	0.115127	-3.1187	0.557983	-0.841708
AN8202	0.241147	-2.05201	0.668501	-0.580998
AN8211	0.402513	-1.31289	0.587069	-0.768398
AN12343	0.607165	-0.719839	0.656875	-0.60631
AN12344	0.525084	-0.92938	0.562782	-0.829351
AN11056	0.516764	-0.952422	0.640117	-0.643593
AN8231	0.407572	-1.29487	0.50298	-0.991428
AN8233	0.202665	-2.30283	0.505719	-0.983592
AN8237	0.51161	-0.966883	0.6202	-0.689196
AN8238	0.603825	-0.727798	0.528009	-0.921365
AN8239	0.389417	-1.36061	0.628887	-0.669128
AN8241	0.372295	-1.42548	0.331083	-1.59474
AN11069	0.614037	-0.703602	0.58759	-0.767119
AN8265	0.2737	-1.86933	0.455412	-1.13476
AN8271	0.350711	-1.51165	0.644782	-0.633116
AN8273	0.276106	-1.85671	0.556058	-0.846692
AN8274	0.0688359	-3.86069	0.405208	-1.30327
AN8275	0.173664	-2.52563	0.569789	-0.811501
AN8277	0.212015	-2.23776	0.502772	-0.992023
AN8281	0.392167	-1.35046	0.517204	-0.951194
AN8283	0.364526	-1.45591	0.672086	-0.573282
AN4273	0.448611	-1.15646	0.543243	-0.88033
AN4267	0.372446	-1.4249	0.520972	-0.940722
AN4264	0.209435	-2.25543	0.60139	-0.733628
AN4263	0.392347	-1.3498	0.53907	-0.891455
AN4260	0.214834	-2.21871	0.482907	-1.05018
AN4258	0.267513	-1.90232	0.381597	-1.38988
AN4252	0.10869	-3.2017	0.459001	-1.12343
AN4231	0.603108	-0.729512	0.641779	-0.639852
AN4222	0.181197	-2.46437	0.488743	-1.03285
AN10518	0.0959085	-3.3822	0.404881	-1.30443
AN4206	0.263545	-1.92388	0.663768	-0.59125
AN4202	0.216167	-2.20978	0.47645	-1.0696
AN4191	0.625417	-0.677111	0.145587	-2.78005
AN4190	0.149388	-2.74287	0.341202	-1.5513
AN10525	0.497898	-1.00608	0.630459	-0.665524
AN4170	0.137312	-2.86447	0.294601	-1.76316
AN10508	0.129247	-2.95179	0.510477	-0.970083
AN4169	0.576117	-0.795566	0.649454	-0.6227
AN4163	0.226073	-2.14514	0.483536	-1.0483
AN4160	0.376789	-1.40817	0.645158	-0.632276
AN4159	0.0164778	-5.92334	0.614979	-0.701391
AN4146	0.152552	-2.71263	0.34552	-1.53316
AN4135	0.0304117	-5.03923	0.0893303	-3.48471
AN4127	0.0478684	-4.38478	0.402864	-1.31164
AN4126	0.625381	-0.677192	0.667642	-0.582854
AN4119	0.261735	-1.93382	0.621307	-0.686622
AN12094	0.585927	-0.771207	0.636643	-0.651443
AN4094	0.328609	-1.60556	0.438015	-1.19095
AN10509	0.155021	-2.68947	0.421131	-1.24766
AN4087	0.237266	-2.07542	0.382696	-1.38573
AN4073	0.189428	-2.40028	0.65619	-0.607815
AN4070	0.323415	-1.62854	0.465352	-1.10361
AN4064	0.059681	-4.06658	0.456362	-1.13175
AN4062	0.357415	-1.48433	0.582658	-0.779278
AN4060	0.209137	-2.25748	0.51888	-0.946528
AN4051	0.0357055	-4.80771	0.158581	-2.65671
AN4049	0.17594	-2.50685	0.289058	-1.79057
AN4043	0.374982	-1.41511	0.519515	-0.944762
AN4042	0.250048	-1.99972	0.620451	-0.688611
AN4034	0.522889	-0.935423	0.642482	-0.638272
AN4031	0.63263	-0.660566	0.461828	-1.11457
AN10496	0.322951	-1.63061	0.552312	-0.856444
AN4029	0.640917	-0.64179	0.625302	-0.677376
AN4026	0.175941	-2.50684	0.557847	-0.842058
AN4025	0.106548	-3.23042	0.309755	-1.6908
AN4020	0.365825	-1.45077	0.602401	-0.731204
AN4016	0.173252	-2.52906	0.616688	-0.697387
AN4000	0.456208	-1.13224	0.584637	-0.774387
AN3998	0.484663	-1.04495	0.304834	-1.7139
AN3954	0.113324	-3.14148	0.498253	-1.00505
AN3935	0.18548	-2.43066	0.63924	-0.64557
AN3928	0.211111	-2.24392	0.397758	-1.33004
AN3925	0.118465	-3.07746	0.350036	-1.51443
AN3922	0.372557	-1.42447	0.577465	-0.792195
AN3920	0.485891	-1.04129	0.567548	-0.817185
AN12389	0.628479	-0.670064	0.617792	-0.694806
AN10474	0.383278	-1.38354	0.590207	-0.760706
AN10475	0.632124	-0.66172	0.639348	-0.645327
AN11419	0.172153	-2.53824	0.502652	-0.992368
AN3846	0.330546	-1.59708	0.518361	-0.947971
AN3845	0.279738	-1.83785	0.64533	-0.631892
AN3843	0.475353	-1.07293	0.623366	-0.681849
AN3834	0.509595	-0.972577	0.616352	-0.698174
AN3823	0.229058	-2.12621	0.492472	-1.02189
AN12478	0.23313	-2.1008	0.452385	-1.14438
AN3821	0.498028	-1.0057	0.554251	-0.851388
AN3814	0.200854	-2.31578	0.544814	-0.876164
AN3813	0.0974067	-3.35984	0.101541	-3.29986
AN3812	0.400163	-1.32134	0.549589	-0.863574
AN3806	0.520914	-0.940884	0.530101	-0.91566
AN3805	0.587547	-0.767225	0.535951	-0.899826
AN3804	0.0328436	-4.92824	0.255617	-1.96794
AN11733	0.0325038	-4.94325	0.262088	-1.93188
AN3803	0.327257	-1.61151	0.458797	-1.12407
AN10461	0.134702	-2.89216	0.385754	-1.37425
AN3799	0.244228	-2.0337	0.48486	-1.04436
AN3796	0.0695578	-3.84564	0.213887	-2.22508
AN3795	0.327209	-1.61172	0.602023	-0.732109
AN3792	0.437948	-1.19117	0.568892	-0.813773
AN3787	0.306653	-1.70532	0.62818	-0.670749
AN3781	0.0952492	-3.39215	0.294011	-1.76606
AN10457	0.504455	-0.987203	0.655924	-0.6084
AN3762	0.669849	-0.578091	0.450253	-1.15119
AN3756	0.587399	-0.767587	0.647436	-0.627191
AN3755	0.399419	-1.32403	0.547939	-0.867913
AN3747	0.444272	-1.17048	0.274232	-1.86653
AN3746	0.429729	-1.2185	0.494639	-1.01555
AN3738	0.387256	-1.36864	0.605005	-0.724981
AN3732	0.408863	-1.29031	0.473312	-1.07914
AN10440	0.543185	-0.880483	0.667353	-0.583478
AN11411	0.254511	-1.9742	0.608738	-0.716107
AN3708	0.368126	-1.44173	0.413961	-1.27243
AN3706	0.168649	-2.5679	0.291473	-1.77856
AN3696	0.399518	-1.32367	0.659821	-0.599854
AN3690	0.610937	-0.710905	0.643061	-0.636973
AN3675	0.244159	-2.03411	0.602815	-0.730212
AN3674	0.247473	-2.01466	0.463079	-1.11067
AN10458	0.374821	-1.41573	0.624253	-0.679797
AN3638	0.0693131	-3.85073	0.122503	-3.02911
AN3592	0.366198	-1.4493	0.556505	-0.845535
AN3586	0.261489	-1.93518	0.239611	-2.06123
AN3585	0.126366	-2.98432	0.360562	-1.47168
AN3583	0.637418	-0.649687	0.552238	-0.856639
AN3581	0.131659	-2.92512	0.65714	-0.605727
AN12487	0.417105	-1.26152	0.479122	-1.06154
AN10422	0.397874	-1.32962	0.371876	-1.42711
AN3499	0.397351	-1.33151	0.337555	-1.5668
AN3480	0.47803	-1.06483	0.671168	-0.575255
AN7358	0.300928	-1.73251	0.390872	-1.35523
AN7357	0.0490535	-4.3495	0.334527	-1.57981
AN7354	0.159682	-2.64673	0.528824	-0.91914
AN7336	0.381037	-1.392	0.537066	-0.896828
AN10923	0.469955	-1.08941	0.648694	-0.624389
AN12246	0.143569	-2.80019	0.482335	-1.05189
AN7292	0.44469	-1.16913	0.549378	-0.864129
AN7289	0.563009	-0.828771	0.64821	-0.625468
AN10910	0.20125	-2.31294	0.538734	-0.892355
AN7211	0.550893	-0.860155	0.490581	-1.02744
AN7208	0.311747	-1.68155	0.304837	-1.71389
AN7193	0.616769	-0.697199	0.55642	-0.845753
AN7189	0.660983	-0.597315	0.538533	-0.892893
AN7170	0.0203207	-5.62091	0.170053	-2.55594
AN7169	0.0866551	-3.52857	0.525667	-0.927779
AN10905	0.280717	-1.83281	0.501599	-0.995395
AN7166	0.282906	-1.8216	0.304202	-1.7169
AN7165	0.359683	-1.4752	0.615951	-0.699113
AN7159	0.348187	-1.52207	0.246442	-2.02068
AN7158	0.11281	-3.14803	0.171224	-2.54604
AN7149	0.168022	-2.57328	0.507795	-0.977681
AN7148	0.0766051	-3.70642	0.275829	-1.85815
AN7138	0.152635	-2.71184	0.283523	-1.81846
AN10901	0.478128	-1.06453	0.609834	-0.713511
AN10893	0.600373	-0.736068	0.270931	-1.884
AN7107	0.116223	-3.10504	0.490782	-1.02685
AN7101	0.22444	-2.1556	0.640153	-0.643511
AN7081	0.458432	-1.12522	0.563007	-0.828774
AN7053	0.152796	-2.71033	0.11036	-3.17972
AN11543	0.389143	-1.36163	0.606035	-0.722528
AN7041	0.283177	-1.82022	0.567831	-0.816466
AN12070	0.474792	-1.07463	0.538813	-0.892143
AN7035	0.634613	-0.656051	0.47336	-1.07899
AN7003	0.209002	-2.25841	0.47581	-1.07154
AN7001	0.647266	-0.62757	0.52742	-0.922975
AN10878	0.560959	-0.834034	0.590035	-0.761129
AN6978	0.258146	-1.95374	0.447955	-1.15857
AN6973	0.0333262	-4.9072	0.412104	-1.27892
AN7436	0.256963	-1.96037	0.396946	-1.33299
AN7463	0.0195563	-5.67622	0.519261	-0.945468
AN7468	0.311725	-1.68165	0.502727	-0.992153
AN7469	0.128232	-2.96317	0.380573	-1.39376
AN7476	0.12222	-3.03245	0.350961	-1.51062
AN7482	0.125742	-2.99146	0.41417	-1.27171
AN11748	0.479937	-1.05908	0.498554	-1.00418
AN7484	0.132593	-2.91492	0.232704	-2.10343
AN11565	0.332775	-1.58738	0.485396	-1.04277
AN7501	0.20745	-2.26916	0.671267	-0.575042
AN11751	0.154358	-2.69564	0.251461	-1.99159
AN7523	0.186414	-2.42342	0.305181	-1.71226
AN7534	0.253713	-1.97873	0.292368	-1.77414
AN7542	0.6322	-0.661547	0.619123	-0.691702
AN7554	0.605671	-0.723394	0.589259	-0.763025
AN7555	0.620848	-0.687687	0.38958	-1.36001
AN7561	0.586302	-0.770283	0.669679	-0.578459
AN7567	0.445206	-1.16746	0.430477	-1.21599
AN7600	0.654572	-0.611377	0.599683	-0.737727
AN7617	0.63849	-0.647263	0.523547	-0.93361
AN7619	0.0506997	-4.30188	0.309898	-1.69013
AN7625	0.0760159	-3.71755	0.400107	-1.32154
AN11570	0.629045	-0.668765	0.503891	-0.988818
AN7651	0.663797	-0.591186	0.538008	-0.894301
AN7654	0.239412	-2.06243	0.347997	-1.52285
AN11996	0.242797	-2.04218	0.332216	-1.5898
AN7657	0.0983922	-3.34531	0.254457	-1.97451
AN10990	0.327866	-1.60882	0.406038	-1.30031
AN7661	0.229701	-2.12217	0.446507	-1.16324
AN7672	0.613436	-0.705016	0.460377	-1.11911
AN7683	0.332875	-1.58695	0.363334	-1.46063
AN11999	0.298519	-1.7441	0.256797	-1.9613
AN7708	0.422367	-1.24343	0.671186	-0.575215
AN7710	0.188351	-2.4085	0.507475	-0.978591
AN7712	0.327381	-1.61096	0.344726	-1.53648
AN7713	0.522401	-0.93677	0.669745	-0.578316
AN7715	0.615433	-0.700325	0.484577	-1.0452
AN11006	0.0659347	-3.92282	0.15759	-2.66576
AN7721	0.334721	-1.57897	0.645765	-0.630918
AN7725	0.185502	-2.43049	0.454729	-1.13692
AN11019	0.626311	-0.675049	0.2538	-1.97823
AN11008	0.0952233	-3.39254	0.198249	-2.33461
AN11022	0.351463	-1.50856	0.47516	-1.07352
AN7752	0.437945	-1.19118	0.622369	-0.684157
AN7759	0.529963	-0.916038	0.607447	-0.719169
AN7760	0.554609	-0.850456	0.47497	-1.07409
AN12084	0.241981	-2.04703	0.420935	-1.24833
AN7771	0.221827	-2.17249	0.423355	-1.24006
AN7779	0.573864	-0.801218	0.59585	-0.746979
AN7780	0.517839	-0.949423	0.562905	-0.829037
AN7785	0.200264	-2.32003	0.549725	-0.863218
AN11574	0.367585	-1.44385	0.533213	-0.907215
AN6423	0.173899	-2.52368	0.376578	-1.40898
AN6405	0.579252	-0.787736	0.337474	-1.56715
AN6404	0.120492	-3.05299	0.141046	-2.82576
AN6386	0.163451	-2.61307	0.654231	-0.612127
AN6366	0.133859	-2.90122	0.398497	-1.32736
AN6359	0.554914	-0.849665	0.610779	-0.711277
AN6352	0.409362	-1.28855	0.631759	-0.662555
AN6346	0.389163	-1.36155	0.478996	-1.06192
AN6318	0.30934	-1.69274	0.5804	-0.784881
AN6317	0.319244	-1.64727	0.588289	-0.765404
AN6305	0.673361	-0.570549	0.51967	-0.944334
AN6297	0.668721	-0.580524	0.445864	-1.16532
AN6287	0.375496	-1.41313	0.602132	-0.731847
AN6275	0.666319	-0.585715	0.590328	-0.760412
AN6273	0.667299	-0.583594	0.287147	-1.80014
AN6264	0.312728	-1.67702	0.458625	-1.12461
AN6263	0.3275	-1.61043	0.538007	-0.894303
AN6262	0.261223	-1.93665	0.358917	-1.47828
AN6257	0.501931	-0.99444	0.648595	-0.62461
AN6256	0.517067	-0.951576	0.634176	-0.657044
AN10803	0.123056	-3.02261	0.308515	-1.69659
AN6255	0.0819235	-3.60958	0.253374	-1.98066
AN6252	0.578142	-0.790504	0.648373	-0.625105
AN6251	0.309777	-1.6907	0.645001	-0.632626
AN6249	0.0416606	-4.58517	0.322442	-1.63289
AN6246	0.0914639	-3.45065	0.244951	-2.02943
AN6245	0.449331	-1.15415	0.504679	-0.986563
AN6243	0.261056	-1.93757	0.578463	-0.789704
AN6230	0.474827	-1.07453	0.606815	-0.720671
AN6216	0.579084	-0.788155	0.642369	-0.638526
AN6211	0.669788	-0.578223	0.636222	-0.652397
AN6208	0.381502	-1.39024	0.451215	-1.14811
AN6202	0.198568	-2.3323	0.456266	-1.13205
AN6199	0.62835	-0.67036	0.615483	-0.700209
AN12051	0.509034	-0.974165	0.47246	-1.08174
AN6181	0.235013	-2.08919	0.596014	-0.746582
AN6172	0.647117	-0.627901	0.500211	-0.999391
AN6169	0.330008	-1.59943	0.541007	-0.88628
AN6168	0.16978	-2.55826	0.390336	-1.35721
AN6128	0.2805	-1.83393	0.455283	-1.13517
AN6126	0.30682	-1.70453	0.585025	-0.77343
AN6105	0.416895	-1.26224	0.474946	-1.07416
AN6095	0.641954	-0.639457	0.354543	-1.49597
AN6091	0.0928884	-3.42836	0.431331	-1.21313
AN11499	0.382857	-1.38512	0.513634	-0.961186
AN6089	0.12782	-2.96781	0.630223	-0.666066
AN6084	0.0859505	-3.54035	0.303799	-1.71881
AN6083	0.250394	-1.99773	0.513858	-0.960557
AN6082	0.198921	-2.32973	0.563565	-0.827345
AN6077	0.400122	-1.32149	0.650832	-0.619643
AN6061	0.343568	-1.54133	0.496787	-1.0093
AN6060	0.342609	-1.54536	0.614344	-0.702882
AN6059	0.646956	-0.62826	0.564046	-0.826114
AN6058	0.118637	-3.07537	0.453436	-1.14103
AN6053	0.598503	-0.740569	0.562892	-0.829071
AN6050	0.278746	-1.84297	0.673561	-0.57012
AN6048	0.0629309	-3.99009	0.14762	-2.76004
AN6037	0.294632	-1.76301	0.668957	-0.580014
AN6014	0.581366	-0.78248	0.653155	-0.614502
AN6004	0.526371	-0.925849	0.390957	-1.35492
AN5997	0.22404	-2.15817	0.524685	-0.930475
AN5996	0.144803	-2.78783	0.553186	-0.854163
AN5980	0.521089	-0.9404	0.649568	-0.622447
AN5979	0.169611	-2.5597	0.517612	-0.950056
AN5975	0.133337	-2.90686	0.200787	-2.31626
AN10764	0.377882	-1.40399	0.578414	-0.789825
AN5969	0.190819	-2.38973	0.608488	-0.716699
AN12261	0.34184	-1.54861	0.510805	-0.969155
AN9468	0.208016	-2.26523	0.476567	-1.06925
AN5960	0.14827	-2.7537	0.57047	-0.809776
AN5935	0.1139	-3.13416	0.323009	-1.63035
AN5907	0.0809943	-3.62604	0.179826	-2.47532
AN5904	0.267525	-1.90226	0.571992	-0.805934
AN5894	0.596399	-0.745651	0.608146	-0.717509
AN10748	0.503614	-0.989611	0.62788	-0.671438
AN5874	0.58979	-0.761728	0.591632	-0.757227
AN10752	0.589799	-0.761704	0.629998	-0.666581
AN5862	0.274597	-1.86461	0.612264	-0.707775
AN5861	0.0877351	-3.5107	0.442948	-1.17479
AN5860	0.0190258	-5.7159	0.339685	-1.55773
AN5848	0.510509	-0.969991	0.656133	-0.60794
AN5847	0.392039	-1.35093	0.464732	-1.10553
AN10740	0.243714	-2.03674	0.495743	-1.01234
AN10745	0.450581	-1.15014	0.567519	-0.817259
AN5834	0.123241	-3.02045	0.434258	-1.20338
AN5831	0.611267	-0.710125	0.567179	-0.818124
AN5830	0.349429	-1.51693	0.554176	-0.851585
AN5829	0.309432	-1.6923	0.649328	-0.62298
AN10733	0.470509	-1.08771	0.582351	-0.78004
AN5823	0.453489	-1.14086	0.191511	-2.3845
AN5819	0.269768	-1.89021	0.500418	-0.998795
AN10738	0.286433	-1.80373	0.657423	-0.605106
AN5800	0.171775	-2.54141	0.495568	-1.01284
AN6499	0.179993	-2.47399	0.651635	-0.617864
AN6500	0.161687	-2.62873	0.420552	-1.24964
AN6506	0.0986491	-3.34155	0.447175	-1.16109
AN6534	0.184817	-2.43583	0.429985	-1.21764
AN6542	0.196256	-2.34919	0.523546	-0.933612
AN6568	0.573168	-0.802971	0.638366	-0.647543
AN6588	0.267599	-1.90186	0.600809	-0.735021
AN10834	0.431094	-1.21392	0.429875	-1.21801
AN6597	0.613923	-0.70387	0.587914	-0.766323
AN6613	0.464686	-1.10567	0.609889	-0.713381
AN6629	0.232421	-2.10519	0.521583	-0.939032
AN6630	0.449022	-1.15514	0.40536	-1.30272
AN6632	0.219871	-2.18527	0.463978	-1.10787
AN6636	0.355713	-1.49121	0.33519	-1.57695
AN10837	0.42337	-1.24001	0.662606	-0.593778
AN6643	0.341669	-1.54933	0.620385	-0.688764
AN6644	0.2822	-1.82521	0.538979	-0.891698
AN6645	0.252917	-1.98326	0.514278	-0.95938
AN6646	0.559203	-0.838557	0.521786	-0.938469
AN6657	0.0206695	-5.59635	0.114099	-3.13164
AN10838	0.570068	-0.810795	0.569469	-0.81231
AN6676	0.475407	-1.07277	0.621829	-0.685411
AN6679	0.26325	-1.9255	0.577164	-0.792948
AN6693	0.090033	-3.4734	0.12127	-3.0437
AN6697	0.24148	-2.05003	0.630588	-0.66523
AN6701	0.50754	-0.978406	0.524572	-0.930789
AN6702	0.607587	-0.718836	0.661434	-0.596332
AN6708	0.230043	-2.12003	0.378384	-1.40208
AN11899	0.41616	-1.26479	0.494943	-1.01466
AN10847	0.673455	-0.570346	0.33197	-1.59087
AN11900	0.419462	-1.25339	0.44409	-1.17108
AN6717	0.209417	-2.25555	0.383562	-1.38247
AN6719	0.372742	-1.42375	0.49329	-1.01949
AN6721	0.59318	-0.753458	0.662162	-0.594745
AN6725	0.608935	-0.71564	0.642926	-0.637276
AN6726	0.61635	-0.698179	0.598787	-0.739886
AN6730	0.182547	-2.45366	0.423103	-1.24092
AN6731	0.0144215	-6.11564	0.147774	-2.75853
AN6733	0.346925	-1.5273	0.584776	-0.774044
AN6739	0.344887	-1.53581	0.557173	-0.843802
AN6741	0.608459	-0.716768	0.664726	-0.589169
AN6753	0.0973297	-3.36098	0.489361	-1.03103
AN6789	0.309771	-1.69073	0.359997	-1.47394
AN11983	0.425096	-1.23414	0.650455	-0.620479
AN11985	0.422996	-1.24128	0.584634	-0.774395
AN6821	0.38306	-1.38436	0.375031	-1.41492
AN6825	0.326419	-1.6152	0.494748	-1.01523
AN6838	0.187202	-2.41733	0.469424	-1.09104
AN6875	0.347074	-1.52669	0.585525	-0.772197
AN6884	0.430679	-1.21531	0.612428	-0.707388
AN6885	0.202999	-2.30045	0.358497	-1.47997
AN6886	0.577673	-0.791676	0.619609	-0.690571
AN6891	0.504828	-0.986137	0.512191	-0.965246
AN6900	0.453924	-1.13948	0.620474	-0.688557
AN6908	0.349585	-1.51628	0.527434	-0.922938
AN12423	0.559035	-0.838989	0.645651	-0.631174
AN6927	0.661463	-0.596267	0.571197	-0.807939
AN9263	0.234051	-2.09511	0.423367	-1.24002
AN9297	0.201739	-2.30944	0.276268	-1.85586
AN9339	0.0638185	-3.96988	0.201238	-2.31303
AN9377	0.579793	-0.78639	0.328939	-1.60411
AN9386	0.454726	-1.13693	0.49945	-1.00159
AN9397	0.313207	-1.67481	0.376192	-1.41046
AN9407	0.237465	-2.07421	0.61569	-0.699723
AN9408	0.186283	-2.42443	0.53343	-0.906629
AN10187	0.440691	-1.18216	0.605283	-0.724318
AN1378	0.198355	-2.33385	0.468245	-1.09466
AN9465	0.195798	-2.35256	0.448276	-1.15754
AN1356	0.632057	-0.661874	0.488996	-1.03211
AN1352	0.593992	-0.751484	0.597445	-0.743122
AN1345	0.210189	-2.25024	0.532684	-0.908649
AN1331	0.410551	-1.28436	0.387712	-1.36694
AN1330	0.229978	-2.12043	0.344926	-1.53564
AN10176	0.267969	-1.89986	0.652475	-0.616004
AN11936	0.349901	-1.51498	0.536251	-0.89902
AN10174	0.597833	-0.742185	0.494345	-1.01641
AN1262	0.103709	-3.26939	0.320455	-1.64181
AN1251	0.400166	-1.32133	0.451429	-1.14743
AN1246	0.0307493	-5.0233	0.153695	-2.70186
AN10168	0.65777	-0.604345	0.533345	-0.90686
AN1228	0.232714	-2.10337	0.659416	-0.60074
AN1226	0.615672	-0.699767	0.619541	-0.690729
AN1224	0.64306	-0.636975	0.626823	-0.67387
AN1222	0.183691	-2.44464	0.589528	-0.762369
AN1219	0.571622	-0.806868	0.630173	-0.666181
AN10177	0.223448	-2.16199	0.628142	-0.670838
AN1216	0.361478	-1.46802	0.396532	-1.33449
AN1213	0.502736	-0.992129	0.53019	-0.915419
AN1189	0.617215	-0.696156	0.605471	-0.723869
AN1166	0.203862	-2.29433	0.379849	-1.3965
AN1160	0.0165525	-5.91681	0.283241	-1.8199
AN1149	0.592579	-0.75492	0.502922	-0.991593
AN10148	0.135716	-2.88134	0.630411	-0.665636
AN1126	0.20147	-2.31137	0.629814	-0.667002
AN1122	0.13391	-2.90066	0.53709	-0.896764
AN1120	0.493102	-1.02004	0.46805	-1.09526
AN1117	0.460779	-1.11785	0.515136	-0.956976
AN1116	0.490565	-1.02748	0.382258	-1.38738
AN1114	0.549467	-0.863895	0.631936	-0.66215
AN1102	0.182926	-2.45067	0.366479	-1.4482
AN1096	0.194503	-2.36214	0.432632	-1.20879
AN1094	0.210964	-2.24493	0.614227	-0.703157
AN10164	0.494513	-1.01592	0.625963	-0.675851
AN10158	0.613258	-0.705434	0.629902	-0.6668
AN1066	0.151299	-2.72453	0.535182	-0.901897
AN1065	0.282971	-1.82128	0.54809	-0.867516
AN1063	0.498764	-1.00357	0.554683	-0.850264
AN1061	0.483032	-1.04981	0.608646	-0.716325
AN1060	0.31089	-1.68552	0.546243	-0.872385
AN1055	0.405329	-1.30284	0.540511	-0.887604
AN1038	0.258249	-1.95317	0.549493	-0.863827
AN11288	0.110186	-3.18199	0.509314	-0.973373
AN1037	0.0365381	-4.77445	0.305209	-1.71213
AN1025	0.591343	-0.757932	0.672215	-0.573006
AN1022	0.65664	-0.606825	0.352417	-1.50464
AN1021	0.377018	-1.4073	0.529559	-0.917136
AN1015	0.431445	-1.21275	0.562433	-0.830246
AN1013	0.199884	-2.32276	0.323094	-1.62997
AN1008	0.0917196	-3.44663	0.34547	-1.53337
AN1007	0.0177817	-5.81346	0.212223	-2.23635
AN1006	0.0665696	-3.90899	0.363372	-1.46048
AN1001	0.288087	-1.79542	0.595289	-0.748338
AN0988	0.501954	-0.994373	0.533956	-0.905207
AN0981	0.242169	-2.04592	0.494867	-1.01489
AN0979	0.328444	-1.60628	0.567061	-0.818424
AN10130	0.224855	-2.15293	0.573405	-0.802373
AN0950	0.442843	-1.17513	0.373541	-1.42066
AN0943	0.196577	-2.34684	0.598718	-0.740052
AN0939	0.655089	-0.610236	0.668991	-0.579942
AN0933	0.399338	-1.32432	0.269234	-1.89307
AN0929	0.551681	-0.858094	0.668852	-0.580241
AN0924	0.468873	-1.09273	0.599443	-0.738306
AN0922	0.557488	-0.842987	0.583929	-0.776134
AN0919	0.211729	-2.23971	0.585947	-0.771159
AN0918	0.0737245	-3.76171	0.401622	-1.31609
AN0913	0.0739802	-3.75672	0.454075	-1.139
AN0893	0.518062	-0.948802	0.474585	-1.07526
AN0885	0.232516	-2.1046	0.559119	-0.838772
AN0884	0.170683	-2.55061	0.548946	-0.865264
AN0879	0.556031	-0.846762	0.671881	-0.573723
AN0871	0.472455	-1.08175	0.670397	-0.576913
AN0870	0.0769408	-3.70011	0.405924	-1.30072
AN0866	0.399924	-1.3222	0.386831	-1.37023
AN0865	0.522262	-0.937154	0.494761	-1.0152
AN0864	0.184398	-2.43911	0.633349	-0.658928
AN0857	0.145149	-2.78439	0.341524	-1.54994
AN0856	0.169647	-2.55939	0.38312	-1.38413
AN0843	0.23668	-2.07899	0.437078	-1.19404
AN0840	0.429388	-1.21965	0.652867	-0.61514
AN0833	0.0144902	-6.10877	0.269544	-1.89141
AN0832	0.437668	-1.19209	0.67083	-0.575982
AN0831	0.408742	-1.29074	0.607961	-0.71795
AN0814	0.404173	-1.30695	0.461358	-1.11604
AN0789	0.64716	-0.627805	0.505298	-0.984795
AN0781	0.636932	-0.65079	0.524943	-0.929769
AN0776	0.184946	-2.43483	0.360977	-1.47002
AN0773	0.106977	-3.22463	0.415125	-1.26838
AN0755	0.383532	-1.38258	0.383308	-1.38342
AN0754	0.246659	-2.01941	0.430345	-1.21643
AN0753	0.46899	-1.09237	0.669852	-0.578087
AN0747	0.265251	-1.91457	0.558827	-0.839526
AN0734	0.0778491	-3.68318	0.297796	-1.74761
AN0733	0.156564	-2.67518	0.466891	-1.09884
AN0726	0.290695	-1.78242	0.582464	-0.77976
AN0723	0.350528	-1.5124	0.62885	-0.669213
AN0714	0.54756	-0.868912	0.493311	-1.01943
AN0709	0.099754	-3.32548	0.507066	-0.979756
AN0698	0.459691	-1.12127	0.407	-1.2969
AN0689	0.410958	-1.28294	0.588217	-0.765581
AN0688	0.140323	-2.83318	0.471651	-1.08421
AN0684	0.296976	-1.75158	0.602581	-0.730773
AN0682	0.271122	-1.88299	0.576558	-0.794461
AN0677	0.126144	-2.98685	0.604329	-0.726594
AN0671	0.561375	-0.832963	0.655657	-0.608986
AN11278	0.459766	-1.12103	0.535373	-0.901384
AN0644	0.170202	-2.55468	0.639549	-0.644873
AN0640	0.0951153	-3.39418	0.371441	-1.4288
AN0628	0.474564	-1.07533	0.659139	-0.601346
AN0620	0.651401	-0.618382	0.341768	-1.54891
AN0595	0.216272	-2.20908	0.420138	-1.25107
AN0570	0.176381	-2.50323	0.48732	-1.03706
AN0565	0.563957	-0.826344	0.605958	-0.722709
AN0553	0.320398	-1.64206	0.356205	-1.48922
AN0506	0.478068	-1.06471	0.51386	-0.960553
AN10081	0.613389	-0.705126	0.63449	-0.656331
AN0480	0.397772	-1.32999	0.565882	-0.821428
AN0470	0.484611	-1.0451	0.612939	-0.706184
AN0465	0.226407	-2.14301	0.345712	-1.53236
AN0461	0.501452	-0.995815	0.653558	-0.613612
AN10080	0.264365	-1.9194	0.651709	-0.617699
AN0452	0.48148	-1.05445	0.562664	-0.829655
AN11735	0.542962	-0.881076	0.433908	-1.20454
AN0446	0.600351	-0.736122	0.645695	-0.631074
AN0445	0.163492	-2.61271	0.511564	-0.967014
AN0436	0.455197	-1.13544	0.650247	-0.620941
AN0433	0.166509	-2.58633	0.45905	-1.12328
AN10103	0.327333	-1.61117	0.485009	-1.04392
AN0419	0.370327	-1.43313	0.66087	-0.597562
AN0417	0.389499	-1.36031	0.450939	-1.149
AN0412	0.418275	-1.25747	0.545708	-0.8738
AN0409	0.307294	-1.70231	0.5349	-0.902658
AN0399	0.151584	-2.72181	0.508881	-0.974599
AN0369	0.175638	-2.50933	0.620953	-0.687445
AN0365	0.215295	-2.21561	0.493472	-1.01896
AN0363	0.671479	-0.574585	0.6027	-0.730489
AN0362	0.543829	-0.878775	0.276475	-1.85478
AN0359	0.370888	-1.43094	0.611811	-0.708842
AN0357	0.218144	-2.19665	0.401028	-1.31823
AN0356	0.495674	-1.01254	0.505114	-0.985318
AN0354	0.28284	-1.82194	0.468233	-1.0947
AN0340	0.418041	-1.25828	0.616286	-0.698327
AN0334	0.182514	-2.45392	0.651608	-0.617924
AN0332	0.106439	-3.2319	0.272635	-1.87496
AN0330	0.459796	-1.12093	0.49287	-1.02072
AN0317	0.618127	-0.694025	0.672605	-0.572169
AN0313	0.342707	-1.54495	0.650166	-0.621121
AN0297	0.417508	-1.26012	0.389356	-1.36084
AN9450	0.146276	-2.77323	0.566607	-0.819581
AN0286	0.555477	-0.848201	0.561706	-0.832114
AN10051	0.290447	-1.78366	0.626806	-0.673909
AN10050	0.358247	-1.48097	0.407626	-1.29468
AN0279	0.224866	-2.15286	0.547612	-0.868775
AN0278	0.2442	-2.03386	0.554429	-0.850924
AN0275	0.170404	-2.55297	0.629447	-0.667843
AN11850	0.131633	-2.92541	0.651635	-0.617865
AN0272	0.458311	-1.1256	0.558965	-0.83917
AN0262	0.13625	-2.87567	0.435865	-1.19805
AN0252	0.241234	-2.05149	0.542067	-0.883458
AN0240	0.0964151	-3.3746	0.418953	-1.25514
AN0235	0.260205	-1.94228	0.652385	-0.616205
AN0234	0.0785214	-3.67077	0.376506	-1.40926
AN0232	0.119945	-3.05955	0.237451	-2.0743
AN0231	0.387423	-1.36802	0.581547	-0.782032
AN0224	0.33898	-1.56073	0.332345	-1.58925
AN0214	0.157382	-2.66766	0.23717	-2.07601
AN0210	0.350782	-1.51136	0.576611	-0.794329
AN10043	0.271404	-1.88149	0.61807	-0.694159
AN0186	0.0891472	-3.48767	0.374125	-1.41841
AN0184	0.544406	-0.877245	0.614277	-0.703038
AN0179	0.312002	-1.68037	0.522527	-0.936423
AN0176	0.296753	-1.75267	0.558897	-0.839346
AN10033	0.39454	-1.34176	0.502554	-0.992649
AN0170	0.0508457	-4.29773	0.352082	-1.50602
AN0168	0.411331	-1.28163	0.634608	-0.656062
AN0163	0.278079	-1.84643	0.544531	-0.876913
AN0161	0.553436	-0.85351	0.49494	-1.01468
AN0154	0.461694	-1.11499	0.672193	-0.573052
AN0132	0.305501	-1.71075	0.583846	-0.77634
AN0117	0.616119	-0.69872	0.645449	-0.631625
AN0094	0.557947	-0.8418	0.657376	-0.605209
AN0088	0.64326	-0.636526	0.584603	-0.77447
AN0082	0.521586	-0.939024	0.666024	-0.586355
AN0067	0.337161	-1.56849	0.622899	-0.68293
AN12270	0.32694	-1.6129	0.577092	-0.793126
AN9001	0.558536	-0.840277	0.478399	-1.06372
AN8972	0.176584	-2.50157	0.426609	-1.22901
AN8963	0.174449	-2.51912	0.500039	-0.999888
AN8915	0.308511	-1.69661	0.3641	-1.45759
AN8913	0.114088	-3.13178	0.514929	-0.957554
AN8907	0.0159634	-5.96909	0.129345	-2.9507
AN8906	0.178493	-2.48606	0.441777	-1.17861
AN8905	0.395787	-1.3372	0.443858	-1.17183
AN11140	0.12895	-2.95511	0.298002	-1.74661
AN11146	0.420238	-1.25072	0.633734	-0.658051
AN1444	0.358747	-1.47896	0.666328	-0.585696
AN1449	0.110853	-3.17329	0.410317	-1.28519
AN11304	0.2225	-2.16812	0.642442	-0.638362
AN1459	0.416518	-1.26355	0.53733	-0.89612
AN1471	0.21989	-2.18514	0.620098	-0.689431
AN1472	0.457499	-1.12816	0.256115	-1.96514
AN1475	0.465349	-1.10362	0.646225	-0.629892
AN1488	0.477998	-1.06492	0.451179	-1.14823
AN1493	0.228703	-2.12845	0.57714	-0.793007
AN1510	0.0828419	-3.5935	0.489442	-1.03079
AN1534	0.483093	-1.04963	0.554889	-0.849728
AN1549	0.0108071	-6.53188	0.0769702	-3.69956
AN12135	0.0350854	-4.83298	0.0932105	-3.42336
AN1551	0.204921	-2.28686	0.422595	-1.24265
AN1574	0.41691	-1.26219	0.550522	-0.861127
AN1605	0.0538648	-4.21451	0.148248	-2.75392
AN1606	0.251187	-1.99317	0.32933	-1.6024
AN1608	0.0868751	-3.52491	0.382036	-1.38822
AN1610	0.396499	-1.33461	0.671005	-0.575604
AN1620	0.417464	-1.26028	0.42954	-1.21914
AN1622	0.367442	-1.44441	0.46634	-1.10055
AN11882	0.362989	-1.462	0.251184	-1.99318
AN1624	0.0332993	-4.90837	0.128419	-2.96107
AN10224	0.629641	-0.667399	0.48012	-1.05853
AN11886	0.103375	-3.27405	0.465976	-1.10167
AN11887	0.481355	-1.05483	0.602543	-0.730863
AN1683	0.49924	-1.00219	0.663262	-0.59235
AN10223	0.104148	-3.26329	0.413724	-1.27326
AN1717	0.0924493	-3.43519	0.24113	-2.05212
AN1718	0.114271	-3.12946	0.221919	-2.17189
AN1719	0.0920077	-3.4421	0.266248	-1.90916
AN1720	0.576937	-0.793514	0.521696	-0.93872
AN1721	0.522497	-0.936505	0.551294	-0.859106
AN1722	0.557897	-0.841929	0.450463	-1.15052
AN10229	0.419326	-1.25385	0.593049	-0.753777
AN1743	0.413567	-1.27381	0.392481	-1.3493
AN1762	0.221764	-2.1729	0.391361	-1.35343
AN1763	0.644406	-0.633959	0.640202	-0.643401
AN1767	0.176929	-2.49875	0.565044	-0.823565
AN1769	0.65493	-0.610587	0.562885	-0.829087
AN1779	0.608065	-0.717702	0.552162	-0.856838
AN1795	0.435573	-1.19901	0.595583	-0.747625
AN1800	0.467889	-1.09576	0.59363	-0.752364
AN1805	0.421262	-1.24721	0.61482	-0.701764
AN1817	0.100597	-3.31335	0.260136	-1.94266
AN1832	0.333426	-1.58456	0.326862	-1.61325
AN1833	0.294507	-1.76363	0.362872	-1.46247
AN1855	0.281223	-1.83021	0.454796	-1.13671
AN11317	0.0938791	-3.41305	0.329562	-1.60138
AN1859	0.345392	-1.53369	0.560394	-0.835487
AN1860	0.260828	-1.93883	0.606617	-0.721143
AN1871	0.316292	-1.66067	0.527403	-0.923022
AN10235	0.502664	-0.992335	0.648924	-0.623877
AN1880	0.42742	-1.22628	0.667338	-0.583511
AN1883	0.334307	-1.58076	0.533672	-0.905974
AN1892	0.343116	-1.54323	0.629472	-0.667787
AN1894	0.329611	-1.60116	0.402912	-1.31146
AN1901	0.15596	-2.68075	0.475702	-1.07187
AN1915	0.524635	-0.930615	0.321259	-1.63819
AN1918	0.290773	-1.78203	0.218979	-2.19113
AN1922	0.26067	-1.9397	0.422495	-1.24299
AN1923	0.11389	-3.13429	0.506355	-0.981779
AN1940	0.593132	-0.753575	0.584412	-0.774942
AN11801	0.435019	-1.20085	0.494867	-1.01489
AN1964	0.166596	-2.58558	0.380775	-1.39299
AN10237	0.107991	-3.21102	0.235388	-2.08689
AN12319	0.377581	-1.40514	0.580847	-0.78377
AN1990	0.432569	-1.209	0.629536	-0.66764
AN1993	0.197481	-2.34022	0.321388	-1.63761
AN1995	0.349135	-1.51814	0.570726	-0.80913
AN2000	0.0878687	-3.50851	0.393714	-1.34478
AN2004	0.214986	-2.21769	0.259118	-1.94832
AN2007	0.668948	-0.580035	0.598791	-0.739876
AN2009	0.205606	-2.28205	0.508766	-0.974925
AN2010	0.181136	-2.46486	0.289264	-1.78954
AN2012	0.273606	-1.86983	0.339233	-1.55965
AN2015	0.272013	-1.87825	0.432403	-1.20955
AN2037	0.140009	-2.83641	0.237569	-2.07358
AN2042	0.180672	-2.46855	0.671847	-0.573795
AN2043	0.659094	-0.601444	0.657568	-0.604789
AN2044	0.602191	-0.731707	0.59422	-0.750931
AN2050	0.571134	-0.8081	0.667438	-0.583294
AN2055	0.297488	-1.74909	0.516421	-0.953381
AN2058	0.43194	-1.2111	0.56707	-0.818402
AN2062	0.407567	-1.29489	0.430584	-1.21563
AN2065	0.345427	-1.53355	0.611488	-0.709604
AN2069	0.265666	-1.91231	0.517543	-0.950249
AN10257	0.28121	-1.83028	0.447841	-1.15894
AN2099	0.109757	-3.18762	0.274915	-1.86294
AN2100	0.484214	-1.04628	0.551687	-0.858079
AN2101	0.567314	-0.817781	0.664482	-0.589697
AN10261	0.299782	-1.73801	0.594319	-0.750692
AN2130	0.279447	-1.83935	0.536687	-0.897848
AN11869	0.397424	-1.33125	0.538462	-0.893083
AN12489	0.266904	-1.90561	0.583206	-0.777922
AN2154	0.589262	-0.763018	0.607731	-0.718496
AN2163	0.563858	-0.826595	0.627683	-0.671892
AN2169	0.429639	-1.2188	0.607802	-0.718328
AN2171	0.28553	-1.80829	0.398721	-1.32655
AN11329	0.435266	-1.20003	0.389846	-1.35902
AN2183	0.35328	-1.50112	0.399902	-1.32228
AN2189	0.384408	-1.37929	0.464438	-1.10644
AN2207	0.578325	-0.790049	0.543413	-0.879879
AN12475	0.304926	-1.71347	0.502309	-0.993352
AN2225	0.582721	-0.779123	0.6107	-0.711464
AN2238	0.18324	-2.44819	0.470923	-1.08644
AN2243	0.21138	-2.24209	0.57424	-0.800274
AN2249	0.581395	-0.782409	0.536009	-0.89967
AN12336	0.558972	-0.839152	0.633939	-0.657583
AN2275	0.166065	-2.59018	0.389693	-1.35959
AN2277	0.103249	-3.2758	0.277956	-1.84707
AN2284	0.310557	-1.68707	0.559349	-0.838179
AN2286	0.0135351	-6.20715	0.135869	-2.87972
AN2287	0.0649933	-3.94357	0.603638	-0.728244
AN2297	0.654778	-0.610922	0.670929	-0.575769
AN2298	0.518408	-0.947841	0.639075	-0.645943
AN2299	0.270443	-1.8866	0.50773	-0.977865
AN2301	0.205378	-2.28365	0.439641	-1.1856
AN2302	0.388816	-1.36284	0.618195	-0.693866
AN2306	0.291985	-1.77604	0.461855	-1.11449
AN2307	0.30567	-1.70995	0.436551	-1.19578
AN10290	0.321863	-1.63548	0.601548	-0.733249
AN10285	0.0708219	-3.81966	0.290348	-1.78414
AN2311	0.357643	-1.48341	0.567368	-0.817643
AN2315	0.117467	-3.08968	0.553101	-0.854385
AN2316	0.097167	-3.36339	0.279251	-1.84037
AN2317	0.302387	-1.72553	0.575903	-0.796102
AN2318	0.505201	-0.985069	0.532278	-0.909748
AN2332	0.440065	-1.18421	0.50288	-0.991713
AN2337	0.170344	-2.55347	0.219329	-2.18883
AN2343	0.04714	-4.4069	0.380961	-1.39228
AN12127	0.194142	-2.36482	0.381432	-1.3905
AN10296	0.0300208	-5.05789	0.209321	-2.25621
AN2366	0.328499	-1.60604	0.234702	-2.0911
AN2391	0.517729	-0.949731	0.591392	-0.757814
AN2405	0.490598	-1.02739	0.292623	-1.77289
AN12119	0.65586	-0.60854	0.48181	-1.05346
AN2406	0.448972	-1.1553	0.402525	-1.31285
AN11337	0.339493	-1.55855	0.483369	-1.0488
AN2412	0.310038	-1.68948	0.598417	-0.740778
AN2419	0.288278	-1.79447	0.380403	-1.3944
AN12232	0.0824517	-3.60031	0.485582	-1.04221
AN2425	0.184946	-2.43482	0.454385	-1.13801
AN2427	0.304953	-1.71334	0.284496	-1.81352
AN2435	0.0572304	-4.12707	0.24143	-2.05032
AN2436	0.059657	-4.06716	0.293879	-1.76671
AN2445	0.240386	-2.05657	0.584234	-0.775382
AN2448	0.562877	-0.829108	0.611859	-0.70873
AN2466	0.596397	-0.745656	0.664162	-0.590393
AN2467	0.521432	-0.939449	0.571586	-0.806958
AN10310	0.648524	-0.624768	0.477444	-1.0666
AN10311	0.665973	-0.586464	0.287303	-1.79935
AN2474	0.338661	-1.56208	0.381828	-1.389
AN2502	0.560545	-0.835098	0.552688	-0.855462
AN2522	0.177359	-2.49525	0.36797	-1.44234
AN2523	0.279682	-1.83814	0.53923	-0.891028
AN11347	0.0973634	-3.36048	0.351341	-1.50905
AN10317	0.288854	-1.79159	0.513841	-0.960607
AN2526	0.0662348	-3.91627	0.138244	-2.85471
AN2527	0.645484	-0.631547	0.569103	-0.813237
AN2531	0.518507	-0.947565	0.472221	-1.08247
AN2532	0.28803	-1.79571	0.522151	-0.937461
AN2555	0.159745	-2.64615	0.323754	-1.62703
AN2572	0.430443	-1.21611	0.409304	-1.28875
AN10327	0.143089	-2.80501	0.365975	-1.45018
AN2582	0.175282	-2.51225	0.351695	-1.5076
AN9148	0.454337	-1.13817	0.651106	-0.619036
AN11932	0.397833	-1.32976	0.670001	-0.577764
AN9118	0.600594	-0.735537	0.536998	-0.897012
AN9100	0.401056	-1.31812	0.535083	-0.902166
AN9087	0.327908	-1.60864	0.639527	-0.644922
AN9083	0.111198	-3.1688	0.673033	-0.571252
AN9073	0.311719	-1.68168	0.411593	-1.28071
AN9070	0.38555	-1.37501	0.564435	-0.825121
AN9065	0.158149	-2.66064	0.335104	-1.57732
AN3469	0.107553	-3.21687	0.574271	-0.800198
AN3468	0.117623	-3.08775	0.367071	-1.44587
AN10416	0.190907	-2.38906	0.394491	-1.34194
AN10409	0.397654	-1.33041	0.654235	-0.612119
AN11837	0.507566	-0.978334	0.505724	-0.983579
AN3416	0.212557	-2.23408	0.579829	-0.7863
AN11395	0.255778	-1.96704	0.629066	-0.668716
AN3413	0.204361	-2.29081	0.547715	-0.868502
AN3408	0.18937	-2.40072	0.494079	-1.01719
AN3396	0.509651	-0.972419	0.560862	-0.834282
AN3395	0.187033	-2.41864	0.398447	-1.32754
AN3394	0.343895	-1.53996	0.516174	-0.954071
AN11392	0.624117	-0.680112	0.428213	-1.2236
AN3374	0.429554	-1.21909	0.498602	-1.00404
AN3371	0.469046	-1.0922	0.610237	-0.712558
AN3368	0.478816	-1.06246	0.486843	-1.03847
AN10395	0.657146	-0.605714	0.649986	-0.62152
AN10405	0.359553	-1.47572	0.665913	-0.586594
AN3361	0.249314	-2.00397	0.349078	-1.51838
AN3359	0.501915	-0.994486	0.593076	-0.753711
AN11391	0.52976	-0.916589	0.406585	-1.29837
AN3357	0.352025	-1.50625	0.557611	-0.842669
AN3348	0.300812	-1.73306	0.35839	-1.4804
AN3347	0.197563	-2.33961	0.312648	-1.67739
AN3346	0.190361	-2.39319	0.644058	-0.634737
AN3345	0.185399	-2.4313	0.459277	-1.12256
AN3344	0.0896346	-3.4798	0.184413	-2.43899
AN3310	0.270023	-1.88885	0.669087	-0.579735
AN3308	0.362952	-1.46215	0.508816	-0.974783
AN3307	0.196267	-2.34911	0.614104	-0.703445
AN3304	0.42114	-1.24763	0.46979	-1.08991
AN3303	0.5214	-0.939537	0.579292	-0.787636
AN3293	0.540776	-0.886898	0.621561	-0.686031
AN3282	0.303079	-1.72224	0.472058	-1.08296
AN3280	0.62307	-0.682535	0.668557	-0.580878
AN3278	0.660669	-0.598	0.406862	-1.29739
AN3277	0.541483	-0.885012	0.647839	-0.626293
AN3263	0.174932	-2.51513	0.460571	-1.11851
AN3258	0.153187	-2.70664	0.347037	-1.52684
AN3224	0.228298	-2.13101	0.588954	-0.763773
AN3223	0.0351911	-4.82864	0.181082	-2.46529
AN3209	0.512305	-0.964925	0.34927	-1.51759
AN3208	0.519785	-0.944014	0.228225	-2.13147
AN3179	0.164782	-2.60137	0.436494	-1.19597
AN3172	0.1752	-2.51292	0.388214	-1.36508
AN11709	0.600273	-0.736309	0.576498	-0.794613
AN3163	0.109188	-3.19512	0.243757	-2.03648
AN3145	0.372688	-1.42396	0.611546	-0.709467
AN3135	0.638276	-0.647747	0.546253	-0.872358
AN10354	0.548123	-0.867427	0.46636	-1.10048
AN3124	0.660556	-0.598247	0.656103	-0.608007
AN3114	0.455071	-1.13584	0.422842	-1.24181
AN3113	0.342083	-1.54758	0.562489	-0.830104
AN3090	0.592671	-0.754695	0.573037	-0.803299
AN3089	0.535119	-0.90207	0.62645	-0.67473
AN3081	0.579852	-0.786243	0.657438	-0.605073
AN3079	0.591731	-0.756987	0.533158	-0.907365
AN3076	0.453348	-1.14131	0.600515	-0.735727
AN3068	0.350201	-1.51375	0.632721	-0.660358
AN3060	0.580184	-0.785418	0.568298	-0.815282
AN3053	0.543614	-0.879346	0.669123	-0.579657
AN3034	0.461057	-1.11698	0.563198	-0.828287
AN3031	0.535197	-0.901857	0.56514	-0.823319
AN3030	0.462728	-1.11176	0.619566	-0.690671
AN3022	0.459499	-1.12187	0.658742	-0.602215
AN11697	0.589834	-0.761619	0.503453	-0.990071
AN3004	0.559632	-0.837449	0.358778	-1.47884
AN2996	0.145945	-2.7765	0.641328	-0.640866
AN2982	0.639582	-0.644799	0.636766	-0.651165
AN2980	0.247284	-2.01576	0.549465	-0.863901
AN2979	0.252963	-1.983	0.604606	-0.725932
AN2974	0.642775	-0.637614	0.633211	-0.659243
AN11693	0.373389	-1.42125	0.26616	-1.90963
AN2964	0.570467	-0.809785	0.660669	-0.598
AN2955	0.178794	-2.48363	0.372193	-1.42588
AN2954	0.0577862	-4.11313	0.357371	-1.48451
AN2953	0.0913968	-3.45171	0.543044	-0.880858
AN2952	0.174852	-2.51579	0.668209	-0.581629
AN2951	0.071963	-3.7966	0.36801	-1.44218
AN2943	0.362179	-1.46522	0.510861	-0.968997
AN2928	0.100632	-3.31284	0.088018	-3.50606
AN2927	0.565143	-0.823313	0.607082	-0.720036
AN2923	0.348691	-1.51998	0.565518	-0.822355
AN2922	0.274884	-1.86311	0.391311	-1.35361
AN2920	0.149146	-2.7452	0.366524	-1.44802
AN2919	0.134145	-2.89814	0.39132	-1.35358
AN2916	0.376087	-1.41086	0.586821	-0.769008
AN2906	0.277551	-1.84918	0.63618	-0.652493
AN11687	0.554177	-0.851581	0.61411	-0.703432
AN2888	0.263835	-1.92229	0.50672	-0.980739
AN2885	0.287942	-1.79615	0.596684	-0.744961
AN11685	0.230454	-2.11745	0.626666	-0.674232
AN2875	0.0957544	-3.38452	0.376977	-1.40745
AN2872	0.230311	-2.11835	0.550394	-0.861464
AN2871	0.445657	-1.16599	0.510744	-0.969328
AN2863	0.392842	-1.34798	0.604836	-0.725384
AN2857	0.578244	-0.790249	0.546206	-0.872482
AN2846	0.383927	-1.3811	0.548357	-0.866813
AN2815	0.240515	-2.0558	0.592513	-0.755081
AN2794	0.383143	-1.38405	0.459811	-1.12089
AN2765	0.280409	-1.8344	0.673383	-0.570501
AN10336	0.645748	-0.630958	0.465191	-1.10411
AN10335	0.597451	-0.743107	0.662715	-0.59354
AN2742	0.245199	-2.02798	0.487856	-1.03547
AN2734	0.163682	-2.61103	0.491689	-1.02418
AN2727	0.426777	-1.22845	0.390927	-1.35503
AN2692	0.343151	-1.54308	0.670456	-0.576785
AN2683	0.511008	-0.968581	0.387023	-1.36951
AN2682	0.357704	-1.48316	0.391182	-1.35409
AN8311	0.65814	-0.603533	0.469527	-1.09072
AN8346	0.624696	-0.678774	0.415414	-1.26738
AN8361	0.505958	-0.982912	0.475222	-1.07333
AN8362	0.228455	-2.13002	0.428549	-1.22247
AN8368	0.304029	-1.71772	0.487965	-1.03515
AN8369	0.479911	-1.05916	0.53562	-0.900717
AN8374	0.559413	-0.838014	0.566371	-0.820181
AN8406	0.445088	-1.16784	0.386249	-1.3724
AN8407	0.335008	-1.57773	0.669403	-0.579054
AN11872	0.115177	-3.11808	0.24834	-2.00961
AN11609	0.204304	-2.29121	0.614675	-0.702105
AN8461	0.350518	-1.51244	0.546303	-0.872227
AN8462	0.433205	-1.20688	0.511664	-0.966732
AN8495	0.466626	-1.09966	0.294523	-1.76355
AN8537	0.489582	-1.03038	0.620072	-0.689492
AN8544	0.165487	-2.59521	0.414162	-1.27173
AN8547	0.268429	-1.89739	0.298003	-1.7466
AN8557	0.28441	-1.81395	0.416127	-1.2649
AN5098	0.633822	-0.657851	0.648836	-0.624075
AN5109	0.571266	-0.807766	0.660231	-0.598958
AN5130	0.0503891	-4.31075	0.16507	-2.59885
AN5141	0.652253	-0.616497	0.612773	-0.706575
AN12181	0.654742	-0.611001	0.56086	-0.834287
AN5152	0.40549	-1.30226	0.572621	-0.804348
AN5156	0.332645	-1.58795	0.611328	-0.709981
AN5167	0.544918	-0.875888	0.605889	-0.722874
AN5179	0.576833	-0.793775	0.593232	-0.753331
AN5181	0.526216	-0.926274	0.629786	-0.667066
AN5200	0.45237	-1.14442	0.483015	-1.04986
AN5205	0.400076	-1.32166	0.672294	-0.572835
AN5209	0.324579	-1.62336	0.587195	-0.768088
AN10651	0.0672805	-3.89367	0.395876	-1.33688
AN5210	0.112755	-3.14874	0.375928	-1.41147
AN5213	0.100887	-3.30919	0.304936	-1.71342
AN5220	0.646364	-0.629581	0.614488	-0.702544
AN5222	0.197833	-2.33765	0.499685	-1.00091
AN5226	0.164914	-2.60021	0.414898	-1.26917
AN10709	0.0902562	-3.46983	0.396443	-1.33481
AN5779	0.590047	-0.761099	0.616253	-0.698405
AN5771	0.561422	-0.832843	0.587605	-0.767083
AN5755	0.0799283	-3.64515	0.302474	-1.72512
AN5753	0.057386	-4.12316	0.280912	-1.83181
AN5752	0.149932	-2.73762	0.495633	-1.01266
AN5746	0.0394795	-4.66275	0.331109	-1.59462
AN5731	0.35801	-1.48193	0.459124	-1.12304
AN5728	0.297777	-1.7477	0.598527	-0.740513
AN5725	0.34938	-1.51713	0.624526	-0.679166
AN5719	0.162446	-2.62197	0.443913	-1.17165
AN5716	0.187068	-2.41837	0.476071	-1.07075
AN5715	0.217508	-2.20086	0.418388	-1.25709
AN5696	0.277163	-1.85119	0.536551	-0.898212
AN5663	0.236021	-2.08301	0.654839	-0.610788
AN11785	0.54904	-0.865016	0.649164	-0.623346
AN5629	0.455397	-1.1348	0.486722	-1.03883
AN5626	0.453583	-1.14056	0.528716	-0.919435
AN5625	0.638235	-0.64784	0.522489	-0.936527
AN11782	0.396528	-1.3345	0.338736	-1.56177
AN5622	0.385695	-1.37447	0.343213	-1.54282
AN5621	0.521187	-0.940127	0.570551	-0.809572
AN5611	0.0662222	-3.91654	0.465009	-1.10467
AN5603	0.46702	-1.09844	0.542937	-0.881144
AN5602	0.163718	-2.61072	0.657621	-0.604671
AN5599	0.438867	-1.18814	0.596659	-0.745022
AN5597	0.336725	-1.57036	0.642274	-0.63874
AN5587	0.463223	-1.11022	0.654604	-0.611306
AN5586	0.146324	-2.77276	0.481011	-1.05586
AN5584	0.388688	-1.36331	0.516007	-0.954538
AN5583	0.139087	-2.84594	0.505306	-0.984772
AN5580	0.424427	-1.23641	0.613383	-0.705139
AN5564	0.349612	-1.51617	0.304251	-1.71666
AN5557	0.547857	-0.868129	0.568454	-0.814884
AN5522	0.664611	-0.589418	0.648639	-0.624513
AN5520	0.107489	-3.21774	0.421136	-1.24764
AN10689	0.497947	-1.00593	0.430888	-1.21462
AN10676	0.505579	-0.983992	0.646072	-0.630233
AN5495	0.515242	-0.956678	0.478231	-1.06422
AN10681	0.200799	-2.31618	0.410721	-1.28377
AN11813	0.301608	-1.72925	0.673517	-0.570214
AN5468	0.286321	-1.8043	0.392971	-1.34751
AN5467	0.384592	-1.3786	0.290612	-1.78283
AN5451	0.274195	-1.86672	0.542712	-0.881742
AN5449	0.432818	-1.20817	0.428968	-1.22106
AN5448	0.457493	-1.12818	0.543136	-0.880614
AN5447	0.0703169	-3.82998	0.298747	-1.743
AN5446	0.276682	-1.8537	0.3901	-1.35809
AN5445	0.186897	-2.41968	0.49341	-1.01914
AN5441	0.200015	-2.32182	0.426373	-1.22981
AN10680	0.671734	-0.574039	0.483061	-1.04972
AN5435	0.570664	-0.809287	0.489829	-1.02965
AN5407	0.453533	-1.14072	0.540966	-0.886391
AN5404	0.444603	-1.16941	0.480946	-1.05605
AN5403	0.603096	-0.729541	0.671574	-0.574382
AN10664	0.16214	-2.62469	0.616059	-0.698859
AN5337	0.608067	-0.717698	0.56365	-0.827129
AN10663	0.481939	-1.05308	0.607064	-0.720079
AN5335	0.0897618	-3.47775	0.490955	-1.02634
AN5318	0.482999	-1.04991	0.3591	-1.47754
AN5311	0.295158	-1.76044	0.35755	-1.48378
AN5022	0.866405	-0.206887	0.66414	-0.590441
AN5004	1.07762	0.10785	0.446253	-1.16407
AN10622	0.78207	-0.35463	0.657581	-0.604759
AN4926	0.798449	-0.324728	0.53863	-0.892634
AN4917	0.768726	-0.379458	0.630865	-0.664598
AN4911	1.03968	0.0561439	0.549809	-0.862998
AN4909	0.904273	-0.14517	0.599367	-0.738489
AN4902	0.784481	-0.350189	0.60147	-0.733436
AN4880	0.79187	-0.336664	0.642412	-0.638429
AN4868	1.13432	0.181832	0.637303	-0.649948
AN4860	0.975565	-0.0356902	0.539311	-0.89081
AN4838	0.901687	-0.149302	0.566588	-0.819629
AN4821	1.31618	0.396353	0.540893	-0.886586
AN4816	1.30201	0.380736	0.579107	-0.788098
AN12221	0.945286	-0.0811776	0.594072	-0.75129
AN10589	1.10542	0.1446	0.635845	-0.653252
AN4682	0.67407	-0.56903	0.631316	-0.663567
AN4580	0.782596	-0.35366	0.562384	-0.830372
AN4576	0.968018	-0.0468948	0.647764	-0.626459
AN10570	1.0576	0.0807995	0.649859	-0.621801
AN4538	0.68204	-0.552072	0.499693	-1.00089
AN4529	0.933348	-0.0995126	0.546192	-0.872521
AN10561	0.817266	-0.291123	0.571154	-0.808049
AN9433	0.832409	-0.264636	0.657417	-0.60512
AN4428	1.00674	0.00969191	0.60893	-0.715651
AN4410	1.1279	0.17364	0.570701	-0.809193
AN4365	1.39401	0.479238	0.602489	-0.730993
AN4364	0.827099	-0.273869	0.532001	-0.910498
AN4354	1.29896	0.377362	0.509581	-0.972616
AN4351	1.19287	0.254442	0.673251	-0.570783
AN4341	0.911243	-0.134092	0.484472	-1.04552
AN4336	1.08701	0.120366	0.6522	-0.616615
AN4319	1.16169	0.216228	0.263856	-1.92218
AN11133	1.28407	0.360727	0.611144	-0.710415
AN8833	0.922909	-0.115739	0.503997	-0.988513
AN9481	0.871357	-0.198664	0.587123	-0.768266
AN8819	1.06112	0.0855939	0.52396	-0.932471
AN8792	0.850662	-0.233341	0.486801	-1.0386
AN8774	1.28133	0.357645	0.484719	-1.04478
AN8754	0.830579	-0.26781	0.537256	-0.896319
AN11104	0.80645	-0.310342	0.664398	-0.589881
AN8709	0.938446	-0.0916547	0.434627	-1.20215
AN8695	0.917253	-0.124608	0.556456	-0.84566
AN8688	0.994106	-0.00852878	0.534549	-0.903605
AN8687	0.965324	-0.0509148	0.530207	-0.915372
AN8670	0.767089	-0.382533	0.582171	-0.780484
AN8668	1.19324	0.254887	0.464468	-1.10635
AN8666	1.09345	0.128881	0.618214	-0.693822
AN11094	0.856353	-0.223722	0.388767	-1.36302
AN11626	0.832278	-0.264862	0.499259	-1.00214
AN8644	1.40846	0.494122	0.653291	-0.614202
AN8640	0.784907	-0.349407	0.545127	-0.875337
AN8618	1.25674	0.329689	0.345507	-1.53321
AN11624	0.859826	-0.217883	0.484865	-1.04435
AN7861	1.15559	0.208634	0.609704	-0.713818
AN7872	0.695758	-0.523343	0.654691	-0.611114
AN7888	1.26498	0.339112	0.60947	-0.714373
AN12002	1.14219	0.191806	0.617762	-0.694877
AN7914	0.808104	-0.307388	0.209999	-2.25154
AN7921	1.09243	0.12754	0.551745	-0.857926
AN7979	1.33336	0.415066	0.240495	-2.05592
AN8022	0.857798	-0.221289	0.579994	-0.785891
AN8030	0.836299	-0.257909	0.638465	-0.64732
AN11033	1.04713	0.066443	0.647291	-0.627514
AN8061	1.24339	0.31428	0.576074	-0.795674
AN8081	1.03969	0.0561503	0.496891	-1.009
AN8086	1.32748	0.408695	0.656289	-0.607597
AN8130	0.700166	-0.514232	0.28675	-1.80214
AN8137	1.35942	0.442995	0.517528	-0.950292
AN8148	1.13306	0.180224	0.582795	-0.77894
AN8168	0.833897	-0.262058	0.572959	-0.803496
AN8197	0.810582	-0.30297	0.644457	-0.633843
AN8199	0.849503	-0.235309	0.432656	-1.20871
AN12404	1.30934	0.388838	0.627132	-0.673159
AN11058	1.26794	0.342483	0.627035	-0.673383
AN11063	0.843016	-0.246368	0.476041	-1.07084
AN12205	1.40927	0.49495	0.584426	-0.774909
AN10533	1.04248	0.0600207	0.54331	-0.880152
AN4261	0.736832	-0.440592	0.596731	-0.744848
AN10528	1.44369	0.529757	0.592239	-0.755748
AN4178	0.982078	-0.02609	0.539029	-0.891566
AN4148	0.694519	-0.525914	0.29268	-1.77261
AN4147	0.743711	-0.427185	0.54192	-0.883848
AN4141	0.986983	-0.0189033	0.607918	-0.718052
AN4130	0.744296	-0.426052	0.658595	-0.602537
AN4118	0.858317	-0.220417	0.663465	-0.591909
AN4113	1.13935	0.188214	0.503316	-0.990464
AN4111	1.25693	0.329903	0.502749	-0.992089
AN4100	1.15316	0.205593	0.403866	-1.30805
AN12461	0.986476	-0.0196439	0.586784	-0.769098
AN4082	0.688016	-0.539486	0.571069	-0.808263
AN4061	1.34002	0.422258	0.593175	-0.753469
AN4023	0.875503	-0.191815	0.432233	-1.21012
AN3996	1.2337	0.302987	0.53081	-0.913732
AN3987	0.772012	-0.373305	0.534459	-0.903849
AN3973	0.973939	-0.0380965	0.50818	-0.97659
AN3967	1.06909	0.0963823	0.454853	-1.13653
AN10488	1.42582	0.511794	0.386962	-1.36974
AN3945	0.700914	-0.512691	0.602725	-0.730429
AN3910	0.715579	-0.482818	0.659951	-0.599568
AN10484	0.9784	-0.0315041	0.508635	-0.975297
AN10470	1.10685	0.14646	0.65423	-0.612131
AN3831	1.04883	0.0687801	0.653405	-0.61395
AN10477	1.10495	0.143978	0.403774	-1.30838
AN3820	1.06791	0.094794	0.433984	-1.20429
AN3782	0.978804	-0.0309078	0.53816	-0.893893
AN3778	0.945724	-0.0805094	0.648986	-0.623741
AN10456	1.1189	0.162081	0.665337	-0.587843
AN3727	1.00781	0.0112272	0.602935	-0.729926
AN3710	0.786178	-0.347072	0.616861	-0.696983
AN11728	0.834135	-0.261647	0.648468	-0.624894
AN3673	0.813299	-0.298143	0.631246	-0.663725
AN3667	1.18967	0.25056	0.348491	-1.52081
AN3665	0.762903	-0.390429	0.673041	-0.571233
AN3664	0.908696	-0.13813	0.546762	-0.871016
AN10435	1.01963	0.0280506	0.609938	-0.713265
AN3640	1.35934	0.442908	0.628728	-0.669492
AN3584	0.719509	-0.474915	0.532932	-0.907977
AN3529	1.07479	0.10405	0.365609	-1.45163
AN3500	1.06638	0.0927214	0.612584	-0.70702
AN7414	1.38241	0.46718	0.653387	-0.61399
AN7367	1.41044	0.496141	0.508167	-0.976626
AN7338	1.14714	0.198043	0.494492	-1.01598
AN7328	0.859656	-0.218168	0.633864	-0.657755
AN7299	0.845209	-0.242619	0.622132	-0.684707
AN7286	1.3473	0.430076	0.658788	-0.602113
AN7251	1.38804	0.473046	0.528219	-0.920791
AN7244	1.1344	0.181924	0.143146	-2.80444
AN7231	0.942526	-0.0853959	0.519622	-0.944467
AN7229	0.74214	-0.430237	0.388199	-1.36513
AN7228	0.849123	-0.235955	0.48667	-1.03898
AN10892	0.997832	-0.00313129	0.652433	-0.616098
AN12291	1.37797	0.462541	0.665674	-0.587112
AN12290	0.848672	-0.236721	0.487287	-1.03716
AN7042	0.717836	-0.478275	0.499982	-1.00005
AN7033	0.84965	-0.235059	0.315127	-1.666
AN12067	0.979205	-0.0303166	0.472411	-1.08188
AN10967	0.690573	-0.534134	0.500802	-0.997688
AN7470	0.677437	-0.561841	0.579922	-0.78607
AN7536	1.34721	0.42998	0.486029	-1.04089
AN7557	1.07203	0.100339	0.661576	-0.596022
AN11756	1.2265	0.294545	0.484535	-1.04533
AN7580	0.767168	-0.382385	0.606699	-0.720948
AN7590	1.46994	0.555753	0.588623	-0.764584
AN10974	1.17072	0.227401	0.434841	-1.20144
AN10987	0.690337	-0.534626	0.547226	-0.869791
AN7632	0.783371	-0.352232	0.662284	-0.594478
AN7633	1.21483	0.280756	0.646213	-0.629919
AN11995	0.73184	-0.4504	0.583336	-0.777601
AN7656	0.990519	-0.013744	0.499281	-1.00208
AN7659	0.875234	-0.192259	0.624122	-0.6801
AN7665	0.98305	-0.0246629	0.633321	-0.658992
AN7680	1.00032	0.000464497	0.591758	-0.756922
AN11002	0.72394	-0.466059	0.33798	-1.56499
AN7735	0.927977	-0.107839	0.656637	-0.606831
AN7758	0.850616	-0.233421	0.650303	-0.620815
AN7776	1.01424	0.0204044	0.58932	-0.762876
AN7778	1.06772	0.0945377	0.667493	-0.583176
AN7795	1.13113	0.177766	0.514853	-0.957769
AN7846	1.19114	0.252346	0.59805	-0.741663
AN11577	1.2184	0.284984	0.62662	-0.674337
AN6460	0.970686	-0.0429228	0.587477	-0.767396
AN6439	1.02891	0.0411227	0.328421	-1.60638
AN6426	1.17026	0.22683	0.243356	-2.03886
AN6406	0.712383	-0.489275	0.416088	-1.26504
AN6360	0.779547	-0.359293	0.399751	-1.32282
AN11854	0.868679	-0.203105	0.600689	-0.73531
AN6280	0.909362	-0.137074	0.607754	-0.718442
AN6277	0.757212	-0.401231	0.520426	-0.942235
AN6272	1.14739	0.198354	0.610415	-0.712139
AN6241	1.12185	0.165881	0.665507	-0.587475
AN6224	0.759933	-0.396056	0.650053	-0.62137
AN10790	0.847383	-0.238914	0.433219	-1.20683
AN6205	0.911041	-0.134413	0.626294	-0.675089
AN6179	0.780018	-0.358421	0.521336	-0.939715
AN6170	0.81324	-0.298248	0.458958	-1.12357
AN6167	0.930443	-0.10401	0.667231	-0.583742
AN6166	0.816671	-0.292173	0.578115	-0.790572
AN6157	0.981177	-0.0274147	0.420786	-1.24884
AN6146	0.850296	-0.233962	0.464634	-1.10583
AN6139	0.745296	-0.424115	0.507856	-0.97751
AN6111	0.734846	-0.444485	0.591793	-0.756836
AN6108	0.98907	-0.0158558	0.5286	-0.919751
AN10773	1.07011	0.0977647	0.465178	-1.10415
AN6040	1.08298	0.115007	0.661619	-0.595928
AN6035	1.08355	0.115759	0.636962	-0.650721
AN6032	1.02813	0.0400292	0.657724	-0.604446
AN5940	1.26555	0.339767	0.440956	-1.18129
AN5926	0.89025	-0.167717	0.392562	-1.34901
AN5918	1.09313	0.128461	0.589639	-0.762096
AN10751	0.714373	-0.485251	0.394022	-1.34365
AN10736	0.888	-0.171368	0.462705	-1.11183
AN5821	0.962182	-0.0556177	0.629657	-0.667363
AN5816	0.78407	-0.350946	0.511647	-0.966779
AN6515	0.945476	-0.0808875	0.441906	-1.17819
AN6525	1.14628	0.196959	0.574628	-0.799301
AN6571	0.813278	-0.298179	0.605521	-0.723751
AN6592	0.710913	-0.492256	0.414603	-1.2702
AN6634	1.0868	0.12009	0.659497	-0.600562
AN11523	1.14421	0.19435	0.636877	-0.650913
AN6648	1.00658	0.00946638	0.333906	-1.58249
AN6652	1.09747	0.134178	0.653956	-0.612734
AN6667	1.37295	0.457275	0.613666	-0.704475
AN6671	1.02146	0.0306342	0.489455	-1.03075
AN6736	0.908994	-0.137657	0.64114	-0.641288
AN6748	1.34286	0.425311	0.429304	-1.21993
AN6749	1.05448	0.0765335	0.66801	-0.582059
AN6754	0.692296	-0.530539	0.348086	-1.52249
AN6790	0.797839	-0.325831	0.587397	-0.767591
AN6795	0.915071	-0.128044	0.671799	-0.573898
AN6801	1.20778	0.272352	0.475879	-1.07133
AN6843	0.914734	-0.128576	0.621495	-0.686186
AN6845	1.07413	0.103173	0.497413	-1.00749
AN6853	0.926408	-0.110281	0.663269	-0.592334
AN6899	1.05843	0.0819231	0.666541	-0.585235
AN9252	1.20123	0.264517	0.11904	-3.07049
AN9256	1.43362	0.519663	0.672098	-0.573257
AN9262	1.17609	0.233999	0.544807	-0.876182
AN9315	1.09936	0.13667	0.473384	-1.07892
AN9404	0.710648	-0.492793	0.640235	-0.643326
AN1379	0.757127	-0.401393	0.500837	-0.997587
AN1341	0.72511	-0.463728	0.566166	-0.820703
AN1327	0.975037	-0.0364715	0.671188	-0.57521
AN1312	1.15461	0.207407	0.614222	-0.703168
AN1306	0.746986	-0.420848	0.548366	-0.866788
AN11935	1.02787	0.0396514	0.662013	-0.595068
AN10169	1.04348	0.0614031	0.620888	-0.687595
AN1250	0.692771	-0.52955	0.665552	-0.587377
AN1244	0.996627	-0.00487375	0.672191	-0.573057
AN1195	0.750169	-0.414713	0.66916	-0.579576
AN1157	0.856458	-0.223546	0.577048	-0.793236
AN1150	0.704682	-0.504956	0.470318	-1.08829
AN1147	1.04008	0.0566892	0.602335	-0.731362
AN1118	0.684076	-0.547771	0.609957	-0.71322
AN10146	1.43067	0.516692	0.542375	-0.882636
AN1075	0.826794	-0.2744	0.621748	-0.685598
AN10160	0.786575	-0.346344	0.397106	-1.3324
AN1041	0.898968	-0.153658	0.3966	-1.33424
AN1035	1.38589	0.470817	0.576372	-0.794928
AN1029	1.39315	0.478352	0.670056	-0.577646
AN0991	1.10711	0.146801	0.5662	-0.820615
AN0990	0.819707	-0.28682	0.669303	-0.579269
AN0986	0.732457	-0.449185	0.653798	-0.613082
AN0980	0.770024	-0.377025	0.63125	-0.663717
AN0973	0.918317	-0.122936	0.582292	-0.780184
AN0940	0.80519	-0.312599	0.477935	-1.06511
AN0915	1.06421	0.0897791	0.621702	-0.685705
AN0909	0.883561	-0.178599	0.638725	-0.646734
AN0898	1.20726	0.271737	0.53972	-0.889718
AN0861	0.907546	-0.139958	0.616474	-0.697888
AN0845	0.682358	-0.551399	0.569641	-0.811874
AN0821	0.937957	-0.0924062	0.566273	-0.820429
AN0817	0.702396	-0.509644	0.602061	-0.732019
AN0790	0.683802	-0.548349	0.594598	-0.750013
AN0786	0.799868	-0.322166	0.25885	-1.94981
AN0785	1.1802	0.239029	0.15824	-2.65981
AN0780	0.910872	-0.13468	0.451226	-1.14808
AN0761	1.34569	0.428341	0.612549	-0.707103
AN12218	0.854631	-0.226627	0.517179	-0.951266
AN0739	1.22058	0.287572	0.637321	-0.649907
AN0727	0.988958	-0.0160187	0.663056	-0.592796
AN0722	0.676724	-0.563361	0.556189	-0.846354
AN0716	0.748415	-0.418089	0.667624	-0.582893
AN0602	1.31203	0.391805	0.655524	-0.60928
AN0577	1.21365	0.279348	0.403592	-1.30903
AN10096	1.12432	0.169051	0.649641	-0.622286
AN0492	1.37443	0.458837	0.545936	-0.873196
AN0489	1.30683	0.386071	0.670011	-0.577743
AN0472	0.980728	-0.0280749	0.638398	-0.647471
AN0427	0.722839	-0.468254	0.664437	-0.589796
AN10078	0.995018	-0.00720549	0.652842	-0.615194
AN0400	1.06431	0.089922	0.240906	-2.05346
AN0398	0.735457	-0.443287	0.641896	-0.639589
AN0397	1.0203	0.0289893	0.572662	-0.804244
AN0393	0.841738	-0.248558	0.593122	-0.7536
AN0392	1.17201	0.228983	0.458326	-1.12555
AN0380	0.840566	-0.250567	0.532099	-0.910233
AN0379	0.692865	-0.529355	0.485728	-1.04178
AN0378	0.828412	-0.271579	0.645095	-0.632417
AN10067	0.763975	-0.388403	0.666478	-0.58537
AN0329	1.1688	0.225032	0.596901	-0.744437
AN10072	0.743128	-0.428318	0.627642	-0.671986
AN0314	0.830561	-0.267842	0.671864	-0.573759
AN0290	0.769895	-0.377266	0.661291	-0.596642
AN0263	0.781118	-0.356387	0.657144	-0.605719
AN0249	0.97411	-0.0378431	0.614035	-0.703608
AN0248	0.713809	-0.48639	0.524563	-0.930812
AN0209	1.02577	0.03671	0.560811	-0.834414
AN10034	0.753077	-0.40913	0.538395	-0.893262
AN0181	0.890086	-0.167984	0.603526	-0.728512
AN0174	1.04259	0.0601664	0.357325	-1.48469
AN0138	1.01009	0.0144885	0.642719	-0.63774
AN0095	0.889742	-0.168541	0.548703	-0.865904
AN0080	0.96942	-0.0448066	0.58965	-0.762068
AN0056	0.687961	-0.539602	0.633104	-0.659486
AN0031	1.03782	0.0535579	0.48506	-1.04377
AN0021	1.3741	0.458489	0.514698	-0.958202
AN0020	0.874766	-0.193031	0.63595	-0.653014
AN9055	1.41955	0.505437	0.663275	-0.59232
AN8990	0.956047	-0.0648459	0.395985	-1.33648
AN8989	1.48012	0.565716	0.533632	-0.906084
AN8964	0.977301	-0.0331256	0.376035	-1.41106
AN8961	1.46882	0.554662	0.50462	-0.986731
AN8960	0.788466	-0.34288	0.583723	-0.776645
AN12391	0.990995	-0.0130502	0.535124	-0.902056
AN12414	1.11025	0.150879	0.606351	-0.721774
AN11301	0.77617	-0.365556	0.641816	-0.639768
AN12056	1.00819	0.0117665	0.607063	-0.720083
AN1451	1.03867	0.0547318	0.631468	-0.663219
AN1535	0.911857	-0.13312	0.571833	-0.806333
AN1542	0.909888	-0.13624	0.641089	-0.641404
AN1554	0.730348	-0.453344	0.564091	-0.826001
AN1559	0.728001	-0.457987	0.640423	-0.642904
AN10218	1.07984	0.110822	0.582598	-0.779427
AN1585	1.23611	0.305809	0.605838	-0.722996
AN1596	0.746907	-0.420999	0.351162	-1.50979
AN1597	0.73335	-0.447427	0.495543	-1.01292
AN1600	1.22989	0.298524	0.671506	-0.574527
AN1668	0.941361	-0.0871806	0.646729	-0.628767
AN1690	1.03333	0.0473036	0.486452	-1.03963
AN1691	0.845946	-0.241363	0.655701	-0.60889
AN1695	0.69752	-0.519694	0.652967	-0.614918
AN1707	1.40432	0.489868	0.647366	-0.627346
AN1713	1.38185	0.4666	0.671063	-0.575481
AN1714	0.807333	-0.308763	0.40106	-1.31811
AN1752	0.732212	-0.449666	0.610475	-0.711995
AN1770	0.697364	-0.520017	0.636275	-0.652277
AN1773	1.12393	0.16855	0.404102	-1.30721
AN12308	0.830195	-0.268478	0.222339	-2.16917
AN1818	0.990186	-0.014229	0.562345	-0.830472
AN1826	1.37824	0.46283	0.554078	-0.85184
AN11794	0.983651	-0.0237809	0.656244	-0.607695
AN10234	1.35772	0.441183	0.652841	-0.615197
AN1862	0.737364	-0.439551	0.629257	-0.668279
AN1865	0.867958	-0.204303	0.673257	-0.570771
AN1910	0.843158	-0.246125	0.60666	-0.72104
AN10239	1.13893	0.187678	0.591902	-0.756571
AN1919	0.837147	-0.256448	0.595514	-0.747793
AN1932	1.273	0.348228	0.640785	-0.642089
AN1935	0.86956	-0.201642	0.631224	-0.663776
AN1937	0.925418	-0.111823	0.443436	-1.1732
AN1953	0.947338	-0.0780495	0.654809	-0.610855
AN1962	0.689907	-0.535526	0.399724	-1.32292
AN1997	0.965332	-0.0509027	0.621563	-0.686028
AN1999	0.863765	-0.21129	0.590775	-0.759319
AN2002	1.47503	0.560747	0.383204	-1.38382
AN2013	1.24702	0.318483	0.673215	-0.570861
AN2045	1.13927	0.188108	0.491002	-1.0262
AN2105	0.689182	-0.537043	0.530763	-0.913859
AN2114	1.14345	0.193392	0.613514	-0.704831
AN2116	1.04231	0.0597824	0.525042	-0.929494
AN2118	1.17553	0.233317	0.548645	-0.866055
AN2135	1.09844	0.13546	0.633223	-0.659214
AN2177	0.830993	-0.267092	0.452365	-1.14444
AN12199	0.799716	-0.32244	0.491457	-1.02486
AN2188	1.3278	0.409037	0.671064	-0.575477
AN2193	0.840302	-0.251021	0.497351	-1.00766
AN2233	0.786705	-0.346105	0.544681	-0.876517
AN2237	0.790871	-0.338485	0.564552	-0.82482
AN10282	0.855907	-0.224474	0.66962	-0.578585
AN2308	0.902091	-0.148655	0.60416	-0.726996
AN10288	0.723791	-0.466356	0.164815	-2.60108
AN12125	1.42097	0.506876	0.556073	-0.846655
AN2356	1.38085	0.465558	0.464468	-1.10635
AN2361	0.68862	-0.53822	0.475767	-1.07167
AN2367	0.94364	-0.0836912	0.635116	-0.654909
AN2393	1.44608	0.532145	0.62263	-0.683553
AN2402	1.25215	0.324411	0.528021	-0.921334
AN9509	0.948263	-0.076641	0.46446	-1.10637
AN2444	1.44381	0.529882	0.532921	-0.908007
AN11341	1.34404	0.426581	0.40211	-1.31434
AN2460	1.12908	0.175142	0.593795	-0.751963
AN2525	0.814322	-0.296329	0.510514	-0.969977
AN2529	0.85295	-0.229466	0.633592	-0.658374
AN10318	1.12962	0.175841	0.560654	-0.834817
AN10323	1.0358	0.050739	0.603967	-0.727458
AN2577	1.33855	0.420672	0.34622	-1.53024
AN2581	1.28459	0.361303	0.443755	-1.17217
AN2586	1.17761	0.235856	0.593417	-0.752882
AN2614	1.11479	0.156767	0.67263	-0.572114
AN2615	0.847872	-0.238082	0.602717	-0.730446
AN11200	0.869319	-0.202042	0.439376	-1.18647
AN9211	0.870508	-0.200071	0.578654	-0.789228
AN9199	0.715186	-0.483609	0.660893	-0.597512
AN9164	1.14317	0.19304	0.60014	-0.736629
AN11178	0.689716	-0.535925	0.652383	-0.616209
AN9134	0.893192	-0.162958	0.638495	-0.647253
AN9126	0.695864	-0.523122	0.643639	-0.635677
AN11177	1.39798	0.483346	0.516114	-0.954239
AN11926	0.736721	-0.44081	0.573075	-0.803204
AN9074	0.902686	-0.147704	0.437731	-1.19188
AN10411	0.871923	-0.197728	0.550475	-0.86125
AN3425	1.05396	0.0758247	0.666294	-0.585769
AN3409	0.716159	-0.481647	0.589306	-0.762912
AN3387	1.12907	0.175136	0.607506	-0.719029
AN10399	1.17025	0.226814	0.654064	-0.612497
AN3276	0.712962	-0.488103	0.612058	-0.708259
AN10402	0.939851	-0.0894956	0.665251	-0.58803
AN3264	0.990527	-0.0137316	0.618695	-0.692699
AN3262	0.852931	-0.229499	0.440173	-1.18386
AN3257	1.07679	0.106741	0.629663	-0.667349
AN3244	0.688046	-0.539423	0.433222	-1.20682
AN3236	1.04869	0.068582	0.561484	-0.832684
AN3231	0.749598	-0.415812	0.642071	-0.639195
AN12183	0.879	-0.186065	0.39649	-1.33464
AN3218	1.23895	0.309115	0.588765	-0.764237
AN3214	1.16765	0.223609	0.616642	-0.697495
AN3211	1.43554	0.521593	0.673292	-0.570697
AN3198	0.751144	-0.412839	0.659361	-0.600859
AN3177	0.896284	-0.157971	0.659701	-0.600116
AN3173	0.734338	-0.445484	0.638368	-0.64754
AN3165	0.770691	-0.375775	0.615141	-0.701011
AN3164	0.819133	-0.287831	0.586514	-0.769762
AN11377	0.997609	-0.00345396	0.57545	-0.797237
AN3151	0.989234	-0.0156159	0.643008	-0.637092
AN3143	1.12035	0.163946	0.549311	-0.864305
AN3119	1.10541	0.144575	0.508999	-0.974265
AN3104	0.853816	-0.228003	0.453164	-1.1419
AN11707	0.755266	-0.404943	0.572694	-0.804163
AN11705	1.01336	0.0191493	0.564785	-0.824226
AN3085	1.07258	0.10109	0.588794	-0.764165
AN3074	0.873854	-0.194536	0.553679	-0.852877
AN3071	0.929984	-0.104723	0.668218	-0.581609
AN3043	1.30158	0.380268	0.545812	-0.873524
AN3036	0.761256	-0.393546	0.631584	-0.662953
AN3033	0.912984	-0.131338	0.668288	-0.581457
AN3032	0.968128	-0.0467305	0.668295	-0.581443
AN3006	0.92202	-0.11713	0.485448	-1.04261
AN2986	0.888768	-0.170121	0.508244	-0.976407
AN2970	1.17187	0.228814	0.629017	-0.668829
AN10370	0.736864	-0.44053	0.66905	-0.579814
AN2960	1.05167	0.0726767	0.553103	-0.854381
AN2911	0.917209	-0.124678	0.528083	-0.921162
AN2905	0.693797	-0.527415	0.656177	-0.607844
AN2886	0.723428	-0.467079	0.651399	-0.618386
AN2854	0.899415	-0.15294	0.613827	-0.704097
AN2851	0.842157	-0.247838	0.667329	-0.583529
AN2844	1.22089	0.287933	0.530221	-0.915335
AN2836	1.32454	0.405494	0.407183	-1.29625
AN2813	1.22664	0.294714	0.351025	-1.51035
AN2803	1.46395	0.549864	0.663144	-0.592606
AN2798	0.816719	-0.292089	0.252234	-1.98716
AN2793	1.33269	0.414346	0.564598	-0.824704
AN2773	0.82931	-0.270017	0.616731	-0.697288
AN2770	0.83044	-0.268053	0.62887	-0.669167
AN12166	0.840942	-0.249922	0.489284	-1.03126
AN2740	0.688274	-0.538944	0.600766	-0.735125
AN9517	0.684284	-0.547333	0.593766	-0.752033
AN2733	0.755216	-0.405039	0.594678	-0.74982
AN12313	1.15141	0.203406	0.408253	-1.29246
AN2726	0.769007	-0.378931	0.488414	-1.03382
AN2713	1.29462	0.372532	0.473355	-1.07901
AN2707	1.41551	0.501324	0.621001	-0.687334
AN2689	0.72338	-0.467174	0.622252	-0.68443
AN2650	0.927623	-0.108389	0.639655	-0.644634
AN2626	0.821866	-0.283025	0.64343	-0.636146
AN11600	1.25912	0.332421	0.53486	-0.902766
AN8333	0.900505	-0.151194	0.551627	-0.858236
AN8337	1.22967	0.298273	0.540677	-0.887162
AN8360	0.782174	-0.354439	0.565523	-0.822341
AN11871	1.00595	0.00856301	0.616295	-0.698307
AN8393	0.822591	-0.281752	0.361091	-1.46957
AN8420	1.08835	0.122147	0.578679	-0.789164
AN8421	1.03229	0.0458471	0.533766	-0.905722
AN8442	1.45869	0.544675	0.568054	-0.815899
AN8444	1.14367	0.193665	0.59841	-0.740793
AN8464	1.45383	0.539857	0.658828	-0.602025
AN11082	1.32277	0.403564	0.503835	-0.988976
AN11080	1.03897	0.0551606	0.431714	-1.21185
AN11616	1.129	0.175047	0.39546	-1.3384
AN8497	1.09478	0.130638	0.576276	-0.795167
AN8499	0.731625	-0.450824	0.539811	-0.889474
AN8506	1.17162	0.228505	0.673235	-0.570818
AN8508	1.31212	0.391903	0.447918	-1.15869
AN8521	1.21264	0.278149	0.626904	-0.673684
AN11619	1.14466	0.194919	0.665713	-0.587028
AN8565	0.827416	-0.273315	0.568877	-0.813811
AN8569	0.891981	-0.164915	0.661269	-0.596691
AN5101	1.07388	0.102839	0.658578	-0.602574
AN5118	0.758627	-0.398538	0.554639	-0.85038
AN5133	0.782101	-0.354574	0.651315	-0.618573
AN5140	1.23333	0.30256	0.613508	-0.704845
AN5163	0.960206	-0.058584	0.463929	-1.10802
AN11468	1.16128	0.215714	0.614217	-0.70318
AN5180	0.706132	-0.501991	0.603871	-0.727688
AN5188	0.746938	-0.42094	0.57141	-0.807401
AN5223	0.960177	-0.0586277	0.657696	-0.604507
AN5235	0.95986	-0.0591035	0.66929	-0.579297
AN5791	0.791258	-0.337779	0.276657	-1.85383
AN10730	1.2278	0.296073	0.665137	-0.588276
AN5764	1.01377	0.0197298	0.599235	-0.738806
AN5695	0.783703	-0.351622	0.599797	-0.737454
AN5683	0.725405	-0.463141	0.581938	-0.781063
AN5671	0.909444	-0.136944	0.624469	-0.679298
AN10701	0.85749	-0.221808	0.611981	-0.708441
AN5659	1.26358	0.337514	0.571387	-0.807459
AN5653	1.31192	0.391682	0.599565	-0.738013
AN5647	0.94607	-0.0799814	0.608949	-0.715608
AN5637	1.16139	0.215847	0.396322	-1.33525
AN5617	0.995076	-0.00712206	0.628874	-0.669158
AN5609	1.01868	0.0266983	0.623155	-0.682338
AN12437	1.39106	0.476187	0.63543	-0.654195
AN5590	1.17586	0.233716	0.643798	-0.63532
AN5576	0.685184	-0.545436	0.608828	-0.715893
AN5565	1.25731	0.330335	0.481523	-1.05432
AN5556	0.715595	-0.482785	0.625712	-0.676429
AN12297	1.41982	0.505704	0.344158	-1.53886
AN5535	1.33957	0.421766	0.666344	-0.585661
AN11481	1.12452	0.169312	0.386957	-1.36976
AN5428	0.830462	-0.268015	0.666532	-0.585253
AN5415	0.837234	-0.256297	0.578724	-0.789052
AN5391	1.20319	0.266859	0.666136	-0.586111
AN5389	0.986627	-0.0194226	0.628941	-0.669004
AN5388	1.03293	0.0467357	0.395003	-1.34006
AN5368	1.45558	0.541591	0.535634	-0.90068
AN5357	0.904493	-0.144819	0.387496	-1.36775
AN5331	0.82439	-0.278601	0.578458	-0.789715
AN5287	1.23372	0.303011	0.650559	-0.620249
AN5276	0.781335	-0.355987	0.602214	-0.731653
AN5074	2.38178	1.25204	0.573885	-0.801166
AN5063	1.5026	0.587463	0.544757	-0.876315
AN10624	1.79528	0.844206	0.48447	-1.04552
AN4988	2.08435	1.0596	0.490943	-1.02637
AN4734	2.25165	1.17098	0.552555	-0.855811
AN4658	2.77197	1.47091	0.501767	-0.994909
AN4621	1.5136	0.597984	0.662706	-0.593558
AN4483	1.78798	0.838331	0.635523	-0.653983
AN4357	1.62667	0.701918	0.649591	-0.622396
AN4355	1.5034	0.588231	0.603158	-0.729392
AN8744	1.66653	0.736851	0.661632	-0.5959
AN11109	1.59625	0.674685	0.661359	-0.596494
AN8643	1.76722	0.821483	0.373311	-1.42155
AN8587	1.53368	0.617	0.672133	-0.573181
AN7905	1.57914	0.659137	0.622989	-0.682722
AN7918	1.59171	0.670574	0.584936	-0.773649
AN7925	2.09403	1.06628	0.374402	-1.41734
AN7957	1.54639	0.628903	0.542914	-0.881205
AN7988	1.91003	0.933596	0.52403	-0.932277
AN7990	1.85303	0.889885	0.522956	-0.935238
AN8113	1.59054	0.669516	0.625413	-0.677118
AN8154	1.70984	0.773859	0.392014	-1.35102
AN8155	1.67315	0.742564	0.549255	-0.864451
AN8167	1.61852	0.694676	0.477992	-1.06494
AN4255	1.7722	0.82554	0.587382	-0.767628
AN4083	1.51461	0.59895	0.604011	-0.727354
AN3698	1.54551	0.628079	0.603871	-0.727687
AN3570	1.51443	0.598775	0.590068	-0.761047
AN12353	1.60172	0.679624	0.339347	-1.55917
AN3532	2.10854	1.07624	0.511012	-0.96857
AN7376	1.56667	0.647705	0.638439	-0.647379
AN10915	1.6197	0.695723	0.652493	-0.615965
AN7157	2.30227	1.20306	0.317653	-1.65448
AN7155	1.87118	0.903952	0.661468	-0.596257
AN7121	1.7412	0.800084	0.653776	-0.613132
AN11544	2.5914	1.37373	0.3672	-1.44536
AN7116	1.619	0.695105	0.52003	-0.943335
AN7087	1.93944	0.955637	0.449507	-1.15358
AN10977	2.01041	1.00749	0.56875	-0.814134
AN12085	2.74069	1.45454	0.638772	-0.646628
AN7787	1.84265	0.881785	0.673612	-0.57001
AN7805	1.95522	0.967334	0.567807	-0.816529
AN7822	3.22957	1.69134	0.536033	-0.899606
AN7828	1.87888	0.90987	0.620462	-0.688585
AN6408	1.98253	0.98734	0.564647	-0.824578
AN6298	2.13253	1.09257	0.619849	-0.69001
AN6234	1.54812	0.630513	0.621464	-0.686257
AN12442	1.7246	0.786262	0.659108	-0.601414
AN6027	2.01555	1.01117	0.61692	-0.696845
AN10758	1.70425	0.769134	0.630464	-0.665514
AN5937	1.50198	0.586864	0.603347	-0.728941
AN6666	1.67233	0.741859	0.57141	-0.807401
AN6672	1.99282	0.994812	0.65588	-0.608495
AN6727	1.55954	0.641123	0.609227	-0.714948
AN6745	1.63173	0.706403	0.641683	-0.640066
AN11906	2.94362	1.55759	0.527828	-0.921859
AN6936	1.97032	0.978429	0.486486	-1.03953
AN6947	2.48122	1.31105	0.577686	-0.791643
AN9247	2.94266	1.55712	0.54181	-0.884142
AN9370	1.86393	0.898344	0.661363	-0.596487
AN1300	1.86775	0.901305	0.611837	-0.708781
AN1203	2.51697	1.33169	0.376664	-1.40865
AN1131	1.77805	0.830295	0.582834	-0.778844
AN1073	1.74627	0.804277	0.535268	-0.901667
AN1036	1.61924	0.695313	0.637144	-0.650308
AN1030	2.13561	1.09465	0.534344	-0.904158
AN0971	1.76052	0.816003	0.524268	-0.931623
AN11896	1.79551	0.844392	0.200754	-2.3165
AN11280	1.87867	0.909709	0.661445	-0.596307
AN0616	1.59132	0.670225	0.606013	-0.722578
AN10086	2.31716	1.21236	0.628043	-0.671064
AN0493	1.57453	0.654921	0.151414	-2.72343
AN0468	1.70566	0.770327	0.628838	-0.66924
AN0447	1.71481	0.778045	0.616649	-0.697478
AN0403	1.55093	0.633133	0.621809	-0.685457
AN0377	1.91027	0.933775	0.596356	-0.745753
AN0341	2.58234	1.36868	0.63853	-0.647173
AN0212	1.88836	0.917132	0.463457	-1.10949
AN0033	1.97135	0.979185	0.571114	-0.80815
AN0025	1.56307	0.644386	0.661122	-0.597012
AN0007	1.63851	0.712389	0.63354	-0.658492
AN9053	2.91815	1.54505	0.644699	-0.633303
AN9045	1.69621	0.762319	0.586096	-0.77079
AN12130	1.99751	0.998202	0.566603	-0.819589
AN8992	1.75115	0.808302	0.618112	-0.694061
AN8988	2.13089	1.09146	0.669858	-0.578073
AN8977	2.03384	1.02421	0.663277	-0.592317
AN1553	2.02806	1.0201	0.629971	-0.666642
AN1716	1.5785	0.658558	0.599504	-0.738158
AN1739	1.51452	0.598865	0.582057	-0.780767
AN1774	1.65626	0.727927	0.183692	-2.44464
AN1788	1.51181	0.596281	0.476333	-1.06996
AN12309	1.49975	0.584723	0.321458	-1.6373
AN1822	1.72945	0.790312	0.633664	-0.65821
AN11795	1.94673	0.961055	0.363576	-1.45967
AN1840	1.89715	0.923836	0.561711	-0.832099
AN1866	2.40709	1.26729	0.628348	-0.670364
AN1886	1.64645	0.719362	0.583977	-0.776016
AN1952	10.4764	3.38907	0.317402	-1.65561
AN2033	1.52859	0.612198	0.635824	-0.6533
AN12198	1.59113	0.670052	0.586783	-0.769102
AN2187	1.73045	0.791146	0.64479	-0.633099
AN2369	1.95613	0.968004	0.514315	-0.959277
AN2382	2.63028	1.39521	0.600363	-0.736093
AN2465	1.66444	0.735038	0.63159	-0.66294
AN2535	1.61143	0.688344	0.273372	-1.87106
AN2542	1.62509	0.700518	0.444178	-1.17079
AN10326	2.92909	1.55045	0.601408	-0.733583
AN11963	1.53038	0.61389	0.646205	-0.629936
AN10321	1.60905	0.686213	0.513555	-0.96141
AN9231	1.70461	0.769442	0.658548	-0.602639
AN9216	1.65364	0.725642	0.568777	-0.814066
AN9206	2.03992	1.02851	0.484437	-1.04562
AN9197	2.04871	1.03472	0.508308	-0.976225
AN9494	1.83238	0.87372	0.477953	-1.06506
AN9168	9.8311	3.29735	0.341239	-1.55115
AN3429	2.78853	1.4795	0.559076	-0.838884
AN3418	1.63181	0.706476	0.633325	-0.658983
AN3406	2.13935	1.09717	0.651969	-0.617125
AN3377	1.66627	0.736623	0.409251	-1.28894
AN3337	1.60109	0.679054	0.592358	-0.755459
AN3301	1.49015	0.575459	0.611587	-0.709369
AN3255	2.12577	1.08799	0.613774	-0.704222
AN3251	1.83451	0.875392	0.465229	-1.10399
AN3103	1.71234	0.775967	0.603976	-0.727436
AN2990	2.90142	1.53676	0.596675	-0.744984
AN2838	1.85486	0.891312	0.632664	-0.660488
AN10346	1.66511	0.735615	0.658073	-0.603681
AN2776	1.50866	0.59327	0.600763	-0.735132
AN2697	1.89751	0.92411	0.51893	-0.946389
AN2640	2.13599	1.09491	0.359368	-1.47647
AN8312	1.50851	0.59312	0.607319	-0.719474
AN8332	1.80134	0.84907	0.671057	-0.575494
AN8335	1.62096	0.696847	0.394785	-1.34086
AN8339	2.00982	1.00707	0.578158	-0.790465
AN8371	2.05621	1.03998	0.552067	-0.857084
AN8427	2.06006	1.04269	0.298513	-1.74413
AN8513	2.39483	1.25992	0.501605	-0.995377
AN8518	2.32758	1.21883	0.543631	-0.8793
AN8529	1.65324	0.725296	0.604399	-0.726426
AN12255	1.67384	0.743165	0.631037	-0.664204
AN8554	1.97092	0.978867	0.654672	-0.611156
AN5159	1.83094	0.872584	0.509752	-0.972132
AN5217	1.90371	0.928811	0.510781	-0.969222
AN5765	1.52581	0.609572	0.613762	-0.70425
AN5438	1.5156	0.59989	0.590289	-0.760506
AN5324	2.45644	1.29657	0.640461	-0.642818
AN5297	1.58888	0.668007	0.639702	-0.644528
AN11947	1.7538	0.810484	0.666155	-0.58607
AN5267	1.84817	0.886095	0.551339	-0.858987
AN12443	1.85781	0.8936	0.397714	-1.3302

## Sheet: kdmB∆_ up regulated at 48h 
Supplemental Data S22 Differentially expressed genes and their fold changes when comparing between primary (at 20 hr) to secondary (at 48 hr) growth stages in wildtype and the kdmB∆ mutant.
gene	WT20vs48	WT_Log2FC	kdmBdel20vs48	kdmBdel_Log2FC
AN10628	1.74346	0.801951	1.68703	0.754486
AN5065	2.09849	1.06935	1.85755	0.893402
AN11457	2.26066	1.17674	1.63641	0.710532
AN5046	2.52113	1.33407	2.48694	1.31437
AN5039	1.49139	0.576662	1.94408	0.959084
AN5037	1.50385	0.588662	1.49128	0.576554
AN11777	1.63885	0.712687	1.70246	0.767619
AN5000	2.04447	1.03173	1.89357	0.921108
AN4970	3.30646	1.72529	1.53341	0.616744
AN10599	1.60808	0.685335	1.59474	0.67332
AN4826	2.35203	1.23391	1.56512	0.646272
AN10597	1.52053	0.604575	1.50437	0.589162
AN4801	1.79625	0.844988	1.67666	0.745594
AN4691	1.95141	0.96452	2.56855	1.36095
AN4677	1.65864	0.729999	2.39574	1.26047
AN10573	1.65357	0.725587	1.75917	0.814896
AN11914	1.48525	0.570709	1.48985	0.575166
AN4527	2.37195	1.24608	2.53046	1.3394
AN4454	2.16788	1.11629	1.56147	0.642904
AN10554	1.65542	0.727201	2.91902	1.54548
AN4393	1.61533	0.691829	1.49329	0.578493
AN4373	1.88117	0.911628	1.9537	0.966208
AN12155	1.88218	0.912403	2.25057	1.17029
AN8780	1.62682	0.702055	2.16516	1.11448
AN8775	2.08454	1.05973	4.97291	2.31409
AN11114	2.09581	1.06751	1.77354	0.826631
AN12244	3.43214	1.77911	2.38457	1.25373
AN8737	18.924	4.24214	1.71896	0.78154
AN8734	2.64299	1.40217	1.9258	0.945454
AN8733	1.74193	0.800687	3.05975	1.61341
AN8616	1.69176	0.758526	1.8708	0.903653
AN8650	1.73424	0.794303	1.54896	0.631299
AN8645	1.83769	0.877894	2.93651	1.5541
AN8621	1.62168	0.697488	1.68365	0.751593
AN8619	2.22325	1.15267	1.73385	0.793976
AN8606	1.5734	0.653888	1.84342	0.882387
AN8599	2.1785	1.12333	1.59316	0.671891
AN7850	1.57547	0.655783	2.07437	1.05267
AN7859	1.66223	0.733116	1.54367	0.626362
AN7871	1.96971	0.977983	1.50261	0.587473
AN7883	2.67205	1.41795	1.65076	0.723127
AN7908	1.90573	0.930347	1.54163	0.624461
AN7916	1.58381	0.663399	2.26915	1.18215
AN7954	1.50747	0.592131	1.72	0.782411
AN7961	3.36045	1.74865	1.71438	0.777689
AN7963	4.03976	2.01427	1.78104	0.83272
AN11585	1.53124	0.614696	1.51675	0.600987
AN7984	1.61101	0.687969	1.50445	0.589238
AN7999	2.28796	1.19406	8.15347	3.02741
AN8007	2.89613	1.53413	1.97721	0.983463
AN8084	2.07167	1.05079	1.59814	0.67639
AN8085	1.48771	0.573098	1.879	0.909965
AN8104	1.77741	0.829778	2.16804	1.11639
AN11942	1.91066	0.934074	2.13576	1.09475
AN8115	1.69823	0.764033	1.56328	0.644574
AN8131	1.7399	0.799006	2.14538	1.10123
AN8134	1.74695	0.804836	1.75427	0.810871
AN8139	1.75881	0.814597	1.57054	0.651261
AN8196	1.63515	0.709424	1.5545	0.636455
AN12345	3.30464	1.72449	1.58104	0.660872
AN8280	1.49754	0.582597	1.68618	0.753762
AN4277	1.82264	0.866027	2.20738	1.14233
AN4256	2.9861	1.57826	1.55604	0.637877
AN4177	1.95132	0.964449	2.29302	1.19725
AN4155	1.6874	0.7548	1.97773	0.983847
AN4143	1.65426	0.726187	1.99363	0.995395
AN4123	1.60135	0.679292	1.65618	0.727858
AN12095	1.69923	0.764882	2.3167	1.21207
AN4019	2.09913	1.06979	1.88376	0.913617
AN4006	1.57979	0.65973	1.48501	0.570475
AN3983	5.34566	2.41837	6.8402	2.77404
AN10502	1.75773	0.813715	1.7221	0.784165
AN10505	1.58445	0.66398	1.73784	0.797298
AN3915	1.50734	0.592004	1.99829	0.998764
AN10478	1.55607	0.637911	2.23112	1.15777
AN3848	2.27124	1.18348	1.62669	0.70194
AN3750	1.55483	0.636754	1.49736	0.582422
AN3700	1.78402	0.835129	1.68583	0.75346
AN3658	1.52063	0.604667	1.63465	0.708985
AN3574	1.87619	0.907803	1.55453	0.636475
AN3572	9.24699	3.20898	2.20274	1.1393
AN3568	1.51398	0.598347	1.77236	0.825675
AN3534	1.50349	0.588313	1.87565	0.907393
AN12195	1.80911	0.855276	2.32303	1.21601
AN3515	1.88029	0.910952	1.80264	0.85011
AN3514	2.65442	1.4084	1.79158	0.841229
AN3494	1.54864	0.631006	1.56666	0.647696
AN3473	1.54596	0.628499	2.9377	1.55469
AN7419	1.67607	0.745082	1.69206	0.758778
AN7416	1.76767	0.821848	1.92225	0.942796
AN7413	1.53979	0.622738	2.15911	1.11043
AN7412	3.52129	1.81611	1.68067	0.749037
AN7411	1.53056	0.614062	2.32669	1.21828
AN7410	1.56982	0.650601	2.01073	1.00772
AN7406	1.50094	0.585863	2.85815	1.51508
AN7388	5.77218	2.52912	3.01525	1.59228
AN7384	2.12099	1.08474	1.73883	0.798118
AN7380	1.78968	0.839699	1.60075	0.678747
AN10937	1.73857	0.797904	2.57964	1.36717
AN10931	1.63167	0.706348	1.55195	0.63408
AN7362	1.59824	0.676485	1.78029	0.83211
AN7349	3.10117	1.63281	1.52617	0.609914
AN7333	2.32216	1.21547	3.78536	1.92043
AN7324	1.97305	0.980428	1.50642	0.591124
AN7322	1.94239	0.957836	2.10393	1.07308
AN7281	1.50155	0.586457	1.73988	0.79899
AN7270	1.83953	0.879337	1.67706	0.745932
AN7267	1.90259	0.927966	1.82824	0.870455
AN7265	2.12894	1.09013	1.8608	0.895921
AN7222	1.66806	0.738174	4.44837	2.15328
AN11551	1.55401	0.635997	1.50799	0.592623
AN7220	1.69208	0.758794	2.35239	1.23413
AN10907	1.74041	0.799429	1.9006	0.926453
AN7176	1.7683	0.82236	1.97778	0.983884
AN12149	2.07739	1.05477	2.08614	1.06084
AN7129	1.92044	0.941437	1.88084	0.911376
AN7128	1.52456	0.608395	1.71489	0.778113
AN7064	1.74656	0.80452	1.75956	0.815215
AN7059	1.90159	0.927203	2.98728	1.57883
AN7058	1.70735	0.771757	2.41347	1.27111
AN7046	1.53509	0.618327	1.79986	0.847884
AN7010	1.55364	0.635655	1.61525	0.691758
AN6985	1.50316	0.587996	3.0734	1.61984
AN7518	2.24393	1.16603	2.2109	1.14463
AN7519	1.55254	0.634631	1.69789	0.763741
AN11752	1.76667	0.821034	2.70268	1.43439
AN7562	1.59951	0.677631	1.58888	0.66801
AN10969	1.82685	0.86936	1.53964	0.622589
AN7598	1.53085	0.614333	1.50079	0.585723
AN7605	1.51968	0.603769	1.65659	0.728217
AN7644	2.21495	1.14727	1.50774	0.592385
AN10982	2.08271	1.05846	1.55153	0.633689
AN10995	4.92629	2.3005	2.2416	1.16453
AN12086	1.68485	0.752616	1.57163	0.652265
AN7804	4.00066	2.00024	1.71712	0.779989
AN7806	6.96374	2.79986	1.72039	0.782733
AN7820	3.08146	1.62361	1.50171	0.586607
AN7836	1.7907	0.840523	3.93368	1.97588
AN6482	1.63776	0.711726	1.71475	0.777997
AN10811	2.12868	1.08996	2.18275	1.12615
AN6463	2.20508	1.14083	1.64276	0.716118
AN6458	1.55982	0.641377	1.59364	0.672327
AN6435	1.56062	0.64212	1.95066	0.96396
AN11917	2.00063	1.00045	1.86733	0.900981
AN6384	3.07541	1.62078	1.78435	0.835403
AN11507	1.81684	0.861431	2.01808	1.01298
AN6292	1.58386	0.663448	2.03125	1.02237
AN12048	1.68025	0.748675	2.61781	1.38836
AN6118	1.66158	0.732554	1.51614	0.600406
AN6101	2.07275	1.05155	1.80375	0.850998
AN6030	1.95364	0.966162	1.80049	0.848393
AN6029	1.59159	0.670467	1.74505	0.803266
AN5990	2.00124	1.00089	1.54595	0.628498
AN5962	1.62816	0.703244	1.58831	0.66749
AN11495	1.9222	0.942759	1.80362	0.850893
AN5938	1.71016	0.77413	1.54002	0.622951
AN5905	1.60265	0.680457	2.13539	1.0945
AN5854	1.69344	0.75996	1.64595	0.718919
AN5853	1.66064	0.731735	1.48631	0.571737
AN6527	1.49434	0.579506	1.50007	0.585027
AN6582	1.64604	0.719002	1.51553	0.599819
AN6642	7.70222	2.94527	2.79314	1.48189
AN6668	1.68063	0.749005	1.66093	0.731988
AN6718	1.63295	0.707477	1.49208	0.577326
AN6744	1.89544	0.922534	1.65194	0.724163
AN6756	1.50238	0.587248	2.04816	1.03433
AN6762	2.03529	1.02523	1.70465	0.769478
AN11905	1.79125	0.840968	2.02925	1.02094
AN6765	1.99197	0.994196	1.84376	0.882651
AN6767	1.64117	0.714725	1.48997	0.575284
AN6770	2.05482	1.03901	2.17519	1.12114
AN6778	2.46737	1.30297	1.49568	0.580804
AN6784	1.59068	0.669647	2.25322	1.17199
AN6785	1.66228	0.733164	1.51446	0.598799
AN11979	1.69648	0.762542	1.75846	0.814313
AN6802	1.87827	0.909403	1.62647	0.701747
AN6817	2.15509	1.10775	1.74256	0.801205
AN6848	1.8051	0.852081	1.58646	0.665808
AN10860	1.75385	0.810522	1.59168	0.670551
AN6871	1.71055	0.774457	1.94129	0.957012
AN6926	1.81835	0.862634	1.78189	0.833407
AN6930	1.56168	0.643097	2.08793	1.06207
AN6931	1.53172	0.615149	1.52938	0.612947
AN10862	1.6662	0.73656	2.05131	1.03655
AN6951	1.58292	0.662591	1.8283	0.870504
AN12371	1.88656	0.915756	1.52419	0.608042
AN11204	1.81457	0.859631	2.87963	1.52588
AN11214	1.94844	0.96232	1.79905	0.847239
AN9282	1.57942	0.659397	1.7804	0.832198
AN9284	2.01786	1.01282	1.59867	0.67687
AN9285	4.87354	2.28497	1.87121	0.903969
AN9287	1.61904	0.695136	2.06184	1.04393
AN9298	1.50915	0.593737	1.5477	0.630129
AN9302	1.6344	0.708763	1.8577	0.893518
AN9318	1.69428	0.760673	1.52621	0.609953
AN9337	2.49555	1.31936	1.69796	0.763799
AN9345	1.74866	0.806249	1.97164	0.979393
AN9382	1.55226	0.634369	1.48697	0.572379
AN1332	1.65812	0.729544	1.9339	0.951515
AN1321	2.21562	1.14771	2.58556	1.37048
AN1313	2.15383	1.10691	1.61071	0.687697
AN1218	1.71961	0.782084	1.57607	0.656334
AN1204	1.7073	0.771718	2.01383	1.00994
AN1078	1.67481	0.744001	1.93784	0.95445
AN1040	1.51578	0.60006	1.85509	0.891488
AN1020	1.96625	0.975447	1.54442	0.627063
AN0949	1.72054	0.782858	1.86161	0.896548
AN0902	1.5352	0.618425	1.76199	0.817206
AN0622	1.70043	0.765897	1.81989	0.863851
AN0554	3.09405	1.6295	1.82517	0.868031
AN0546	2.91576	1.54387	3.85352	1.94618
AN0528	2.05471	1.03894	3.11373	1.63865
AN0515	2.07479	1.05296	1.58366	0.663261
AN0497	1.72094	0.783193	1.6244	0.699906
AN10098	2.05905	1.04198	1.93768	0.954329
AN0483	2.61227	1.3853	1.62644	0.701718
AN0342	1.95232	0.965191	1.78603	0.836754
AN12074	1.72096	0.783217	1.71651	0.779482
AN0283	1.97998	0.985484	2.23136	1.15793
AN10035	2.22559	1.15419	1.61157	0.68847
AN10022	1.95529	0.967384	3.95069	1.9821
AN0149	1.54023	0.623141	1.60681	0.684198
AN0147	1.66807	0.738178	1.91718	0.938986
AN0146	2.33332	1.22239	4.37232	2.1284
AN10049	2.74726	1.45799	5.20054	2.37866
AN0051	1.53985	0.62279	1.63774	0.711704
AN0050	1.52467	0.608494	1.56653	0.647576
AN0023	1.77024	0.823947	1.54246	0.625234
AN0015	1.69835	0.76413	1.7532	0.809987
AN0011	1.8583	0.893983	1.66112	0.732153
AN12131	1.8839	0.913726	1.59684	0.675218
AN9043	2.04113	1.02937	1.74718	0.80503
AN11161	2.0745	1.05277	1.6812	0.749489
AN9020	1.80206	0.849646	2.25285	1.17175
AN11160	2.08529	1.06025	2.25074	1.1704
AN9012	1.64771	0.720462	2.58523	1.37029
AN9010	2.00027	1.00019	1.59414	0.67278
AN9009	2.16979	1.11756	3.20406	1.6799
AN9007	3.01827	1.59372	1.79534	0.844255
AN9006	1.87411	0.906206	6.43385	2.68568
AN9005	1.74476	0.80303	2.29269	1.19704
AN8971	1.7975	0.845991	1.52858	0.61219
AN8953	1.80348	0.850786	4.6204	2.20802
AN8926	2.10249	1.0721	1.5423	0.625082
AN8920	1.94825	0.962176	1.54401	0.626683
AN8916	1.59488	0.673446	1.51446	0.598801
AN1412	1.5277	0.611361	1.62835	0.703411
AN1532	2.38479	1.25386	1.65326	0.725314
AN12137	1.87333	0.905604	1.54591	0.628453
AN1568	2.06921	1.04908	1.90252	0.927912
AN1589	1.50694	0.591622	1.59391	0.672572
AN1590	1.50164	0.586535	1.67999	0.748452
AN1592	1.62718	0.702377	1.77758	0.829911
AN1648	1.60577	0.683267	1.72883	0.789795
AN1726	2.49951	1.32164	2.03004	1.02151
AN1733	2.22202	1.15187	1.51979	0.603871
AN1734	1.67892	0.747533	1.77859	0.83073
AN1830	1.5111	0.595603	1.65043	0.72284
AN10238	1.55044	0.632682	1.79145	0.841128
AN11797	1.87927	0.910172	1.87139	0.904111
AN1947	2.08629	1.06094	1.55909	0.640707
AN2019	1.88341	0.91335	1.65083	0.723194
AN2127	2.3256	1.2176	3.66661	1.87445
AN2196	1.56309	0.644405	1.48908	0.574425
AN2326	1.7806	0.832362	1.55801	0.639706
AN2347	1.58924	0.668333	1.72301	0.784929
AN2383	2.82628	1.4989	3.98587	1.9949
AN2384	1.95586	0.967805	1.89922	0.92541
AN10297	1.50576	0.590494	1.60656	0.683977
AN2411	1.58435	0.663887	1.72972	0.790539
AN2540	1.57446	0.654857	1.54341	0.626117
AN11348	1.72809	0.789182	2.08369	1.05914
AN2573	1.74383	0.802261	2.39608	1.26068
AN11964	1.49205	0.577291	1.62149	0.69732
AN2593	1.67485	0.74403	1.51165	0.596125
AN2600	1.5546	0.636542	2.38097	1.25155
AN2601	2.31921	1.21364	1.54494	0.627546
AN2603	1.86445	0.898752	1.52081	0.604837
AN2604	1.5187	0.602836	1.51099	0.595492
AN9220	1.54206	0.62486	2.21672	1.14843
AN9202	2.31505	1.21104	1.84971	0.887298
AN9194	1.57751	0.657646	1.9203	0.941335
AN11197	1.61189	0.688753	1.59872	0.676917
AN9174	1.61263	0.689415	1.66661	0.736913
AN9167	1.75453	0.811083	1.51348	0.597868
AN9166	1.70847	0.772702	1.87316	0.905474
AN9165	1.64054	0.714171	1.65856	0.729933
AN9163	3.6381	1.86319	1.53523	0.618453
AN11180	1.57118	0.651852	1.63351	0.707971
AN9137	1.98794	0.991276	1.54119	0.624046
AN9128	1.64637	0.71929	2.18198	1.12564
AN9108	2.34876	1.2319	1.54512	0.627722
AN9089	1.52034	0.604396	1.87153	0.904219
AN3402	3.87914	1.95574	1.6346	0.708942
AN3389	1.75608	0.81236	1.86827	0.9017
AN3358	1.54902	0.631358	1.70054	0.765991
AN11389	1.59324	0.671967	1.52155	0.605545
AN3333	1.50738	0.592045	2.65745	1.41004
AN3326	1.90601	0.930556	1.84829	0.88619
AN3316	1.5859	0.665298	2.17265	1.11946
AN3314	2.7271	1.44737	1.64995	0.722423
AN10390	1.87033	0.903295	1.51178	0.596244
AN3261	1.95718	0.968773	1.54351	0.626212
AN3227	1.64661	0.719497	1.78345	0.834668
AN3219	1.93267	0.950598	1.60098	0.678956
AN11703	1.64667	0.719551	2.70685	1.43661
AN3008	1.52962	0.613169	2.11178	1.07846
AN10371	1.83093	0.872573	2.38105	1.2516
AN2958	1.68037	0.748783	1.66566	0.736093
AN2924	1.76571	0.820245	1.61977	0.695789
AN2822	1.61002	0.68708	1.61897	0.695077
AN2819	1.59007	0.669093	2.50793	1.3265
AN12424	2.73341	1.4507	1.59865	0.676858
AN9456	2.86518	1.51863	1.72322	0.785108
AN2784	1.67699	0.745873	2.09922	1.06985
AN2735	1.50697	0.591655	1.59103	0.669962
AN2729	1.91232	0.935327	2.12563	1.08789
AN2721	1.67904	0.747634	1.72218	0.784238
AN2720	1.68615	0.75373	1.59363	0.672317
AN2709	1.86228	0.897068	1.58637	0.665725
AN12253	1.69118	0.758026	1.99161	0.993936
AN2665	1.64914	0.721711	1.72386	0.785642
AN2664	1.62448	0.699975	1.55383	0.635827
AN2652	1.83073	0.872422	1.69737	0.763303
AN2639	1.68596	0.753566	1.92155	0.942267
AN12460	1.64772	0.720473	1.67293	0.742375
AN2635	2.04425	1.03158	1.5922	0.671023
AN2633	1.60057	0.678588	1.8392	0.879078
AN2622	1.5795	0.659471	1.50113	0.586048
AN8298	1.49467	0.579828	1.53883	0.62183
AN12285	1.714	0.777369	1.89088	0.919061
AN8315	1.91929	0.940573	2.24921	1.16942
AN8322	1.72583	0.787293	1.52224	0.606193
AN12286	3.16446	1.66196	3.7659	1.91299
AN8323	1.70069	0.766118	2.61422	1.38638
AN11074	1.9224	0.94291	1.87454	0.906536
AN8328	1.61188	0.688748	1.68074	0.749094
AN8364	1.64042	0.714068	1.69587	0.762024
AN8370	1.5983	0.676536	1.85147	0.888669
AN8372	1.7801	0.831955	1.98405	0.988448
AN11605	1.76287	0.817923	3.58064	1.84022
AN8378	1.64551	0.718537	2.30667	1.20581
AN8397	1.61691	0.69324	1.93629	0.953293
AN8398	1.51724	0.601445	1.59113	0.670049
AN11611	3.80086	1.92633	1.55572	0.637586
AN8432	2.25816	1.17515	2.00007	1.00005
AN8433	2.93165	1.55171	7.13193	2.83429
AN8434	3.23568	1.69407	3.8556	1.94695
AN8435	2.76564	1.46762	5.38105	2.42789
AN8438	2.04845	1.03453	1.84499	0.883612
AN8465	1.99932	0.99951	1.93867	0.955069
AN8480	1.61608	0.692501	1.48624	0.571671
AN8483	14.7681	3.88441	1.87154	0.904225
AN8503	1.86616	0.900069	1.63691	0.710977
AN8509	1.96941	0.977761	1.57778	0.657894
AN8520	2.09537	1.06721	2.02565	1.01838
AN11471	1.68289	0.750937	1.55166	0.633816
AN10654	2.85746	1.51474	2.54611	1.34829
AN5763	1.92257	0.943039	1.71667	0.77961
AN5691	1.51553	0.599826	1.58683	0.666144
AN5669	1.81813	0.862451	1.52414	0.607999
AN10700	1.70093	0.76632	1.59813	0.676388
AN5628	1.48854	0.573895	1.74507	0.803283
AN10720	1.56928	0.650102	1.92409	0.944176
AN5550	1.65498	0.726818	1.67165	0.741276
AN5505	1.5694	0.650214	1.79067	0.840501
AN11814	3.03987	1.60401	3.31959	1.731
AN5481	1.75571	0.812055	1.69318	0.759736
AN5462	1.60887	0.686045	3.06547	1.61611
AN5421	5.19447	2.37698	2.51798	1.33227
AN11959	1.71419	0.777527	2.12385	1.08668
AN11958	2.77415	1.47205	1.91432	0.936833
AN5353	1.53982	0.622761	2.34622	1.23034
AN5316	1.90416	0.929153	1.84855	0.886395
AN5305	2.23516	1.16038	1.65513	0.726944
AN10666	2.29178	1.19647	1.52708	0.610779
AN5274	2.1125	1.07895	1.9252	0.945009
AN5252	1.81243	0.857922	1.86972	0.902824
AN5093	1.38567	0.470584	1.98271	0.987473
AN12284	0.727827	-0.458334	1.64236	0.715774
AN5091	0.996257	-0.00541081	1.75722	0.813295
AN5088	1.24521	0.316389	1.73176	0.792236
AN5087	1.07448	0.10364	1.64958	0.722097
AN10626	1.3611	0.444772	1.99837	0.998827
AN5072	1.42556	0.511528	1.9413	0.957024
AN5069	0.849439	-0.235418	1.67994	0.748413
AN11456	0.911039	-0.134416	1.92363	0.943835
AN5047	1.08257	0.114457	1.65671	0.728325
AN5041	1.121	0.164782	1.73072	0.791371
AN11780	0.915104	-0.127992	1.576	0.656265
AN5030	1.39678	0.482102	1.51008	0.594625
AN5029	1.2805	0.356707	1.53943	0.622395
AN5028	1.01164	0.0167011	2.10697	1.07517
AN5027	0.82372	-0.279773	1.63633	0.710462
AN5023	1.29303	0.370752	2.16016	1.11114
AN4986	0.859394	-0.218609	2.15857	1.11008
AN4959	1.19688	0.259283	1.49113	0.576405
AN4914	1.32244	0.403197	1.97475	0.981673
AN11767	1.00091	0.00130677	1.64564	0.718648
AN11765	0.757311	-0.401041	1.54736	0.629807
AN4800	1.37732	0.461867	1.61523	0.691737
AN4795	1.34502	0.427629	1.57673	0.656939
AN4783	1.10681	0.146413	2.10589	1.07443
AN4766	0.742736	-0.429078	1.82551	0.868299
AN4708	1.15829	0.211991	1.58141	0.661211
AN10588	0.766311	-0.383998	1.96875	0.97728
AN4689	1.02097	0.0299351	1.49441	0.57958
AN4681	1.009	0.0129224	1.51351	0.5979
AN11974	0.687614	-0.540329	1.67678	0.745693
AN4619	1.21937	0.286136	2.12985	1.09075
AN4605	1.21713	0.283486	2.56788	1.36058
AN4599	0.977074	-0.0334609	1.87653	0.908067
AN4590	1.35627	0.439649	1.6904	0.757366
AN4588	1.20509	0.269136	1.81427	0.859391
AN4567	0.863613	-0.211543	1.69055	0.757491
AN4556	0.82597	-0.275839	1.533	0.616357
AN4540	1.29686	0.375017	1.90042	0.926315
AN10567	1.14277	0.19254	2.56966	1.36158
AN4521	1.43889	0.524957	2.49889	1.32129
AN11910	1.19421	0.256062	1.57609	0.656354
AN11909	0.815553	-0.294149	2.13373	1.09338
AN4471	0.971661	-0.0414743	1.68566	0.753315
AN4449	0.877659	-0.188268	1.81043	0.856335
AN10555	0.809182	-0.305464	1.52338	0.607273
AN4434	0.749793	-0.415436	1.57338	0.65387
AN4432	1.15813	0.211802	1.53109	0.614558
AN4427	1.39293	0.478123	1.64	0.713696
AN4399	0.706401	-0.501441	1.52113	0.605146
AN4394	1.09561	0.13174	1.61822	0.694406
AN4372	1.20498	0.26901	1.51569	0.599977
AN4366	1.14576	0.196301	1.54602	0.628561
AN4343	1.25233	0.324616	1.92064	0.941588
AN4317	0.685945	-0.543835	1.55594	0.637784
AN4316	1.05733	0.0804277	1.80027	0.848213
AN4315	0.802589	-0.317267	1.76074	0.816186
AN10539	1.04497	0.0634549	1.49727	0.582332
AN8868	0.75664	-0.40232	1.6258	0.701146
AN8861	0.898754	-0.154002	1.52475	0.608574
AN8860	1.25872	0.331962	2.08012	1.05667
AN8857	0.817476	-0.290751	1.52693	0.610634
AN8849	0.916699	-0.125481	2.08849	1.06246
AN8840	0.883394	-0.178871	3.50793	1.81062
AN11127	0.894428	-0.160962	1.61319	0.689914
AN8827	1.24119	0.311729	1.61876	0.694887
AN8818	1.02754	0.0391989	1.53554	0.618743
AN8803	0.804409	-0.313999	1.5104	0.594927
AN12082	1.23081	0.299609	2.30931	1.20746
AN8768	1.00538	0.00773749	1.51772	0.601907
AN8703	1.12106	0.164869	1.98355	0.988081
AN8697	1.14534	0.195782	1.91167	0.93483
AN8642	1.4532	0.539229	2.40044	1.2633
AN12026	0.96703	-0.048368	1.85347	0.89023
AN8623	1.32687	0.408027	1.62792	0.703026
AN8611	1.4289	0.514903	1.95454	0.966832
AN8601	1.18109	0.24012	2.16187	1.11228
AN8597	1.3066	0.38582	1.84818	0.886107
AN8589	1.17271	0.229841	2.33372	1.22263
AN8586	0.730786	-0.452478	2.45265	1.29434
AN8583	1.17287	0.230048	1.72315	0.785051
AN8579	1.4229	0.508834	1.85986	0.895193
AN7851	1.31875	0.399172	1.61332	0.690031
AN12003	0.934645	-0.0975102	2.74529	1.45696
AN7897	0.759965	-0.395995	1.76227	0.817435
AN7898	1.40671	0.492324	3.96667	1.98793
AN7900	0.676529	-0.563777	2.26365	1.17865
AN7912	1.39736	0.482699	2.07689	1.05443
AN7932	1.43571	0.52176	1.64457	0.717712
AN12007	0.987975	-0.0174543	1.63652	0.710628
AN7944	1.17967	0.238379	1.75773	0.813715
AN7953	0.986461	-0.0196662	1.77423	0.827196
AN7966	1.03666	0.0519484	2.0105	1.00755
AN7968	1.41177	0.497503	1.74179	0.800574
AN7970	1.37095	0.455177	1.51915	0.603268
AN7972	1.26687	0.34127	1.82726	0.869686
AN7973	1.00468	0.00673742	2.28337	1.19116
AN11586	0.822086	-0.282639	1.76044	0.815938
AN7998	0.985376	-0.0212537	1.53095	0.614428
AN12402	1.29993	0.378438	4.57804	2.19473
AN8008	0.7838	-0.351442	1.53162	0.615059
AN8050	1.2787	0.354679	1.77383	0.826871
AN11039	1.03721	0.0527134	1.51628	0.60054
AN8052	1.3913	0.476437	1.49398	0.579165
AN8063	1.41593	0.501749	1.59513	0.673673
AN8069	0.895055	-0.159951	2.79276	1.48169
AN8074	1.16475	0.220018	1.919	0.940352
AN8089	1.10805	0.148018	1.72287	0.78481
AN8093	1.35173	0.434807	1.9459	0.960437
AN11043	1.12217	0.166295	1.85631	0.892438
AN11051	1.42258	0.508513	1.51396	0.598322
AN8106	1.32838	0.40967	2.30532	1.20497
AN11049	1.18797	0.248492	4.84966	2.27788
AN8114	1.36184	0.44556	1.60824	0.685482
AN8120	1.40773	0.493372	1.66907	0.739049
AN8141	1.37638	0.460881	1.77254	0.825815
AN8143	1.37468	0.459096	2.04461	1.03183
AN12170	0.853762	-0.228095	2.0002	1.00014
AN8160	0.985377	-0.0212519	1.65541	0.727185
AN12171	0.78996	-0.340149	1.56246	0.643822
AN8223	0.99252	-0.0108316	1.69716	0.76312
AN8235	1.2366	0.306376	1.87746	0.908786
AN12201	0.913623	-0.13033	1.73231	0.792696
AN8249	1.40255	0.488056	1.53598	0.619162
AN11064	1.20388	0.267689	1.79507	0.844041
AN8258	0.830482	-0.267979	1.62478	0.70024
AN11071	0.802	-0.318325	1.4989	0.583901
AN12208	0.681938	-0.552287	1.62173	0.697537
AN9414	0.979414	-0.0300092	3.03911	1.60365
AN4237	1.01935	0.0276551	1.53114	0.614604
AN4220	0.822752	-0.28147	1.49392	0.579099
AN4219	0.735809	-0.442596	1.5264	0.61013
AN10517	1.0419	0.0592216	1.58784	0.667066
AN4203	0.959289	-0.0599625	1.82343	0.866655
AN4198	1.37914	0.463766	2.15931	1.11057
AN4195	1.19228	0.253719	2.39242	1.25847
AN10521	1.19583	0.258015	1.9828	0.987542
AN4173	0.923484	-0.114841	1.86376	0.898216
AN4140	1.18293	0.24237	1.6634	0.734138
AN4109	1.36615	0.450118	1.6121	0.688938
AN4106	1.21435	0.280181	1.51153	0.596009
AN12323	0.777238	-0.363571	3.01827	1.59372
AN12322	0.810033	-0.303947	1.50729	0.591957
AN4069	1.34761	0.430406	1.58789	0.667114
AN4068	0.896898	-0.156984	1.52102	0.60504
AN4037	1.12968	0.175918	1.4945	0.579667
AN3997	1.40038	0.48582	2.05139	1.0366
AN3989	0.762918	-0.3904	1.53727	0.620371
AN12041	1.43592	0.521973	3.96865	1.98865
AN3982	1.28959	0.36691	1.67051	0.740288
AN10494	1.38881	0.47385	1.59458	0.673175
AN12040	1.32743	0.408639	2.69928	1.43257
AN3968	1.48313	0.568648	2.33697	1.22464
AN12386	1.46766	0.553521	1.51877	0.602903
AN12484	1.30428	0.383259	1.80604	0.85283
AN3891	0.938018	-0.0923118	2.02965	1.02123
AN3886	0.957335	-0.0629049	1.77675	0.829245
AN3868	1.22388	0.291462	1.57606	0.656323
AN3849	1.44782	0.533886	1.64116	0.714714
AN3839	0.876833	-0.189626	1.4901	0.575411
AN11732	0.815689	-0.293908	1.51653	0.600777
AN3745	1.0487	0.068604	1.72259	0.78458
AN3712	0.848465	-0.237072	1.94839	0.962285
AN3697	1.25742	0.330464	1.76288	0.817931
AN11725	1.13843	0.187049	1.59603	0.674489
AN3687	0.822171	-0.28249	1.61438	0.69098
AN11723	0.710132	-0.493842	1.9991	0.999354
AN11718	0.698865	-0.516914	1.59735	0.675683
AN3590	0.865995	-0.207569	1.59764	0.675943
AN10428	1.28574	0.362601	1.51674	0.600975
AN3567	1.47825	0.56389	1.83334	0.874474
AN3566	1.20094	0.264167	1.71349	0.776937
AN3565	1.30854	0.387961	1.49008	0.575392
AN3559	1.2677	0.342219	1.70741	0.771809
AN3557	1.04939	0.0695551	1.55494	0.636857
AN3550	1.01939	0.027707	2.10408	1.07319
AN3549	1.267	0.341417	1.68559	0.753254
AN3533	1.18514	0.245052	1.57684	0.657037
AN10420	1.35619	0.43956	1.86341	0.897942
AN3508	1.06048	0.084712	2.0216	1.01549
AN7418	1.28319	0.35973	1.50596	0.590683
AN7417	1.34258	0.425012	1.93395	0.951549
AN7407	1.47011	0.555926	1.77046	0.824127
AN7398	0.857651	-0.221538	2.34875	1.23189
AN7396	1.3921	0.477267	1.53639	0.619543
AN7385	1.31618	0.396359	2.16766	1.11614
AN10938	1.37274	0.457064	2.15391	1.10696
AN7368	1.40849	0.494147	1.83756	0.877794
AN7351	1.0032	0.0046101	2.43945	1.28655
AN7341	0.682315	-0.551491	1.77376	0.826807
AN7340	0.825589	-0.276505	2.09047	1.06382
AN7332	1.16312	0.218001	1.48552	0.570964
AN7318	1.19313	0.254748	1.9613	0.971808
AN7317	1.21727	0.28365	1.62437	0.699883
AN7293	1.153	0.205389	1.53575	0.618945
AN7287	0.870639	-0.199853	1.8681	0.901574
AN7279	1.42344	0.509378	1.78312	0.834401
AN10919	1.15193	0.204056	1.5369	0.62002
AN7272	1.45232	0.538359	1.7972	0.84575
AN7269	1.07933	0.11013	1.82583	0.868556
AN7268	1.45861	0.544598	2.42358	1.27714
AN7266	1.37336	0.45771	1.59431	0.672935
AN12374	0.909981	-0.136091	1.74055	0.799547
AN12267	1.34294	0.425398	1.59356	0.672257
AN7221	0.844679	-0.243526	1.59951	0.677628
AN7219	1.1089	0.149135	1.69589	0.762039
AN7184	1.17878	0.237293	1.62152	0.69735
AN7183	1.0648	0.0905772	2.17158	1.11874
AN12150	1.03449	0.0489191	2.37522	1.24806
AN7172	1.11021	0.150833	1.61341	0.690114
AN7160	1.13912	0.187914	2.55481	1.35322
AN7137	0.784735	-0.349723	1.65989	0.731088
AN7133	1.1323	0.179257	1.52908	0.612666
AN7098	1.46368	0.549601	1.49658	0.581668
AN12249	1.21078	0.275939	1.65329	0.725343
AN7091	1.11739	0.160134	1.62795	0.703058
AN7090	0.920676	-0.119234	1.67138	0.741043
AN7086	1.08016	0.111246	1.49286	0.578078
AN7080	1.29766	0.375909	3.42891	1.77775
AN12481	1.13567	0.183549	1.74813	0.805814
AN7078	1.44688	0.532941	2.74217	1.45532
AN7063	1.24839	0.320063	1.52065	0.604689
AN7055	0.921169	-0.118462	1.56359	0.644864
AN12071	1.46519	0.551089	1.89187	0.919813
AN11541	1.47726	0.562928	2.80602	1.48853
AN12063	1.29982	0.378307	2.01949	1.01399
AN7008	1.35993	0.443531	2.3271	1.21853
AN7006	1.04872	0.0686257	1.48989	0.575209
AN6993	0.886322	-0.174097	1.63369	0.708134
AN6977	0.684195	-0.54752	1.8144	0.85949
AN7423	0.840507	-0.250668	1.68393	0.75183
AN7430	0.715763	-0.482446	1.59516	0.673699
AN7439	0.889956	-0.168194	1.58915	0.668253
AN7444	1.00574	0.00826037	1.55634	0.638156
AN11745	1.42287	0.508802	1.7036	0.768583
AN7452	1.4479	0.533959	1.50617	0.590888
AN7492	1.17261	0.229725	1.56582	0.646921
AN10955	1.01614	0.0231055	1.68665	0.754164
AN10943	1.09682	0.13333	2.29401	1.19787
AN10970	0.838944	-0.253353	1.75067	0.807907
AN11750	1.35655	0.439943	4.91035	2.29583
AN10947	1.07011	0.0977633	1.68757	0.754946
AN10960	0.992057	-0.0115051	1.56758	0.648536
AN7532	1.34375	0.42626	4.06929	2.02478
AN7539	0.826382	-0.275119	1.50313	0.587973
AN7541	1.17608	0.233992	1.74965	0.807063
AN7549	1.02585	0.0368213	1.56955	0.650349
AN7574	1.33241	0.414035	1.49675	0.581834
AN10949	1.35091	0.433933	1.64905	0.721637
AN7583	1.27245	0.347608	2.56374	1.35825
AN10950	1.10072	0.138453	1.5155	0.599797
AN7592	0.745385	-0.423942	2.39661	1.261
AN10951	0.705047	-0.504208	1.50546	0.590201
AN7607	1.43362	0.519663	1.88301	0.913038
AN7614	1.39497	0.480235	1.91003	0.933596
AN10976	1.39059	0.475702	1.76143	0.816747
AN10997	1.03259	0.0462738	2.14901	1.10367
AN7645	1.4522	0.538238	1.60218	0.680035
AN7646	1.0891	0.123136	1.76279	0.817857
AN10989	1.08421	0.116641	1.6152	0.691716
AN7675	0.84231	-0.247576	1.49056	0.575852
AN7727	1.31378	0.393723	3.15167	1.65611
AN7728	1.06737	0.0940584	1.48617	0.5716
AN7734	1.15382	0.206418	1.61441	0.69101
AN7766	1.30806	0.387431	1.55718	0.63894
AN7769	0.909715	-0.136513	1.53235	0.615748
AN11012	1.23289	0.302039	2.38686	1.25512
AN7831	1.258	0.331131	1.58471	0.664217
AN11024	1.29123	0.368748	1.8697	0.902804
AN7839	0.707448	-0.499304	1.48903	0.574372
AN11575	1.43007	0.51609	6.23137	2.63955
AN7842	1.38698	0.471949	1.52195	0.605917
AN10820	1.23129	0.300173	1.62677	0.702008
AN6473	1.35832	0.441827	1.67832	0.747019
AN11923	1.20646	0.270777	1.52828	0.611911
AN6459	1.19817	0.260828	1.67552	0.744609
AN6457	1.40266	0.488163	1.78438	0.835423
AN11922	1.40174	0.487214	2.07687	1.05441
AN6444	1.3847	0.469568	1.59356	0.672257
AN6437	0.911688	-0.133389	1.69533	0.761568
AN6412	1.23643	0.306182	2.93935	1.5555
AN6411	0.800263	-0.321454	4.3678	2.12691
AN6392	1.36602	0.449975	1.95753	0.969032
AN6385	1.20142	0.264737	1.7897	0.839719
AN6380	1.07753	0.107725	1.6379	0.71185
AN6339	1.05941	0.0832575	1.54321	0.625931
AN6329	0.946347	-0.0795593	1.54743	0.629874
AN6314	1.28766	0.364747	2.11893	1.08333
AN6310	1.2994	0.377843	1.52718	0.610872
AN6285	0.6755	-0.565972	1.72777	0.788907
AN6283	0.798087	-0.325382	1.52193	0.605902
AN6183	1.01189	0.0170491	1.93862	0.955029
AN12047	1.1627	0.217475	1.65046	0.722869
AN6149	0.733813	-0.446516	1.625	0.700441
AN12019	1.09816	0.135094	2.2134	1.14626
AN6099	1.15493	0.207808	1.55457	0.636518
AN6088	1.19349	0.255192	1.65639	0.728042
AN6076	1.40883	0.494493	1.51515	0.59946
AN6056	1.13075	0.177275	1.65867	0.73003
AN6055	1.06402	0.0895249	1.86548	0.899544
AN6019	1.11602	0.158369	1.52644	0.61017
AN5952	1.15814	0.211815	1.59367	0.672354
AN5943	0.918835	-0.122122	2.56234	1.35746
AN5933	1.26958	0.344348	1.70129	0.766629
AN5893	1.32806	0.409321	1.82359	0.866778
AN5885	1.30558	0.384696	2.28291	1.19087
AN5877	1.22029	0.287224	1.72323	0.785119
AN5855	1.35311	0.436275	1.86422	0.898575
AN5838	1.07841	0.108906	1.56677	0.647795
AN5814	0.875029	-0.192597	1.9132	0.935987
AN5809	1.15664	0.209942	1.51915	0.603265
AN10829	0.940299	-0.0888091	1.50678	0.591466
AN6488	1.12656	0.171926	1.80841	0.854721
AN6495	0.897514	-0.155994	2.14893	1.10362
AN6496	0.898858	-0.153835	1.79192	0.841507
AN10823	0.700427	-0.513694	1.62495	0.700394
AN6509	0.680664	-0.554986	1.53059	0.614092
AN10832	1.19621	0.258477	1.55913	0.640737
AN6512	0.965904	-0.0500476	1.51107	0.595568
AN6513	0.851638	-0.231688	1.48658	0.571996
AN6514	1.41351	0.499277	1.4854	0.57085
AN6565	1.4291	0.515102	1.53289	0.616254
AN6604	0.871219	-0.198893	1.65485	0.726697
AN6610	0.947056	-0.078478	1.65092	0.723267
AN10836	0.839934	-0.251652	1.48768	0.573062
AN6665	0.876492	-0.190187	1.62612	0.701437
AN6683	1.40679	0.492405	1.48766	0.573043
AN6704	0.888706	-0.170223	1.686	0.753606
AN6737	0.794608	-0.331685	1.7	0.765538
AN6746	1.40175	0.487227	1.72093	0.783191
AN6758	0.812166	-0.300154	1.57838	0.658446
AN6759	1.04296	0.060689	1.66541	0.735878
AN6769	1.44796	0.53402	2.0358	1.0256
AN6779	0.975102	-0.036375	2.03366	1.02408
AN6780	1.14333	0.193245	1.64101	0.714583
AN6781	1.27181	0.346882	1.50355	0.588376
AN6794	1.05262	0.0739788	1.80123	0.848986
AN6803	1.26153	0.335172	1.77357	0.826658
AN11981	0.753702	-0.407934	2.37221	1.24623
AN6814	1.4495	0.53556	1.50208	0.586964
AN6823	1.04894	0.0689258	1.48554	0.570985
AN6829	1.26595	0.340215	2.79712	1.48394
AN6841	0.793088	-0.334447	2.02056	1.01476
AN6847	0.902447	-0.148086	1.77168	0.825119
AN6873	1.21672	0.282994	1.5917	0.670567
AN6877	0.872483	-0.196801	1.65158	0.723846
AN11990	0.716097	-0.481773	1.9141	0.936668
AN6910	1.36087	0.444528	1.65161	0.723875
AN10861	1.20646	0.270783	1.93152	0.949736
AN12273	1.0436	0.0615687	2.47444	1.3071
AN10864	1.10135	0.139276	2.37628	1.24871
AN6950	1.19834	0.261041	1.61636	0.692748
AN12276	1.31518	0.395264	1.59501	0.673564
AN6958	1.34988	0.432835	1.55887	0.640503
AN10870	1.44335	0.529417	1.64409	0.717293
AN6961	1.01266	0.018155	1.71684	0.779752
AN6962	0.986651	-0.019388	1.62786	0.702977
AN6967	1.35031	0.433292	2.22342	1.15278
AN9240	1.2556	0.328373	1.71452	0.777807
AN9242	1.36927	0.453402	1.52879	0.612393
AN11205	1.30138	0.380037	2.2054	1.14104
AN9261	1.27236	0.347506	1.82014	0.864046
AN9295	0.95456	-0.0670924	2.10419	1.07326
AN9300	1.21222	0.277652	2.25909	1.17574
AN11210	1.32136	0.402028	5.78781	2.53302
AN11215	1.3129	0.392762	1.7982	0.846554
AN9310	1.34882	0.431702	1.5003	0.585246
AN9322	0.937034	-0.0938266	1.73646	0.79615
AN11220	1.47284	0.558597	1.50634	0.591045
AN9338	1.11304	0.154509	1.77471	0.827585
AN9341	1.40359	0.489118	1.54707	0.629539
AN11825	1.06357	0.0889165	2.6563	1.40942
AN9346	1.18762	0.248075	1.862	0.896851
AN9349	1.4684	0.554242	1.58316	0.662805
AN9351	1.30142	0.380084	1.84754	0.885608
AN9378	1.3836	0.468424	1.97588	0.982494
AN9385	0.702416	-0.509602	1.63737	0.711378
AN9394	1.44219	0.528263	1.68935	0.756467
AN9395	1.30276	0.381577	1.55161	0.633768
AN9409	1.1408	0.190043	1.94038	0.956338
AN1397	1.25184	0.324045	1.731	0.791603
AN1383	0.69889	-0.516863	1.57721	0.657374
AN1371	1.20467	0.268642	2.04096	1.02925
AN1323	1.18253	0.241872	1.6782	0.746912
AN1322	0.757926	-0.39987	2.13975	1.09744
AN1314	1.21848	0.285087	1.49874	0.583754
AN1309	1.40866	0.494327	1.7224	0.784421
AN1296	1.28467	0.361394	2.68881	1.42697
AN1273	0.948565	-0.0761816	1.83633	0.876827
AN1242	1.27694	0.35269	1.62357	0.699169
AN1214	1.12964	0.175866	1.69786	0.763716
AN1209	0.959561	-0.059553	1.5055	0.590239
AN1140	1.36765	0.4517	1.54441	0.62706
AN1139	1.42554	0.511513	1.49738	0.582436
AN1135	0.930385	-0.104101	1.58513	0.664598
AN1123	1.01412	0.0202219	1.68853	0.755771
AN11842	1.02993	0.0425427	1.81688	0.861464
AN1088	1.39301	0.47821	2.08005	1.05662
AN1067	1.06204	0.0868447	1.73426	0.794322
AN10159	0.727238	-0.4595	1.70444	0.7693
AN1009	0.737015	-0.440234	1.53536	0.618579
AN1000	1.17527	0.232995	2.05722	1.0407
AN10138	1.02947	0.0419017	1.63327	0.707766
AN0966	0.859844	-0.217853	1.62952	0.704444
AN0964	0.937417	-0.0932365	3.45252	1.78765
AN0959	1.06106	0.0855038	2.16426	1.11387
AN11894	1.13044	0.17689	1.74848	0.806103
AN0948	0.876168	-0.190721	4.81363	2.26713
AN0905	1.28664	0.363608	1.54955	0.631851
AN0873	1.46784	0.553697	1.54161	0.624435
AN0841	0.947775	-0.0773837	1.68301	0.751044
AN12112	1.15557	0.208609	1.53257	0.615953
AN0804	1.29375	0.371559	1.81358	0.858841
AN0800	1.25168	0.323865	1.60017	0.678227
AN0749	1.17843	0.236871	1.5559	0.637748
AN0738	1.24988	0.321794	1.493	0.578216
AN0691	1.42774	0.513732	1.83511	0.875864
AN10110	0.916705	-0.12547	1.51632	0.600574
AN0664	1.34723	0.429994	2.51117	1.32836
AN12212	0.73499	-0.444203	1.82839	0.870572
AN0663	0.729788	-0.45445	1.59404	0.67269
AN0662	1.11005	0.150625	1.62692	0.702141
AN0661	0.755493	-0.404509	2.2178	1.14913
AN0652	0.995591	-0.00637453	2.95087	1.56114
AN0618	1.21925	0.285999	1.65553	0.727295
AN0615	1.40549	0.491078	1.8494	0.88706
AN0598	0.699907	-0.514766	1.98605	0.989899
AN0592	1.06867	0.0958114	1.60074	0.67874
AN0584	0.685307	-0.545177	1.79947	0.847572
AN11276	0.893382	-0.162652	3.4662	1.79335
AN0556	1.16533	0.22074	1.48889	0.574234
AN0547	1.12613	0.171368	1.65428	0.726203
AN0540	1.02946	0.0418906	2.1894	1.13054
AN0536	1.15432	0.207046	2.15336	1.10659
AN0532	0.958535	-0.0610968	1.85697	0.892948
AN0522	1.32728	0.408477	1.67876	0.747397
AN0519	1.13944	0.188321	1.68805	0.755355
AN11739	1.46757	0.553427	1.72392	0.785689
AN0512	1.24264	0.313405	2.1945	1.1339
AN0510	1.24845	0.320137	2.40503	1.26605
AN0474	1.31761	0.397924	2.02189	1.01571
AN0450	1.11496	0.15699	1.50966	0.594224
AN0435	1.32332	0.404165	1.63576	0.709961
AN0390	1.47802	0.563661	1.81291	0.858307
AN0355	0.902432	-0.148109	1.59908	0.677239
AN0337	1.2548	0.327457	2.83817	1.50496
AN10063	1.0275	0.0391398	1.58282	0.662494
AN0282	1.38464	0.469508	1.72762	0.788788
AN0274	0.91699	-0.125022	1.83336	0.874491
AN0197	1.29871	0.377083	2.21368	1.14645
AN11261	0.783087	-0.352756	1.66677	0.737058
AN0159	1.2673	0.341763	1.65447	0.72637
AN10023	1.19929	0.262184	4.26927	2.09399
AN10044	1.09311	0.128436	2.47874	1.30961
AN10038	1.46244	0.548376	5.20261	2.37923
AN0150	1.2218	0.289003	1.5594	0.640994
AN0148	1.27705	0.352819	3.78518	1.92036
AN10021	1.24009	0.31045	1.78265	0.834025
AN11846	0.98302	-0.0247069	1.51969	0.603777
AN0134	0.813322	-0.298102	1.89707	0.92377
AN0102	1.01746	0.0249773	1.55026	0.632515
AN0052	1.15231	0.204529	1.58756	0.666807
AN0041	0.798774	-0.324141	1.50803	0.592665
AN0039	1.26388	0.337861	1.52501	0.608816
AN10005	1.38311	0.467915	1.60961	0.686715
AN10009	1.4627	0.548637	1.49235	0.577587
AN10001	1.20311	0.266766	1.53983	0.622768
AN11673	1.23752	0.307454	2.06836	1.04849
AN9056	1.16734	0.223229	1.63927	0.71305
AN9044	1.04892	0.0689036	1.87776	0.909016
AN9029	1.46908	0.554914	1.6711	0.740796
AN9027	1.35284	0.435994	2.18351	1.12665
AN9021	1.14957	0.20109	1.68843	0.755679
AN9003	1.47304	0.558795	1.53574	0.618934
AN8968	1.47488	0.560598	1.49012	0.575424
AN12385	1.18537	0.245343	1.58522	0.664682
AN8959	1.13613	0.18413	2.06313	1.04483
AN8945	0.692345	-0.530438	1.58129	0.661106
AN8911	1.34335	0.425834	1.97184	0.979545
AN8893	0.847507	-0.238702	2.30961	1.20765
AN8892	1.00302	0.00434855	1.49576	0.580881
AN8882	0.746586	-0.421619	1.66761	0.737783
AN8875	0.794067	-0.332667	2.20549	1.1411
AN12411	0.78134	-0.355978	1.8759	0.907582
AN1416	0.86944	-0.201841	1.74364	0.802104
AN1445	1.12236	0.166539	1.53059	0.614087
AN1465	0.770036	-0.377002	2.31711	1.21233
AN1495	0.715041	-0.483902	1.84021	0.879868
AN1497	1.23761	0.307553	1.80245	0.849958
AN12361	0.911879	-0.133086	1.60658	0.683993
AN1506	1.08149	0.113024	1.60796	0.685232
AN10210	1.25454	0.327162	1.81452	0.85959
AN1513	0.812271	-0.299968	1.78739	0.837852
AN10213	1.0555	0.0779328	2.48232	1.31169
AN1515	0.951622	-0.07154	1.78064	0.832393
AN1517	0.990037	-0.0144458	1.77524	0.828017
AN1518	1.14014	0.189212	1.59774	0.676032
AN1519	1.4184	0.504268	1.544	0.626676
AN1564	1.41229	0.498032	1.77152	0.824988
AN1567	1.33796	0.420036	1.91057	0.934005
AN10217	1.4666	0.552472	2.3155	1.21132
AN1576	1.27766	0.353508	1.84367	0.882583
AN1578	1.32167	0.402365	2.05915	1.04205
AN9443	1.20099	0.264227	1.7879	0.83827
AN1615	1.28905	0.366309	2.29649	1.19943
AN1618	1.10937	0.149743	2.54473	1.34751
AN1627	0.973669	-0.0384964	2.53281	1.34074
AN1631	0.949069	-0.075415	1.48595	0.57139
AN1649	1.08425	0.1167	1.57165	0.652276
AN1650	1.10004	0.13756	1.51407	0.598435
AN1687	1.02423	0.0345376	2.21311	1.14608
AN1693	0.934979	-0.0969949	2.53202	1.34029
AN11889	1.02612	0.0372016	1.55344	0.635467
AN1715	1.3103	0.389901	1.57369	0.654151
AN11313	1.09157	0.126399	1.95982	0.970721
AN1738	1.40871	0.494377	1.92749	0.946726
AN1740	0.853144	-0.22914	1.61593	0.692363
AN1741	1.44073	0.526797	1.52173	0.605709
AN1756	0.700499	-0.513546	2.58974	1.37281
AN1868	1.29681	0.374972	1.50172	0.586617
AN1889	1.26019	0.333639	1.70416	0.769059
AN1912	1.27262	0.347799	1.84417	0.882969
AN1914	1.12798	0.173747	1.54195	0.624757
AN11798	1.15042	0.202166	2.02553	1.0183
AN11799	0.947595	-0.0776568	2.50672	1.3258
AN1941	0.98246	-0.0255288	3.58355	1.84139
AN1949	0.837532	-0.255784	1.7317	0.792189
AN1956	1.38821	0.473227	1.52366	0.60754
AN1969	0.922375	-0.116575	1.55461	0.636551
AN2022	1.16472	0.219979	1.80285	0.85028
AN2081	1.26849	0.343111	1.51327	0.597672
AN2108	1.1077	0.147563	2.11438	1.08023
AN2121	1.23787	0.307865	1.71495	0.778167
AN2147	0.878058	-0.187611	1.64202	0.715473
AN2156	1.4028	0.488308	2.12231	1.08564
AN2157	1.02581	0.0367609	1.91293	0.935784
AN10277	1.25065	0.322684	1.70456	0.769398
AN2236	1.41533	0.501141	1.68151	0.749754
AN2300	1.17672	0.234772	1.90107	0.92681
AN2365	0.974657	-0.0370333	1.50039	0.585337
AN2371	1.35992	0.443525	1.84253	0.881686
AN2380	1.4084	0.494057	2.25039	1.17018
AN12116	1.28709	0.364109	1.60845	0.685672
AN10300	1.44184	0.527915	1.51223	0.596674
AN10301	1.39664	0.481962	1.48827	0.573635
AN2430	1.12617	0.171429	1.64832	0.720998
AN2495	1.07733	0.107456	1.58624	0.665609
AN2570	1.35808	0.441571	2.24068	1.16393
AN2580	1.28065	0.35688	1.756	0.812291
AN2589	1.48082	0.566398	1.64422	0.717407
AN2590	0.986066	-0.0202434	1.5166	0.600843
AN2595	1.2059	0.270111	2.80903	1.49007
AN2605	1.19078	0.251907	1.54887	0.631213
AN2607	1.23594	0.305604	1.90844	0.932396
AN11967	1.05849	0.0820143	2.62526	1.39246
AN9232	1.20515	0.269216	1.73909	0.798332
AN9224	1.21176	0.277101	2.53686	1.34304
AN9215	0.856032	-0.224264	1.6916	0.758386
AN12145	1.22191	0.28914	1.87037	0.903324
AN9209	1.36986	0.454026	1.93525	0.952523
AN9204	1.27717	0.352952	2.85448	1.51323
AN9193	1.24919	0.320994	1.69639	0.762471
AN9188	1.21256	0.27806	1.84785	0.88585
AN9172	1.47321	0.558967	1.79117	0.840904
AN9157	1.05509	0.0773688	1.70069	0.76612
AN9152	1.01911	0.0273094	2.56897	1.36119
AN9133	1.24885	0.3206	1.6207	0.696618
AN9122	0.892433	-0.164184	1.66311	0.73388
AN9107	0.955499	-0.0656744	1.49485	0.580002
AN9095	0.980248	-0.0287813	2.73851	1.45339
AN11928	1.06772	0.0945324	2.61005	1.38408
AN11183	0.914522	-0.12891	1.78335	0.834587
AN3459	0.826615	-0.274712	1.89699	0.923713
AN3458	0.81001	-0.303988	1.58127	0.661084
AN3453	0.797674	-0.326129	1.75682	0.812967
AN3449	0.777023	-0.363971	1.7394	0.798593
AN3421	1.26915	0.343866	1.92723	0.946528
AN3419	0.968027	-0.0468804	1.83551	0.876179
AN3393	1.12673	0.172143	1.53133	0.614783
AN3378	0.9713	-0.0420108	1.74978	0.807169
AN3373	0.889228	-0.169375	1.677	0.745886
AN10404	1.11919	0.162455	1.70254	0.767691
AN3351	1.33032	0.411773	1.74717	0.805019
AN3342	1.41021	0.495915	1.72577	0.787238
AN3332	1.04453	0.0628524	1.94076	0.956621
AN3331	1.29456	0.372461	3.03838	1.6033
AN10397	1.34934	0.43225	1.57958	0.659543
AN10391	1.10232	0.140548	2.02609	1.0187
AN3315	1.44307	0.52914	1.6473	0.720106
AN3311	1.39375	0.478971	1.81535	0.860247
AN3302	1.28747	0.364544	2.06874	1.04875
AN3298	1.31909	0.399546	1.59826	0.676502
AN3292	0.773297	-0.370905	1.52947	0.613029
AN3279	1.11052	0.151233	1.55613	0.637962
AN12188	1.34588	0.428553	1.6047	0.682307
AN3271	1.2349	0.304396	1.55293	0.634995
AN3253	1.10709	0.146769	1.59582	0.674293
AN3252	1.19463	0.256563	1.6472	0.72002
AN3247	1.41455	0.500343	1.56097	0.642441
AN12184	1.16236	0.21706	2.4927	1.31771
AN3234	1.31769	0.398011	1.87634	0.907919
AN3232	1.00131	0.00188789	1.5745	0.654896
AN3226	0.7032	-0.507993	3.42593	1.7765
AN10385	1.39822	0.483591	1.52478	0.608605
AN3197	1.37548	0.459938	1.65919	0.730481
AN11375	0.676654	-0.56351	2.16872	1.11684
AN10356	1.08386	0.116178	2.19237	1.13249
AN3130	1.0277	0.0394173	1.85379	0.89048
AN3127	1.04242	0.0599408	1.57292	0.653441
AN3118	1.20297	0.2666	1.57993	0.65986
AN3086	0.891908	-0.165033	1.51663	0.600873
AN3072	1.11935	0.162668	1.50067	0.585605
AN11374	0.978941	-0.0307066	3.56241	1.83285
AN2926	0.821898	-0.282969	1.52519	0.608989
AN2874	1.11822	0.161209	1.53958	0.622533
AN2865	0.986207	-0.0200371	1.57113	0.651801
AN10359	1.41291	0.49867	1.56316	0.644463
AN2848	0.985539	-0.0210154	1.49173	0.576986
AN2847	0.949487	-0.0747803	2.06501	1.04615
AN2842	1.33011	0.41155	1.61311	0.689842
AN2837	1.4811	0.566666	1.58627	0.665636
AN2834	1.20426	0.26815	1.76846	0.822497
AN2830	1.18553	0.245535	1.57363	0.654097
AN2823	0.982211	-0.0258946	1.73271	0.793026
AN2817	1.16561	0.221086	3.11353	1.63855
AN12379	0.982377	-0.025652	1.69142	0.758237
AN2810	1.29267	0.370354	1.60445	0.682078
AN2809	1.24371	0.314646	1.67158	0.741212
AN11364	1.32149	0.402164	2.12872	1.08999
AN2764	0.914535	-0.12889	1.53189	0.615309
AN2762	1.31723	0.397507	1.82674	0.869269
AN2753	1.12062	0.164301	1.56992	0.650687
AN2750	1.39574	0.48103	1.53966	0.622611
AN12315	0.889136	-0.169523	1.5523	0.634409
AN2681	1.02621	0.0373205	1.70257	0.767718
AN2669	1.3375	0.419536	1.6159	0.692339
AN2642	1.43724	0.523297	1.94171	0.957326
AN10332	1.30505	0.384107	1.78479	0.835758
AN2636	1.25748	0.330534	1.79711	0.845681
AN2630	1.16	0.214119	1.6113	0.688223
AN11356	1.47498	0.560696	2.59597	1.37627
AN2629	0.950896	-0.0726402	2.47536	1.30764
AN2624	1.10183	0.139897	2.08492	1.05999
AN12327	1.21015	0.275188	2.92828	1.55006
AN2619	1.41391	0.499688	2.63008	1.39511
AN10328	1.3464	0.429112	1.82917	0.871188
AN8305	1.37846	0.463056	3.28776	1.7171
AN8308	1.01565	0.022398	11.5026	3.52388
AN8321	1.42339	0.509334	1.60214	0.680001
AN11075	1.44248	0.52855	2.23558	1.16065
AN8341	1.18463	0.244432	1.71082	0.774689
AN12340	1.35312	0.436292	1.74056	0.799551
AN12446	1.03945	0.0558263	2.76311	1.46629
AN8377	1.30489	0.383927	1.49171	0.576966
AN12376	1.32108	0.401719	1.56714	0.648136
AN8452	1.26742	0.341899	1.61713	0.693433
AN8456	1.04136	0.0584748	2.55652	1.35418
AN8457	1.23799	0.307999	1.49255	0.57778
AN8459	1.26815	0.342729	2.3462	1.23032
AN8466	1.32261	0.403385	1.96668	0.975762
AN8469	1.07919	0.109951	1.51183	0.596293
AN8474	1.12831	0.174159	1.65052	0.722921
AN8489	0.965626	-0.0504643	2.3488	1.23193
AN8492	1.40466	0.49022	1.91114	0.934435
AN8500	1.17008	0.226601	1.7248	0.786425
AN11621	1.26568	0.339917	2.03815	1.02726
AN12259	0.989903	-0.0146405	2.63491	1.39775
AN8572	1.44815	0.534213	2.08771	1.06192
AN8573	0.779001	-0.360303	1.82421	0.867269
AN8575	1.27638	0.352063	1.52118	0.605194
AN11623	0.899606	-0.152634	1.76591	0.820415
AN8577	1.42943	0.515437	1.5437	0.626392
AN11462	0.830294	-0.268305	2.62862	1.39431
AN5110	1.44098	0.527053	1.81091	0.856715
AN10647	1.25556	0.328332	1.50305	0.587897
AN10642	0.982579	-0.0253553	1.54452	0.627157
AN11467	0.78483	-0.349548	2.98003	1.57532
AN5201	1.0981	0.135013	2.45479	1.2956
AN5762	1.43347	0.519514	2.08513	1.06013
AN5729	0.747896	-0.419091	1.50418	0.58898
AN5721	1.04251	0.0600562	1.49446	0.579628
AN5673	1.17969	0.238406	1.48455	0.570022
AN5664	1.00521	0.00749755	1.72979	0.790601
AN5646	1.3651	0.44901	1.92536	0.945127
AN5636	0.98865	-0.0164688	2.01053	1.00758
AN10692	1.33606	0.417981	2.0465	1.03316
AN10683	1.20224	0.265725	1.60002	0.678093
AN5526	0.701708	-0.511057	1.62307	0.698729
AN5506	1.47103	0.556831	1.66192	0.732849
AN5492	0.940865	-0.0879402	1.51339	0.597785
AN5490	0.859874	-0.217802	1.72415	0.785888
AN5488	1.28542	0.362245	1.52169	0.60567
AN5476	1.0511	0.0719062	1.67386	0.743177
AN5463	1.4435	0.529568	1.71181	0.775522
AN5459	0.91786	-0.123654	2.20877	1.14325
AN5431	1.4825	0.56803	1.82243	0.865866
AN5430	1.48243	0.567966	1.59603	0.674485
AN11810	1.03625	0.0513733	1.82126	0.864938
AN5418	0.965536	-0.0505987	2.25763	1.17481
AN11808	1.01688	0.0241465	1.71497	0.77818
AN5365	1.09632	0.132673	2.38892	1.25636
AN5326	1.17681	0.234884	1.53743	0.620519
AN5304	1.3705	0.454699	1.66209	0.732996
AN10668	1.38533	0.470229	2.04148	1.02962
AN5281	1.40926	0.49494	1.94596	0.960481
AN11945	1.25455	0.327165	2.01671	1.012
AN5269	1.20277	0.266355	1.56655	0.647589
AN5264	1.15976	0.213824	2.37166	1.2459
AN9507	1.37408	0.458462	1.92112	0.941945
AN5035	0.476699	-1.06885	1.64202	0.715471
AN4906	0.539467	-0.890392	1.75313	0.809935
AN4784	0.466373	-1.10044	1.67814	0.746859
AN10584	0.633492	-0.658601	1.49362	0.578813
AN4680	0.543136	-0.880614	1.72881	0.789775
AN4656	0.599884	-0.737246	1.52825	0.611877
AN4655	0.368892	-1.43873	1.63454	0.708882
AN11437	0.55898	-0.839131	1.73237	0.792751
AN4340	0.319739	-1.64504	1.80956	0.855638
AN12318	0.47589	-1.0713	2.04586	1.0327
AN8847	0.655758	-0.608764	1.58931	0.668405
AN8824	0.618881	-0.692267	2.76856	1.46914
AN8781	0.667156	-0.583903	2.1348	1.0941
AN12080	0.439759	-1.18522	1.57487	0.655234
AN7896	0.542387	-0.882605	2.21098	1.14468
AN8011	0.597204	-0.743705	1.49913	0.584122
AN8101	0.540406	-0.887885	2.90769	1.53987
AN11590	0.0814248	-3.61839	1.70132	0.766657
AN4201	0.510176	-0.970932	1.56323	0.644527
AN4172	0.645658	-0.631157	2.45265	1.29434
AN4131	0.292734	-1.77234	1.90307	0.928327
AN11425	0.642706	-0.63777	1.56709	0.648085
AN3934	0.602581	-0.730772	1.67532	0.744435
AN11724	0.667271	-0.583655	1.64211	0.715549
AN7387	0.647741	-0.62651	1.62156	0.697383
AN7141	0.628079	-0.670982	1.50385	0.588659
AN7011	0.583552	-0.777068	1.73742	0.796947
AN7460	0.506356	-0.981775	1.7478	0.805542
AN7753	0.17325	-2.52907	2.31885	1.21341
AN6189	0.640377	-0.643007	1.69525	0.761499
AN12015	0.297768	-1.74774	1.77468	0.82756
AN5942	0.299586	-1.73896	3.96346	1.98676
AN5863	0.658527	-0.602685	1.49667	0.58176
AN5846	0.437851	-1.19149	1.49973	0.584706
AN6503	0.443738	-1.17222	2.25998	1.17631
AN6691	0.437573	-1.19241	1.74724	0.805078
AN11901	0.620975	-0.687393	1.67974	0.748242
AN11982	0.440385	-1.18316	1.76047	0.815964
AN6915	0.557179	-0.843787	1.74915	0.806654
AN12409	0.500497	-0.998566	1.74287	0.801466
AN10865	0.504888	-0.985963	1.69681	0.762826
AN9303	0.607194	-0.719772	1.62192	0.697703
AN9362	0.305705	-1.70979	1.48546	0.570913
AN9398	0.652919	-0.615025	1.56505	0.646206
AN1398	0.589335	-0.76284	1.96776	0.976557
AN1380	0.583006	-0.778417	1.59941	0.677543
AN1361	0.191822	-2.38216	2.0131	1.00942
AN1347	0.537796	-0.894869	1.85283	0.889734
AN1098	0.225696	-2.14755	1.51361	0.597992
AN1049	0.261338	-1.93601	1.558	0.639692
AN0972	0.53153	-0.911778	4.47871	2.16308
AN0890	0.600613	-0.735492	1.52921	0.612789
AN10127	0.439588	-1.18578	1.70306	0.768129
AN0473	0.594031	-0.75139	1.62844	0.703493
AN0418	0.405359	-1.30273	2.08715	1.06154
AN0350	0.587773	-0.76667	1.5104	0.594932
AN11260	0.641928	-0.639516	1.48456	0.570034
AN8894	0.600498	-0.735768	4.20222	2.07115
AN8878	0.600277	-0.7363	1.60359	0.681306
AN1411	0.640587	-0.642533	1.89739	0.924019
AN1509	0.386618	-1.37102	2.04505	1.03214
AN11306	0.555711	-0.847593	1.50629	0.590997
AN1647	0.650661	-0.620021	1.6896	0.756684
AN1812	0.412235	-1.27846	1.62731	0.702491
AN1903	0.574462	-0.799718	1.7488	0.806368
AN10248	0.533083	-0.907568	1.67921	0.747785
AN2097	0.660772	-0.597776	1.90974	0.933375
AN2498	0.514911	-0.957605	1.60594	0.683422
AN9184	0.2294	-2.12406	2.00949	1.00683
AN9125	0.660852	-0.5976	2.14147	1.0986
AN9069	0.629291	-0.668202	1.55838	0.640044
AN3465	0.587955	-0.766223	2.22057	1.15093
AN3446	0.641857	-0.639676	1.90645	0.930891
AN11378	0.379958	-1.39609	2.37319	1.24683
AN3141	0.54004	-0.888862	1.69817	0.763978
AN11702	0.573129	-0.803069	15.9753	3.99777
AN5131	0.481986	-1.05294	1.68893	0.756108
AN10643	0.541048	-0.88617	1.6247	0.700172
AN10717	0.317078	-1.65709	1.95775	0.969198
AN5712	0.499661	-1.00098	1.51833	0.602485
AN9473	0.459549	-1.12171	1.96389	0.973712
AN5423	0.539811	-0.889473	2.60397	1.38071
