# Supplementary material for: The KdmB-EcoA-RpdA-SntB chromatin complex binds regulatory genes and coordinates fungal development with mycotoxin synthesis
Source: Nucleic Acids Res. 2022 Sep 12;50(17):9797–813. doi: 10.1093/nar/gkac744 (PMC9508808; doi:10.1093/nar/gkac744)
Supplement: gkac744_Supplemental_Files [file gkac744_supplemental_files.zip › Supplemental Data S23.xlsx]

## Sheet: Both Down
Supplemental Data S23 – GO analysis output for different classes of genes from comparing transcriptional response of wildtype and kdmB∆ strains to transition from primary (20 hr) to secondary (48 hr) growth phase.
	ID	Description	GeneRatio	BgRatio	pvalue	p.adjust	qvalue	geneID	Count
1	GO:0006412	translation	72/1133	114/10702	0	0	0	AN4777/AN1122/AN5960/AN4475/AN5996/AN4803/AN4016/AN4073/AN12246/AN7354/AN0262/AN0445/AN4802/AN5979/AN11419/AN5800/AN4794/AN1228/AN6082/AN8856/AN0570/AN0433/AN4222/AN3413/AN8870/AN6500/AN6181/AN1345/AN5222/AN4060/AN11411/AN2275/AN5997/AN6202/AN2906/AN9468/AN9465/AN1964/AN7003/AN0278/AN6629/AN2980/AN3172/AN4202/AN6679/AN4594/AN3823/AN2301/AN5441/AN6632/AN10416/AN4916/AN6083/AN10681/AN10740/AN5014/A…	72
2	GO:0006407	rRNA export from nucleus	11/1133	11/10702	0	0	0	AN3413/AN4060/AN5997/AN3172/AN5441/AN6632/AN5715/AN0843/AN6978/AN3706/AN4087	11
3	GO:0006091	generation of precursor metabolites and energy	22/1133	47/10702	0	0	0	AN4064/AN2315/AN4525/AN1624/AN8118/AN4859/AN6255/AN1094/AN2316/AN0252/AN0747/AN8273/AN0595/AN5597/AN0357/AN6077/AN6287/AN2306/AN1534/AN1063/AN5629/AN1189	22
4	GO:0006696	ergosterol biosynthetic process	14/1133	28/10702	0	0	0	AN6973/AN4923/AN6506/AN1901/AN4042/AN5823/AN5862/AN11008/AN2069/AN8283/AN8012/AN2311/AN10764/AN4094	14
5	GO:0006633	fatty acid biosynthetic process	15/1133	37/10702	0	0.0001	0.0001	AN6973/AN6731/AN1037/AN8907/AN0918/AN6506/AN0640/AN4135/AN4592/AN9408/AN9407/AN4405/AN5904/AN6126/AN3638	15
6	GO:0000462	maturation of SSU-rRNA from tricistronic rRNA transcript (SSU-rRNA, 5.8S rRNA, LSU-rRNA)	11/1133	22/10702	0	0.0002	0.0001	AN4777/AN5960/AN4803/AN8870/AN1345/AN5222/AN9468/AN1964/AN6679/AN4594/AN0465	11
7	GO:0044416	induction by symbiont of host defense response	8/1133	12/10702	0	0.0002	0.0002	AN5746/AN8041/AN1246/AN2875/AN5210/AN4443/AN12478/AN6900	8
8	GO:0002181	cytoplasmic translation	10/1133	19/10702	0	0.0002	0.0002	AN0445/AN0570/AN2275/AN9465/AN0278/AN2980/AN3172/AN10681/AN0776/AN1166	10
9	GO:0006094	gluconeogenesis	10/1133	19/10702	0	0.0002	0.0002	AN5746/AN8041/AN3223/AN1246/AN2875/AN5210/AN6037/AN4462/AN6900/AN1918	10
10	GO:0006096	glycolytic process	11/1133	23/10702	0	0.0002	0.0002	AN5746/AN8041/AN3223/AN1246/AN2875/AN5210/AN6037/AN8689/AN4462/AN6900/AN1918	11
11	GO:0097308	cellular response to farnesol	16/1133	46/10702	0	0.0002	0.0002	AN4159/AN5746/AN0240/AN10518/AN2435/AN4695/AN8863/AN4163/AN0747/AN8273/AN0179/AN2846/AN6900/AN1800/AN5564/AN7208	16
12	GO:0016125	sterol metabolic process	13/1133	33/10702	0	0.0003	0.0003	AN6973/AN8907/AN4923/AN6506/AN1901/AN4042/AN7661/AN8283/AN3638/AN8012/AN2311/AN4094/AN7211	13
13	GO:0006334	nucleosome assembly	8/1133	15/10702	0.0001	0.001	0.0008	AN3469/AN0734/AN3468/AN0733/AN8863/AN2765/AN8039/AN0117	8
14	GO:0034599	cellular response to oxidative stress	21/1133	80/10702	0.0001	0.0011	0.0009	AN8692/AN0170/AN3581/AN3954/AN5447/AN10223/AN5755/AN9339/AN6542/AN2099/AN5823/AN7708/AN3004/AN5975/AN2846/AN4747/AN5109/AN0988/AN0117/AN8837/AN7567	21
15	GO:0036180	filamentous growth of a population of unicellular organisms in response to biotic stimulus	25/1133	111/10702	0.0002	0.0032	0.0027	AN5746/AN4923/AN6506/AN4390/AN5210/AN4042/AN4202/AN11008/AN0163/AN12478/AN2130/AN1166/AN4745/AN7468/AN0689/AN12465/AN6900/AN7672/AN6305/AN1800/AN7189/AN3583/AN8044/AN5200/AN5220	25
16	GO:0035690	cellular response to drug	35/1133	182/10702	0.0003	0.0052	0.0043	AN8041/AN4923/AN6506/AN1923/AN10709/AN4390/AN4770/AN4674/AN3307/AN1126/AN1901/AN9408/AN3814/AN7657/AN0235/AN4163/AN11008/AN8122/AN4647/AN0776/AN0595/AN12478/AN8283/AN3696/AN3113/AN4774/AN4761/AN7672/AN1459/AN1061/AN2332/AN1743/AN10878/AN1189/AN3368	35
17	GO:0015986	ATP synthesis coupled proton transport	8/1133	19/10702	0.0004	0.006	0.005	AN2315/AN1624/AN0943/AN0252/AN6287/AN11565/AN11499/AN1534	8
18	GO:0009060	aerobic respiration	10/1133	30/10702	0.0007	0.0099	0.0082	AN4064/AN4525/AN10585/AN4755/AN6246/AN2306/AN6297/AN3034/AN1743/AN3813	10
19	GO:0048315	conidium formation	26/1133	129/10702	0.0009	0.0119	0.0099	AN4695/AN5755/AN9339/AN4935/AN3416/AN7657/AN2009/AN0279/AN6037/AN6243/AN8273/AN2742/AN2412/AN2523/AN6318/AN6317/AN5156/AN2306/AN4263/AN6305/AN6230/AN5021/AN0363/AN8129/AN7542/AN1189	26
20	GO:0000027	ribosomal large subunit assembly	8/1133	22/10702	0.0013	0.0147	0.0122	AN4475/AN0262/AN2734/AN8856/AN6202/AN6083/AN1166/AN1013	8
21	GO:0006099	tricarboxylic acid cycle	8/1133	22/10702	0.0013	0.0147	0.0122	AN2436/AN2435/AN6499/AN8275/AN6717/AN2916/AN8707/AN2332	8
22	GO:0071470	cellular response to osmotic stress	12/1133	43/10702	0.0013	0.0147	0.0122	AN5746/AN8692/AN8041/AN6089/AN6318/AN7484/AN1805/AN8690/AN1769/AN3583/AN1216/AN4029	12
23	GO:0044406	adhesion of symbiont to host	5/1133	10/10702	0.0021	0.0232	0.0194	AN8041/AN4515/AN4390/AN6230/AN1832	5
24	GO:0009058	biosynthetic process	14/1133	59/10702	0.0028	0.03	0.025	AN1923/AN5586/AN3307/AN6048/AN2955/AN6645/AN1102/AN2284/AN5725/AN0354/AN1993/AN5021/AN8369/AN3396	14
25	GO:0071216	cellular response to biotic stimulus	21/1133	105/10702	0.003	0.03	0.025	AN5746/AN4923/AN6506/AN4390/AN5210/AN4042/AN4202/AN11008/AN0163/AN12478/AN2130/AN1166/AN4745/AN7468/AN12465/AN6900/AN7672/AN6305/AN3583/AN8044/AN5200	21
26	GO:0006687	glycosphingolipid metabolic process	5/1133	11/10702	0.0035	0.0332	0.0276	AN0918/AN0640/AN6534/AN1102/AN4991	5
27	GO:0006744	ubiquinone biosynthetic process	5/1133	11/10702	0.0035	0.0332	0.0276	AN4757/AN4569/AN3738/AN3586/AN1743	5
28	GO:0009086	methionine biosynthetic process	6/1133	16/10702	0.0044	0.0389	0.0324	AN4770/AN4443/AN8277/AN4774/AN4793/AN4769	6
29	GO:0036170	filamentous growth of a population of unicellular organisms in response to starvation	18/1133	88/10702	0.0044	0.0389	0.0324	AN6731/AN4923/AN4390/AN5210/AN4042/AN4202/AN11008/AN0163/AN12478/AN2130/AN1166/AN7468/AN6900/AN4761/AN6305/AN8044/AN5629/AN5200	18
30	GO:0009082	branched-chain amino acid biosynthetic process	5/1133	13/10702	0.0082	0.0668	0.0556	AN2526/AN4956/AN7358/AN6346/AN4430	5
31	GO:0043936	asexual sporulation resulting in formation of a cellular spore	12/1133	53/10702	0.0082	0.0668	0.0556	AN6731/AN1037/AN4674/AN2919/AN4897/AN2742/AN6318/AN3113/AN6305/AN0082/AN7683/AN7542	12
32	GO:0006525	arginine metabolic process	6/1133	18/10702	0.0084	0.0668	0.0556	AN2243/AN1883/AN3846/AN8231/AN8770/AN0565	6
33	GO:0009081	branched-chain amino acid metabolic process	5/1133	14/10702	0.0117	0.0897	0.0747	AN2526/AN0840/AN4956/AN6346/AN4430	5
34	GO:0015976	carbon utilization	6/1133	20/10702	0.0146	0.1067	0.0889	AN5746/AN4462/AN7468/AN0689/AN1918/AN5626	6
35	GO:0006414	translational elongation	4/1133	10/10702	0.0155	0.1067	0.0889	AN5996/AN2734/AN5719/AN10614	4
36	GO:0007186	G-protein coupled receptor signaling pathway	4/1133	10/10702	0.0155	0.1067	0.0889	AN5755/AN2742/AN6305/AN3090	4
37	GO:0071472	cellular response to salt stress	4/1133	10/10702	0.0155	0.1067	0.0889	AN1624/AN2919/AN6305/AN8029	4
38	GO:0070787	conidiophore development	14/1133	74/10702	0.0219	0.1424	0.1186	AN4935/AN2009/AN6243/AN7661/AN2412/AN3113/AN0689/AN4761/AN6305/AN1459/AN1800/AN0363/AN8547/AN1189	14
39	GO:0044262	cellular carbohydrate metabolic process	4/1133	11/10702	0.0224	0.1424	0.1186	AN2436/AN6499/AN8275/AN6717	4
40	GO:0075308	negative regulation of conidium formation	4/1133	11/10702	0.0224	0.1424	0.1186	AN5156/AN4263/AN0363/AN8129	4
41	GO:0070317	negative regulation of G0 to G1 transition	6/1133	22/10702	0.0234	0.1451	0.1209	AN4923/AN5210/AN8012/AN3747/AN7672/AN2007	6
42	GO:0009267	cellular response to starvation	15/1133	84/10702	0.0293	0.1769	0.1474	AN6731/AN4390/AN4042/AN4202/AN11008/AN0163/AN12478/AN2130/AN1166/AN7468/AN3592/AN6900/AN4761/AN8044/AN5200	15
43	GO:0006534	cysteine metabolic process	4/1133	12/10702	0.0309	0.1823	0.1519	AN4770/AN8277/AN1769/AN4769	4
44	GO:0006012	galactose metabolic process	5/1133	18/10702	0.0349	0.1989	0.1657	AN2951/AN4727/AN9148/AN10676/AN7193	5
45	GO:0045454	cell redox homeostasis	6/1133	24/10702	0.0352	0.1989	0.1657	AN0170/AN3581/AN4402/AN7436/AN12465/AN7567	6
46	GO:0043935	sexual sporulation resulting in formation of a cellular spore	7/1133	31/10702	0.0398	0.2121	0.1766	AN7169/AN1222/AN0733/AN2919/AN6243/AN4263/AN0363	7
47	GO:0044011	single-species biofilm formation on inanimate substrate	7/1133	31/10702	0.0398	0.2121	0.1766	AN4390/AN4416/AN4761/AN6305/AN1459/AN1216/AN5629	7
48	GO:0031505	fungal-type cell wall organization	14/1133	80/10702	0.0401	0.2121	0.1766	AN4515/AN7657/AN0235/AN10311/AN6318/AN6317/AN3113/AN4761/AN7672/AN6305/AN1459/AN5181/AN3583/AN1189	14
49	GO:0006979	response to oxidative stress	6/1133	25/10702	0.0424	0.2162	0.1801	AN4064/AN9450/AN9339/AN4935/AN2846/AN0117	6
50	GO:0003333	amino acid transmembrane transport	11/1133	59/10702	0.0433	0.2162	0.1801	AN2287/AN3345/AN0856/AN9506/AN10905/AN3347/AN1061/AN3359/AN3081/AN3304/AN2043	11
51	GO:0006879	cellular iron ion homeostasis	5/1133	19/10702	0.0434	0.2162	0.1801	AN5823/AN7661/AN0176/AN8791/AN7567	5
52	GO:0071276	cellular response to cadmium ion	14/1133	82/10702	0.048	0.2302	0.1917	AN0918/AN2042/AN4770/AN4757/AN7657/AN1859/AN4569/AN8346/AN4774/AN1795/AN1055/AN4769/AN0893/AN1743	14
53	GO:0071585	detoxification of cadmium ion	14/1133	82/10702	0.048	0.2302	0.1917	AN0918/AN2042/AN4770/AN4757/AN7657/AN1859/AN4569/AN8346/AN4774/AN1795/AN1055/AN4769/AN0893/AN1743	14
54	GO:0006915	apoptotic process	4/1133	14/10702	0.0527	0.2432	0.2026	AN4064/AN8041/AN4402/AN3592	4
55	GO:0009408	response to heat	4/1133	14/10702	0.0527	0.2432	0.2026	AN9450/AN4405/AN4462/AN1015	4
56	GO:0030448	hyphal growth	26/1133	181/10702	0.0657	0.298	0.2482	AN8009/AN10709/AN0640/AN9450/AN4935/AN3416/AN6542/AN6697/AN2009/AN6037/AN6243/AN4405/AN3787/AN0163/AN2412/AN2523/AN6318/AN6317/AN3795/AN3113/AN4416/AN6305/AN1459/AN1025/AN3813/AN5057	26
57	GO:0006807	nitrogen compound metabolic process	6/1133	28/10702	0.0688	0.3066	0.2554	AN4159/AN1007/AN1006/AN0232/AN8238/AN0565	6
58	GO:0006090	pyruvate metabolic process	3/1133	10/10702	0.0806	0.3315	0.2761	AN4888/AN6708/AN1990	3
59	GO:0043942	negative regulation of sexual sporulation resulting in formation of a cellular spore	3/1133	10/10702	0.0806	0.3315	0.2761	AN7169/AN6243/AN0363	3
60	GO:0006487	protein N-linked glycosylation	4/1133	16/10702	0.0809	0.3315	0.2761	AN10709/AN4031/AN7672/AN1683	4
61	GO:0009651	response to salt stress	4/1133	16/10702	0.0809	0.3315	0.2761	AN9450/AN7657/AN1493/AN5564	4
62	GO:0010914	positive regulation of sterigmatocystin biosynthetic process	4/1133	16/10702	0.0809	0.3315	0.2761	AN6243/AN2742/AN8741/AN0363	4
63	GO:0006357	regulation of transcription by RNA polymerase II	10/1133	59/10702	0.0893	0.3602	0.3001	AN5752/AN6542/AN3224/AN0279/AN8039/AN4741/AN1060/AN4160/AN1720/AN7542	10
64	GO:0009405	pathogenesis	18/1133	122/10702	0.0915	0.3632	0.3025	AN4515/AN6506/AN4390/AN4592/AN9407/AN0235/AN5823/AN8122/AN7661/AN4416/AN10764/AN4761/AN6305/AN1459/AN6230/AN9397/AN3583/AN3806	18
65	GO:0040009	regulation of growth rate	7/1133	38/10702	0.1008	0.3824	0.3185	AN4163/AN8273/AN0163/AN2412/AN2306/AN5021/AN5629	7
66	GO:0000917	division septum assembly	3/1133	11/10702	0.1024	0.3824	0.3185	AN4761/AN1459/AN5057	3
67	GO:0006555	methionine metabolic process	3/1133	11/10702	0.1024	0.3824	0.3185	AN1222/AN4443/AN8277	3
68	GO:0007088	regulation of mitotic nuclear division	3/1133	11/10702	0.1024	0.3824	0.3185	AN9407/AN6126/AN10336	3
69	GO:0006888	ER to Golgi vesicle-mediated transport	8/1133	46/10702	0.1077	0.3964	0.3302	AN0170/AN1126/AN3747/AN6825/AN6257/AN1117/AN10878/AN0922	8
70	GO:0000909	sporocarp development involved in sexual reproduction	13/1133	85/10702	0.1109	0.4017	0.3346	AN10223/AN9450/AN1222/AN9408/AN4935/AN3416/AN2742/AN2412/AN5156/AN4263/AN6305/AN0082/AN3813	13
71	GO:0006644	phospholipid metabolic process	7/1133	39/10702	0.1123	0.4017	0.3346	AN0913/AN7625/AN4258/AN5599/AN0929/AN6211/AN2154	7
72	GO:0006098	pentose-phosphate shunt	4/1133	18/10702	0.1151	0.4062	0.3384	AN3954/AN0240/AN0688/AN6037	4
73	GO:0006031	chitin biosynthetic process	3/1133	12/10702	0.1262	0.4218	0.3513	AN2523/AN6318/AN6317	3
74	GO:0043486	histone exchange	3/1133	12/10702	0.1262	0.4218	0.3513	AN6542/AN8039/AN1859	3
75	GO:0075306	regulation of conidium formation	3/1133	12/10702	0.1262	0.4218	0.3513	AN4563/AN6243/AN2742	3
76	GO:0075307	positive regulation of conidium formation	3/1133	12/10702	0.1262	0.4218	0.3513	AN0279/AN6230/AN7542	3
77	GO:0034605	cellular response to heat	8/1133	48/10702	0.1297	0.4279	0.3564	AN6089/AN5755/AN6246/AN4897/AN3592/AN5975/AN7672/AN3583	8
78	GO:0009251	glucan catabolic process	4/1133	19/10702	0.1343	0.4372	0.3642	AN7950/AN1551/AN0452/AN4700	4
79	GO:0009847	spore germination	8/1133	49/10702	0.1415	0.455	0.379	AN7619/AN3307/AN2742/AN0359/AN3846/AN6305/AN0363/AN3813	8
80	GO:0000011	vacuole inheritance	3/1133	13/10702	0.1518	0.4645	0.3869	AN0170/AN6542/AN4416	3
81	GO:0007015	actin filament organization	3/1133	13/10702	0.1518	0.4645	0.3869	AN0163/AN3696/AN1025	3
82	GO:0009306	protein secretion	3/1133	13/10702	0.1518	0.4645	0.3869	AN6542/AN4416/AN7683	3
83	GO:0042752	regulation of circadian rhythm	3/1133	13/10702	0.1518	0.4645	0.3869	AN4563/AN2412/AN6305	3
84	GO:0000002	mitochondrial genome maintenance	4/1133	21/10702	0.176	0.5194	0.4327	AN8274/AN2526/AN3928/AN1892	4
85	GO:0000082	G1/S transition of mitotic cell cycle	3/1133	14/10702	0.1788	0.5194	0.4327	AN2302/AN12465/AN6359	3
86	GO:0010106	cellular response to iron ion starvation	3/1133	14/10702	0.1788	0.5194	0.4327	AN10080/AN5823/AN10764	3
87	GO:0032981	mitochondrial respiratory chain complex I assembly	3/1133	14/10702	0.1788	0.5194	0.4327	AN10229/AN7561/AN1063	3
88	GO:0006629	lipid metabolic process	8/1133	52/10702	0.18	0.5194	0.4327	AN6731/AN1037/AN4135/AN4592/AN4405/AN1855/AN7158/AN1330	8
89	GO:0000079	regulation of cyclin-dependent protein serine/threonine kinase activity	3/1133	15/10702	0.207	0.5842	0.4866	AN1096/AN5156/AN3755	3
90	GO:0036166	phenotypic switching	3/1133	15/10702	0.207	0.5842	0.4866	AN5611/AN3806/AN1226	3
91	GO:0051519	activation of bipolar cell growth	4/1133	23/10702	0.2213	0.6178	0.5146	AN4563/AN1475/AN6305/AN0988	4
92	GO:0006520	cellular amino acid metabolic process	6/1133	39/10702	0.2268	0.6183	0.515	AN8815/AN8277/AN4793/AN0565/AN3031/AN2225	6
93	GO:0045461	sterigmatocystin biosynthetic process	6/1133	39/10702	0.2268	0.6183	0.515	AN7169/AN2919/AN6243/AN2742/AN0082/AN0363	6
94	GO:0006874	cellular calcium ion homeostasis	3/1133	16/10702	0.2361	0.6183	0.515	AN2919/AN6053/AN1189	3
95	GO:0010972	negative regulation of G2/M transition of mitotic cell cycle	3/1133	16/10702	0.2361	0.6183	0.515	AN6978/AN6305/AN5181	3
96	GO:0042493	response to drug	3/1133	16/10702	0.2361	0.6183	0.515	AN2302/AN6252/AN8029	3
97	GO:0070301	cellular response to hydrogen peroxide	3/1133	16/10702	0.2361	0.6183	0.515	AN10764/AN2846/AN0363	3
98	GO:0016998	cell wall macromolecule catabolic process	4/1133	24/10702	0.2451	0.6352	0.5291	AN2582/AN6405/AN5076/AN10838	4
99	GO:0006995	cellular response to nitrogen starvation	8/1133	57/10702	0.2525	0.6479	0.5397	AN4159/AN4923/AN5210/AN0279/AN8012/AN3747/AN7672/AN2007	8
100	GO:0007264	small GTPase mediated signal transduction	7/1133	49/10702	0.2582	0.6557	0.5462	AN1126/AN4369/AN0163/AN2130/AN5819/AN1025/AN2474	7
101	GO:0000750	pheromone-dependent signal transduction involved in conjugation with cellular fusion	3/1133	17/10702	0.2658	0.662	0.5514	AN2130/AN1025/AN3090	3
102	GO:0042254	ribosome biogenesis	3/1133	17/10702	0.2658	0.662	0.5514	AN5520/AN2734/AN4916	3
103	GO:0000147	actin cortical patch assembly	2/1133	10/10702	0.2867	0.662	0.5514	AN3696/AN0184	2
104	GO:0006352	DNA-templated transcription, initiation	2/1133	10/10702	0.2867	0.662	0.5514	AN0734/AN0154	2
105	GO:0006461	protein complex assembly	2/1133	10/10702	0.2867	0.662	0.5514	AN4842/AN6297	2
106	GO:0009231	riboflavin biosynthetic process	2/1133	10/10702	0.2867	0.662	0.5514	AN7469/AN4231	2
107	GO:0009438	methylglyoxal metabolic process	2/1133	10/10702	0.2867	0.662	0.5514	AN6499/AN4126	2
108	GO:0016236	macroautophagy	2/1133	10/10702	0.2867	0.662	0.5514	AN1126/AN1038	2
109	GO:0036168	filamentous growth of a population of unicellular organisms in response to heat	2/1133	10/10702	0.2867	0.662	0.5514	AN7672/AN3583	2
110	GO:0071277	cellular response to calcium ion	2/1133	10/10702	0.2867	0.662	0.5514	AN6249/AN4169	2
111	GO:0007163	establishment or maintenance of cell polarity	7/1133	51/10702	0.2924	0.6691	0.5573	AN4923/AN10709/AN0235/AN3675/AN6037/AN3787/AN2130	7
112	GO:0030010	establishment of cell polarity	4/1133	27/10702	0.319	0.7053	0.5875	AN6542/AN4991/AN1025/AN0988	4
113	GO:0006486	protein glycosylation	3/1133	19/10702	0.3263	0.7053	0.5875	AN5586/AN0210/AN9148	3
114	GO:0030447	filamentous growth	3/1133	19/10702	0.3263	0.7053	0.5875	AN6058/AN1795/AN5894	3
115	GO:0036244	cellular response to neutral pH	3/1133	19/10702	0.3263	0.7053	0.5875	AN6731/AN1459/AN6886	3
116	GO:0006013	mannose metabolic process	2/1133	11/10702	0.3276	0.7053	0.5875	AN5586/AN8689	2
117	GO:0006614	SRP-dependent cotranslational protein targeting to membrane	2/1133	11/10702	0.3276	0.7053	0.5875	AN4043/AN0417	2
118	GO:0030071	regulation of mitotic metaphase/anaphase transition	2/1133	11/10702	0.3276	0.7053	0.5875	AN6978/AN5495	2
119	GO:0009073	aromatic amino acid family biosynthetic process	5/1133	36/10702	0.3319	0.7085	0.5901	AN6048/AN0354/AN1993/AN5731/AN5200	5
120	GO:0006812	cation transport	6/1133	45/10702	0.34	0.7197	0.5995	AN4859/AN1795/AN8791/AN1189/AN5049/AN8029	6
121	GO:0030466	chromatin silencing at silent mating-type cassette	4/1133	28/10702	0.344	0.7222	0.6016	AN8039/AN8211/AN0297/AN3806	4
122	GO:0001302	replicative cell aging	3/1133	20/10702	0.3566	0.7245	0.6035	AN2130/AN6717/AN5626	3
123	GO:0001403	invasive growth in response to glucose limitation	3/1133	20/10702	0.3566	0.7245	0.6035	AN6305/AN1025/AN5057	3
124	GO:0000902	cell morphogenesis	2/1133	12/10702	0.3679	0.7245	0.6035	AN4390/AN6305	2
125	GO:0007035	vacuolar acidification	2/1133	12/10702	0.3679	0.7245	0.6035	AN4416/AN2302	2
126	GO:0009987	cellular process	2/1133	12/10702	0.3679	0.7245	0.6035	AN0369/AN0832	2
127	GO:0033617	mitochondrial respiratory chain complex IV assembly	2/1133	12/10702	0.3679	0.7245	0.6035	AN1066/AN6255	2
128	GO:0034644	cellular response to UV	2/1133	12/10702	0.3679	0.7245	0.6035	AN0363/AN11837	2
129	GO:0042787	protein ubiquitination involved in ubiquitin-dependent protein catabolic process	2/1133	12/10702	0.3679	0.7245	0.6035	AN2302/AN6359	2
130	GO:0006071	glycerol metabolic process	3/1133	21/10702	0.3867	0.7556	0.6294	AN2286/AN7193/AN1216	3
131	GO:0006139	nucleobase-containing compound metabolic process	6/1133	48/10702	0.399	0.7736	0.6444	AN3581/AN2243/AN5716/AN4258/AN0893/AN0565	6
132	GO:0030473	nuclear migration along microtubule	2/1133	13/10702	0.4072	0.7753	0.6458	AN8669/AN5181	2
133	GO:0000398	mRNA splicing, via spliceosome	3/1133	22/10702	0.4165	0.7753	0.6458	AN2007/AN0714/AN5779	3
134	GO:0000447	endonucleolytic cleavage in ITS1 to separate SSU-rRNA from 5.8S rRNA and LSU-rRNA from tricistronic rRNA transcript (SSU-rRNA, 5.8S rRNA, LSU-rRNA)	3/1133	22/10702	0.4165	0.7753	0.6458	AN3172/AN3823/AN5441	3
135	GO:0016567	protein ubiquitination	3/1133	22/10702	0.4165	0.7753	0.6458	AN4872/AN11932/AN1488	3
136	GO:0016573	histone acetylation	3/1133	22/10702	0.4165	0.7753	0.6458	AN6542/AN0154/AN5626	3
137	GO:0044182	filamentous growth of a population of unicellular organisms	4/1133	31/10702	0.4191	0.7753	0.6458	AN0170/AN7041/AN3806/AN1226	4
138	GO:0006890	retrograde vesicle-mediated transport, Golgi to ER	2/1133	14/10702	0.4453	0.7753	0.6458	AN0170/AN0922	2
139	GO:0006896	Golgi to vacuole transport	2/1133	14/10702	0.4453	0.7753	0.6458	AN4416/AN2169	2
140	GO:0008299	isoprenoid biosynthetic process	2/1133	14/10702	0.4453	0.7753	0.6458	AN4923/AN8012	2
141	GO:0010499	proteasomal ubiquitin-independent protein catabolic process	2/1133	14/10702	0.4453	0.7753	0.6458	AN3756/AN6726	2
142	GO:0042144	vacuole fusion, non-autophagic	2/1133	14/10702	0.4453	0.7753	0.6458	AN0170/AN8374	2
143	GO:0043945	positive regulation of asexual sporulation resulting in formation of a cellular spore	2/1133	14/10702	0.4453	0.7753	0.6458	AN0186/AN6305	2
144	GO:1900378	positive regulation of secondary metabolite biosynthetic process	2/1133	14/10702	0.4453	0.7753	0.6458	AN0186/AN2742	2
145	GO:0006032	chitin catabolic process	3/1133	23/10702	0.4458	0.7753	0.6458	AN12280/AN8241/AN10838	3
146	GO:0051603	proteolysis involved in cellular protein catabolic process	3/1133	23/10702	0.4458	0.7753	0.6458	AN2555/AN3756/AN6726	3
147	GO:0006508	proteolysis	12/1133	106/10702	0.4487	0.7753	0.6458	AN8102/AN0369/AN2555/AN0871/AN7159/AN2366/AN7035/AN3583/AN6741/AN2572/AN0224/AN12389	12
148	GO:0006457	protein folding	7/1133	61/10702	0.471	0.8001	0.6665	AN1510/AN5602/AN3814/AN2238/AN7436/AN3592/AN3060	7
149	GO:0036178	filamentous growth of a population of unicellular organisms in response to neutral pH	3/1133	24/10702	0.4744	0.8001	0.6665	AN6731/AN1459/AN6886	3
150	GO:0000915	actomyosin contractile ring assembly	2/1133	15/10702	0.482	0.8001	0.6665	AN6542/AN4963	2
151	GO:0006367	transcription initiation from RNA polymerase II promoter	2/1133	15/10702	0.482	0.8001	0.6665	AN3224/AN11056	2
152	GO:0007018	microtubule-based movement	2/1133	15/10702	0.482	0.8001	0.6665	AN6875/AN3124	2
153	GO:0030476	ascospore wall assembly	2/1133	15/10702	0.482	0.8001	0.6665	AN4390/AN6542	2
154	GO:0042318	penicillin biosynthetic process	3/1133	25/10702	0.5024	0.8286	0.6902	AN4888/AN3034/AN4126	3
155	GO:0000086	G2/M transition of mitotic cell cycle	2/1133	16/10702	0.5171	0.8313	0.6924	AN2412/AN2302	2
156	GO:0007094	mitotic spindle assembly checkpoint	2/1133	16/10702	0.5171	0.8313	0.6924	AN0733/AN0814	2
157	GO:0030433	ubiquitin-dependent ERAD pathway	2/1133	16/10702	0.5171	0.8313	0.6924	AN7721/AN2062	2
158	GO:0043173	nucleotide salvage	2/1133	16/10702	0.5171	0.8313	0.6924	AN9083/AN4258	2
159	GO:0006348	chromatin silencing at telomere	4/1133	36/10702	0.5384	0.86	0.7164	AN1065/AN1859/AN3806/AN1226	4
160	GO:0000920	cell separation after cytokinesis	2/1133	17/10702	0.5506	0.8686	0.7236	AN2302/AN5057	2
161	GO:0009272	fungal-type cell wall biogenesis	2/1133	17/10702	0.5506	0.8686	0.7236	AN5586/AN4416	2
162	GO:0030702	chromatin silencing at centromere	3/1133	27/10702	0.5559	0.8716	0.726	AN1065/AN8211/AN3806	3
163	GO:0006897	endocytosis	5/1133	47/10702	0.5653	0.8809	0.7338	AN6542/AN6534/AN3696/AN4416/AN0317	5
164	GO:0000747	conjugation with cellular fusion	2/1133	18/10702	0.5824	0.8912	0.7423	AN2555/AN10676	2
165	GO:0015991	ATP hydrolysis coupled proton transport	2/1133	18/10702	0.5824	0.8912	0.7423	AN2315/AN1624	2
166	GO:1900445	positive regulation of filamentous growth of a population of unicellular organisms in response to biotic stimulus	2/1133	18/10702	0.5824	0.8912	0.7423	AN6305/AN1800	2
167	GO:0000070	mitotic sister chromatid segregation	4/1133	39/10702	0.6037	0.9152	0.7624	AN1922/AN8211/AN0814/AN5495	4
168	GO:0043161	proteasome-mediated ubiquitin-dependent protein catabolic process	3/1133	29/10702	0.6058	0.9152	0.7624	AN1922/AN3756/AN6726	3
169	GO:0006413	translational initiation	2/1133	19/10702	0.6126	0.9152	0.7624	AN0359/AN8191	2
170	GO:0008654	phospholipid biosynthetic process	2/1133	19/10702	0.6126	0.9152	0.7624	AN0913/AN7625	2
171	GO:0016192	vesicle-mediated transport	5/1133	50/10702	0.6218	0.9217	0.7677	AN3416/AN4416/AN10033/AN2050/AN0922	5
172	GO:0045944	positive regulation of transcription by RNA polymerase II	4/1133	40/10702	0.6241	0.9217	0.7677	AN2996/AN5752/AN3224/AN0689	4
173	GO:0000160	phosphorelay signal transduction system	2/1133	20/10702	0.641	0.9368	0.7804	AN1800/AN4447	2
174	GO:0007165	signal transduction	7/1133	73/10702	0.6658	0.9368	0.7804	AN4745/AN1800/AN4447/AN3746/AN1025/AN2474/AN3090	7
175	GO:0030001	metal ion transport	3/1133	32/10702	0.6733	0.9368	0.7804	AN3799/AN1833/AN6216	3
176	GO:0006730	one-carbon metabolic process	1/1133	10/10702	0.6736	0.9368	0.7804	AN10901	1
177	GO:0007049	cell cycle	1/1133	10/10702	0.6736	0.9368	0.7804	AN10595	1
178	GO:0015914	phospholipid transport	1/1133	10/10702	0.6736	0.9368	0.7804	AN8233	1
179	GO:0016070	RNA metabolic process	1/1133	10/10702	0.6736	0.9368	0.7804	AN6060	1
180	GO:0034501	protein localization to kinetochore	1/1133	10/10702	0.6736	0.9368	0.7804	AN3468	1
181	GO:0045040	protein import into mitochondrial outer membrane	1/1133	10/10702	0.6736	0.9368	0.7804	AN12344	1
182	GO:0071285	cellular response to lithium ion	1/1133	10/10702	0.6736	0.9368	0.7804	AN6886	1
183	GO:0006725	cellular aromatic compound metabolic process	2/1133	22/10702	0.6929	0.9368	0.7804	AN5109/AN8764	2
184	GO:0043087	regulation of GTPase activity	2/1133	22/10702	0.6929	0.9368	0.7804	AN1038/AN5407	2
185	GO:0007346	regulation of mitotic cell cycle	3/1133	33/10702	0.6939	0.9368	0.7804	AN1922/AN4963/AN2298	3
186	GO:0000413	protein peptidyl-prolyl isomerization	1/1133	11/10702	0.7082	0.9368	0.7804	AN3814	1
187	GO:0001410	chlamydospore formation	1/1133	11/10702	0.7082	0.9368	0.7804	AN6731	1
188	GO:0005997	xylulose metabolic process	1/1133	11/10702	0.7082	0.9368	0.7804	AN0688	1
189	GO:0006893	Golgi to plasma membrane transport	1/1133	11/10702	0.7082	0.9368	0.7804	AN1126	1
190	GO:0042438	melanin biosynthetic process	1/1133	11/10702	0.7082	0.9368	0.7804	AN0231	1
191	GO:0044267	cellular protein metabolic process	1/1133	11/10702	0.7082	0.9368	0.7804	AN6089	1
192	GO:0046355	mannan catabolic process	1/1133	11/10702	0.7082	0.9368	0.7804	AN3368	1
193	GO:0070791	cleistothecium development	2/1133	23/10702	0.7164	0.9429	0.7854	AN0279/AN4163	2
194	GO:0034613	cellular protein localization	4/1133	46/10702	0.7322	0.9434	0.7858	AN4163/AN1475/AN0814/AN5404	4
195	GO:0006338	chromatin remodeling	2/1133	24/10702	0.7384	0.9434	0.7858	AN8667/AN2885	2
196	GO:0006406	mRNA export from nucleus	1/1133	12/10702	0.7391	0.9434	0.7858	AN6978	1
197	GO:0006878	cellular copper ion homeostasis	1/1133	12/10702	0.7391	0.9434	0.7858	AN4842	1
198	GO:0016485	protein processing	1/1133	12/10702	0.7391	0.9434	0.7858	AN3583	1
199	GO:0071467	cellular response to pH	1/1133	12/10702	0.7391	0.9434	0.7858	AN6886	1
200	GO:0006400	tRNA modification	1/1133	13/10702	0.7667	0.948	0.7897	AN4889	1
201	GO:0030036	actin cytoskeleton organization	1/1133	13/10702	0.7667	0.948	0.7897	AN7567	1
202	GO:0035837	ergot alkaloid biosynthetic process	1/1133	13/10702	0.7667	0.948	0.7897	AN3278	1
203	GO:0006468	protein phosphorylation	11/1133	124/10702	0.7752	0.948	0.7897	AN4563/AN4935/AN0235/AN6243/AN5728/AN2412/AN2943/AN6305/AN1800/AN2927/AN0988	11
204	GO:0000463	maturation of LSU-rRNA from tricistronic rRNA transcript (SSU-rRNA, 5.8S rRNA, LSU-rRNA)	1/1133	14/10702	0.7915	0.948	0.7897	AN1228	1
205	GO:0016584	nucleosome positioning	1/1133	14/10702	0.7915	0.948	0.7897	AN4034	1
206	GO:0032968	positive regulation of transcription elongation from RNA polymerase II promoter	1/1133	14/10702	0.7915	0.948	0.7897	AN5894	1
207	GO:1900436	positive regulation of filamentous growth of a population of unicellular organisms in response to starvation	1/1133	14/10702	0.7915	0.948	0.7897	AN6305	1
208	GO:0030437	ascospore formation	8/1133	94/10702	0.7916	0.948	0.7897	AN0640/AN4935/AN2412/AN6077/AN10229/AN1475/AN4169/AN5629	8
209	GO:0009116	nucleoside metabolic process	3/1133	39/10702	0.7968	0.948	0.7897	AN9083/AN10837/AN8019	3
210	GO:0006368	transcription elongation from RNA polymerase II promoter	1/1133	15/10702	0.8136	0.948	0.7897	AN5894	1
211	GO:0006397	mRNA processing	1/1133	15/10702	0.8136	0.948	0.7897	AN0235	1
212	GO:0016310	phosphorylation	1/1133	15/10702	0.8136	0.948	0.7897	AN4447	1
213	GO:0019521	D-gluconate metabolic process	1/1133	15/10702	0.8136	0.948	0.7897	AN9339	1
214	GO:0032258	protein localization by the Cvt pathway	1/1133	15/10702	0.8136	0.948	0.7897	AN1038	1
215	GO:0005975	carbohydrate metabolic process	22/1133	244/10702	0.818	0.948	0.7897	AN4515/AN10709/AN0240/AN2875/AN6499/AN3307/AN3925/AN5907/AN8689/AN6717/AN6405/AN6128/AN4591/AN6352/AN0933/AN3308/AN1015/AN3053/AN8241/AN8068/AN3368/AN10838	22
216	GO:0000768	syncytium formation by plasma membrane fusion	2/1133	29/10702	0.8276	0.948	0.7897	AN4264/AN10261	2
217	GO:0006066	alcohol metabolic process	2/1133	29/10702	0.8276	0.948	0.7897	AN2286/AN8547	2
218	GO:0006547	histidine metabolic process	1/1133	16/10702	0.8333	0.948	0.7897	AN1743	1
219	GO:0030150	protein import into mitochondrial matrix	1/1133	16/10702	0.8333	0.948	0.7897	AN1892	1
220	GO:0035556	intracellular signal transduction	1/1133	16/10702	0.8333	0.948	0.7897	AN4163	1
221	GO:0006511	ubiquitin-dependent protein catabolic process	3/1133	42/10702	0.8364	0.948	0.7897	AN4731/AN2302/AN6726	3
222	GO:0006950	response to stress	2/1133	30/10702	0.8418	0.948	0.7897	AN5602/AN6061	2
223	GO:0007124	pseudohyphal growth	1/1133	17/10702	0.851	0.948	0.7897	AN1025	1
224	GO:0016052	carbohydrate catabolic process	1/1133	17/10702	0.851	0.948	0.7897	AN3308	1
225	GO:0016226	iron-sulfur cluster assembly	1/1133	17/10702	0.851	0.948	0.7897	AN10237	1
226	GO:0016311	dephosphorylation	1/1133	17/10702	0.851	0.948	0.7897	AN5057	1
227	GO:0033314	mitotic DNA replication checkpoint	1/1133	17/10702	0.851	0.948	0.7897	AN1779	1
228	GO:0071963	establishment or maintenance of cell polarity regulating cell shape	1/1133	17/10702	0.851	0.948	0.7897	AN6542	1
229	GO:0000077	DNA damage checkpoint	1/1133	18/10702	0.8668	0.9492	0.7907	AN1779	1
230	GO:0036171	filamentous growth of a population of unicellular organisms in response to chemical stimulus	1/1133	18/10702	0.8668	0.9492	0.7907	AN11008	1
231	GO:0006631	fatty acid metabolic process	2/1133	32/10702	0.867	0.9492	0.7907	AN9297/AN6014	2
232	GO:0006974	cellular response to DNA damage stimulus	2/1133	32/10702	0.867	0.9492	0.7907	AN4731/AN2298	2
233	GO:0006810	transport	10/1133	128/10702	0.8828	0.9623	0.8016	AN7463/AN8647/AN0870/AN0399/AN3408/AN6730/AN3359/AN8915/AN11900/AN0922	10
234	GO:0006184	obsolete GTP catabolic process	2/1133	34/10702	0.8885	0.9623	0.8016	AN6838/AN2474	2
235	GO:0006913	nucleocytoplasmic transport	1/1133	22/10702	0.9149	0.9623	0.8016	AN2474	1
236	GO:0008202	steroid metabolic process	1/1133	22/10702	0.9149	0.9623	0.8016	AN8905	1
237	GO:0044237	cellular metabolic process	1/1133	22/10702	0.9149	0.9623	0.8016	AN2951	1
238	GO:0006886	intracellular protein transport	6/1133	89/10702	0.9204	0.9623	0.8016	AN1126/AN6257/AN2050/AN2474/AN6702/AN0922	6
239	GO:0006260	DNA replication	2/1133	38/10702	0.9221	0.9623	0.8016	AN10336/AN1779	2
240	GO:0006289	nucleotide-excision repair	1/1133	23/10702	0.924	0.9623	0.8016	AN3787	1
241	GO:0006470	protein dephosphorylation	1/1133	23/10702	0.924	0.9623	0.8016	AN5057	1
242	GO:0007131	reciprocal meiotic recombination	1/1133	23/10702	0.924	0.9623	0.8016	AN6636	1
243	GO:0045490	pectin catabolic process	1/1133	23/10702	0.924	0.9623	0.8016	AN6352	1
244	GO:0015031	protein transport	3/1133	53/10702	0.9298	0.9623	0.8016	AN1126/AN7721/AN2474	3
245	GO:0006270	DNA replication initiation	1/1133	24/10702	0.932	0.9623	0.8016	AN1779	1
246	GO:0006366	transcription by RNA polymerase II	1/1133	24/10702	0.932	0.9623	0.8016	AN2885	1
247	GO:0000723	telomere maintenance	1/1133	29/10702	0.9612	0.9885	0.8234	AN10614	1
248	GO:0006418	tRNA aminoacylation for protein translation	1/1133	32/10702	0.9723	0.9948	0.8287	AN10475	1
249	GO:0000122	negative regulation of transcription by RNA polymerase II	1/1133	33/10702	0.9752	0.9948	0.8287	AN3468	1
250	GO:0006364	rRNA processing	1/1133	38/10702	0.9859	1	0.833	AN6082	1
251	GO:0019748	secondary metabolic process	4/1133	99/10702	0.9949	1	0.833	AN2037/AN3394/AN5318/AN3396	4
252	GO:0006281	DNA repair	3/1133	84/10702	0.9952	1	0.833	AN3468/AN6542/AN1859	3
253	GO:0006351	transcription, DNA-templated	13/1133	256/10702	0.9995	1	0.833	AN6091/AN2919/AN4744/AN10910/AN12489/AN1065/AN6733/AN0689/AN4034/AN7189/AN0094/AN6252/AN5220	13
254	GO:0006355	regulation of transcription, DNA-templated	25/1133	458/10702	1	1	0.833	AN6091/AN4026/AN4744/AN10910/AN2009/AN3675/AN0885/AN8667/AN8694/AN0176/AN1859/AN7468/AN4324/AN0689/AN6884/AN1800/AN4034/AN7189/AN9397/AN4447/AN0671/AN8770/AN8129/AN3280/AN5220	25

## Sheet: Both Up
Supplemental Data S23 – GO analysis output for different classes of genes from comparing transcriptional response of wildtype and kdmB∆ strains to transition from primary (20 hr) to secondary (48 hr) growth phase.
	ID	Description	GeneRatio	BgRatio	pvalue	p.adjust	qvalue	geneID	Count
1	GO:1900815	monodictyphenone biosynthetic process	6/375	15/10702	0	0.0004	0.0004	AN10022/AN10049/AN0146/AN10035/AN0147/AN0149	6
2	GO:0005975	carbohydrate metabolic process	18/375	244/10702	0.0023	0.0703	0.0666	AN8953/AN3402/AN6985/AN8007/AN7871/AN12131/AN2709/AN8606/AN1332/AN2633/AN3358/AN9166/AN1568/AN3389/AN2664/AN11979/AN3326/AN10502	18
3	GO:0042438	melanin biosynthetic process	3/375	11/10702	0.0057	0.1142	0.1082	AN7806/AN10049/AN0146	3
4	GO:1900378	positive regulation of secondary metabolite biosynthetic process	3/375	14/10702	0.0116	0.1747	0.1656	AN7820/AN8645/AN8616	3
5	GO:0009116	nucleoside metabolic process	4/375	39/10702	0.0465	0.391	0.3704	AN6384/AN8323/AN8115/AN8364	4
6	GO:0045461	sterigmatocystin biosynthetic process	4/375	39/10702	0.0465	0.391	0.3704	AN7806/AN7804/AN7820/AN8520	4
7	GO:0044042	glucan metabolic process	2/375	11/10702	0.0546	0.391	0.3704	AN1332/AN8480	2
8	GO:0046355	mannan catabolic process	2/375	11/10702	0.0546	0.391	0.3704	AN7413/AN3358	2
9	GO:0019748	secondary metabolic process	7/375	99/10702	0.0587	0.391	0.3704	AN7806/AN7804/AN9005/AN1592/AN2924/AN10297/AN3494	7
10	GO:0044550	secondary metabolite biosynthetic process	5/375	64/10702	0.0731	0.4038	0.3826	AN10049/AN0146/AN8645/AN3227/AN8520	5
11	GO:0035837	ergot alkaloid biosynthetic process	2/375	13/10702	0.074	0.4038	0.3826	AN6784/AN9345	2
12	GO:0019521	D-gluconate metabolic process	2/375	15/10702	0.0952	0.4632	0.4388	AN7388/AN4006	2
13	GO:0006631	fatty acid metabolic process	3/375	32/10702	0.1004	0.4632	0.4388	AN5990/AN8280/AN6765	3
14	GO:0003333	amino acid transmembrane transport	4/375	59/10702	0.1516	0.6495	0.6153	AN7916/AN6118/AN6770/AN9174	4
15	GO:0006810	transport	7/375	128/10702	0.1624	0.6495	0.6153	AN7916/AN3915/AN6118/AN6770/AN9174/AN0015/AN2822	7
16	GO:0045490	pectin catabolic process	2/375	23/10702	0.1919	0.7198	0.6819	AN8007/AN7908	2
17	GO:0042318	penicillin biosynthetic process	2/375	25/10702	0.2178	0.7688	0.7283	AN0554/AN2622	2
18	GO:0006066	alcohol metabolic process	2/375	29/10702	0.2702	0.8633	0.8179	AN10931/AN7267	2
19	GO:0006635	fatty acid beta-oxidation	1/375	10/10702	0.3001	0.8633	0.8179	AN6765	1
20	GO:0009438	methylglyoxal metabolic process	1/375	10/10702	0.3001	0.8633	0.8179	AN0554	1
21	GO:0000917	division septum assembly	1/375	11/10702	0.3247	0.8633	0.8179	AN7562	1
22	GO:0006537	glutamate biosynthetic process	1/375	11/10702	0.3247	0.8633	0.8179	AN1733	1
23	GO:0044275	cellular carbohydrate catabolic process	1/375	12/10702	0.3484	0.8633	0.8179	AN7349	1
24	GO:0006633	fatty acid biosynthetic process	2/375	37/10702	0.374	0.8633	0.8179	AN2573/AN0949	2
25	GO:0008299	isoprenoid biosynthetic process	1/375	14/10702	0.3933	0.8633	0.8179	AN1592	1
26	GO:0043945	positive regulation of asexual sporulation resulting in formation of a cellular spore	1/375	14/10702	0.3933	0.8633	0.8179	AN8616	1
27	GO:0006644	phospholipid metabolic process	2/375	39/10702	0.3991	0.8633	0.8179	AN11958/AN11959	2
28	GO:1900560	austinol biosynthetic process	1/375	15/10702	0.4146	0.8633	0.8179	AN11214	1
29	GO:0010914	positive regulation of sterigmatocystin biosynthetic process	1/375	16/10702	0.4351	0.8633	0.8179	AN7820	1
30	GO:1900563	dehydroaustinol biosynthetic process	1/375	16/10702	0.4351	0.8633	0.8179	AN11214	1
31	GO:0016052	carbohydrate catabolic process	1/375	17/10702	0.4549	0.8633	0.8179	AN3402	1
32	GO:0006812	cation transport	2/375	45/10702	0.4713	0.8633	0.8179	AN6642/AN10982	2
33	GO:0008654	phospholipid biosynthetic process	1/375	19/10702	0.4925	0.8633	0.8179	AN11161	1
34	GO:0006725	cellular aromatic compound metabolic process	1/375	22/10702	0.5441	0.8633	0.8179	AN6756	1
35	GO:0008202	steroid metabolic process	1/375	22/10702	0.5441	0.8633	0.8179	AN9345	1
36	GO:0044237	cellular metabolic process	1/375	22/10702	0.5441	0.8633	0.8179	AN4177	1
37	GO:0006032	chitin catabolic process	1/375	23/10702	0.5601	0.8633	0.8179	AN10502	1
38	GO:0006278	RNA-dependent DNA biosynthetic process	1/375	23/10702	0.5601	0.8633	0.8179	AN5065	1
39	GO:0015074	DNA integration	1/375	24/10702	0.5756	0.8633	0.8179	AN2635	1
40	GO:0016998	cell wall macromolecule catabolic process	1/375	24/10702	0.5756	0.8633	0.8179	AN8480	1
41	GO:0006979	response to oxidative stress	1/375	25/10702	0.5905	0.8641	0.8186	AN7388	1
42	GO:0006807	nitrogen compound metabolic process	1/375	28/10702	0.6321	0.903	0.8555	AN11114	1
43	GO:0006950	response to stress	1/375	30/10702	0.6575	0.9175	0.8692	AN8104	1
44	GO:0009073	aromatic amino acid family biosynthetic process	1/375	36/10702	0.7237	0.9846	0.9328	AN0050	1
45	GO:0045944	positive regulation of transcription by RNA polymerase II	1/375	40/10702	0.7605	0.9846	0.9328	AN7820	1
46	GO:0071470	cellular response to osmotic stress	1/375	43/10702	0.7849	0.9846	0.9328	AN0554	1
47	GO:0006091	generation of precursor metabolites and energy	1/375	47/10702	0.8136	0.9846	0.9328	AN6642	1
48	GO:0006468	protein phosphorylation	3/375	124/10702	0.815	0.9846	0.9328	AN10937/AN9302/AN11814	3
49	GO:0034605	cellular response to heat	1/375	48/10702	0.8202	0.9846	0.9328	AN7388	1
50	GO:0006355	regulation of transcription, DNA-templated	13/375	458/10702	0.8205	0.9846	0.9328	AN7820/AN8645/AN8509/AN6762/AN9043/AN0902/AN5274/AN6030/AN8916/AN5691/AN4123/AN8298/AN10597	13
51	GO:0043936	asexual sporulation resulting in formation of a cellular spore	1/375	53/10702	0.8497	0.9985	0.946	AN5046	1
52	GO:0009058	biosynthetic process	1/375	59/10702	0.8788	0.9985	0.946	AN7010	1
53	GO:0006351	transcription, DNA-templated	6/375	256/10702	0.8897	0.9985	0.946	AN6762/AN9043/AN5274/AN6030/AN8298/AN11197	6
54	GO:0034599	cellular response to oxidative stress	1/375	80/10702	0.943	0.9985	0.946	AN5046	1
55	GO:0009267	cellular response to starvation	1/375	84/10702	0.9506	0.9985	0.946	AN7388	1
56	GO:0006886	intracellular protein transport	1/375	89/10702	0.9587	0.9985	0.946	AN2326	1
57	GO:0030437	ascospore formation	1/375	94/10702	0.9655	0.9985	0.946	AN7562	1
58	GO:0006508	proteolysis	1/375	106/10702	0.9776	0.9985	0.946	AN12253	1
59	GO:0035690	cellular response to drug	2/375	182/10702	0.9889	0.9985	0.946	AN4277/AN6118	2
60	GO:0030448	hyphal growth	1/375	181/10702	0.9985	0.9985	0.946	AN1733	1

## Sheet: Down in WT only
Supplemental Data S23 – GO analysis output for different classes of genes from comparing transcriptional response of wildtype and kdmB∆ strains to transition from primary (20 hr) to secondary (48 hr) growth phase.
	ID	Description	GeneRatio	BgRatio	pvalue	p.adjust	qvalue	geneID	Count
1	GO:0030448	hyphal growth	83/1680	181/10702	0	0	0	AN6330/AN8216/AN0182/AN6046/AN8182/AN3719/AN6688/AN4667/AN1394/AN4702/AN0651/AN0410/AN10365/AN5020/AN7698/AN5836/AN5802/AN2701/AN5529/AN4743/AN5740/AN3112/AN6510/AN6195/AN1191/AN3095/AN7487/AN1536/AN0253/AN6566/AN7602/AN1370/AN1105/AN7030/AN4189/AN8820/AN5832/AN5105/AN5660/AN8023/AN8848/AN0646/AN8874/AN4685/AN11444/AN2269/AN3815/AN8831/AN6225/AN8846/AN1628/AN7707/AN5666/AN8119/AN1555/AN8842/AN248…	83
2	GO:0006886	intracellular protein transport	39/1680	89/10702	0	0	0	AN0182/AN5482/AN0411/AN0347/AN2266/AN0559/AN5020/AN4743/AN5740/AN7487/AN5100/AN4589/AN4281/AN3642/AN7602/AN1281/AN1105/AN6734/AN2120/AN9072/AN5832/AN4915/AN3842/AN3029/AN5710/AN0261/AN1401/AN7741/AN0906/AN3026/AN3434/AN4463/AN6906/AN1177/AN3720/AN2224/AN0777/AN4951/AN3080	39
3	GO:0015031	protein transport	28/1680	53/10702	0	0	0	AN0182/AN5482/AN0347/AN5020/AN4743/AN5740/AN7206/AN7487/AN4589/AN4281/AN5895/AN7602/AN9072/AN5832/AN6269/AN4915/AN4782/AN3842/AN3029/AN4685/AN7682/AN4953/AN2521/AN8796/AN3434/AN2224/AN8226/AN4951	28
4	GO:0030437	ascospore formation	40/1680	94/10702	0	0	0	AN7570/AN0182/AN3719/AN0651/AN0410/AN5836/AN4501/AN8605/AN3642/AN4562/AN0451/AN4288/AN4997/AN10648/AN2907/AN5759/AN10516/AN2269/AN10902/AN3785/AN5666/AN5703/AN2489/AN5195/AN1171/AN1848/AN4632/AN8836/AN1016/AN0807/AN2224/AN0144/AN1267/AN7104/AN2856/AN7540/AN4951/AN0822/AN3422/AN1270	40
5	GO:0006457	protein folding	30/1680	61/10702	0	0	0	AN10507/AN8269/AN6921/AN2432/AN6010/AN2051/AN2731/AN9124/AN4583/AN10778/AN1845/AN0686/AN6248/AN4561/AN1469/AN8605/AN1069/AN2149/AN2918/AN5588/AN4033/AN3463/AN2453/AN4467/AN6073/AN10489/AN1950/AN8680/AN0075/AN3134	30
6	GO:0006184	obsolete GTP catabolic process	21/1680	34/10702	0	0	0	AN7570/AN0182/AN5482/AN0347/AN0316/AN1182/AN4743/AN5740/AN7206/AN7487/AN4281/AN7602/AN9072/AN5832/AN4915/AN4782/AN3842/AN4685/AN4953/AN10627/AN3434	21
7	GO:0007163	establishment or maintenance of cell polarity	26/1680	51/10702	0	0	0	AN5129/AN0078/AN0182/AN2968/AN0411/AN5529/AN3095/AN10396/AN7487/AN10710/AN1370/AN7030/AN3817/AN5105/AN8848/AN1099/AN8846/AN5666/AN8836/AN7576/AN0594/AN2766/AN1002/AN6628/AN4470/AN10853	26
8	GO:0048315	conidium formation	47/1680	129/10702	0	0	0	AN0182/AN3719/AN5757/AN0651/AN0410/AN5836/AN5529/AN1052/AN0055/AN6510/AN3095/AN7697/AN1536/AN8851/AN6566/AN1485/AN6589/AN3688/AN0081/AN7030/AN4189/AN8820/AN3623/AN5726/AN2269/AN7757/AN7707/AN5666/AN8119/AN1555/AN8842/AN2489/AN4953/AN1171/AN1848/AN4632/AN8836/AN1016/AN0420/AN1545/AN6998/AN0144/AN6341/AN0721/AN7104/AN0822/AN3422	47
9	GO:0007264	small GTPase mediated signal transduction	25/1680	49/10702	0	0	0	AN0182/AN5482/AN0411/AN0347/AN5020/AN4743/AN5740/AN7206/AN7487/AN4281/AN7602/AN4998/AN9072/AN5832/AN4915/AN4782/AN3842/AN4685/AN1334/AN8831/AN4953/AN1283/AN8796/AN3434/AN3735	25
10	GO:0007165	signal transduction	32/1680	73/10702	0	0	0	AN0182/AN5482/AN0347/AN4479/AN0651/AN4743/AN5740/AN7206/AN7487/AN4281/AN7602/AN4998/AN3102/AN9072/AN5832/AN9467/AN4915/AN4782/AN3842/AN4685/AN7252/AN4953/AN1016/AN7576/AN1545/AN11994/AN0106/AN3434/AN2363/AN3735/AN4818/AN2947	32
11	GO:0030150	protein import into mitochondrial matrix	13/1680	16/10702	0	0	0	AN5129/AN6010/AN4559/AN0559/AN6510/AN5693/AN10828/AN6248/AN1281/AN1105/AN4633/AN6348/AN4490	13
12	GO:0006913	nucleocytoplasmic transport	15/1680	22/10702	0	0	0	AN0182/AN5482/AN0347/AN4743/AN5740/AN7487/AN4281/AN7602/AN9072/AN5832/AN4915/AN3842/AN0906/AN3434/AN4862	15
13	GO:0000768	syncytium formation by plasma membrane fusion	17/1680	29/10702	0	0	0	AN3719/AN4702/AN5169/AN2701/AN4743/AN4189/AN2269/AN8831/AN5666/AN0164/AN6125/AN1848/AN4632/AN5776/AN7297/AN6190/AN3422	17
14	GO:0043161	proteasome-mediated ubiquitin-dependent protein catabolic process	17/1680	29/10702	0	0	0	AN0182/AN6988/AN1757/AN6547/AN1761/AN3932/AN1179/AN5793/AN2304/AN2085/AN1339/AN8054/AN4457/AN5872/AN2213/AN10708/AN5618	17
15	GO:0009405	pathogenesis	42/1680	122/10702	0	0	0	AN8269/AN0241/AN0182/AN3719/AN1394/AN4479/AN3729/AN1845/AN4215/AN7697/AN7487/AN4501/AN1069/AN3147/AN0253/AN6566/AN0912/AN6505/AN0673/AN8820/AN8706/AN5832/AN4915/AN5726/AN1844/AN4685/AN2278/AN5688/AN1555/AN2067/AN8836/AN1016/AN0807/AN3441/AN8251/AN10763/AN1158/AN10150/AN1085/AN3735/AN4238/AN0836	42
16	GO:1900436	positive regulation of filamentous growth of a population of unicellular organisms in response to starvation	11/1680	14/10702	0	0	0	AN3719/AN4479/AN1845/AN7697/AN3688/AN2067/AN8836/AN1016/AN4238/AN7695/AN3422	11
17	GO:0070787	conidiophore development	29/1680	74/10702	0	0	0	AN8182/AN3719/AN6688/AN4667/AN4479/AN4702/AN5836/AN2701/AN5529/AN1052/AN3095/AN1536/AN1370/AN7030/AN3623/AN5105/AN5660/AN2269/AN5666/AN2489/AN1171/AN1848/AN8836/AN0144/AN4486/AN5494/AN7104/AN4238/AN3422	29
18	GO:0031505	fungal-type cell wall organization	30/1680	80/10702	0	0	0	AN0241/AN3719/AN1394/AN3729/AN7698/AN5740/AN3112/AN3095/AN0086/AN7697/AN6711/AN6566/AN6589/AN3152/AN8820/AN5011/AN5105/AN2172/AN8846/AN8842/AN4953/AN2067/AN1950/AN0594/AN0106/AN10779/AN3441/AN10763/AN10150/AN3422	30
19	GO:0000909	sporocarp development involved in sexual reproduction	31/1680	85/10702	0	0	0	AN0641/AN6046/AN3719/AN4702/AN0651/AN1402/AN0410/AN5836/AN2701/AN3095/AN1536/AN2290/AN0081/AN4189/AN10306/AN5759/AN2269/AN7252/AN5666/AN8119/AN2489/AN1171/AN8836/AN1016/AN1545/AN0144/AN6190/AN7104/AN0822/AN10879/AN3422	31
20	GO:0071470	cellular response to osmotic stress	19/1680	43/10702	0	0.0001	0.0001	AN0641/AN7895/AN5129/AN6010/AN2968/AN4479/AN5529/AN7697/AN7602/AN3688/AN7254/AN1358/AN10557/AN2997/AN10902/AN9093/AN5666/AN3441/AN5342	19
21	GO:0009847	spore germination	20/1680	49/10702	0	0.0003	0.0002	AN6010/AN0182/AN6046/AN3719/AN5836/AN1052/AN2047/AN4501/AN8698/AN7030/AN0673/AN5726/AN2269/AN5666/AN2756/AN6125/AN1016/AN5494/AN6341/AN4238	20
22	GO:0097308	cellular response to farnesol	19/1680	46/10702	0	0.0004	0.0002	AN2530/AN4376/AN5129/AN0687/AN0182/AN4667/AN7594/AN4300/AN4479/AN2150/AN6505/AN6231/AN7254/AN10266/AN10557/AN4259/AN4467/AN5886/AN8021	19
23	GO:0006413	translational initiation	11/1680	19/10702	0	0.0004	0.0002	AN8712/AN4742/AN0105/AN1083/AN7105/AN6067/AN2997/AN4259/AN4038/AN8883/AN4470	11
24	GO:0035690	cellular response to drug	50/1680	182/10702	0	0.0004	0.0002	AN8269/AN6330/AN8712/AN5908/AN3719/AN6207/AN0347/AN3729/AN0651/AN6902/AN0316/AN1182/AN5148/AN5740/AN2047/AN3095/AN4281/AN8698/AN2272/AN6566/AN7513/AN7146/AN0451/AN6505/AN8793/AN4189/AN0673/AN8820/AN3817/AN5105/AN5660/AN2997/AN12054/AN5341/AN5450/AN3029/AN9093/AN4560/AN3168/AN10767/AN8836/AN0594/AN0281/AN4719/AN10763/AN3134/AN6054/AN1085/AN5971/AN3422	50
25	GO:0006468	protein phosphorylation	37/1680	124/10702	0	0.0006	0.0004	AN2265/AN3719/AN3181/AN8285/AN5757/AN6508/AN5529/AN5973/AN10119/AN1485/AN6192/AN3102/AN8830/AN4189/AN1097/AN7537/AN5759/AN3001/AN2269/AN4936/AN5666/AN10731/AN9024/AN2489/AN2067/AN1171/AN8836/AN0106/AN3110/AN0144/AN5822/AN5494/AN7104/AN4238/AN0822/AN7695/AN3422	37
26	GO:0051519	activation of bipolar cell growth	12/1680	23/10702	0.0001	0.0006	0.0004	AN6508/AN5020/AN8830/AN4189/AN5666/AN2489/AN2756/AN1171/AN0106/AN0144/AN5822/AN7695	12
27	GO:0010499	proteasomal ubiquitin-independent protein catabolic process	9/1680	14/10702	0.0001	0.0006	0.0004	AN1757/AN6547/AN3932/AN5793/AN2085/AN8054/AN4457/AN5872/AN10708	9
28	GO:0007124	pseudohyphal growth	10/1680	17/10702	0.0001	0.0006	0.0004	AN0182/AN7487/AN4501/AN4439/AN10516/AN2269/AN1016/AN5686/AN7695/AN3422	10
29	GO:0009272	fungal-type cell wall biogenesis	10/1680	17/10702	0.0001	0.0006	0.0004	AN0182/AN3719/AN7698/AN3112/AN8119/AN2303/AN1950/AN7576/AN4719/AN1082	10
30	GO:0030010	establishment of cell polarity	13/1680	27/10702	0.0001	0.0008	0.0005	AN1757/AN0410/AN7698/AN4743/AN7487/AN8851/AN5973/AN3728/AN8054/AN3815/AN2756/AN7462/AN8226	13
31	GO:0036178	filamentous growth of a population of unicellular organisms in response to neutral pH	12/1680	24/10702	0.0001	0.0009	0.0006	AN7698/AN1845/AN3095/AN7697/AN4501/AN5105/AN2278/AN7498/AN1016/AN0594/AN1797/AN1082	12
32	GO:0044182	filamentous growth of a population of unicellular organisms	14/1680	31/10702	0.0001	0.0009	0.0006	AN8269/AN2047/AN12473/AN1069/AN5517/AN2464/AN1237/AN3088/AN4332/AN7462/AN10763/AN10929/AN8226/AN10879	14
33	GO:0031137	regulation of conjugation with cellular fusion	8/1680	12/10702	0.0001	0.0009	0.0006	AN5111/AN3102/AN7030/AN8820/AN10557/AN0999/AN11224/AN4238	8
34	GO:0006888	ER to Golgi vesicle-mediated transport	18/1680	46/10702	0.0001	0.0009	0.0006	AN10724/AN0411/AN1845/AN4281/AN1069/AN10710/AN10186/AN8828/AN0261/AN5195/AN1154/AN3026/AN11226/AN3720/AN1229/AN4446/AN6033/AN3080	18
35	GO:0034613	cellular protein localization	18/1680	46/10702	0.0001	0.0009	0.0006	AN8182/AN6688/AN8282/AN7206/AN4501/AN3648/AN6689/AN9467/AN2907/AN2067/AN2756/AN2279/AN2126/AN6687/AN10225/AN1158/AN5618/AN6685	18
36	GO:1900445	positive regulation of filamentous growth of a population of unicellular organisms in response to biotic stimulus	10/1680	18/10702	0.0001	0.0009	0.0006	AN0182/AN3719/AN4479/AN7697/AN7487/AN4501/AN3688/AN2278/AN8836/AN1016	10
37	GO:0008360	regulation of cell shape	9/1680	15/10702	0.0001	0.0009	0.0006	AN3729/AN4564/AN5666/AN2126/AN7576/AN1545/AN4214/AN4719/AN2862	9
38	GO:0036244	cellular response to neutral pH	10/1680	19/10702	0.0002	0.0016	0.001	AN7698/AN1845/AN3095/AN7697/AN4501/AN2278/AN1016/AN0594/AN1797/AN1082	10
39	GO:0030163	protein catabolic process	8/1680	13/10702	0.0002	0.0017	0.0011	AN6988/AN0122/AN5747/AN4557/AN2904/AN2213/AN4236/AN2917	8
40	GO:0071216	cellular response to biotic stimulus	31/1680	105/10702	0.0002	0.0018	0.0011	AN4611/AN0182/AN3719/AN5857/AN4479/AN4313/AN7698/AN1845/AN3095/AN7697/AN7487/AN4501/AN3642/AN3688/AN6505/AN9492/AN0673/AN4915/AN1844/AN5166/AN4380/AN4685/AN6574/AN2278/AN5688/AN8836/AN1016/AN6687/AN0594/AN1797/AN8488	31
41	GO:0051603	proteolysis involved in cellular protein catabolic process	11/1680	23/10702	0.0003	0.0021	0.0013	AN10030/AN1757/AN6547/AN3932/AN5793/AN2085/AN8054/AN4457/AN5872/AN10708/AN10241	11
42	GO:1900376	regulation of secondary metabolite biosynthetic process	11/1680	23/10702	0.0003	0.0021	0.0013	AN3719/AN0651/AN1052/AN4562/AN2290/AN1844/AN2855/AN2269/AN7252/AN0807/AN3422	11
43	GO:0036170	filamentous growth of a population of unicellular organisms in response to starvation	27/1680	88/10702	0.0003	0.0021	0.0013	AN4611/AN0241/AN3719/AN4479/AN3095/AN7697/AN3642/AN3688/AN6505/AN9492/AN0673/AN3188/AN1844/AN5166/AN4380/AN4685/AN6574/AN2067/AN8836/AN1016/AN6687/AN0594/AN1797/AN3441/AN4238/AN0836/AN3422	27
44	GO:0006511	ubiquitin-dependent protein catabolic process	16/1680	42/10702	0.0004	0.0024	0.0015	AN10872/AN1757/AN6547/AN5668/AN5793/AN10877/AN10556/AN3019/AN12233/AN11102/AN2904/AN5872/AN0084/AN4236/AN2917/AN5186	16
45	GO:0001302	replicative cell aging	10/1680	20/10702	0.0004	0.0024	0.0015	AN0182/AN0686/AN2464/AN7459/AN6073/AN1016/AN3809/AN4493/AN4238/AN7695	10
46	GO:0016226	iron-sulfur cluster assembly	9/1680	17/10702	0.0004	0.0027	0.0017	AN1469/AN3632/AN5953/AN1407/AN1986/AN4297/AN2155/AN11060/AN8485	9
47	GO:0008361	regulation of cell size	7/1680	11/10702	0.0004	0.0027	0.0017	AN3729/AN5740/AN3688/AN7459/AN1016/AN4238/AN9060	7
48	GO:0006366	transcription by RNA polymerase II	11/1680	24/10702	0.0005	0.0029	0.0019	AN4361/AN11961/AN0752/AN10362/AN2747/AN6574/AN2278/AN2285/AN11406/AN1353/AN10953	11
49	GO:0007033	vacuole organization	9/1680	18/10702	0.0007	0.0043	0.0027	AN10030/AN2266/AN7030/AN8023/AN2418/AN10743/AN3088/AN4632/AN5606	9
50	GO:0015991	ATP hydrolysis coupled proton transport	9/1680	18/10702	0.0007	0.0043	0.0027	AN1523/AN4718/AN6127/AN3088/AN3168/AN6232/AN1211/AN5606/AN7603	9
51	GO:0006995	cellular response to nitrogen starvation	19/1680	57/10702	0.0007	0.0044	0.0028	AN0182/AN10030/AN8853/AN4281/AN5517/AN3648/AN4666/AN7428/AN3842/AN4936/AN8846/AN7252/AN2756/AN3470/AN0490/AN2902/AN6628/AN7695/AN3422	19
52	GO:0030950	establishment or maintenance of actin cytoskeleton polarity	7/1680	12/10702	0.0009	0.005	0.0031	AN5529/AN5740/AN7487/AN10743/AN4953/AN2756/AN1171	7
53	GO:0042787	protein ubiquitination involved in ubiquitin-dependent protein catabolic process	7/1680	12/10702	0.0009	0.005	0.0031	AN1761/AN5517/AN0226/AN12233/AN1339/AN8844/AN2212	7
54	GO:0043087	regulation of GTPase activity	10/1680	22/10702	0.0009	0.0051	0.0032	AN4998/AN1629/AN1931/AN10355/AN6618/AN0281/AN4719/AN4274/AN6033/AN3735	10
55	GO:0016192	vesicle-mediated transport	17/1680	50/10702	0.0011	0.0059	0.0037	AN2266/AN8117/AN11770/AN8769/AN2418/AN3579/AN3029/AN5710/AN2279/AN7741/AN3026/AN4463/AN6906/AN1177/AN3576/AN2518/AN8488	17
56	GO:0040009	regulation of growth rate	14/1680	38/10702	0.0012	0.0065	0.0041	AN3719/AN5757/AN0651/AN0559/AN6195/AN1485/AN2290/AN6589/AN3623/AN5588/AN5341/AN2855/AN10489/AN8842	14
57	GO:0036180	filamentous growth of a population of unicellular organisms in response to biotic stimulus	30/1680	111/10702	0.0015	0.0079	0.005	AN4611/AN0182/AN3719/AN5857/AN4479/AN7698/AN1845/AN3095/AN7697/AN7487/AN4501/AN3642/AN3688/AN6505/AN9492/AN0673/AN4915/AN3188/AN1844/AN5166/AN4380/AN4685/AN6574/AN2278/AN8836/AN1016/AN6687/AN0594/AN1797/AN8488	30
58	GO:0007049	cell cycle	6/1680	10/10702	0.0018	0.0089	0.0056	AN8182/AN6688/AN4667/AN1394/AN9424/AN8270	6
59	GO:0071277	cellular response to calcium ion	6/1680	10/10702	0.0018	0.0089	0.0056	AN1652/AN4501/AN8820/AN2464/AN5341/AN5726	6
60	GO:0006623	protein targeting to vacuole	9/1680	20/10702	0.0018	0.0091	0.0057	AN5668/AN1179/AN4915/AN2418/AN3842/AN3088/AN2093/AN2521/AN6544	9
61	GO:0034605	cellular response to heat	16/1680	48/10702	0.0019	0.0093	0.0059	AN2530/AN8269/AN1652/AN0182/AN7698/AN1845/AN1191/AN7697/AN4501/AN0083/AN2464/AN4467/AN2269/AN5666/AN3441/AN2068	16
62	GO:0009267	cellular response to starvation	24/1680	84/10702	0.0019	0.0093	0.0059	AN4611/AN3719/AN3095/AN7697/AN4501/AN3642/AN3688/AN6505/AN9492/AN0673/AN5166/AN4380/AN4685/AN6574/AN2067/AN8836/AN1016/AN0999/AN6687/AN0594/AN1797/AN3441/AN4238/AN0836	24
63	GO:0000002	mitochondrial genome maintenance	9/1680	21/10702	0.0028	0.0131	0.0083	AN7742/AN5132/AN1348/AN3466/AN1084/AN10348/AN0848/AN5525/AN6054	9
64	GO:0032981	mitochondrial respiratory chain complex I assembly	7/1680	14/10702	0.0029	0.0132	0.0083	AN6976/AN5670/AN4297/AN2414/AN5703/AN5971/AN11487	7
65	GO:0051666	actin cortical patch localization	7/1680	14/10702	0.0029	0.0132	0.0083	AN5100/AN0140/AN4685/AN7576/AN1558/AN4719/AN3735	7
66	GO:0009060	aerobic respiration	11/1680	30/10702	0.0042	0.0187	0.0118	AN4388/AN12213/AN1469/AN6904/AN5497/AN6564/AN2057/AN6593/AN0802/AN4753/AN10879	11
67	GO:0006897	endocytosis	15/1680	47/10702	0.0042	0.0187	0.0118	AN10545/AN5757/AN5020/AN5100/AN8851/AN8769/AN4270/AN4915/AN3842/AN10743/AN3088/AN2756/AN5606/AN1462/AN9060	15
68	GO:0000079	regulation of cyclin-dependent protein serine/threonine kinase activity	7/1680	15/10702	0.0047	0.0201	0.0127	AN9500/AN10741/AN4984/AN3648/AN2172/AN5822/AN3941	7
69	GO:0006367	transcription initiation from RNA polymerase II promoter	7/1680	15/10702	0.0047	0.0201	0.0127	AN0816/AN0083/AN2181/AN4928/AN1521/AN4861/AN12417	7
70	GO:0000281	mitotic cytokinesis	8/1680	19/10702	0.0054	0.023	0.0145	AN0182/AN0347/AN3729/AN8769/AN4997/AN5666/AN2126/AN5686	8
71	GO:0043935	sexual sporulation resulting in formation of a cellular spore	11/1680	31/10702	0.0056	0.0234	0.0148	AN0078/AN2505/AN1052/AN0055/AN2426/AN7513/AN10306/AN11891/AN0420/AN1967/AN0721	11
72	GO:0043936	asexual sporulation resulting in formation of a cellular spore	16/1680	53/10702	0.0058	0.0235	0.0148	AN0182/AN10030/AN2505/AN5836/AN1052/AN5740/AN8853/AN5660/AN1555/AN3470/AN1967/AN4719/AN3441/AN1267/AN4493/AN8021	16
73	GO:0006878	cellular copper ion homeostasis	6/1680	12/10702	0.0058	0.0235	0.0148	AN0241/AN2934/AN6045/AN3117/AN3088/AN1016	6
74	GO:0030436	asexual sporulation	6/1680	12/10702	0.0058	0.0235	0.0148	AN6046/AN7513/AN1370/AN4409/AN11891/AN3168	6
75	GO:0035556	intracellular signal transduction	7/1680	16/10702	0.0072	0.0285	0.018	AN10442/AN5195/AN0106/AN4719/AN4349/AN4238/AN2947	7
76	GO:0006418	tRNA aminoacylation for protein translation	11/1680	32/10702	0.0073	0.0286	0.0181	AN8867/AN2150/AN8224/AN11125/AN3824/AN0057/AN6368/AN0428/AN0705/AN0046/AN0936	11
77	GO:0001403	invasive growth in response to glucose limitation	8/1680	20/10702	0.0078	0.0301	0.019	AN1181/AN7487/AN0081/AN1844/AN4439/AN2269/AN7695/AN3422	8
78	GO:0007346	regulation of mitotic cell cycle	11/1680	33/10702	0.0094	0.0361	0.0228	AN6921/AN2051/AN8285/AN12473/AN9424/AN7697/AN10324/AN3102/AN2142/AN10557/AN1339	11
79	GO:0000750	pheromone-dependent signal transduction involved in conjugation with cellular fusion	7/1680	17/10702	0.0106	0.0394	0.0249	AN0182/AN3719/AN0651/AN7487/AN0081/AN2269/AN7252	7
80	GO:0000920	cell separation after cytokinesis	7/1680	17/10702	0.0106	0.0394	0.0249	AN8182/AN6688/AN4667/AN1394/AN3095/AN7487/AN0594	7
81	GO:0000147	actin cortical patch assembly	5/1680	10/10702	0.012	0.0419	0.0265	AN8698/AN4270/AN0140/AN1462/AN1558	5
82	GO:0006414	translational elongation	5/1680	10/10702	0.012	0.0419	0.0265	AN4218/AN1162/AN6330/AN6563/AN1084	5
83	GO:0006461	protein complex assembly	5/1680	10/10702	0.012	0.0419	0.0265	AN5785/AN6631/AN4557/AN5606/AN7426	5
84	GO:0010811	positive regulation of cell-substrate adhesion	5/1680	10/10702	0.012	0.0419	0.0265	AN2944/AN0083/AN10763/AN4486/AN7297	5
85	GO:0042797	tRNA transcription by RNA polymerase III	5/1680	10/10702	0.012	0.0419	0.0265	AN0752/AN2747/AN6558/AN4861/AN11406	5
86	GO:0000082	G1/S transition of mitotic cell cycle	6/1680	14/10702	0.0143	0.0479	0.0303	AN5517/AN8820/AN10516/AN8844/AN6391/AN0084	6
87	GO:0009408	response to heat	6/1680	14/10702	0.0143	0.0479	0.0303	AN10545/AN4702/AN0651/AN0410/AN7513/AN6998	6
88	GO:0016584	nucleosome positioning	6/1680	14/10702	0.0143	0.0479	0.0303	AN6195/AN6492/AN6505/AN2285/AN10763/AN7545	6
89	GO:0042144	vacuole fusion, non-autophagic	6/1680	14/10702	0.0143	0.0479	0.0303	AN0347/AN2047/AN12017/AN1334/AN0802/AN8488	6
90	GO:0006099	tricarboxylic acid cycle	8/1680	22/10702	0.0148	0.0489	0.0309	AN3466/AN8793/AN7000/AN2295/AN1003/AN5790/AN5571/AN5525	8
91	GO:0000747	conjugation with cellular fusion	7/1680	18/10702	0.015	0.0491	0.031	AN10030/AN5111/AN5517/AN7030/AN2759/AN8842/AN2067	7
92	GO:0044011	single-species biofilm formation on inanimate substrate	10/1680	31/10702	0.0167	0.054	0.0341	AN2944/AN0182/AN0083/AN5105/AN10902/AN7498/AN0594/AN4486/AN10150/AN2017	10
93	GO:0000413	protein peptidyl-prolyl isomerization	5/1680	11/10702	0.0191	0.0594	0.0375	AN4583/AN8605/AN2453/AN4467/AN8680	5
94	GO:0001410	chlamydospore formation	5/1680	11/10702	0.0191	0.0594	0.0375	AN1394/AN4501/AN2067/AN8836/AN4238	5
95	GO:0006555	methionine metabolic process	5/1680	11/10702	0.0191	0.0594	0.0375	AN2229/AN1263/AN5883/AN0720/AN1446	5
96	GO:0008608	attachment of spindle microtubules to kinetochore	5/1680	11/10702	0.0191	0.0594	0.0375	AN1026/AN2768/AN7465/AN2862/AN0143	5
97	GO:0070791	cleistothecium development	8/1680	23/10702	0.0196	0.0602	0.0381	AN2505/AN6505/AN6231/AN3623/AN0648/AN2269/AN1848/AN10208	8
98	GO:0000226	microtubule cytoskeleton organization	6/1680	15/10702	0.0207	0.063	0.0398	AN2731/AN7570/AN0316/AN3648/AN7757/AN7498	6
99	GO:0000122	negative regulation of transcription by RNA polymerase II	10/1680	33/10702	0.0259	0.0774	0.049	AN8282/AN6195/AN4501/AN2290/AN3669/AN2172/AN5758/AN1401/AN4486/AN4493	10
100	GO:0000902	cell morphogenesis	5/1680	12/10702	0.0286	0.0774	0.049	AN5757/AN7698/AN7487/AN0999/AN0594	5
101	GO:0006031	chitin biosynthetic process	5/1680	12/10702	0.0286	0.0774	0.049	AN9094/AN4234/AN8706/AN1555/AN4367	5
102	GO:0006360	transcription by RNA polymerase I	5/1680	12/10702	0.0286	0.0774	0.049	AN0752/AN2747/AN6558/AN8796/AN11406	5
103	GO:0007035	vacuolar acidification	5/1680	12/10702	0.0286	0.0774	0.049	AN2464/AN3088/AN6232/AN4332/AN5606	5
104	GO:0033617	mitochondrial respiratory chain complex IV assembly	5/1680	12/10702	0.0286	0.0774	0.049	AN4863/AN6593/AN4753/AN4307/AN11975	5
105	GO:0075306	regulation of conidium formation	5/1680	12/10702	0.0286	0.0774	0.049	AN0182/AN0651/AN0055/AN7697/AN3688	5
106	GO:0006412	translation	26/1680	114/10702	0.0287	0.0774	0.049	AN4611/AN4522/AN8705/AN0907/AN9097/AN11568/AN1348/AN1393/AN9469/AN5203/AN6564/AN11230/AN8224/AN4468/AN6489/AN5897/AN2057/AN4251/AN1970/AN4730/AN6302/AN2268/AN3649/AN11631/AN0142/AN0116	26
107	GO:0006874	cellular calcium ion homeostasis	6/1680	16/10702	0.0288	0.0774	0.049	AN5529/AN2867/AN6566/AN7571/AN8830/AN6232	6
108	GO:0009651	response to salt stress	6/1680	16/10702	0.0288	0.0774	0.049	AN10545/AN1558/AN5494/AN4238/AN0822/AN7695	6
109	GO:0010914	positive regulation of sterigmatocystin biosynthetic process	6/1680	16/10702	0.0288	0.0774	0.049	AN3719/AN1052/AN4562/AN0081/AN6505/AN0807	6
110	GO:0010972	negative regulation of G2/M transition of mitotic cell cycle	6/1680	16/10702	0.0288	0.0774	0.049	AN10170/AN5482/AN6391/AN1016/AN5822/AN7297	6
111	GO:0042493	response to drug	6/1680	16/10702	0.0288	0.0774	0.049	AN8830/AN10648/AN2464/AN1339/AN4332/AN0298	6
112	GO:0034599	cellular response to oxidative stress	19/1680	80/10702	0.0386	0.1023	0.0647	AN0241/AN1652/AN10220/AN0182/AN7698/AN3372/AN4215/AN7697/AN7513/AN3102/AN4304/AN3027/AN1986/AN2269/AN1401/AN3441/AN2262/AN0075/AN0836	19
113	GO:0071963	establishment or maintenance of cell polarity regulating cell shape	6/1680	17/10702	0.0388	0.1023	0.0647	AN0316/AN1182/AN0140/AN4953/AN1171/AN1558	6
114	GO:0007015	actin filament organization	5/1680	13/10702	0.0406	0.1044	0.066	AN10545/AN4998/AN8831/AN2756/AN3735	5
115	GO:0030036	actin cytoskeleton organization	5/1680	13/10702	0.0406	0.1044	0.066	AN2484/AN2126/AN7576/AN5981/AN6341	5
116	GO:0042147	retrograde transport, endosome to Golgi	5/1680	13/10702	0.0406	0.1044	0.066	AN3642/AN7602/AN1283/AN2224/AN4951	5
117	GO:0000398	mRNA splicing, via spliceosome	7/1680	22/10702	0.0456	0.1142	0.0722	AN10280/AN5679/AN1319/AN6735/AN1802/AN10719/AN0109	7
118	GO:0016567	protein ubiquitination	7/1680	22/10702	0.0456	0.1142	0.0722	AN5906/AN10556/AN2304/AN10394/AN10266/AN1339/AN6906	7
119	GO:0070317	negative regulation of G0 to G1 transition	7/1680	22/10702	0.0456	0.1142	0.0722	AN4281/AN3648/AN4936/AN8846/AN0490/AN2902/AN6628	7
120	GO:0006091	generation of precursor metabolites and energy	12/1680	47/10702	0.0552	0.135	0.0854	AN1523/AN2968/AN4388/AN4927/AN6631/AN3088/AN1628/AN2414/AN5743/AN5703/AN6232/AN7500	12
121	GO:0008299	isoprenoid biosynthetic process	5/1680	14/10702	0.0553	0.135	0.0854	AN10340/AN3817/AN0579/AN3869/AN11984	5
122	GO:0043945	positive regulation of asexual sporulation resulting in formation of a cellular spore	5/1680	14/10702	0.0553	0.135	0.0854	AN5836/AN1052/AN9467/AN1545/AN1967	5
123	GO:0000001	mitochondrion inheritance	4/1680	10/10702	0.0577	0.1386	0.0877	AN0686/AN0673/AN8874/AN6073	4
124	GO:0045040	protein import into mitochondrial outer membrane	4/1680	10/10702	0.0577	0.1386	0.0877	AN6510/AN10828/AN0429/AN1105	4
125	GO:0006696	ergosterol biosynthetic process	8/1680	28/10702	0.0608	0.1449	0.0916	AN1409/AN10396/AN7146/AN0451/AN3817/AN10648/AN3869/AN4939	8
126	GO:0006486	protein glycosylation	6/1680	19/10702	0.0646	0.1516	0.0959	AN0086/AN8848/AN8119/AN5682/AN8226/AN7472	6
127	GO:0015986	ATP synthesis coupled proton transport	6/1680	19/10702	0.0646	0.1516	0.0959	AN1523/AN11303/AN10032/AN6631/AN11444/AN10047	6
128	GO:0006338	chromatin remodeling	7/1680	24/10702	0.07	0.1617	0.1022	AN6988/AN6195/AN1255/AN2487/AN1984/AN5099/AN7297	7
129	GO:0045454	cell redox homeostasis	7/1680	24/10702	0.07	0.1617	0.1022	AN0241/AN4215/AN4304/AN5970/AN9464/AN0075/AN1639	7
130	GO:0006368	transcription elongation from RNA polymerase II promoter	5/1680	15/10702	0.0726	0.1651	0.1044	AN11131/AN3448/AN0253/AN5758/AN4493	5
131	GO:0016310	phosphorylation	5/1680	15/10702	0.0726	0.1651	0.1044	AN6207/AN4479/AN3102/AN2363/AN4818	5
132	GO:0000070	mitotic sister chromatid segregation	10/1680	39/10702	0.0743	0.1676	0.106	AN2761/AN8282/AN1182/AN1191/AN4411/AN1255/AN6687/AN4862/AN10225/AN6160	10
133	GO:0006537	glutamate biosynthetic process	4/1680	11/10702	0.0797	0.1773	0.1121	AN4376/AN5134/AN1003/AN5790	4
134	GO:0007088	regulation of mitotic nuclear division	4/1680	11/10702	0.0797	0.1773	0.1121	AN4583/AN0182/AN4632/AN2862	4
135	GO:0000160	phosphorelay signal transduction system	6/1680	20/10702	0.0805	0.1778	0.1124	AN4479/AN7697/AN3102/AN3688/AN2363/AN4818	6
136	GO:0006979	response to oxidative stress	7/1680	25/10702	0.0846	0.1853	0.1172	AN8216/AN10220/AN8285/AN2067/AN3110/AN1967/AN7695	7
137	GO:0000086	G2/M transition of mitotic cell cycle	5/1680	16/10702	0.0924	0.1982	0.1253	AN5517/AN0226/AN3648/AN5822/AN3941	5
138	GO:0000910	cytokinesis	5/1680	16/10702	0.0924	0.1982	0.1253	AN5757/AN7698/AN8853/AN6711/AN3169	5
139	GO:0030433	ubiquitin-dependent ERAD pathway	5/1680	16/10702	0.0924	0.1982	0.1253	AN2731/AN5747/AN3463/AN4439/AN2212	5
140	GO:0016973	poly(A)+ mRNA export from nucleus	4/1680	12/10702	0.1053	0.2241	0.1417	AN12491/AN3919/AN6651/AN1537	4
141	GO:0000011	vacuole inheritance	4/1680	13/10702	0.134	0.2812	0.1778	AN5857/AN4915/AN8836/AN8488	4
142	GO:0007154	cell communication	4/1680	13/10702	0.134	0.2812	0.1778	AN9515/AN7030/AN1280/AN2224	4
143	GO:0036171	filamentous growth of a population of unicellular organisms in response to chemical stimulus	5/1680	18/10702	0.1394	0.2894	0.183	AN0182/AN2509/AN6505/AN3188/AN4238	5
144	GO:0006470	protein dephosphorylation	6/1680	23/10702	0.1398	0.2894	0.183	AN4544/AN1358/AN9467/AN0129/AN6391/AN2902	6
145	GO:0045461	sterigmatocystin biosynthetic process	9/1680	39/10702	0.1473	0.3028	0.1914	AN3719/AN0651/AN1052/AN1191/AN4562/AN7513/AN0081/AN6505/AN1967	9
146	GO:0006890	retrograde vesicle-mediated transport, Golgi to ER	4/1680	14/10702	0.1655	0.33	0.2087	AN6080/AN4188/AN3026/AN6033	4
147	GO:0032968	positive regulation of transcription elongation from RNA polymerase II promoter	4/1680	14/10702	0.1655	0.33	0.2087	AN10280/AN6988/AN5747/AN4861	4
148	GO:0034727	piecemeal microautophagy of the nucleus	4/1680	14/10702	0.1655	0.33	0.2087	AN4666/AN7254/AN11004/AN3470	4
149	GO:0002181	cytoplasmic translation	5/1680	19/10702	0.1661	0.33	0.2087	AN5129/AN6543/AN4080/AN6922/AN12473	5
150	GO:0006879	cellular iron ion homeostasis	5/1680	19/10702	0.1661	0.33	0.2087	AN5132/AN3027/AN1986/AN3088/AN8251	5
151	GO:0006506	GPI anchor biosynthetic process	5/1680	20/10702	0.1946	0.3621	0.2289	AN6589/AN8070/AN5011/AN2303/AN11994	5
152	GO:0006352	DNA-templated transcription, initiation	3/1680	10/10702	0.1982	0.3621	0.2289	AN4976/AN2426/AN2769	3
153	GO:0006730	one-carbon metabolic process	3/1680	10/10702	0.1982	0.3621	0.2289	AN3058/AN1263/AN5883	3
154	GO:0007186	G-protein coupled receptor signaling pathway	3/1680	10/10702	0.1982	0.3621	0.2289	AN0651/AN1016/AN4238	3
155	GO:0016070	RNA metabolic process	3/1680	10/10702	0.1982	0.3621	0.2289	AN6067/AN3955/AN10459	3
156	GO:0030472	mitotic spindle organization in nucleus	3/1680	10/10702	0.1982	0.3621	0.2289	AN1026/AN2768/AN0143	3
157	GO:0036168	filamentous growth of a population of unicellular organisms in response to heat	3/1680	10/10702	0.1982	0.3621	0.2289	AN0182/AN1845/AN4501	3
158	GO:0071472	cellular response to salt stress	3/1680	10/10702	0.1982	0.3621	0.2289	AN4501/AN8820/AN5563	3
159	GO:0000472	endonucleolytic cleavage to generate mature 5'-end of SSU-rRNA from (SSU-rRNA, 5.8S rRNA, LSU-rRNA)	4/1680	15/10702	0.1993	0.3621	0.2289	AN5785/AN0421/AN2759/AN3167	4
160	GO:0000915	actomyosin contractile ring assembly	4/1680	15/10702	0.1993	0.3621	0.2289	AN0140/AN2484/AN8831/AN7707	4
161	GO:0007097	nuclear migration	4/1680	15/10702	0.1993	0.3621	0.2289	AN0182/AN0253/AN7757/AN6125	4
162	GO:0016579	protein deubiquitination	4/1680	15/10702	0.1993	0.3621	0.2289	AN11102/AN5638/AN10788/AN5186	4
163	GO:0032258	protein localization by the Cvt pathway	4/1680	15/10702	0.1993	0.3621	0.2289	AN0673/AN11004/AN3470/AN7462	4
164	GO:0036166	phenotypic switching	4/1680	15/10702	0.1993	0.3621	0.2289	AN0182/AN6505/AN1237/AN4493	4
165	GO:0071276	cellular response to cadmium ion	16/1680	82/10702	0.208	0.3756	0.2375	AN3150/AN7697/AN4224/AN5866/AN4517/AN7513/AN10186/AN2049/AN1339/AN4411/AN0285/AN1171/AN6687/AN1558/AN2224/AN1270	16
166	GO:0000183	chromatin silencing at rDNA	4/1680	16/10702	0.2349	0.4107	0.2597	AN0253/AN10489/AN10763/AN3809	4
167	GO:0009086	methionine biosynthetic process	4/1680	16/10702	0.2349	0.4107	0.2597	AN2229/AN5883/AN8859/AN1446	4
168	GO:0043173	nucleotide salvage	4/1680	16/10702	0.2349	0.4107	0.2597	AN6490/AN2272/AN4380/AN5122	4
169	GO:0030702	chromatin silencing at centromere	6/1680	27/10702	0.2414	0.4107	0.2597	AN8282/AN1191/AN6687/AN4862/AN7441/AN4493	6
170	GO:0006614	SRP-dependent cotranslational protein targeting to membrane	3/1680	11/10702	0.2426	0.4107	0.2597	AN1163/AN2014/AN0643	3
171	GO:0006687	glycosphingolipid metabolic process	3/1680	11/10702	0.2426	0.4107	0.2597	AN2464/AN3728/AN1165	3
172	GO:0006893	Golgi to plasma membrane transport	3/1680	11/10702	0.2426	0.4107	0.2597	AN8769/AN0229/AN1002	3
173	GO:0007059	chromosome segregation	3/1680	11/10702	0.2426	0.4107	0.2597	AN10280/AN0410/AN6364	3
174	GO:0030071	regulation of mitotic metaphase/anaphase transition	3/1680	11/10702	0.2426	0.4107	0.2597	AN10088/AN4411/AN10206	3
175	GO:0044267	cellular protein metabolic process	3/1680	11/10702	0.2426	0.4107	0.2597	AN2149/AN2918/AN3134	3
176	GO:0075308	negative regulation of conidium formation	3/1680	11/10702	0.2426	0.4107	0.2597	AN1052/AN0081/AN1016	3
177	GO:0016125	sterol metabolic process	7/1680	33/10702	0.253	0.4259	0.2693	AN7146/AN0451/AN3817/AN9496/AN0579/AN3869/AN5585	7
178	GO:0016573	histone acetylation	5/1680	22/10702	0.256	0.4262	0.2695	AN0083/AN6567/AN10763/AN7441/AN10953	5
179	GO:0044237	cellular metabolic process	5/1680	22/10702	0.256	0.4262	0.2695	AN10362/AN2396/AN0746/AN0167/AN5977	5
180	GO:0006520	cellular amino acid metabolic process	8/1680	39/10702	0.2614	0.4328	0.2736	AN4376/AN3058/AN1342/AN8866/AN8859/AN4409/AN2396/AN5820	8
181	GO:0030466	chromatin silencing at silent mating-type cassette	6/1680	28/10702	0.2696	0.4439	0.2807	AN8282/AN1191/AN1255/AN5351/AN6687/AN4493	6
182	GO:0042254	ribosome biogenesis	4/1680	17/10702	0.2718	0.4451	0.2814	AN6563/AN6902/AN8254/AN10712	4
183	GO:0045944	positive regulation of transcription by RNA polymerase II	8/1680	40/10702	0.2854	0.4547	0.2875	AN2944/AN6563/AN1339/AN5726/AN2285/AN0202/AN4486/AN10492	8
184	GO:0006096	glycolytic process	5/1680	23/10702	0.2883	0.4547	0.2875	AN3059/AN5162/AN0648/AN7459/AN5604	5
185	GO:0006406	mRNA export from nucleus	3/1680	12/10702	0.2884	0.4547	0.2875	AN10266/AN5406/AN6228	3
186	GO:0007126	meiotic nuclear division	3/1680	12/10702	0.2884	0.4547	0.2875	AN7570/AN0410/AN1844	3
187	GO:0042273	ribosomal large subunit biogenesis	3/1680	12/10702	0.2884	0.4547	0.2875	AN7674/AN4560/AN9060	3
188	GO:0043486	histone exchange	3/1680	12/10702	0.2884	0.4547	0.2875	AN6505/AN2285/AN7441	3
189	GO:0071467	cellular response to pH	3/1680	12/10702	0.2884	0.4547	0.2875	AN1844/AN2855/AN2962	3
190	GO:0071585	detoxification of cadmium ion	15/1680	82/10702	0.301	0.4721	0.2985	AN3150/AN7697/AN4224/AN5866/AN4517/AN10186/AN2049/AN1339/AN4411/AN0285/AN1171/AN6687/AN1558/AN2224/AN1270	15
191	GO:0006525	arginine metabolic process	4/1680	18/10702	0.3097	0.4831	0.3055	AN0687/AN8075/AN4409/AN9400	4
192	GO:0006357	regulation of transcription by RNA polymerase II	11/1680	59/10702	0.3168	0.4892	0.3093	AN5836/AN4562/AN0253/AN0083/AN2855/AN11704/AN0191/AN4861/AN10763/AN7441/AN10436	11
193	GO:0009058	biosynthetic process	11/1680	59/10702	0.3168	0.4892	0.3093	AN10396/AN1357/AN0495/AN5591/AN3728/AN1911/AN8172/AN1745/AN10459/AN0836/AN6874	11
194	GO:0015074	DNA integration	5/1680	24/10702	0.3212	0.4934	0.312	AN5956/AN3546/AN10066/AN1070/AN8186	5
195	GO:0006348	chromatin silencing at telomere	7/1680	36/10702	0.3324	0.5037	0.3185	AN8282/AN0091/AN6574/AN8796/AN2285/AN10763/AN3809	7
196	GO:0009306	protein secretion	3/1680	13/10702	0.3347	0.5037	0.3185	AN4281/AN3088/AN3470	3
197	GO:0030473	nuclear migration along microtubule	3/1680	13/10702	0.3347	0.5037	0.3185	AN1182/AN0420/AN2862	3
198	GO:0042752	regulation of circadian rhythm	3/1680	13/10702	0.3347	0.5037	0.3185	AN0410/AN1848/AN1545	3
199	GO:0006094	gluconeogenesis	4/1680	19/10702	0.3479	0.521	0.3294	AN3059/AN0648/AN7459/AN5604	4
200	GO:0042318	penicillin biosynthetic process	5/1680	25/10702	0.3546	0.5283	0.334	AN3719/AN0651/AN1052/AN1844/AN0106	5
201	GO:0000480	endonucleolytic cleavage in 5'-ETS of tricistronic rRNA transcript (SSU-rRNA, 5.8S rRNA, LSU-rRNA)	3/1680	14/10702	0.3808	0.5563	0.3517	AN0421/AN2759/AN3167	3
202	GO:0006896	Golgi to vacuole transport	3/1680	14/10702	0.3808	0.5563	0.3517	AN4997/AN7682/AN5710	3
203	GO:0006915	apoptotic process	3/1680	14/10702	0.3808	0.5563	0.3517	AN7513/AN4758/AN8485	3
204	GO:0009081	branched-chain amino acid metabolic process	3/1680	14/10702	0.3808	0.5563	0.3517	AN0912/AN5886/AN7878	3
205	GO:0015976	carbon utilization	4/1680	20/10702	0.3863	0.5586	0.3532	AN5162/AN5604/AN9461/AN3597	4
206	GO:0006364	rRNA processing	7/1680	38/10702	0.3872	0.5586	0.3532	AN6902/AN0410/AN12473/AN10352/AN0745/AN11224/AN9060	7
207	GO:0006974	cellular response to DNA damage stimulus	6/1680	32/10702	0.388	0.5586	0.3532	AN8216/AN4411/AN5165/AN0076/AN6696/AN5494	6
208	GO:0006644	phospholipid metabolic process	7/1680	39/10702	0.4147	0.5941	0.3756	AN8216/AN1357/AN3188/AN5166/AN2766/AN1671/AN2947	7
209	GO:0006334	nucleosome assembly	3/1680	15/10702	0.4262	0.6019	0.3806	AN2426/AN3785/AN10489	3
210	GO:0006397	mRNA processing	3/1680	15/10702	0.4262	0.6019	0.3806	AN4244/AN6681/AN10349	3
211	GO:0030476	ascospore wall assembly	3/1680	15/10702	0.4262	0.6019	0.3806	AN0673/AN1555/AN1558	3
212	GO:0000447	endonucleolytic cleavage in ITS1 to separate SSU-rRNA from 5.8S rRNA and LSU-rRNA from tricistronic rRNA transcript (SSU-rRNA, 5.8S rRNA, LSU-rRNA)	4/1680	22/10702	0.4617	0.6459	0.4084	AN5785/AN0421/AN2759/AN3167	4
213	GO:0000724	double-strand break repair via homologous recombination	3/1680	16/10702	0.4704	0.6459	0.4084	AN7465/AN1237/AN6574	3
214	GO:0002098	tRNA wobble uridine modification	3/1680	16/10702	0.4704	0.6459	0.4084	AN2155/AN11060/AN0191	3
215	GO:0006487	protein N-linked glycosylation	3/1680	16/10702	0.4704	0.6459	0.4084	AN8119/AN1082/AN7426	3
216	GO:0006547	histidine metabolic process	3/1680	16/10702	0.4704	0.6459	0.4084	AN6711/AN3169/AN6536	3
217	GO:0007094	mitotic spindle assembly checkpoint	3/1680	16/10702	0.4704	0.6459	0.4084	AN0410/AN6391/AN0281	3
218	GO:0006090	pyruvate metabolic process	2/1680	10/10702	0.4812	0.6459	0.4084	AN9403/AN5162	2
219	GO:0006895	Golgi to endosome transport	2/1680	10/10702	0.4812	0.6459	0.4084	AN4915/AN5710	2
220	GO:0009231	riboflavin biosynthetic process	2/1680	10/10702	0.4812	0.6459	0.4084	AN5497/AN0670	2
221	GO:0016236	macroautophagy	2/1680	10/10702	0.4812	0.6459	0.4084	AN7254/AN7462	2
222	GO:0043942	negative regulation of sexual sporulation resulting in formation of a cellular spore	2/1680	10/10702	0.4812	0.6459	0.4084	AN1052/AN1967	2
223	GO:0006289	nucleotide-excision repair	4/1680	23/10702	0.4982	0.6657	0.4209	AN6988/AN11961/AN2304/AN5747	4
224	GO:0009073	aromatic amino acid family biosynthetic process	6/1680	36/10702	0.5064	0.6736	0.4259	AN2509/AN5959/AN6231/AN0648/AN1137/AN0708	6
225	GO:0006464	cellular protein modification process	3/1680	17/10702	0.5129	0.6793	0.4295	AN10266/AN2521/AN2450	3
226	GO:0006950	response to stress	5/1680	30/10702	0.5185	0.6837	0.4323	AN8269/AN7877/AN3688/AN5660/AN2342	5
227	GO:0000917	division septum assembly	2/1680	11/10702	0.5342	0.6952	0.4396	AN7576/AN1558	2
228	GO:0006744	ubiquinone biosynthetic process	2/1680	11/10702	0.5342	0.6952	0.4396	AN10340/AN7164	2
229	GO:0015851	nucleobase transport	2/1680	11/10702	0.5342	0.6952	0.4396	AN4526/AN10767	2
230	GO:0006012	galactose metabolic process	3/1680	18/10702	0.5535	0.711	0.4496	AN3112/AN2867/AN3432	3
231	GO:0006098	pentose-phosphate shunt	3/1680	18/10702	0.5535	0.711	0.4496	AN2981/AN0285/AN2440	3
232	GO:0045292	mRNA cis splicing, via spliceosome	3/1680	18/10702	0.5535	0.711	0.4496	AN7290/AN6681/AN4936	3
233	GO:0006631	fatty acid metabolic process	5/1680	32/10702	0.5792	0.7274	0.4599	AN1409/AN1511/AN3649/AN1967/AN6215	5
234	GO:0030001	metal ion transport	5/1680	32/10702	0.5792	0.7274	0.4599	AN6045/AN6940/AN5668/AN3117/AN11138	5
235	GO:0006534	cysteine metabolic process	2/1680	12/10702	0.5834	0.7274	0.4599	AN2229/AN5820	2
236	GO:0016485	protein processing	2/1680	12/10702	0.5834	0.7274	0.4599	AN1844/AN3470	2
237	GO:0034644	cellular response to UV	2/1680	12/10702	0.5834	0.7274	0.4599	AN4501/AN1339	2
238	GO:0044416	induction by symbiont of host defense response	2/1680	12/10702	0.5834	0.7274	0.4599	AN12473/AN5525	2
239	GO:0075307	positive regulation of conidium formation	2/1680	12/10702	0.5834	0.7274	0.4599	AN5836/AN0721	2
240	GO:0008654	phospholipid biosynthetic process	3/1680	19/10702	0.5921	0.7352	0.4648	AN12452/AN3188/AN0802	3
241	GO:0031573	intra-S DNA damage checkpoint	2/1680	13/10702	0.6286	0.7773	0.4915	AN0091/AN6574	2
242	GO:0006810	transport	19/1680	128/10702	0.6427	0.7914	0.5004	AN1181/AN4942/AN8534/AN4328/AN4517/AN8279/AN3556/AN8828/AN8268/AN10902/AN6080/AN7682/AN1154/AN5236/AN7741/AN8488/AN8903/AN4446/AN2052	19
243	GO:0006887	exocytosis	2/1680	14/10702	0.6699	0.8182	0.5173	AN0347/AN8769	2
244	GO:0043328	protein transport to vacuole involved in ubiquitin-dependent protein catabolic process via the multivesicular body sorting pathway	2/1680	14/10702	0.6699	0.8182	0.5173	AN5710/AN10788	2
245	GO:0000723	telomere maintenance	4/1680	29/10702	0.6888	0.8344	0.5276	AN8269/AN1191/AN1237/AN0260	4
246	GO:0006396	RNA processing	4/1680	29/10702	0.6888	0.8344	0.5276	AN8851/AN8794/AN11224/AN0111	4
247	GO:0000462	maturation of SSU-rRNA from tricistronic rRNA transcript (SSU-rRNA, 5.8S rRNA, LSU-rRNA)	3/1680	22/10702	0.6941	0.8375	0.5295	AN9097/AN1319/AN4226	3
248	GO:0007018	microtubule-based movement	2/1680	15/10702	0.7074	0.8466	0.5353	AN7498/AN3363	2
249	GO:0019521	D-gluconate metabolic process	2/1680	15/10702	0.7074	0.8466	0.5353	AN2493/AN0285	2
250	GO:0007131	reciprocal meiotic recombination	3/1680	23/10702	0.7235	0.8624	0.5453	AN1843/AN1387/AN1333	3
251	GO:0070301	cellular response to hydrogen peroxide	2/1680	16/10702	0.7413	0.8801	0.5565	AN7697/AN3688	2
252	GO:0016311	dephosphorylation	2/1680	17/10702	0.7717	0.9126	0.577	AN4544/AN0129	2
253	GO:0006139	nucleobase-containing compound metabolic process	6/1680	48/10702	0.7862	0.926	0.5855	AN6490/AN0271/AN4603/AN0490/AN5909/AN4464	6
254	GO:0006508	proteolysis	14/1680	106/10702	0.7978	0.9337	0.5904	AN10030/AN0122/AN5442/AN5588/AN6193/AN1097/AN4422/AN4557/AN3918/AN6119/AN4925/AN3943/AN10929/AN11231	14
255	GO:0000077	DNA damage checkpoint	2/1680	18/10702	0.799	0.9337	0.5904	AN0410/AN4501	2
256	GO:0015914	phospholipid transport	1/1680	10/10702	0.8188	0.9385	0.5934	AN4997	1
257	GO:0034501	protein localization to kinetochore	1/1680	10/10702	0.8188	0.9385	0.5934	AN0410	1
258	GO:0044406	adhesion of symbiont to host	1/1680	10/10702	0.8188	0.9385	0.5934	AN1394	1
259	GO:0051301	cell division	1/1680	10/10702	0.8188	0.9385	0.5934	AN0906	1
260	GO:0071285	cellular response to lithium ion	1/1680	10/10702	0.8188	0.9385	0.5934	AN10788	1
261	GO:0030447	filamentous growth	2/1680	19/10702	0.8233	0.94	0.5944	AN4080/AN5688	2
262	GO:0006355	regulation of transcription, DNA-templated	65/1680	458/10702	0.8341	0.9422	0.5957	AN10761/AN4361/AN2944/AN10280/AN2597/AN10378/AN11961/AN1217/AN4479/AN0585/AN1402/AN2984/AN5836/AN0364/AN7697/AN4900/AN3637/AN1536/AN4562/AN11165/AN6015/AN5052/AN2290/AN7513/AN3102/AN3688/AN0083/AN3152/AN9492/AN5849/AN6322/AN2276/AN5898/AN2172/AN4928/AN8535/AN11891/AN8186/AN3785/AN10262/AN2278/AN10083/AN1848/AN5533/AN4247/AN4785/AN0162/AN6998/AN4861/AN5218/AN0202/AN8251/AN1406/AN0766/AN4486/AN1924…	65
263	GO:0006013	mannose metabolic process	1/1680	11/10702	0.8473	0.9422	0.5957	AN7459	1
264	GO:0006267	pre-replicative complex assembly involved in nuclear cell cycle DNA replication	1/1680	11/10702	0.8473	0.9422	0.5957	AN4501	1
265	GO:0006303	double-strand break repair via nonhomologous end joining	1/1680	11/10702	0.8473	0.9422	0.5957	AN3448	1
266	GO:0006855	drug transmembrane transport	1/1680	11/10702	0.8473	0.9422	0.5957	AN4313	1
267	GO:0007067	mitotic nuclear division	1/1680	11/10702	0.8473	0.9422	0.5957	AN6364	1
268	GO:0044042	glucan metabolic process	1/1680	11/10702	0.8473	0.9422	0.5957	AN4852	1
269	GO:0006071	glycerol metabolic process	2/1680	21/10702	0.8642	0.9574	0.6053	AN5563/AN0351	2
270	GO:0045493	xylan catabolic process	1/1680	12/10702	0.8713	0.9617	0.608	AN3294	1
271	GO:0008202	steroid metabolic process	2/1680	22/10702	0.8812	0.969	0.6127	AN5228/AN1794	2
272	GO:0009082	branched-chain amino acid biosynthetic process	1/1680	13/10702	0.8915	0.9696	0.6131	AN7878	1
273	GO:0030488	tRNA methylation	1/1680	13/10702	0.8915	0.9696	0.6131	AN10721	1
274	GO:0035837	ergot alkaloid biosynthetic process	1/1680	13/10702	0.8915	0.9696	0.6131	AN5228	1
275	GO:0006032	chitin catabolic process	2/1680	23/10702	0.8962	0.9712	0.6141	AN0299/AN7459	2
276	GO:0010106	cellular response to iron ion starvation	1/1680	14/10702	0.9086	0.9749	0.6164	AN0241	1
277	GO:1900378	positive regulation of secondary metabolite biosynthetic process	1/1680	14/10702	0.9086	0.9749	0.6164	AN0081	1
278	GO:0006270	DNA replication initiation	2/1680	24/10702	0.9095	0.9749	0.6164	AN4501/AN5122	2
279	GO:0006310	DNA recombination	1/1680	15/10702	0.9229	0.9801	0.6197	AN3546	1
280	GO:1900560	austinol biosynthetic process	1/1680	15/10702	0.9229	0.9801	0.6197	AN1191	1
281	GO:0006281	DNA repair	9/1680	84/10702	0.927	0.9801	0.6197	AN5344/AN3372/AN1237/AN2276/AN5165/AN0076/AN1984/AN2285/AN7441	9
282	GO:0006629	lipid metabolic process	5/1680	52/10702	0.9274	0.9801	0.6197	AN2481/AN10559/AN10747/AN1968/AN2947	5
283	GO:1900563	dehydroaustinol biosynthetic process	1/1680	16/10702	0.9351	0.9846	0.6226	AN1191	1
284	GO:0008033	tRNA processing	1/1680	17/10702	0.9453	0.9884	0.6249	AN0745	1
285	GO:0033314	mitotic DNA replication checkpoint	1/1680	17/10702	0.9453	0.9884	0.6249	AN3941	1
286	GO:0009251	glucan catabolic process	1/1680	19/10702	0.9611	1	0.6323	AN2385	1
287	GO:0000027	ribosomal large subunit assembly	1/1680	22/10702	0.9767	1	0.6323	AN6902	1
288	GO:0006812	cation transport	3/1680	45/10702	0.9801	1	0.6323	AN3117/AN1628/AN5743	3
289	GO:0016998	cell wall macromolecule catabolic process	1/1680	24/10702	0.9835	1	0.6323	AN12072	1
290	GO:0006633	fatty acid biosynthetic process	2/1680	37/10702	0.9859	1	0.6323	AN7856/AN5704	2
291	GO:0003333	amino acid transmembrane transport	4/1680	59/10702	0.9883	1	0.6323	AN4328/AN8279/AN8726/AN2962	4
292	GO:0009116	nucleoside metabolic process	2/1680	39/10702	0.9895	1	0.6323	AN6490/AN3169	2
293	GO:0006807	nitrogen compound metabolic process	1/1680	28/10702	0.9917	1	0.6323	AN5134	1
294	GO:0006066	alcohol metabolic process	1/1680	29/10702	0.993	1	0.6323	AN2704	1
295	GO:0044550	secondary metabolite biosynthetic process	4/1680	64/10702	0.9938	1	0.6323	AN0651/AN5258/AN4481/AN11584	4
296	GO:0006260	DNA replication	1/1680	38/10702	0.9985	1	0.6323	AN4380	1
297	GO:0006351	transcription, DNA-templated	24/1680	256/10702	0.999	1	0.6323	AN2944/AN3637/AN5052/AN6492/AN3688/AN9492/AN0752/AN10362/AN2283/AN2747/AN1521/AN8535/AN6558/AN1848/AN7609/AN4785/AN4861/AN11406/AN1406/AN4486/AN10128/AN2016/AN7545/AN5955	24
298	GO:0005975	carbohydrate metabolic process	16/1680	244/10702	1	1	0.6323	AN2385/AN7511/AN2867/AN0280/AN3432/AN5414/AN4234/AN0299/AN7459/AN5604/AN0285/AN1607/AN11802/AN0351/AN10150/AN2017	16

## Sheet: Up in WT only
Supplemental Data S23 – GO analysis output for different classes of genes from comparing transcriptional response of wildtype and kdmB∆ strains to transition from primary (20 hr) to secondary (48 hr) growth phase.
	ID	Description	GeneRatio	BgRatio	pvalue	p.adjust	qvalue	geneID	Count
1	GO:0019748	secondary metabolic process	32/1278	99/10702	0	0	0	AN7817/AN7812/AN7821/AN7808/AN7824/AN7811/AN7825/AN7818/AN2034/AN7816/AN7815/AN1034/AN3384/AN1594/AN8105/AN0523/AN7909/AN2040/AN3230/AN3491/AN10576/AN0016/AN4827/AN9223/AN0526/AN6791/AN2547/AN11820/AN9226/AN2621/AN2545/AN11191	32
2	GO:0005975	carbohydrate metabolic process	46/1278	244/10702	0.001	0.0698	0.0664	AN1502/AN4871/AN2828/AN6518/AN9340/AN2334/AN7313/AN4507/AN3903/AN1888/AN3388/AN4003/AN5282/AN7120/AN3184/AN2395/AN3200/AN7639/AN5361/AN0517/AN12097/AN7275/AN7152/AN7864/AN0022/AN3950/AN11059/AN3916/AN7613/AN2599/AN4102/AN1043/AN7135/AN9380/AN3613/AN2638/AN3201/AN10935/AN0194/AN3764/AN6427/AN1197/AN1602/AN9035/AN8138/AN3777	46
3	GO:0045461	sterigmatocystin biosynthetic process	11/1278	39/10702	0.0047	0.1786	0.1699	AN7808/AN7824/AN11013/AN7825/AN7818/AN7815/AN1202/AN7909/AN3522/AN2547/AN8514	11
4	GO:0046355	mannan catabolic process	5/1278	11/10702	0.006	0.1786	0.1699	AN7639/AN7152/AN6427/AN9035/AN8138	5
5	GO:0006950	response to stress	9/1278	30/10702	0.0066	0.1786	0.1699	AN9340/AN7377/AN2651/AN7775/AN5119/AN10770/AN9374/AN2355/AN3522	9
6	GO:0003333	amino acid transmembrane transport	14/1278	59/10702	0.0083	0.1786	0.1699	AN3876/AN2074/AN4124/AN2201/AN2560/AN8198/AN4604/AN12483/AN10825/AN8538/AN7242/AN5275/AN4649/AN2781	14
7	GO:0044275	cellular carbohydrate catabolic process	5/1278	12/10702	0.0093	0.1786	0.1699	AN0787/AN7180/AN5361/AN4102/AN3201	5
8	GO:0009116	nucleoside metabolic process	10/1278	39/10702	0.014	0.2367	0.2252	AN0793/AN7363/AN3881/AN8545/AN1580/AN3283/AN10180/AN12258/AN3077/AN1071	10
9	GO:0042438	melanin biosynthetic process	4/1278	11/10702	0.0335	0.4464	0.4247	AN3400/AN5397/AN1899/AN6450	4
10	GO:0044550	secondary metabolite biosynthetic process	13/1278	64/10702	0.037	0.4464	0.4247	AN6449/AN8413/AN11823/AN9292/AN7815/AN3225/AN8516/AN3381/AN0523/AN3230/AN2840/AN7070/AN8514	13
11	GO:0006725	cellular aromatic compound metabolic process	6/1278	22/10702	0.0397	0.4464	0.4247	AN1301/AN5328/AN8998/AN0764/AN3701/AN8566	6
12	GO:0008202	steroid metabolic process	6/1278	22/10702	0.0397	0.4464	0.4247	AN6485/AN10887/AN0338/AN6407/AN9225/AN5360	6
13	GO:0006032	chitin catabolic process	6/1278	23/10702	0.0484	0.5031	0.4786	AN1502/AN4871/AN0517/AN11059/AN7613/AN2638	6
14	GO:0006012	galactose metabolic process	5/1278	18/10702	0.0547	0.5234	0.4979	AN4829/AN7152/AN9035/AN4957/AN8138	5
15	GO:0009073	aromatic amino acid family biosynthetic process	8/1278	36/10702	0.0582	0.5234	0.4979	AN1895/AN2829/AN6338/AN1858/AN1673/AN1899/AN1897/AN1896	8
16	GO:0006351	transcription, DNA-templated	39/1278	256/10702	0.0644	0.5438	0.5173	AN9458/AN2553/AN10548/AN10331/AN7508/AN8596/AN8930/AN10384/AN7788/AN9025/AN9236/AN11228/AN2725/AN11950/AN0742/AN9283/AN2672/AN2780/AN8902/AN3290/AN8655/AN2644/AN8735/AN11112/AN1183/AN7379/AN6747/AN7118/AN10659/AN1425/AN10432/AN6788/AN10623/AN11093/AN7346/AN11212/AN8447/AN8357/AN10670	39
17	GO:0030476	ascospore wall assembly	4/1278	15/10702	0.0944	0.7078	0.6733	AN2706/AN3148/AN2705/AN9380	4
18	GO:1900560	austinol biosynthetic process	4/1278	15/10702	0.0944	0.7078	0.6733	AN9257/AN9246/AN9248/AN11206	4
19	GO:1900563	dehydroaustinol biosynthetic process	4/1278	16/10702	0.1145	0.7999	0.7609	AN9257/AN9246/AN9248/AN11206	4
20	GO:0006537	glutamate biosynthetic process	3/1278	11/10702	0.1351	0.7999	0.7609	AN1731/AN6026/AN11221	3
21	GO:0015851	nucleobase transport	3/1278	11/10702	0.1351	0.7999	0.7609	AN4152/AN11211/AN7967	3
22	GO:0044042	glucan metabolic process	3/1278	11/10702	0.1351	0.7999	0.7609	AN4825/AN8947/AN3777	3
23	GO:0016052	carbohydrate catabolic process	4/1278	17/10702	0.1363	0.7999	0.7609	AN4507/AN3388/AN10345/AN7230	4
24	GO:0006633	fatty acid biosynthetic process	7/1278	37/10702	0.1453	0.8174	0.7775	AN9275/AN5191/AN7815/AN3381/AN7909/AN4690/AN12277	7
25	GO:0042318	penicillin biosynthetic process	5/1278	25/10702	0.1707	0.9204	0.8756	AN1202/AN5272/AN6775/AN2623/AN2621	5
26	GO:0006520	cellular amino acid metabolic process	7/1278	39/10702	0.1773	0.9204	0.8756	AN7451/AN10766/AN7564/AN8654/AN3866/AN8060/AN4217	7
27	GO:1900815	monodictyphenone biosynthetic process	3/1278	15/10702	0.2629	1	0.9513	AN7825/AN7909/AN2547	3
28	GO:0070301	cellular response to hydrogen peroxide	3/1278	16/10702	0.2971	1	0.9513	AN6235/AN6849/AN8637	3
29	GO:0016998	cell wall macromolecule catabolic process	4/1278	24/10702	0.3204	1	0.9513	AN10104/AN3977/AN7613/AN4644	4
30	GO:0006098	pentose-phosphate shunt	3/1278	18/10702	0.366	1	0.9513	AN6135/AN8935/AN6028	3
31	GO:0005997	xylulose metabolic process	2/1278	11/10702	0.3849	1	0.9513	AN8935/AN9114	2
32	GO:0009251	glucan catabolic process	3/1278	19/10702	0.4001	1	0.9513	AN5282/AN1602/AN3777	3
33	GO:0045493	xylan catabolic process	2/1278	12/10702	0.4289	1	0.9513	AN9286/AN3613	2
34	GO:0006629	lipid metabolic process	7/1278	52/10702	0.4294	1	0.9513	AN1798/AN10629/AN6382/AN6464/AN10605/AN3318/AN1792	7
35	GO:0006066	alcohol metabolic process	4/1278	29/10702	0.4618	1	0.9513	AN7812/AN0567/AN3531/AN9011	4
36	GO:0006071	glycerol metabolic process	3/1278	21/10702	0.4665	1	0.9513	AN0567/AN4829/AN3916	3
37	GO:0030488	tRNA methylation	2/1278	13/10702	0.4712	1	0.9513	AN5119/AN10450	2
38	GO:0008299	isoprenoid biosynthetic process	2/1278	14/10702	0.5115	1	0.9513	AN0654/AN2407	2
39	GO:0010106	cellular response to iron ion starvation	2/1278	14/10702	0.5115	1	0.9513	AN6235/AN8637	2
40	GO:0006096	glycolytic process	3/1278	23/10702	0.5294	1	0.9513	AN1202/AN4690/AN2638	3
41	GO:0006355	regulation of transcription, DNA-templated	54/1278	458/10702	0.5632	1	0.9513	AN9458/AN2553/AN10548/AN10331/AN7508/AN9373/AN8596/AN8930/AN12120/AN9025/AN7190/AN9292/AN11228/AN2725/AN11950/AN7945/AN11953/AN0742/AN8949/AN9283/AN6849/AN1028/AN2672/AN2780/AN5182/AN2782/AN8902/AN8655/AN11753/AN6858/AN2644/AN8735/AN11112/AN4485/AN1183/AN7379/AN6747/AN7118/AN10659/AN5808/AN1425/AN6788/AN9328/AN11093/AN2025/AN7346/AN6846/AN1829/AN0223/AN5259/AN8447/AN7867/AN8357/AN10670	54
42	GO:0009058	biosynthetic process	7/1278	59/10702	0.5674	1	0.9513	AN7825/AN3704/AN10766/AN6338/AN8516/AN7909/AN2621	7
43	GO:0006508	proteolysis	12/1278	106/10702	0.6235	1	0.9513	AN7962/AN7515/AN5432/AN3959/AN8445/AN6438/AN11698/AN10900/AN4018/AN8476/AN7789/AN3407	12
44	GO:0006525	arginine metabolic process	2/1278	18/10702	0.6515	1	0.9513	AN2901/AN1810	2
45	GO:0006094	gluconeogenesis	2/1278	19/10702	0.681	1	0.9513	AN4690/AN2638	2
46	GO:0008654	phospholipid biosynthetic process	2/1278	19/10702	0.681	1	0.9513	AN11159/AN7989	2
47	GO:0000160	phosphorelay signal transduction system	2/1278	20/10702	0.7085	1	0.9513	AN2005/AN7945	2
48	GO:0009847	spore germination	5/1278	49/10702	0.7117	1	0.9513	AN2421/AN10660/AN0016/AN8637/AN2545	5
49	GO:0006895	Golgi to endosome transport	1/1278	10/10702	0.7198	1	0.9513	AN1297	1
50	GO:0009438	methylglyoxal metabolic process	1/1278	10/10702	0.7198	1	0.9513	AN4829	1
51	GO:0010811	positive regulation of cell-substrate adhesion	1/1278	10/10702	0.7198	1	0.9513	AN7346	1
52	GO:0001410	chlamydospore formation	1/1278	11/10702	0.7533	1	0.9513	AN2706	1
53	GO:0006013	mannose metabolic process	1/1278	11/10702	0.7533	1	0.9513	AN0787	1
54	GO:0008361	regulation of cell size	1/1278	11/10702	0.7533	1	0.9513	AN2161	1
55	GO:0006810	transport	13/1278	128/10702	0.7732	1	0.9513	AN3876/AN2074/AN2201/AN4604/AN9342/AN4152/AN6436/AN7242/AN3472/AN4649/AN2781/AN8813/AN8957	13
56	GO:0045490	pectin catabolic process	2/1278	23/10702	0.7793	1	0.9513	AN7135/AN2569	2
57	GO:0006878	cellular copper ion homeostasis	1/1278	12/10702	0.7828	1	0.9513	AN7641	1
58	GO:0007126	meiotic nuclear division	1/1278	12/10702	0.7828	1	0.9513	AN7737	1
59	GO:0009987	cellular process	1/1278	12/10702	0.7828	1	0.9513	AN6641	1
60	GO:0075306	regulation of conidium formation	1/1278	12/10702	0.7828	1	0.9513	AN2421	1
61	GO:0075307	positive regulation of conidium formation	1/1278	12/10702	0.7828	1	0.9513	AN10576	1
62	GO:0015074	DNA integration	2/1278	24/10702	0.7993	1	0.9513	AN6966/AN3471	2
63	GO:0006812	cation transport	4/1278	45/10702	0.802	1	0.9513	AN8962/AN1290/AN5086/AN8941	4
64	GO:0009082	branched-chain amino acid biosynthetic process	1/1278	13/10702	0.8088	1	0.9513	AN8511	1
65	GO:0035837	ergot alkaloid biosynthetic process	1/1278	13/10702	0.8088	1	0.9513	AN9265	1
66	GO:0006979	response to oxidative stress	2/1278	25/10702	0.8176	1	0.9513	AN5440/AN8637	2
67	GO:0006890	retrograde vesicle-mediated transport, Golgi to ER	1/1278	14/10702	0.8316	1	0.9513	AN11694	1
68	GO:0009081	branched-chain amino acid metabolic process	1/1278	14/10702	0.8316	1	0.9513	AN8511	1
69	GO:0042144	vacuole fusion, non-autophagic	1/1278	14/10702	0.8316	1	0.9513	AN4697	1
70	GO:0043328	protein transport to vacuole involved in ubiquitin-dependent protein catabolic process via the multivesicular body sorting pathway	1/1278	14/10702	0.8316	1	0.9513	AN11722	1
71	GO:1900378	positive regulation of secondary metabolite biosynthetic process	1/1278	14/10702	0.8316	1	0.9513	AN9292	1
72	GO:0006310	DNA recombination	1/1278	15/10702	0.8518	1	0.9513	AN8014	1
73	GO:0007018	microtubule-based movement	1/1278	15/10702	0.8518	1	0.9513	AN3970	1
74	GO:0016310	phosphorylation	1/1278	15/10702	0.8518	1	0.9513	AN7945	1
75	GO:0019521	D-gluconate metabolic process	1/1278	15/10702	0.8518	1	0.9513	AN8637	1
76	GO:0036166	phenotypic switching	1/1278	15/10702	0.8518	1	0.9513	AN3825	1
77	GO:0006644	phospholipid metabolic process	3/1278	39/10702	0.8608	1	0.9513	AN7989/AN1136/AN7604	3
78	GO:0006807	nitrogen compound metabolic process	2/1278	28/10702	0.864	1	0.9513	AN2144/AN7451	2
79	GO:0000724	double-strand break repair via homologous recombination	1/1278	16/10702	0.8695	1	0.9513	AN6728	1
80	GO:0002098	tRNA wobble uridine modification	1/1278	16/10702	0.8695	1	0.9513	AN5119	1
81	GO:0006487	protein N-linked glycosylation	1/1278	16/10702	0.8695	1	0.9513	AN0787	1
82	GO:0006874	cellular calcium ion homeostasis	1/1278	16/10702	0.8695	1	0.9513	AN4990	1
83	GO:0010914	positive regulation of sterigmatocystin biosynthetic process	1/1278	16/10702	0.8695	1	0.9513	AN7808	1
84	GO:0009272	fungal-type cell wall biogenesis	1/1278	17/10702	0.8851	1	0.9513	AN10345	1
85	GO:0000747	conjugation with cellular fusion	1/1278	18/10702	0.8988	1	0.9513	AN7597	1
86	GO:0036171	filamentous growth of a population of unicellular organisms in response to chemical stimulus	1/1278	18/10702	0.8988	1	0.9513	AN1428	1
87	GO:0044011	single-species biofilm formation on inanimate substrate	2/1278	31/10702	0.8994	1	0.9513	AN7346/AN0806	2
88	GO:0071470	cellular response to osmotic stress	3/1278	43/10702	0.9016	1	0.9513	AN7799/AN1503/AN0656	3
89	GO:0006631	fatty acid metabolic process	2/1278	32/10702	0.9091	1	0.9513	AN9041/AN7238	2
90	GO:0030001	metal ion transport	2/1278	32/10702	0.9091	1	0.9513	AN8334/AN5394	2
91	GO:0006879	cellular iron ion homeostasis	1/1278	19/10702	0.9109	1	0.9513	AN4990	1
92	GO:0030447	filamentous growth	1/1278	19/10702	0.9109	1	0.9513	AN4990	1
93	GO:0000122	negative regulation of transcription by RNA polymerase II	2/1278	33/10702	0.9179	1	0.9513	AN0387/AN7379	2
94	GO:0016125	sterol metabolic process	2/1278	33/10702	0.9179	1	0.9513	AN1798/AN9275	2
95	GO:0006623	protein targeting to vacuole	1/1278	20/10702	0.9216	1	0.9513	AN4018	1
96	GO:0000002	mitochondrial genome maintenance	1/1278	21/10702	0.931	1	0.9513	AN10634	1
97	GO:0006099	tricarboxylic acid cycle	1/1278	22/10702	0.9392	1	0.9513	AN7642	1
98	GO:0016573	histone acetylation	1/1278	22/10702	0.9392	1	0.9513	AN3825	1
99	GO:0006278	RNA-dependent DNA biosynthetic process	1/1278	23/10702	0.9465	1	0.9513	AN5095	1
100	GO:0007131	reciprocal meiotic recombination	1/1278	23/10702	0.9465	1	0.9513	AN6728	1
101	GO:0051603	proteolysis involved in cellular protein catabolic process	1/1278	23/10702	0.9465	1	0.9513	AN6438	1
102	GO:0070791	cleistothecium development	1/1278	23/10702	0.9465	1	0.9513	AN0387	1
103	GO:1900376	regulation of secondary metabolite biosynthetic process	1/1278	23/10702	0.9465	1	0.9513	AN1599	1
104	GO:0045454	cell redox homeostasis	1/1278	24/10702	0.9529	1	0.9513	AN10444	1
105	GO:0006468	protein phosphorylation	9/1278	124/10702	0.9679	1	0.9513	AN6347/AN7737/AN10819/AN1315/AN10325/AN10869/AN7986/AN2373/AN6768	9
106	GO:0006696	ergosterol biosynthetic process	1/1278	28/10702	0.9717	1	0.9513	AN6235	1
107	GO:0006396	RNA processing	1/1278	29/10702	0.9751	1	0.9513	AN5408	1
108	GO:0009060	aerobic respiration	1/1278	30/10702	0.9781	1	0.9513	AN5888	1
109	GO:0006418	tRNA aminoacylation for protein translation	1/1278	32/10702	0.983	1	0.9513	AN3073	1
110	GO:0006139	nucleobase-containing compound metabolic process	2/1278	48/10702	0.9834	1	0.9513	AN5680/AN4228	2
111	GO:0034605	cellular response to heat	2/1278	48/10702	0.9834	1	0.9513	AN6849/AN8637	2
112	GO:0043936	asexual sporulation resulting in formation of a cellular spore	2/1278	53/10702	0.9904	1	0.9513	AN0787/AN1599	2
113	GO:0006260	DNA replication	1/1278	38/10702	0.9921	1	0.9513	AN6517	1
114	GO:0045944	positive regulation of transcription by RNA polymerase II	1/1278	40/10702	0.9939	1	0.9513	AN1425	1
115	GO:0006357	regulation of transcription by RNA polymerase II	2/1278	59/10702	0.9951	1	0.9513	AN2421/AN7346	2
116	GO:0031505	fungal-type cell wall organization	3/1278	80/10702	0.9974	1	0.9513	AN0016/AN11694/AN2545	3
117	GO:0006091	generation of precursor metabolites and energy	1/1278	47/10702	0.9975	1	0.9513	AN8941	1
118	GO:0006897	endocytosis	1/1278	47/10702	0.9975	1	0.9513	AN2663	1
119	GO:0035690	cellular response to drug	11/1278	182/10702	0.9975	1	0.9513	AN8502/AN1810/AN8454/AN9316/AN2840/AN0016/AN11694/AN7597/AN11190/AN2545/AN5888	11
120	GO:0009405	pathogenesis	6/1278	122/10702	0.9977	1	0.9513	AN1502/AN1428/AN6235/AN0016/AN2545/AN9129	6
121	GO:0006281	DNA repair	3/1278	84/10702	0.9983	1	0.9513	AN0387/AN6114/AN8014	3
122	GO:0016192	vesicle-mediated transport	1/1278	50/10702	0.9983	1	0.9513	AN1297	1
123	GO:0007165	signal transduction	2/1278	73/10702	0.999	1	0.9513	AN7812/AN7945	2
124	GO:0006995	cellular response to nitrogen starvation	1/1278	57/10702	0.9993	1	0.9513	AN10444	1
125	GO:0006457	protein folding	1/1278	61/10702	0.9996	1	0.9513	AN8631	1
126	GO:0000909	sporocarp development involved in sexual reproduction	2/1278	85/10702	0.9998	1	0.9513	AN7135/AN11206	2
127	GO:0034599	cellular response to oxidative stress	1/1278	80/10702	1	1	0.9513	AN6024	1
128	GO:0071276	cellular response to cadmium ion	1/1278	82/10702	1	1	0.9513	AN7304	1
129	GO:0071585	detoxification of cadmium ion	1/1278	82/10702	1	1	0.9513	AN7304	1
130	GO:0009267	cellular response to starvation	1/1278	84/10702	1	1	0.9513	AN1428	1
131	GO:0036170	filamentous growth of a population of unicellular organisms in response to starvation	1/1278	88/10702	1	1	0.9513	AN1428	1
132	GO:0071216	cellular response to biotic stimulus	1/1278	105/10702	1	1	0.9513	AN1428	1
133	GO:0048315	conidium formation	2/1278	129/10702	1	1	0.9513	AN2421/AN10576	2
134	GO:0036180	filamentous growth of a population of unicellular organisms in response to biotic stimulus	1/1278	111/10702	1	1	0.9513	AN1428	1
135	GO:0030448	hyphal growth	2/1278	181/10702	1	1	0.9513	AN2901/AN8637	2

## Sheet: Down in kdmB∆ only
Supplemental Data S23 - GO analysis output for different classes of genes from comparing transcriptional response of wildtype and kdmB∆ strains to transition from primary (20 hr) to secondary (48 hr) growth phase.
	ID	Description	GeneRatio	BgRatio	pvalue	p.adjust	qvalue	geneID	Count
1	GO:0016052	carbohydrate catabolic process	3/519	17/10702	0.0464	0.9706	0.9706	AN10488/AN8421/AN0393	3
2	GO:0008654	phospholipid biosynthetic process	3/519	19/10702	0.0617	0.9706	0.9706	AN6139/AN10701/AN6853	3
3	GO:0000160	phosphorelay signal transduction system	3/519	20/10702	0.07	0.9706	0.9706	AN2581/AN4113/AN3214	3
4	GO:0015914	phospholipid transport	2/519	10/10702	0.0816	0.9706	0.9706	AN0821/AN6853	2
5	GO:0043942	negative regulation of sexual sporulation resulting in formation of a cellular spore	2/519	10/10702	0.0816	0.9706	0.9706	AN3387/AN6749	2
6	GO:0044237	cellular metabolic process	3/519	22/10702	0.0882	0.9706	0.9706	AN3119/AN2116/AN6032	3
7	GO:0000413	protein peptidyl-prolyl isomerization	2/519	11/10702	0.0966	0.9706	0.9706	AN8061/AN0380	2
8	GO:0005997	xylulose metabolic process	2/519	11/10702	0.0966	0.9706	0.9706	AN7590/AN8819	2
9	GO:0040009	regulation of growth rate	4/519	38/10702	0.1105	0.9706	0.9706	AN8337/AN1953/AN2233/AN11995	4
10	GO:0016973	poly(A)+ mRNA export from nucleus	2/519	12/10702	0.1124	0.9706	0.9706	AN1379/AN1157	2
11	GO:0030436	asexual sporulation	2/519	12/10702	0.1124	0.9706	0.9706	AN2986/AN3036	2
12	GO:0045493	xylan catabolic process	2/519	12/10702	0.1124	0.9706	0.9706	AN2356/AN1818	2
13	GO:0075307	positive regulation of conidium formation	2/519	12/10702	0.1124	0.9706	0.9706	AN1937/AN0973	2
14	GO:0030036	actin cytoskeleton organization	2/519	13/10702	0.1287	0.9706	0.9706	AN4917/AN0290	2
15	GO:0007018	microtubule-based movement	2/519	15/10702	0.1628	0.9706	0.9706	AN5022/AN4917	2
16	GO:0007097	nuclear migration	2/519	15/10702	0.1628	0.9706	0.9706	AN1953/AN4917	2
17	GO:0016310	phosphorylation	2/519	15/10702	0.1628	0.9706	0.9706	AN2581/AN3214	2
18	GO:0048315	conidium formation	9/519	129/10702	0.1742	0.9706	0.9706	AN8337/AN1937/AN11063/AN2911/AN0973/AN1953/AN11995/AN4917/AN2740	9
19	GO:0036171	filamentous growth of a population of unicellular organisms in response to chemical stimulus	2/519	18/10702	0.2163	0.9706	0.9706	AN5918/AN10701	2
20	GO:0036244	cellular response to neutral pH	2/519	19/10702	0.2345	0.9706	0.9706	AN4351/AN3727	2
21	GO:0006260	DNA replication	3/519	38/10702	0.2796	0.9706	0.9706	AN10470/AN5617/AN10072	3
22	GO:0016567	protein ubiquitination	2/519	22/10702	0.2894	0.9706	0.9706	AN1075/AN0056	2
23	GO:0006289	nucleotide-excision repair	2/519	23/10702	0.3076	0.9706	0.9706	AN0138/AN1668	2
24	GO:1900376	regulation of secondary metabolite biosynthetic process	2/519	23/10702	0.3076	0.9706	0.9706	AN4351/AN0973	2
25	GO:0015074	DNA integration	2/519	24/10702	0.3258	0.9706	0.9706	AN2713/AN0263	2
26	GO:0045454	cell redox homeostasis	2/519	24/10702	0.3258	0.9706	0.9706	AN3973/AN0248	2
27	GO:0006457	protein folding	4/519	61/10702	0.3431	0.9706	0.9706	AN8061/AN6170/AN0380/AN3673	4
28	GO:0000001	mitochondrion inheritance	1/519	10/10702	0.3918	0.9706	0.9706	AN0821	1
29	GO:0006090	pyruvate metabolic process	1/519	10/10702	0.3918	0.9706	0.9706	AN7632	1
30	GO:0006298	mismatch repair	1/519	10/10702	0.3918	0.9706	0.9706	AN4365	1
31	GO:0007049	cell cycle	1/519	10/10702	0.3918	0.9706	0.9706	AN1668	1
32	GO:0030472	mitotic spindle organization in nucleus	1/519	10/10702	0.3918	0.9706	0.9706	AN3710	1
33	GO:0044406	adhesion of symbiont to host	1/519	10/10702	0.3918	0.9706	0.9706	AN6157	1
34	GO:0045040	protein import into mitochondrial outer membrane	1/519	10/10702	0.3918	0.9706	0.9706	AN0821	1
35	GO:0051301	cell division	1/519	10/10702	0.3918	0.9706	0.9706	AN2886	1
36	GO:0071285	cellular response to lithium ion	1/519	10/10702	0.3918	0.9706	0.9706	AN4351	1
37	GO:0006139	nucleobase-containing compound metabolic process	3/519	48/10702	0.4136	0.9706	0.9706	AN6157/AN3104/AN2740	3
38	GO:0000723	telomere maintenance	2/519	29/10702	0.414	0.9706	0.9706	AN10470/AN3033	2
39	GO:0006066	alcohol metabolic process	2/519	29/10702	0.414	0.9706	0.9706	AN8137/AN7632	2
40	GO:0006267	pre-replicative complex assembly involved in nuclear cell cycle DNA replication	1/519	11/10702	0.4214	0.9706	0.9706	AN8668	1
41	GO:0006614	SRP-dependent cotranslational protein targeting to membrane	1/519	11/10702	0.4214	0.9706	0.9706	AN4580	1
42	GO:0006744	ubiquinone biosynthetic process	1/519	11/10702	0.4214	0.9706	0.9706	AN1999	1
43	GO:0007059	chromosome segregation	1/519	11/10702	0.4214	0.9706	0.9706	AN2886	1
44	GO:0008361	regulation of cell size	1/519	11/10702	0.4214	0.9706	0.9706	AN0817	1
45	GO:0008608	attachment of spindle microtubules to kinetochore	1/519	11/10702	0.4214	0.9706	0.9706	AN3710	1
46	GO:0030071	regulation of mitotic metaphase/anaphase transition	1/519	11/10702	0.4214	0.9706	0.9706	AN5133	1
47	GO:0042438	melanin biosynthetic process	1/519	11/10702	0.4214	0.9706	0.9706	AN0973	1
48	GO:0043935	sexual sporulation resulting in formation of a cellular spore	2/519	31/10702	0.4477	0.9706	0.9706	AN3387/AN8333	2
49	GO:0006406	mRNA export from nucleus	1/519	12/10702	0.4495	0.9706	0.9706	AN7659	1
50	GO:0006534	cysteine metabolic process	1/519	12/10702	0.4495	0.9706	0.9706	AN8565	1
51	GO:0009987	cellular process	1/519	12/10702	0.4495	0.9706	0.9706	AN7299	1
52	GO:0016485	protein processing	1/519	12/10702	0.4495	0.9706	0.9706	AN4351	1
53	GO:0030950	establishment or maintenance of actin cytoskeleton polarity	1/519	12/10702	0.4495	0.9706	0.9706	AN6736	1
54	GO:0043486	histone exchange	1/519	12/10702	0.4495	0.9706	0.9706	AN3071	1
55	GO:0044416	induction by symbiont of host defense response	1/519	12/10702	0.4495	0.9706	0.9706	AN3727	1
56	GO:0071467	cellular response to pH	1/519	12/10702	0.4495	0.9706	0.9706	AN4351	1
57	GO:0006355	regulation of transcription, DNA-templated	23/519	458/10702	0.4622	0.9706	0.9706	AN2581/AN8774/AN4113/AN6667/AN1690/AN7921/AN3214/AN8687/AN8666/AN8506/AN2911/AN7776/AN5609/AN0138/AN2367/AN2854/AN2650/AN2615/AN3071/AN6790/AN4118/AN0263/AN7872	23
58	GO:0030001	metal ion transport	2/519	32/10702	0.4641	0.9706	0.9706	AN8337/AN3231	2
59	GO:0007165	signal transduction	4/519	73/10702	0.4753	0.9706	0.9706	AN2581/AN4113/AN3214/AN2740	4
60	GO:0007154	cell communication	1/519	13/10702	0.4762	0.9706	0.9706	AN3584	1
61	GO:0030473	nuclear migration along microtubule	1/519	13/10702	0.4762	0.9706	0.9706	AN1953	1
62	GO:0035837	ergot alkaloid biosynthetic process	1/519	13/10702	0.4762	0.9706	0.9706	AN11080	1
63	GO:0042147	retrograde transport, endosome to Golgi	1/519	13/10702	0.4762	0.9706	0.9706	AN1341	1
64	GO:0007346	regulation of mitotic cell cycle	2/519	33/10702	0.4803	0.9706	0.9706	AN10570/AN6179	2
65	GO:0009081	branched-chain amino acid metabolic process	1/519	14/10702	0.5016	0.9706	0.9706	AN2793	1
66	GO:0034727	piecemeal microautophagy of the nucleus	1/519	14/10702	0.5016	0.9706	0.9706	AN3584	1
67	GO:0043945	positive regulation of asexual sporulation resulting in formation of a cellular spore	1/519	14/10702	0.5016	0.9706	0.9706	AN0973	1
68	GO:1900378	positive regulation of secondary metabolite biosynthetic process	1/519	14/10702	0.5016	0.9706	0.9706	AN4118	1
69	GO:0006367	transcription initiation from RNA polymerase II promoter	1/519	15/10702	0.5258	0.9706	0.9706	AN6166	1
70	GO:0019521	D-gluconate metabolic process	1/519	15/10702	0.5258	0.9706	0.9706	AN5918	1
71	GO:0030476	ascospore wall assembly	1/519	15/10702	0.5258	0.9706	0.9706	AN2707	1
72	GO:0032258	protein localization by the Cvt pathway	1/519	15/10702	0.5258	0.9706	0.9706	AN3584	1
73	GO:0006995	cellular response to nitrogen starvation	3/519	57/10702	0.527	0.9706	0.9706	AN2002/AN2911/AN10701	3
74	GO:0000086	G2/M transition of mitotic cell cycle	1/519	16/10702	0.5488	0.9706	0.9706	AN10470	1
75	GO:0000910	cytokinesis	1/519	16/10702	0.5488	0.9706	0.9706	AN6736	1
76	GO:0006487	protein N-linked glycosylation	1/519	16/10702	0.5488	0.9706	0.9706	AN6736	1
77	GO:0007094	mitotic spindle assembly checkpoint	1/519	16/10702	0.5488	0.9706	0.9706	AN3710	1
78	GO:0009086	methionine biosynthetic process	1/519	16/10702	0.5488	0.9706	0.9706	AN8565	1
79	GO:0009651	response to salt stress	1/519	16/10702	0.5488	0.9706	0.9706	AN11063	1
80	GO:0010972	negative regulation of G2/M transition of mitotic cell cycle	1/519	16/10702	0.5488	0.9706	0.9706	AN2905	1
81	GO:0030150	protein import into mitochondrial matrix	1/519	16/10702	0.5488	0.9706	0.9706	AN10067	1
82	GO:0030433	ubiquitin-dependent ERAD pathway	1/519	16/10702	0.5488	0.9706	0.9706	AN6170	1
83	GO:0006357	regulation of transcription by RNA polymerase II	3/519	59/10702	0.5506	0.9706	0.9706	AN1937/AN0973/AN2905	3
84	GO:0071276	cellular response to cadmium ion	4/519	82/10702	0.5675	0.9706	0.9706	AN1999/AN1341/AN1752/AN2905	4
85	GO:0071585	detoxification of cadmium ion	4/519	82/10702	0.5675	0.9706	0.9706	AN1999/AN1341/AN1752/AN2905	4
86	GO:0006644	phospholipid metabolic process	2/519	39/10702	0.5706	0.9706	0.9706	AN1713/AN6139	2
87	GO:0000750	pheromone-dependent signal transduction involved in conjugation with cellular fusion	1/519	17/10702	0.5708	0.9706	0.9706	AN5791	1
88	GO:0009272	fungal-type cell wall biogenesis	1/519	17/10702	0.5708	0.9706	0.9706	AN6736	1
89	GO:0006508	proteolysis	5/519	106/10702	0.5896	0.9706	0.9706	AN7231/AN4351/AN10456/AN2237/AN2689	5
90	GO:0000747	conjugation with cellular fusion	1/519	18/10702	0.5916	0.9706	0.9706	AN3727	1
91	GO:0006525	arginine metabolic process	1/519	18/10702	0.5916	0.9706	0.9706	AN1150	1
92	GO:0015991	ATP hydrolysis coupled proton transport	1/519	18/10702	0.5916	0.9706	0.9706	AN1195	1
93	GO:0045292	mRNA cis splicing, via spliceosome	1/519	18/10702	0.5916	0.9706	0.9706	AN0727	1
94	GO:0000281	mitotic cytokinesis	1/519	19/10702	0.6114	0.9706	0.9706	AN0290	1
95	GO:0006486	protein glycosylation	1/519	19/10702	0.6114	0.9706	0.9706	AN6571	1
96	GO:0030447	filamentous growth	1/519	19/10702	0.6114	0.9706	0.9706	AN0290	1
97	GO:0036170	filamentous growth of a population of unicellular organisms in response to starvation	4/519	88/10702	0.6237	0.9706	0.9706	AN5918/AN3085/AN3727/AN10701	4
98	GO:0001403	invasive growth in response to glucose limitation	1/519	20/10702	0.6303	0.9706	0.9706	AN4351	1
99	GO:0006506	GPI anchor biosynthetic process	1/519	20/10702	0.6303	0.9706	0.9706	AN11995	1
100	GO:0000002	mitochondrial genome maintenance	1/519	21/10702	0.6483	0.9706	0.9706	AN0821	1
101	GO:0006071	glycerol metabolic process	1/519	21/10702	0.6483	0.9706	0.9706	AN7632	1
102	GO:0006412	translation	5/519	114/10702	0.654	0.9706	0.9706	AN10477/AN6146/AN6843/AN3173/AN1770	5
103	GO:0000027	ribosomal large subunit assembly	1/519	22/10702	0.6654	0.9706	0.9706	AN8668	1
104	GO:0070317	negative regulation of G0 to G1 transition	1/519	22/10702	0.6654	0.9706	0.9706	AN10701	1
105	GO:0006278	RNA-dependent DNA biosynthetic process	1/519	23/10702	0.6816	0.9706	0.9706	AN10470	1
106	GO:0006470	protein dephosphorylation	1/519	23/10702	0.6816	0.9706	0.9706	AN6040	1
107	GO:0007131	reciprocal meiotic recombination	1/519	23/10702	0.6816	0.9706	0.9706	AN4365	1
108	GO:0045490	pectin catabolic process	1/519	23/10702	0.6816	0.9706	0.9706	AN9134	1
109	GO:0070791	cleistothecium development	1/519	23/10702	0.6816	0.9706	0.9706	AN2233	1
110	GO:0006338	chromatin remodeling	1/519	24/10702	0.6971	0.9706	0.9706	AN2854	1
111	GO:0006366	transcription by RNA polymerase II	1/519	24/10702	0.6971	0.9706	0.9706	AN1668	1
112	GO:0016998	cell wall macromolecule catabolic process	1/519	24/10702	0.6971	0.9706	0.9706	AN0472	1
113	GO:0036178	filamentous growth of a population of unicellular organisms in response to neutral pH	1/519	24/10702	0.6971	0.9706	0.9706	AN3727	1
114	GO:0070787	conidiophore development	3/519	74/10702	0.7032	0.9706	0.9706	AN11063/AN8333/AN1953	3
115	GO:0009405	pathogenesis	5/519	122/10702	0.7117	0.9706	0.9706	AN6157/AN3387/AN5918/AN4351/AN3727	5
116	GO:0006979	response to oxidative stress	1/519	25/10702	0.7118	0.9706	0.9706	AN5918	1
117	GO:0042318	penicillin biosynthetic process	1/519	25/10702	0.7118	0.9706	0.9706	AN4351	1
118	GO:0043936	asexual sporulation resulting in formation of a cellular spore	2/519	53/10702	0.7352	0.9706	0.9706	AN10456/AN0973	2
119	GO:0006807	nitrogen compound metabolic process	1/519	28/10702	0.7518	0.9706	0.9706	AN7367	1
120	GO:0034599	cellular response to oxidative stress	3/519	80/10702	0.752	0.9706	0.9706	AN1932/AN3973/AN2911	3
121	GO:0006950	response to stress	1/519	30/10702	0.7754	0.9706	0.9706	AN2798	1
122	GO:0044011	single-species biofilm formation on inanimate substrate	1/519	31/10702	0.7863	0.9706	0.9706	AN12437	1
123	GO:0044182	filamentous growth of a population of unicellular organisms	1/519	31/10702	0.7863	0.9706	0.9706	AN6157	1
124	GO:0009058	biosynthetic process	2/519	59/10702	0.7875	0.9706	0.9706	AN8709/AN0780	2
125	GO:0000909	sporocarp development involved in sexual reproduction	3/519	85/10702	0.7876	0.9706	0.9706	AN6157/AN11063/AN3036	3
126	GO:0006418	tRNA aminoacylation for protein translation	1/519	32/10702	0.7967	0.9706	0.9706	AN0314	1
127	GO:0006631	fatty acid metabolic process	1/519	32/10702	0.7967	0.9706	0.9706	AN3782	1
128	GO:0044550	secondary metabolite biosynthetic process	2/519	64/10702	0.8239	0.9706	0.9706	AN8199/AN4118	2
129	GO:0006348	chromatin silencing at telomere	1/519	36/10702	0.8335	0.9706	0.9706	AN3071	1
130	GO:0009073	aromatic amino acid family biosynthetic process	1/519	36/10702	0.8335	0.9706	0.9706	AN7656	1
131	GO:0006633	fatty acid biosynthetic process	1/519	37/10702	0.8416	0.9706	0.9706	AN3276	1
132	GO:0005975	carbohydrate metabolic process	9/519	244/10702	0.8433	0.9706	0.9706	AN2356/AN11063/AN1818/AN8792/AN6652/AN3727/AN11626/AN9134/AN0980	9
133	GO:0006364	rRNA processing	1/519	38/10702	0.8493	0.9706	0.9706	AN8668	1
134	GO:0000070	mitotic sister chromatid segregation	1/519	39/10702	0.8566	0.9706	0.9706	AN3910	1
135	GO:0006520	cellular amino acid metabolic process	1/519	39/10702	0.8566	0.9706	0.9706	AN2525	1
136	GO:0045461	sterigmatocystin biosynthetic process	1/519	39/10702	0.8566	0.9706	0.9706	AN0973	1
137	GO:0045944	positive regulation of transcription by RNA polymerase II	1/519	40/10702	0.8636	0.9706	0.9706	AN1937	1
138	GO:0019748	secondary metabolic process	3/519	99/10702	0.8653	0.9706	0.9706	AN7914/AN1596/AN1597	3
139	GO:0006511	ubiquitin-dependent protein catabolic process	1/519	42/10702	0.8766	0.9706	0.9706	AN0329	1
140	GO:0071470	cellular response to osmotic stress	1/519	43/10702	0.8826	0.9706	0.9706	AN3710	1
141	GO:0071216	cellular response to biotic stimulus	3/519	105/10702	0.8901	0.9706	0.9706	AN3085/AN10701/AN9126	3
142	GO:0006812	cation transport	1/519	45/10702	0.8937	0.9706	0.9706	AN11705	1
143	GO:0034613	cellular protein localization	1/519	46/10702	0.8989	0.9706	0.9706	AN0290	1
144	GO:0097308	cellular response to farnesol	1/519	46/10702	0.8989	0.9706	0.9706	AN7590	1
145	GO:0031505	fungal-type cell wall organization	2/519	80/10702	0.9057	0.9706	0.9706	AN3032/AN10701	2
146	GO:0034605	cellular response to heat	1/519	48/10702	0.9085	0.9706	0.9706	AN2911	1
147	GO:0036180	filamentous growth of a population of unicellular organisms in response to biotic stimulus	3/519	111/10702	0.9108	0.9706	0.9706	AN3085/AN10701/AN9126	3
148	GO:0009847	spore germination	1/519	49/10702	0.913	0.9706	0.9706	AN2911	1
149	GO:0006281	DNA repair	2/519	84/10702	0.9197	0.9706	0.9706	AN5617/AN9126	2
150	GO:0009267	cellular response to starvation	2/519	84/10702	0.9197	0.9706	0.9706	AN5918/AN3085	2
151	GO:0007163	establishment or maintenance of cell polarity	1/519	51/10702	0.9212	0.9706	0.9706	AN0821	1
152	GO:0006629	lipid metabolic process	1/519	52/10702	0.9251	0.9706	0.9706	AN1713	1
153	GO:0015031	protein transport	1/519	53/10702	0.9287	0.9706	0.9706	AN0722	1
154	GO:0006351	transcription, DNA-templated	8/519	256/10702	0.9342	0.9706	0.9706	AN4821/AN6667/AN1029/AN7921/AN8506/AN2650/AN6166/AN4118	8
155	GO:0003333	amino acid transmembrane transport	1/519	59/10702	0.9472	0.976	0.976	AN8990	1
156	GO:0006810	transport	3/519	128/10702	0.9516	0.976	0.976	AN7557/AN10078/AN0722	3
157	GO:0030448	hyphal growth	4/519	181/10702	0.9784	0.9971	0.9971	AN11063/AN1953/AN5022/AN4917	4
158	GO:0006886	intracellular protein transport	1/519	89/10702	0.9882	0.9971	0.9971	AN1341	1
159	GO:0030437	ascospore formation	1/519	94/10702	0.9908	0.9971	0.9971	AN1341	1
160	GO:0035690	cellular response to drug	2/519	182/10702	0.9989	0.9989	0.9989	AN10239/AN6853	2

## Sheet: Up in kdmB∆ only
Supplemental Data S23 - GO analysis output for different classes of genes from comparing transcriptional response of wildtype and kdmB∆ strains to transition from primary (20 hr) to secondary (48 hr) growth phase.
	ID	Description	GeneRatio	BgRatio	pvalue	p.adjust	qvalue	geneID	Count
1	GO:1900815	monodictyphenone biosynthetic process	6/705	15/10702	0.0002	0.0402	0.0402	AN10023/AN10038/AN0148/AN10044/AN10021/AN0150	6
2	GO:0044550	secondary metabolite biosynthetic process	12/705	64/10702	0.0008	0.0702	0.0702	AN3226/AN10023/AN10038/AN7900/AN7898/AN7897/AN10044/AN7269/AN11922/AN3997/AN0150/AN6444	12
3	GO:0000463	maturation of LSU-rRNA from tricistronic rRNA transcript (SSU-rRNA, 5.8S rRNA, LSU-rRNA)	5/705	14/10702	0.0015	0.0831	0.0831	AN10943/AN1949/AN2926/AN4471/AN6514	5
4	GO:0006855	drug transmembrane transport	3/705	11/10702	0.0315	0.9999	0.9999	AN8489/AN2300/AN10949	3
5	GO:0009116	nucleoside metabolic process	6/705	39/10702	0.0406	0.9999	0.9999	AN6993/AN11621/AN0474/AN3557/AN8611/AN8457	6
6	GO:0006400	tRNA modification	3/705	13/10702	0.0496	0.9999	0.9999	AN6604/AN6513/AN0804	3
7	GO:0006974	cellular response to DNA damage stimulus	5/705	32/10702	0.0562	0.9999	0.9999	AN0598/AN6977/AN4399/AN4783/AN0556	5
8	GO:0016311	dephosphorylation	3/705	17/10702	0.0971	0.9999	0.9999	AN10864/AN12322/AN10138	3
9	GO:0000723	telomere maintenance	4/705	29/10702	0.1203	0.9999	0.9999	AN7423/AN2764/AN11910/AN0556	4
10	GO:0042797	tRNA transcription by RNA polymerase III	2/705	10/10702	0.1373	0.9999	0.9999	AN4219/AN11183	2
11	GO:0000917	division septum assembly	2/705	11/10702	0.1608	0.9999	0.9999	AN4317/AN11071	2
12	GO:0006013	mannose metabolic process	2/705	11/10702	0.1608	0.9999	0.9999	AN3566/AN1715	2
13	GO:0006744	ubiquinone biosynthetic process	2/705	11/10702	0.1608	0.9999	0.9999	AN12201/AN10642	2
14	GO:0000027	ribosomal large subunit assembly	3/705	22/10702	0.1735	0.9999	0.9999	AN4471/AN10955/AN6310	3
15	GO:0000398	mRNA splicing, via spliceosome	3/705	22/10702	0.1735	0.9999	0.9999	AN1495/AN8857/AN2848	3
16	GO:0006725	cellular aromatic compound metabolic process	3/705	22/10702	0.1735	0.9999	0.9999	AN4203/AN10836/AN6746	3
17	GO:0007126	meiotic nuclear division	2/705	12/10702	0.185	0.9999	0.9999	AN4220/AN0556	2
18	GO:0044275	cellular carbohydrate catabolic process	2/705	12/10702	0.185	0.9999	0.9999	AN7541/AN3566	2
19	GO:0045490	pectin catabolic process	3/705	23/10702	0.1904	0.9999	0.9999	AN7646/AN10277/AN4372	3
20	GO:0031573	intra-S DNA damage checkpoint	2/705	13/10702	0.2096	0.9999	0.9999	AN3118/AN0556	2
21	GO:0043945	positive regulation of asexual sporulation resulting in formation of a cellular spore	2/705	14/10702	0.2345	0.9999	0.9999	AN8945/AN4394	2
22	GO:1900378	positive regulation of secondary metabolite biosynthetic process	2/705	14/10702	0.2345	0.9999	0.9999	AN0148/AN8945	2
23	GO:0006310	DNA recombination	2/705	15/10702	0.2596	0.9999	0.9999	AN7423/AN4432	2
24	GO:0008360	regulation of cell shape	2/705	15/10702	0.2596	0.9999	0.9999	AN9095/AN0450	2
25	GO:0030433	ubiquitin-dependent ERAD pathway	2/705	16/10702	0.2846	0.9999	0.9999	AN4317/AN8258	2
26	GO:0035556	intracellular signal transduction	2/705	16/10702	0.2846	0.9999	0.9999	AN0664/AN5893	2
27	GO:0043173	nucleotide salvage	2/705	16/10702	0.2846	0.9999	0.9999	AN6993/AN0662	2
28	GO:0008033	tRNA processing	2/705	17/10702	0.3097	0.9999	0.9999	AN2847/AN6513	2
29	GO:0030001	metal ion transport	3/705	32/10702	0.3535	0.9999	0.9999	AN6769/AN6088/AN11215	3
30	GO:0009073	aromatic amino acid family biosynthetic process	3/705	36/10702	0.4263	0.9999	0.9999	AN1135/AN5041/AN5952	3
31	GO:0000462	maturation of SSU-rRNA from tricistronic rRNA transcript (SSU-rRNA, 5.8S rRNA, LSU-rRNA)	2/705	22/10702	0.4304	0.9999	0.9999	AN1949/AN8860	2
32	GO:0044237	cellular metabolic process	2/705	22/10702	0.4304	0.9999	0.9999	AN9152/AN8583	2
33	GO:0006278	RNA-dependent DNA biosynthetic process	2/705	23/10702	0.4532	0.9999	0.9999	AN0661/AN0536	2
34	GO:0007131	reciprocal meiotic recombination	2/705	23/10702	0.4532	0.9999	0.9999	AN3118/AN0556	2
35	GO:0006260	DNA replication	3/705	38/10702	0.4616	0.9999	0.9999	AN7423/AN7439/AN4959	3
36	GO:0043936	asexual sporulation resulting in formation of a cellular spore	4/705	53/10702	0.4653	0.9999	0.9999	AN8868/AN5028/AN4394/AN5893	4
37	GO:0006810	transport	9/705	128/10702	0.4699	0.9999	0.9999	AN8489/AN7839/AN6779/AN2823/AN2300/AN8892/AN7272/AN10949/AN3247	9
38	GO:0006366	transcription by RNA polymerase II	2/705	24/10702	0.4755	0.9999	0.9999	AN11183/AN2495	2
39	GO:0006644	phospholipid metabolic process	3/705	39/10702	0.4789	0.9999	0.9999	AN0664/AN6610/AN7385	3
40	GO:0006298	mismatch repair	1/705	10/10702	0.4943	0.9999	0.9999	AN1564	1
41	GO:0006635	fatty acid beta-oxidation	1/705	10/10702	0.4943	0.9999	0.9999	AN5646	1
42	GO:0007049	cell cycle	1/705	10/10702	0.4943	0.9999	0.9999	AN6977	1
43	GO:0009231	riboflavin biosynthetic process	1/705	10/10702	0.4943	0.9999	0.9999	AN3197	1
44	GO:0016070	RNA metabolic process	1/705	10/10702	0.4943	0.9999	0.9999	AN6149	1
45	GO:0016236	macroautophagy	1/705	10/10702	0.4943	0.9999	0.9999	AN10213	1
46	GO:0045944	positive regulation of transcription by RNA polymerase II	3/705	40/10702	0.496	0.9999	0.9999	AN10521/AN1518/AN11910	3
47	GO:0000413	protein peptidyl-prolyl isomerization	1/705	11/10702	0.5276	0.9999	0.9999	AN9095	1
48	GO:0006303	double-strand break repair via nonhomologous end joining	1/705	11/10702	0.5276	0.9999	0.9999	AN0556	1
49	GO:0007067	mitotic nuclear division	1/705	11/10702	0.5276	0.9999	0.9999	AN2848	1
50	GO:0030071	regulation of mitotic metaphase/anaphase transition	1/705	11/10702	0.5276	0.9999	0.9999	AN0905	1
51	GO:0006284	base-excision repair	1/705	12/10702	0.5588	0.9999	0.9999	AN0556	1
52	GO:0006360	transcription by RNA polymerase I	1/705	12/10702	0.5588	0.9999	0.9999	AN11183	1
53	GO:0006534	cysteine metabolic process	1/705	12/10702	0.5588	0.9999	0.9999	AN1513	1
54	GO:0030436	asexual sporulation	1/705	12/10702	0.5588	0.9999	0.9999	AN5893	1
55	GO:0034644	cellular response to UV	1/705	12/10702	0.5588	0.9999	0.9999	AN0664	1
56	GO:0042273	ribosomal large subunit biogenesis	1/705	12/10702	0.5588	0.9999	0.9999	AN3745	1
57	GO:0075306	regulation of conidium formation	1/705	12/10702	0.5588	0.9999	0.9999	AN5893	1
58	GO:0030466	chromatin silencing at silent mating-type cassette	2/705	28/10702	0.559	0.9999	0.9999	AN8258/AN1956	2
59	GO:0035837	ergot alkaloid biosynthetic process	1/705	13/10702	0.5879	0.9999	0.9999	AN12402	1
60	GO:0042147	retrograde transport, endosome to Golgi	1/705	13/10702	0.5879	0.9999	0.9999	AN10213	1
61	GO:0006950	response to stress	2/705	30/10702	0.597	0.9999	0.9999	AN3508/AN2669	2
62	GO:0008299	isoprenoid biosynthetic process	1/705	14/10702	0.615	0.9999	0.9999	AN8143	1
63	GO:0010499	proteasomal ubiquitin-independent protein catabolic process	1/705	14/10702	0.615	0.9999	0.9999	AN4449	1
64	GO:0016584	nucleosome positioning	1/705	14/10702	0.615	0.9999	0.9999	AN1956	1
65	GO:0034727	piecemeal microautophagy of the nucleus	1/705	14/10702	0.615	0.9999	0.9999	AN10213	1
66	GO:0044182	filamentous growth of a population of unicellular organisms	2/705	31/10702	0.6151	0.9999	0.9999	AN11071/AN0664	2
67	GO:0006418	tRNA aminoacylation for protein translation	2/705	32/10702	0.6325	0.9999	0.9999	AN9157/AN6488	2
68	GO:0006631	fatty acid metabolic process	2/705	32/10702	0.6325	0.9999	0.9999	AN7008/AN5646	2
69	GO:0007264	small GTPase mediated signal transduction	3/705	49/10702	0.6351	0.9999	0.9999	AN8868/AN12112/AN4795	3
70	GO:0000226	microtubule cytoskeleton organization	1/705	15/10702	0.6404	0.9999	0.9999	AN8120	1
71	GO:0006368	transcription elongation from RNA polymerase II promoter	1/705	15/10702	0.6404	0.9999	0.9999	AN9095	1
72	GO:0016310	phosphorylation	1/705	15/10702	0.6404	0.9999	0.9999	AN4914	1
73	GO:0016579	protein deubiquitination	1/705	15/10702	0.6404	0.9999	0.9999	AN3449	1
74	GO:0032258	protein localization by the Cvt pathway	1/705	15/10702	0.6404	0.9999	0.9999	AN10213	1
75	GO:0036166	phenotypic switching	1/705	15/10702	0.6404	0.9999	0.9999	AN8860	1
76	GO:1900560	austinol biosynthetic process	1/705	15/10702	0.6404	0.9999	0.9999	AN11205	1
77	GO:0000122	negative regulation of transcription by RNA polymerase II	2/705	33/10702	0.6493	0.9999	0.9999	AN10521/AN1956	2
78	GO:0007346	regulation of mitotic cell cycle	2/705	33/10702	0.6493	0.9999	0.9999	AN4399/AN3232	2
79	GO:0035690	cellular response to drug	11/705	182/10702	0.6606	0.9999	0.9999	AN8489/AN8868/AN11071/AN5885/AN3745/AN2300/AN1518/AN0556/AN1242/AN10949/AN1139	11
80	GO:0000183	chromatin silencing at rDNA	1/705	16/10702	0.6642	0.9999	0.9999	AN1956	1
81	GO:0002098	tRNA wobble uridine modification	1/705	16/10702	0.6642	0.9999	0.9999	AN10832	1
82	GO:0006487	protein N-linked glycosylation	1/705	16/10702	0.6642	0.9999	0.9999	AN6610	1
83	GO:0006547	histidine metabolic process	1/705	16/10702	0.6642	0.9999	0.9999	AN7430	1
84	GO:0010914	positive regulation of sterigmatocystin biosynthetic process	1/705	16/10702	0.6642	0.9999	0.9999	AN5893	1
85	GO:1900563	dehydroaustinol biosynthetic process	1/705	16/10702	0.6642	0.9999	0.9999	AN11205	1
86	GO:0000750	pheromone-dependent signal transduction involved in conjugation with cellular fusion	1/705	17/10702	0.6863	0.9999	0.9999	AN5893	1
87	GO:0000920	cell separation after cytokinesis	1/705	17/10702	0.6863	0.9999	0.9999	AN2495	1
88	GO:0006464	cellular protein modification process	1/705	17/10702	0.6863	0.9999	0.9999	AN6055	1
89	GO:0009272	fungal-type cell wall biogenesis	1/705	17/10702	0.6863	0.9999	0.9999	AN5885	1
90	GO:0016052	carbohydrate catabolic process	1/705	17/10702	0.6863	0.9999	0.9999	AN10820	1
91	GO:0016226	iron-sulfur cluster assembly	1/705	17/10702	0.6863	0.9999	0.9999	AN12201	1
92	GO:0033314	mitotic DNA replication checkpoint	1/705	17/10702	0.6863	0.9999	0.9999	AN3118	1
93	GO:0042254	ribosome biogenesis	1/705	17/10702	0.6863	0.9999	0.9999	AN3745	1
94	GO:0036170	filamentous growth of a population of unicellular organisms in response to starvation	5/705	88/10702	0.6967	0.9999	0.9999	AN8868/AN6496/AN10420/AN9133/AN7766	5
95	GO:0000077	DNA damage checkpoint	1/705	18/10702	0.707	0.9999	0.9999	AN3373	1
96	GO:0015991	ATP hydrolysis coupled proton transport	1/705	18/10702	0.707	0.9999	0.9999	AN10626	1
97	GO:0036171	filamentous growth of a population of unicellular organisms in response to chemical stimulus	1/705	18/10702	0.707	0.9999	0.9999	AN8868	1
98	GO:0006508	proteolysis	6/705	106/10702	0.707	0.9999	0.9999	AN6841/AN2157/AN1209/AN3393/AN2810/AN9003	6
99	GO:0006633	fatty acid biosynthetic process	2/705	37/10702	0.7105	0.9999	0.9999	AN2830/AN0150	2
100	GO:0006364	rRNA processing	2/705	38/10702	0.7243	0.9999	0.9999	AN10955/AN6310	2
101	GO:0006486	protein glycosylation	1/705	19/10702	0.7263	0.9999	0.9999	AN1969	1
102	GO:0008654	phospholipid biosynthetic process	1/705	19/10702	0.7263	0.9999	0.9999	AN7385	1
103	GO:0015986	ATP synthesis coupled proton transport	1/705	19/10702	0.7263	0.9999	0.9999	AN10626	1
104	GO:0045461	sterigmatocystin biosynthetic process	2/705	39/10702	0.7376	0.9999	0.9999	AN5893/AN0150	2
105	GO:0001302	replicative cell aging	1/705	20/10702	0.7444	0.9999	0.9999	AN3839	1
106	GO:0006506	GPI anchor biosynthetic process	1/705	20/10702	0.7444	0.9999	0.9999	AN6496	1
107	GO:0015976	carbon utilization	1/705	20/10702	0.7444	0.9999	0.9999	AN7287	1
108	GO:0006357	regulation of transcription by RNA polymerase II	3/705	59/10702	0.7555	0.9999	0.9999	AN10521/AN5893/AN10832	3
109	GO:0006071	glycerol metabolic process	1/705	21/10702	0.7613	0.9999	0.9999	AN1868	1
110	GO:0006511	ubiquitin-dependent protein catabolic process	2/705	42/10702	0.7742	0.9999	0.9999	AN3453/AN8074	2
111	GO:0000447	endonucleolytic cleavage in ITS1 to separate SSU-rRNA from 5.8S rRNA and LSU-rRNA from tricistronic rRNA transcript (SSU-rRNA, 5.8S rRNA, LSU-rRNA)	1/705	22/10702	0.777	0.9999	0.9999	AN3745	1
112	GO:0008202	steroid metabolic process	1/705	22/10702	0.777	0.9999	0.9999	AN7932	1
113	GO:0016567	protein ubiquitination	1/705	22/10702	0.777	0.9999	0.9999	AN0905	1
114	GO:0043087	regulation of GTPase activity	1/705	22/10702	0.777	0.9999	0.9999	AN7444	1
115	GO:0006470	protein dephosphorylation	1/705	23/10702	0.7918	0.9999	0.9999	AN10138	1
116	GO:0051603	proteolysis involved in cellular protein catabolic process	1/705	23/10702	0.7918	0.9999	0.9999	AN4449	1
117	GO:0070791	cleistothecium development	1/705	23/10702	0.7918	0.9999	0.9999	AN4783	1
118	GO:1900376	regulation of secondary metabolite biosynthetic process	1/705	23/10702	0.7918	0.9999	0.9999	AN5893	1
119	GO:0071276	cellular response to cadmium ion	4/705	82/10702	0.7976	0.9999	0.9999	AN3459/AN0664/AN7444/AN0450	4
120	GO:0071585	detoxification of cadmium ion	4/705	82/10702	0.7976	0.9999	0.9999	AN3459/AN0664/AN7444/AN0450	4
121	GO:0006270	DNA replication initiation	1/705	24/10702	0.8055	0.9999	0.9999	AN7439	1
122	GO:0016998	cell wall macromolecule catabolic process	1/705	24/10702	0.8055	0.9999	0.9999	AN8466	1
123	GO:0006812	cation transport	2/705	45/10702	0.8062	0.9999	0.9999	AN5636/AN5088	2
124	GO:0006281	DNA repair	4/705	84/10702	0.8127	0.9999	0.9999	AN7423/AN3373/AN2764/AN0556	4
125	GO:0009267	cellular response to starvation	4/705	84/10702	0.8127	0.9999	0.9999	AN6496/AN10420/AN9133/AN7766	4
126	GO:0034613	cellular protein localization	2/705	46/10702	0.816	0.9999	0.9999	AN0134/AN0556	2
127	GO:0006979	response to oxidative stress	1/705	25/10702	0.8183	0.9999	0.9999	AN5028	1
128	GO:0030010	establishment of cell polarity	1/705	27/10702	0.8415	0.9999	0.9999	AN3839	1
129	GO:0030702	chromatin silencing at centromere	1/705	27/10702	0.8415	0.9999	0.9999	AN1956	1
130	GO:0009847	spore germination	2/705	49/10702	0.8426	0.9999	0.9999	AN5885/AN1242	2
131	GO:0006807	nitrogen compound metabolic process	1/705	28/10702	0.852	0.9999	0.9999	AN10110	1
132	GO:0006066	alcohol metabolic process	1/705	29/10702	0.8618	0.9999	0.9999	AN7998	1
133	GO:0006396	RNA processing	1/705	29/10702	0.8618	0.9999	0.9999	AN2147	1
134	GO:0043161	proteasome-mediated ubiquitin-dependent protein catabolic process	1/705	29/10702	0.8618	0.9999	0.9999	AN4449	1
135	GO:0006629	lipid metabolic process	2/705	52/10702	0.8657	0.9999	0.9999	AN0664/AN7970	2
136	GO:0006351	transcription, DNA-templated	13/705	256/10702	0.8696	0.9999	0.9999	AN10970/AN4219/AN11183/AN1123/AN2681/AN4343/AN10517/AN1518/AN7332/AN10976/AN5673/AN5431/AN9395	13
137	GO:0043935	sexual sporulation resulting in formation of a cellular spore	1/705	31/10702	0.8794	0.9999	0.9999	AN5028	1
138	GO:0044011	single-species biofilm formation on inanimate substrate	1/705	31/10702	0.8794	0.9999	0.9999	AN2495	1
139	GO:0016125	sterol metabolic process	1/705	33/10702	0.8948	0.9999	0.9999	AN8249	1
140	GO:0006995	cellular response to nitrogen starvation	2/705	57/10702	0.8974	0.9999	0.9999	AN10213/AN5814	2
141	GO:0019748	secondary metabolic process	4/705	99/10702	0.8987	0.9999	0.9999	AN7912/AN3252/AN0150/AN1242	4
142	GO:0006184	obsolete GTP catabolic process	1/705	34/10702	0.9018	0.9999	0.9999	AN8868	1
143	GO:0031505	fungal-type cell wall organization	3/705	80/10702	0.9049	0.9999	0.9999	AN8868/AN8258/AN1242	3
144	GO:0034599	cellular response to oxidative stress	3/705	80/10702	0.9049	0.9999	0.9999	AN8860/AN0556/AN10949	3
145	GO:0003333	amino acid transmembrane transport	2/705	59/10702	0.908	0.9999	0.9999	AN9300/AN1631	2
146	GO:0009405	pathogenesis	5/705	122/10702	0.9113	0.9999	0.9999	AN8868/AN6496/AN2495/AN0150/AN1242	5
147	GO:0006457	protein folding	2/705	61/10702	0.9176	0.9999	0.9999	AN9095/AN12071	2
148	GO:0071216	cellular response to biotic stimulus	4/705	105/10702	0.9219	0.9999	0.9999	AN6496/AN10420/AN9133/AN7766	4
149	GO:0040009	regulation of growth rate	1/705	38/10702	0.9253	0.9999	0.9999	AN4783	1
150	GO:0006520	cellular amino acid metabolic process	1/705	39/10702	0.9302	0.9999	0.9999	AN1513	1
151	GO:0036180	filamentous growth of a population of unicellular organisms in response to biotic stimulus	4/705	111/10702	0.9402	0.9999	0.9999	AN6496/AN10420/AN9133/AN7766	4
152	GO:0071470	cellular response to osmotic stress	1/705	43/10702	0.9469	0.9999	0.9999	AN0134	1
153	GO:0097308	cellular response to farnesol	1/705	46/10702	0.9568	0.9999	0.9999	AN3226	1
154	GO:0007165	signal transduction	2/705	73/10702	0.958	0.9999	0.9999	AN8868/AN0664	2
155	GO:0006091	generation of precursor metabolites and energy	1/705	47/10702	0.9596	0.9999	0.9999	AN5088	1
156	GO:0006897	endocytosis	1/705	47/10702	0.9596	0.9999	0.9999	AN12171	1
157	GO:0016192	vesicle-mediated transport	1/705	50/10702	0.9671	0.9999	0.9999	AN12171	1
158	GO:0015031	protein transport	1/705	53/10702	0.9732	0.9999	0.9999	AN8868	1
159	GO:0006355	regulation of transcription, DNA-templated	21/705	458/10702	0.9737	0.9999	0.9999	AN7592/AN0148/AN3449/AN6604/AN4521/AN0197/AN2681/AN4343/AN4394/AN2495/AN6392/AN1518/AN8469/AN3868/AN7332/AN10976/AN5431/AN0738/AN9395/AN10300/AN6814	21
160	GO:0009058	biosynthetic process	1/705	59/10702	0.9823	0.9999	0.9999	AN5041	1
161	GO:0005975	carbohydrate metabolic process	9/705	244/10702	0.9828	0.9999	0.9999	AN1416/AN7966/AN5885/AN9443/AN10420/AN10919/AN4372/AN1715/AN7396	9
162	GO:0006468	protein phosphorylation	3/705	124/10702	0.9901	0.9999	0.9999	AN6758/AN6339/AN8827	3
163	GO:0000909	sporocarp development involved in sexual reproduction	1/705	85/10702	0.997	0.9999	0.9999	AN0556	1
164	GO:0006886	intracellular protein transport	1/705	89/10702	0.9977	0.9999	0.9999	AN12112	1
165	GO:0030437	ascospore formation	1/705	94/10702	0.9984	0.9999	0.9999	AN0556	1
166	GO:0006412	translation	1/705	114/10702	0.9996	0.9999	0.9999	AN9157	1
167	GO:0030448	hyphal growth	3/705	181/10702	0.9996	0.9999	0.9999	AN4399/AN1123/AN10647	3
168	GO:0048315	conidium formation	1/705	129/10702	0.9999	0.9999	0.9999	AN5893	1

## Sheet: WT down_kdmB∆ up
Supplemental Data S23 - GO analysis output for different classes of genes from comparing transcriptional response of wildtype and kdmB∆ strains to transition from primary (20 hr) to secondary (48 hr) growth phase.
	ID	Description	GeneRatio	BgRatio	pvalue	p.adjust	qvalue	geneID	Count
1	GO:0002098	tRNA wobble uridine modification	2/81	16/10702	0.0063	0.1751	0.1693	AN4655/AN10248	2
2	GO:0016226	iron-sulfur cluster assembly	2/81	17/10702	0.0071	0.1751	0.1693	AN4655/AN10584	2
3	GO:0000447	endonucleolytic cleavage in ITS1 to separate SSU-rRNA from 5.8S rRNA and LSU-rRNA from tricistronic rRNA transcript (SSU-rRNA, 5.8S rRNA, LSU-rRNA)	2/81	22/10702	0.0118	0.1935	0.1871	AN10865/AN9398	2
4	GO:0006812	cation transport	2/81	45/10702	0.0454	0.3296	0.3186	AN4131/AN5035	2
5	GO:0030472	mitotic spindle organization in nucleus	1/81	10/10702	0.0732	0.3296	0.3186	AN1398	1
6	GO:0006303	double-strand break repair via nonhomologous end joining	1/81	11/10702	0.0802	0.3296	0.3186	AN7753	1
7	GO:0007067	mitotic nuclear division	1/81	11/10702	0.0802	0.3296	0.3186	AN1398	1
8	GO:0009306	protein secretion	1/81	13/10702	0.0941	0.3296	0.3186	AN5131	1
9	GO:0000463	maturation of LSU-rRNA from tricistronic rRNA transcript (SSU-rRNA, 5.8S rRNA, LSU-rRNA)	1/81	14/10702	0.101	0.3296	0.3186	AN8824	1
10	GO:0000480	endonucleolytic cleavage in 5'-ETS of tricistronic rRNA transcript (SSU-rRNA, 5.8S rRNA, LSU-rRNA)	1/81	14/10702	0.101	0.3296	0.3186	AN10865	1
11	GO:0006915	apoptotic process	1/81	14/10702	0.101	0.3296	0.3186	AN5712	1
12	GO:0034727	piecemeal microautophagy of the nucleus	1/81	14/10702	0.101	0.3296	0.3186	AN5131	1
13	GO:1900378	positive regulation of secondary metabolite biosynthetic process	1/81	14/10702	0.101	0.3296	0.3186	AN7896	1
14	GO:0000472	endonucleolytic cleavage to generate mature 5'-end of SSU-rRNA from (SSU-rRNA, 5.8S rRNA, LSU-rRNA)	1/81	15/10702	0.1078	0.3296	0.3186	AN10865	1
15	GO:0032258	protein localization by the Cvt pathway	1/81	15/10702	0.1078	0.3296	0.3186	AN5131	1
16	GO:0043173	nucleotide salvage	1/81	16/10702	0.1145	0.3296	0.3186	AN6189	1
17	GO:0000747	conjugation with cellular fusion	1/81	18/10702	0.1279	0.3296	0.3186	AN5131	1
18	GO:0045292	mRNA cis splicing, via spliceosome	1/81	18/10702	0.1279	0.3296	0.3186	AN9362	1
19	GO:0006486	protein glycosylation	1/81	19/10702	0.1345	0.3296	0.3186	AN8878	1
20	GO:0006879	cellular iron ion homeostasis	1/81	19/10702	0.1345	0.3296	0.3186	AN4655	1
21	GO:0007131	reciprocal meiotic recombination	1/81	23/10702	0.1605	0.3555	0.3436	AN3446	1
22	GO:0015074	DNA integration	1/81	24/10702	0.1668	0.3555	0.3436	AN10127	1
23	GO:0045454	cell redox homeostasis	1/81	24/10702	0.1668	0.3555	0.3436	AN6915	1
24	GO:0000723	telomere maintenance	1/81	29/10702	0.198	0.388	0.3751	AN7753	1
25	GO:0000768	syncytium formation by plasma membrane fusion	1/81	29/10702	0.198	0.388	0.3751	AN5131	1
26	GO:0006418	tRNA aminoacylation for protein translation	1/81	32/10702	0.2161	0.4073	0.3937	AN1380	1
27	GO:0006184	obsolete GTP catabolic process	1/81	34/10702	0.228	0.4137	0.3999	AN3934	1
28	GO:0006348	chromatin silencing at telomere	1/81	36/10702	0.2396	0.4194	0.4054	AN7753	1
29	GO:0071470	cellular response to osmotic stress	1/81	43/10702	0.2792	0.4717	0.456	AN1398	1
30	GO:0006888	ER to Golgi vesicle-mediated transport	1/81	46/10702	0.2955	0.4769	0.461	AN5131	1
31	GO:0006351	transcription, DNA-templated	3/81	256/10702	0.3061	0.4769	0.461	AN8894/AN7896/AN9125	3
32	GO:0007264	small GTPase mediated signal transduction	1/81	49/10702	0.3114	0.4769	0.461	AN3934	1
33	GO:0015031	protein transport	1/81	53/10702	0.3321	0.4786	0.4627	AN3934	1
34	GO:0043936	asexual sporulation resulting in formation of a cellular spore	1/81	53/10702	0.3321	0.4786	0.4627	AN5131	1
35	GO:0006995	cellular response to nitrogen starvation	1/81	57/10702	0.3522	0.4931	0.4767	AN5131	1
36	GO:0006457	protein folding	1/81	61/10702	0.3717	0.5059	0.4891	AN8847	1
37	GO:0044550	secondary metabolite biosynthetic process	1/81	64/10702	0.386	0.5111	0.4941	AN7896	1
38	GO:0007165	signal transduction	1/81	73/10702	0.4268	0.5489	0.5306	AN3934	1
39	GO:0034599	cellular response to oxidative stress	1/81	80/10702	0.4567	0.5489	0.5306	AN5131	1
40	GO:0071276	cellular response to cadmium ion	1/81	82/10702	0.4649	0.5489	0.5306	AN1398	1
41	GO:0071585	detoxification of cadmium ion	1/81	82/10702	0.4649	0.5489	0.5306	AN1398	1
42	GO:0009267	cellular response to starvation	1/81	84/10702	0.4731	0.5489	0.5306	AN9398	1
43	GO:0036170	filamentous growth of a population of unicellular organisms in response to starvation	1/81	88/10702	0.489	0.5489	0.5306	AN9398	1
44	GO:0006886	intracellular protein transport	1/81	89/10702	0.4929	0.5489	0.5306	AN3934	1
45	GO:0071216	cellular response to biotic stimulus	1/81	105/10702	0.5514	0.591	0.5713	AN9398	1
46	GO:0006508	proteolysis	1/81	106/10702	0.5548	0.591	0.5713	AN5712	1
47	GO:0036180	filamentous growth of a population of unicellular organisms in response to biotic stimulus	1/81	111/10702	0.5716	0.5959	0.5761	AN9398	1
48	GO:0006810	transport	1/81	128/10702	0.6241	0.6371	0.6158	AN0418	1
49	GO:0006355	regulation of transcription, DNA-templated	3/81	458/10702	0.68	0.68	0.6573	AN8894/AN7896/AN1812	3

## Sheet: WT up_kdmB∆ down
Supplemental Data S23 - GO analysis output for different classes of genes from comparing transcriptional response of wildtype and kdmB∆ strains to transition from primary (20 hr) to secondary (48 hr) growth phase.
	ID	Description	GeneRatio	BgRatio	pvalue	p.adjust	qvalue	geneID	Count
1	GO:0070301	cellular response to hydrogen peroxide	2/150	16/10702	0.0206	0.515	0.5111	AN8643/AN5324	2
2	GO:0045490	pectin catabolic process	2/150	23/10702	0.0407	0.515	0.5111	AN9045/AN3337	2
3	GO:0019748	secondary metabolic process	4/150	99/10702	0.0502	0.515	0.5111	AN8513/AN7805/AN1036/AN2033	4
4	GO:0045461	sterigmatocystin biosynthetic process	2/150	39/10702	0.1034	0.515	0.5111	AN5324/AN7805	2
5	GO:0005997	xylulose metabolic process	1/150	11/10702	0.1439	0.515	0.5111	AN8113	1
6	GO:0007088	regulation of mitotic nuclear division	1/150	11/10702	0.1439	0.515	0.5111	AN4483	1
7	GO:0034605	cellular response to heat	2/150	48/10702	0.1453	0.515	0.5111	AN8643/AN5324	2
8	GO:0045493	xylan catabolic process	1/150	12/10702	0.1559	0.515	0.5111	AN5267	1
9	GO:0009408	response to heat	1/150	14/10702	0.1794	0.515	0.5111	AN5217	1
10	GO:0006508	proteolysis	3/150	106/10702	0.186	0.515	0.5111	AN3377/AN7121/AN8312	3
11	GO:0019521	D-gluconate metabolic process	1/150	15/10702	0.1909	0.515	0.5111	AN8977	1
12	GO:1900560	austinol biosynthetic process	1/150	15/10702	0.1909	0.515	0.5111	AN9247	1
13	GO:1900563	dehydroaustinol biosynthetic process	1/150	16/10702	0.2023	0.515	0.5111	AN9247	1
14	GO:0016226	iron-sulfur cluster assembly	1/150	17/10702	0.2135	0.515	0.5111	AN0447	1
15	GO:0006098	pentose-phosphate shunt	1/150	18/10702	0.2245	0.515	0.5111	AN7905	1
16	GO:0009251	glucan catabolic process	1/150	19/10702	0.2354	0.515	0.5111	AN3418	1
17	GO:0006696	ergosterol biosynthetic process	1/150	28/10702	0.3268	0.6728	0.6678	AN6234	1
18	GO:0030001	metal ion transport	1/150	32/10702	0.3639	0.7075	0.7022	AN1788	1
19	GO:0006633	fatty acid biosynthetic process	1/150	37/10702	0.4073	0.7418	0.7363	AN1840	1
20	GO:0006520	cellular amino acid metabolic process	1/150	39/10702	0.4239	0.7418	0.7363	AN8988	1
21	GO:0097308	cellular response to farnesol	1/150	46/10702	0.4783	0.7726	0.7668	AN5324	1
22	GO:0006897	endocytosis	1/150	47/10702	0.4857	0.7726	0.7668	AN5217	1
23	GO:0009058	biosynthetic process	1/150	59/10702	0.5662	0.8342	0.828	AN8513	1
24	GO:0006457	protein folding	1/150	61/10702	0.5783	0.8342	0.828	AN5438	1
25	GO:0044550	secondary metabolite biosynthetic process	1/150	64/10702	0.5959	0.8342	0.828	AN8518	1
26	GO:0005975	carbohydrate metabolic process	3/150	244/10702	0.6691	0.8699	0.8633	AN4255/AN9045/AN3418	3
27	GO:0034599	cellular response to oxidative stress	1/150	80/10702	0.6781	0.8699	0.8633	AN5159	1
28	GO:0009267	cellular response to starvation	1/150	84/10702	0.6959	0.8699	0.8633	AN4255	1
29	GO:0030437	ascospore formation	1/150	94/10702	0.7362	0.8886	0.8819	AN4734	1
30	GO:0009405	pathogenesis	1/150	122/10702	0.8231	0.9161	0.9092	AN1131	1
31	GO:0006468	protein phosphorylation	1/150	124/10702	0.828	0.9161	0.9092	AN4483	1
32	GO:0006810	transport	1/150	128/10702	0.8376	0.9161	0.9092	AN1073	1
33	GO:0006355	regulation of transcription, DNA-templated	4/150	458/10702	0.8895	0.9434	0.9363	AN8643/AN8529/AN12442/AN7376	4
34	GO:0035690	cellular response to drug	1/150	182/10702	0.9251	0.9523	0.9451	AN5438	1
35	GO:0006351	transcription, DNA-templated	1/150	256/10702	0.9742	0.9742	0.9669	AN12442	1
